# Supplementary material for: Skin-Interfaced Biosensors and Pilot Studies for Advanced Wireless Physiological Monitoring in Neonatal and Pediatric Intensive Care Units
Source: Nat Med. Author manuscript; Available in PMC 2020 Jun 25. (PMC7315772; doi:10.1038/s41591-020-0792-9)
Supplement: Chung_SourceData_Fig4 [file NIHMS1598235-supplement-Chung_SourceData_Fig4.xlsx]

## Sheet: HR (Fig.4c, n = 3)
Intellivue MX800 (bpm)	Sensor Data (bpm)	Mean (bpm)	Difference (bpm)		Mean of Difference (bpm)	-0.023148
159	159	159	0		Standard Deviation (bpm)	2.08433
183	183	183	0		Limit of Agreement (+1.96SD)	4.06214
151	151	151	0		Limit of Agreement (-1.96SD)	-4.10844
149	149	149	0
151	150	150.5	1
141	141	141	0
149	149	149	0
153	153	153	0
157	155	156	2
152	149	150.5	3
152	149	150.5	3
159	159	159	0
171	171	171	0
156	155	155.5	1
166	164	165	2
169	166	167.5	3
162	156	159	6
155	155	155	0
153	153	153	0
154	154	154	0
120	117	118.5	3
119	117	118	2
157	156	156.5	1
154	154	154	0
183	182	182.5	1
193	193	193	0
172	171	171.5	1
168	177.01	172.505	-9.01
167	195.83	181.415	-28.83
166	190.67	178.335	-24.67
166	191.58	178.79	-25.58
165	197.04	181.02	-32.04
164	192.81	178.405	-28.81
165	194.2	179.6	-29.2
165	188.27	176.635	-23.27
167	192.12	179.56	-25.12
168	191.54	179.77	-23.54
168	184.18	176.09	-16.18
168	183.44	175.72	-15.44
165	171.66	168.33	-6.66
162	176.16	169.08	-14.16
162	177.39	169.695	-15.39
160	185.07	172.535	-25.07
159	182.06	170.53	-23.06
158	174.61	166.305	-16.61
158	177.77	167.885	-19.77
164	172.94	168.47	-8.94
165	179.3	172.15	-14.3
168	171.23	169.615	-3.23
170	171.97	170.985	-1.97
170	178.63	174.315	-8.63
173	185.35	179.175	-12.35
175	184.28	179.64	-9.28
178	182.91	180.455	-4.91
178	184.89	181.445	-6.89
181	178.74	179.87	2.26
182	187.48	184.74	-5.48
182	180	181	2
185	173.92	179.46	11.08
186	171.95	178.975	14.05
187	177.01	182.005	9.99
187	175.49	181.245	11.51
187	183.08	185.04	3.92
187	186.8	186.9	0.2
187	178.54	182.77	8.46
187	176.11	181.555	10.89
187	181.66	184.33	5.34
187	185.29	186.145	1.71
187	178.43	182.715	8.57
187	178.1	182.55	8.9
187	176.95	181.975	10.05
186	175.89	180.945	10.11
186	182.77	184.385	3.23
186	180.83	183.415	5.17
186	184.52	185.26	1.48
186	185.9	185.95	0.1
186	199.84	192.92	-13.84
185	202.55	193.775	-17.55
185	210.92	197.96	-25.92
185	210.48	197.74	-25.48
184	194.38	189.19	-10.38
184	191.19	187.595	-7.19
184	182.44	183.22	1.56
185	181.59	183.295	3.41
187	185.29	186.145	1.71
187	180.59	183.795	6.41
188	184.08	186.04	3.92
188	184.11	186.055	3.89
188	185.21	186.605	2.79
188	176.9	182.45	11.1
189	177.33	183.165	11.67
188	174.21	181.105	13.79
186	172.08	179.04	13.92
185	171.17	178.085	13.83
185	167.67	176.335	17.33
178	170.93	174.465	7.07
179	179.13	179.065	-0.13
180	180.65	180.325	-0.65
178	180.36	179.18	-2.36
178	179.08	178.54	-1.08
180	180.29	180.145	-0.29
180	179.94	179.97	0.06
180	180.62	180.31	-0.62
181	180.78	180.89	0.22
182	181.76	181.88	0.24
182	182.06	182.03	-0.06
183	183.11	183.055	-0.11
184	181.35	182.675	2.65
184	182.55	183.275	1.45
184	182.26	183.13	1.74
183	175.66	179.33	7.34
182	175.33	178.665	6.67
183	172.68	177.84	10.32
183	171.44	177.22	11.56
183	177.91	180.455	5.09
183	177.25	180.125	5.75
183	180.76	181.88	2.24
182	180	181	2
182	179.16	180.58	2.84
181	179.72	180.36	1.28
179	179.76	179.38	-0.76
179	179.05	179.025	-0.05
179	179.27	179.135	-0.27
180	179.89	179.945	0.11
181	177.56	179.28	3.44
181	177.63	179.315	3.37
181	177.66	179.33	3.34
181	175.3	178.15	5.7
181	176.3	178.65	4.7
181	175.67	178.335	5.33
182	175.16	178.58	6.84
180	177.28	178.64	2.72
179	178.8	178.9	0.2
179	178.88	178.94	0.12
178	178.99	178.495	-0.99
178	179.24	178.62	-1.24
181	179.24	180.12	1.76
181	179.13	180.065	1.87
180	178.8	179.4	1.2
178	178.05	178.025	-0.05
178	176.84	177.42	1.16
176	176	176	0
174	174.82	174.41	-0.82
173	173.87	173.435	-0.87
173	173.14	173.07	-0.14
173	172.17	172.585	0.83
172	171.9	171.95	0.1
171	171.25	171.125	-0.25
171	171.12	171.06	-0.12
170	170.53	170.265	-0.53
170	170.31	170.155	-0.31
170	170.07	170.035	-0.07
170	170.13	170.065	-0.13
170	170.31	170.155	-0.31
171	170.34	170.67	0.66
171	170.98	170.99	0.02
172	171.82	171.91	0.18
173	172.62	172.81	0.38
175	173.32	174.16	1.68
175	173.71	174.355	1.29
176	174.72	175.36	1.28
176	175.55	175.775	0.45
176	176.38	176.19	-0.38
176	177.22	176.61	-1.22
178	176.81	177.405	1.19
176.951	177.11	177.031	-0.158968
179	176.95	177.975	2.05
179	176.46	177.73	2.54
178	175.89	176.945	2.11
176	175.38	175.69	0.62
175	174.85	174.925	0.15
175	174.9	174.95	0.1
174	175.04	174.52	-1.04
174	175.25	174.625	-1.25
176	175.68	175.84	0.32
176	176.46	176.23	-0.46
177	177.17	177.085	-0.17
177	177.85	177.425	-0.85
178	178.46	178.23	-0.46
178	178.99	178.495	-0.99
180	179.41	179.705	0.59
181	179.27	180.135	1.73
181	178.6	179.8	2.4
181	177.72	179.36	3.28
179	176.92	177.96	2.08
175	176.57	175.785	-1.57
175	176.35	175.675	-1.35
174	176.11	175.055	-2.11
175	176.3	175.65	-1.3
178	177.09	177.545	0.91
178	177.66	177.83	0.34
179	178.02	178.51	0.98
179	177.96	178.48	1.04
178	177.39	177.695	0.61
178	176.35	177.175	1.65
177	175.14	176.07	1.86
175	174.11	174.555	0.89
175	172.8	173.9	2.2
172	171.79	171.895	0.21
171	170.66	170.83	0.34
170	169.78	169.89	0.22
170	169.41	169.705	0.59
169	169.41	169.205	-0.41
169	169.52	169.26	-0.52
169	169.89	169.445	-0.89
169	171.93	170.465	-2.93
169	173.48	171.24	-4.48
174	175.38	174.69	-1.38
176	176.41	176.205	-0.41
176	177.09	176.545	-1.09
179	177.63	178.315	1.37
179	177.77	178.385	1.23
179	178.08	178.54	0.92
178	177.88	177.94	0.12
177	177.33	177.165	-0.33
178	177.2	177.6	0.8
178	177.55	177.775	0.45
178	177.69	177.845	0.31
178	177.8	177.9	0.2
178	177.85	177.925	0.15
178	177.61	177.805	0.39
178	177.53	177.765	0.47
178	177.53	177.765	0.47
178	177.58	177.79	0.42
178	177.58	177.79	0.42
177	177.63	177.315	-0.63
178	177.55	177.775	0.45
178	177.42	177.71	0.58
178	177.2	177.6	0.8
178	176.76	177.38	1.24
177	175.65	176.325	1.35
177	174.59	175.795	2.41
174	173.53	173.765	0.47
172	172.93	172.465	-0.93
172	172.88	172.44	-0.88
172	173.37	172.685	-1.37
173	174.24	173.62	-1.24
176	175.38	175.69	0.62
176	176.33	176.165	-0.33
178	177.09	177.545	0.91
179	177.44	178.22	1.56
178	177.55	177.775	0.45
178	177.06	177.53	0.94
177	176.33	176.665	0.67
176	175.63	175.815	0.37
175	175.41	175.205	-0.41
175	175.44	175.22	-0.44
175	175.57	175.285	-0.57
175	175.81	175.405	-0.81
175	176.43	175.715	-1.43
176	177.36	176.68	-1.36
177	177.91	177.455	-0.91
178	178.21	178.105	-0.21
178	178.49	178.245	-0.49
179	178.63	178.815	0.37
180	178.77	179.385	1.23
179	178.88	178.94	0.12
179	178.52	178.76	0.48
179	178.32	178.66	0.68
179	178.27	178.635	0.73
179	177.96	178.48	1.04
179	177.42	178.21	1.58
178	176.9	177.45	1.1
177	176.06	176.53	0.94
177	175.41	176.205	1.59
175	174.85	174.925	0.15
174	174.27	174.135	-0.27
174	174.27	174.135	-0.27
174	174.37	174.185	-0.37
174	174.77	174.385	-0.77
175	175.38	175.19	-0.38
176	176.03	176.015	-0.03
176	176.73	176.365	-0.73
178	177.28	177.64	0.72
178	177.85	177.925	0.15
179	177.94	178.47	1.06
179	177.99	178.495	1.01
179	177.61	178.305	1.39
178	176.9	177.45	1.1
178	176.16	177.08	1.84
176	175.41	175.705	0.59
175	175.36	175.18	-0.36
174	175.17	174.585	-1.17
175	174	174.5	1
174	176.14	175.07	-2.14
163	179.21	171.105	-16.21
167	180.16	173.58	-13.16
167	180.97	173.985	-13.97
169	181.7	175.35	-12.7
183	182	182.5	1
183	182.25	182.625	0.75
182	182.25	182.125	-0.25
182	182.25	182.125	-0.25
183	182.17	182.585	0.83
183	182.44	182.72	0.56
183	182.75	182.875	0.25
183	182.97	182.985	0.03
183	182.88	182.94	0.12
183	182.55	182.775	0.45
183	182.39	182.695	0.61
183	182.06	182.53	0.94
182	181.81	181.905	0.19
182	181.62	181.81	0.38
181	181.21	181.105	-0.21
181	181.13	181.065	-0.13
181	181	181	0
181	180.89	180.945	0.11
181	180.75	180.875	0.25
181	180.94	180.97	0.06
181	181	181	0
181	181	181	0
181	180.86	180.93	0.14
181	180.46	180.73	0.54
181	180.32	180.66	0.68
181	180.05	180.525	0.95
180	178.8	179.4	1.2
180	178.8	179.4	1.2
179	178.43	178.715	0.57
178	178	178	0
178	178.91	178.455	-0.91
178	179.55	178.775	-1.55
179	180.19	179.595	-1.19
181	181.21	181.105	-0.21
184	182.39	183.195	1.61
184	182.5	183.25	1.5
184	182.5	183.25	1.5
184	182.2	183.1	1.8
182	182.17	182.085	-0.17
182	181.89	181.945	0.11
181	181.51	181.255	-0.51
182	181.29	181.645	0.71
182	181.02	181.51	0.98
182	180.78	181.39	1.22
182	180.94	181.47	1.06
181	180.67	180.835	0.33
181	180.13	180.565	0.87
180	179.61	179.805	0.39
180	179.27	179.635	0.73
180	179.07	179.535	0.93
180	178.91	179.455	1.09
179	179.02	179.01	-0.02
178	179.35	178.675	-1.35
178	176.47	177.235	1.53
179	177.58	178.29	1.42
181	178.13	179.565	2.87
182	178.3	180.15	3.7
182	178.49	180.245	3.51
182	177.85	179.925	4.15
181	177.36	179.18	3.64
179	178.88	178.94	0.12
179	179.19	179.095	-0.19
178	178.96	178.48	-0.96
179	178.71	178.855	0.29
179	179.02	179.01	-0.02
179	179.55	179.275	-0.55
180	179.89	179.945	0.11
180	180.08	180.04	-0.08
180	179.97	179.985	0.03
181	179.02	180.01	1.98
181	177.8	179.4	3.2
177	176.57	176.785	0.43
177	174.72	175.86	2.28
174	172.64	173.32	1.36
170	170.18	170.09	-0.18
169	169.07	169.035	-0.07
169	167.87	168.435	1.13
168	167.17	167.585	0.83
168	166.54	167.27	1.46
166	165.75	165.875	0.25
166	165.82	165.91	0.18
166	166.41	166.205	-0.41
166	167.41	166.705	-1.41
166	168.91	167.455	-2.91
167	170.55	168.775	-3.55
170	172.47	171.235	-2.47
173	174	173.5	-1
173	175.17	174.085	-2.17
175	175.98	175.49	-0.98
177	176.11	176.555	0.89
177	176.22	176.61	0.78
177	175.81	176.405	1.19
177	174.69	175.845	2.31
175	173.92	174.46	1.08
175	173.66	174.33	1.34
172	173.79	172.895	-1.79
172	174.14	173.07	-2.14
173	174.53	173.765	-1.53
173	175.49	174.245	-2.49
176	177.14	176.57	-1.14
178	178.1	178.05	-0.1
179	178.93	178.965	0.07
179	179.47	179.235	-0.47
180	179.77	179.885	0.23
180	179.8	179.9	0.2
181	179.61	180.305	1.39
181	179.24	180.12	1.76
180	179.07	179.535	0.93
180	178.6	179.3	1.4
178	178.1	178.05	-0.1
178	177.42	177.71	0.58
178	176.73	177.365	1.27
177	175.87	176.435	1.13
177	175.38	176.19	1.62
175	175.01	175.005	-0.01
174	175.04	174.52	-1.04
174	175.12	174.56	-1.12
174	175.38	174.69	-1.38
176	175.04	175.52	0.96
178	174.85	176.425	3.15
177	173.98	175.49	3.02
177	172.96	174.98	4.04
174	171.12	172.56	2.88
170	169.68	169.84	0.32
170	169.49	169.745	0.51
169	169.36	169.18	-0.36
169	169.39	169.195	-0.39
169	169.97	169.485	-0.97
169	170.55	169.775	-1.55
170	171.25	170.625	-1.25
171	171.82	171.41	-0.82
172	171.98	171.99	0.02
172	172.14	172.07	-0.14
173	172.46	172.73	0.54
173	172.7	172.85	0.3
173	172.7	172.85	0.3
173	172.59	172.795	0.41
173	172.64	172.82	0.36
173	172.62	172.81	0.38
173	172.77	172.885	0.23
173	172.57	172.785	0.43
173	172.42	172.71	0.58
172	172.12	172.06	-0.12
172	172.28	172.14	-0.28
172	172.72	172.36	-0.72
172	173.32	172.66	-1.32
173	174.35	173.675	-1.35
173	175.92	174.46	-2.92
176	177.11	176.555	-1.11
180	177.42	178.71	2.58
180	177.17	178.585	2.83
180	176.92	178.46	3.08
178	176.54	177.27	1.46
175	175.98	175.49	-0.98
175	174.85	174.925	0.15
173	173.85	173.425	-0.85
174	173.79	173.895	0.21
174	174.27	174.135	-0.27
174	175.14	174.57	-1.14
176	176	176	0
176	177.03	176.515	-1.03
178	178.08	178.04	-0.08
179	179.35	179.175	-0.35
180	179.83	179.915	0.17
180	180.13	180.065	-0.13
180	180.24	180.12	-0.24
180	180	180	0
181	179.38	180.19	1.62
180	178.1	179.05	1.9
180	176.41	178.205	3.59
179	175.17	177.085	3.83
175	172.28	173.64	2.72
171	169.81	170.405	1.19
171	168.05	169.525	2.95
168	167.61	167.805	0.39
166	167.35	166.675	-1.35
166	167.46	166.73	-1.46
166	167.48	166.74	-1.48
168	167.92	167.96	0.08
170	168.55	169.275	1.45
170	168.65	169.325	1.35
170	168.36	169.18	1.64
169	167.35	168.175	1.65
167	167.12	167.06	-0.12
167	166.51	166.755	0.49
166	166.59	166.295	-0.59
165	166.69	165.845	-1.69
166	167.1	166.55	-1.1
166	168.05	167.025	-2.05
169	168.7	168.85	0.3
170	169.44	169.72	0.56
170	170.07	170.035	-0.07
171	170.63	170.815	0.37
171	171.22	171.11	-0.22
171	171.93	171.465	-0.93
171	172.39	171.695	-1.39
172	172.8	172.4	-0.8
174	173.87	173.935	0.13
175	174.96	174.98	0.04
175	175.95	175.475	-0.95
176	176.73	176.365	-0.73
178	177.5	177.75	0.5
178	178.43	178.215	-0.43
179	179.21	179.105	-0.21
180	179.19	179.595	0.81
180	179.05	179.525	0.95
180	178.38	179.19	1.62
180	177.55	178.775	2.45
178	176.46	177.23	1.54
176	175.33	175.665	0.67
176	174.72	175.36	1.28
175	174.32	174.66	0.68
173	174.03	173.515	-1.03
174	173.92	173.96	0.08
174	174.19	174.095	-0.19
174	174.82	174.41	-0.82
175	175.84	175.42	-0.84
175	176.81	175.905	-1.81
176	177.83	176.915	-1.83
178	178.63	178.315	-0.63
180	179.27	179.635	0.73
180	179.44	179.72	0.56
181	179.19	180.095	1.81
180	178.3	179.15	1.7
178	177.17	177.585	0.83
178	175.76	176.88	2.24
175	174.56	174.78	0.44
173	173.77	173.385	-0.77
173	173.32	173.16	-0.32
173	173.03	173.015	-0.03
173	172.7	172.85	0.3
174	172.54	173.27	1.46
174	172.39	173.195	1.61
173	172.06	172.53	0.94
172	171.39	171.695	0.61
171	170.31	170.655	0.69
171	169.65	170.325	1.35
170	169.17	169.585	0.83
169	168.26	168.63	0.74
167	167.56	167.28	-0.56
167	167.2	167.1	-0.2
167	167.17	167.085	-0.17
167	167.02	167.01	-0.02
167	167.1	167.05	-0.1
167	167.25	167.125	-0.25
168	167.3	167.65	0.7
168	167.38	167.69	0.62
168	166.99	167.495	1.01
168	166.82	167.41	1.18
167	166.36	166.68	0.64
166	165.57	165.785	0.43
166	164.95	165.475	1.05
166	164.85	165.425	1.15
165	164.85	164.925	0.15
164	165.37	164.685	-1.37
164	166.92	165.46	-2.92
166	168.7	167.35	-2.7
169	170.93	169.965	-1.93
169	172.66	170.83	-3.66
173	173.85	173.425	-0.85
176	175.38	175.69	0.62
176	175.49	175.745	0.51
176	175.55	175.775	0.45
175	175.36	175.18	-0.36
175	174.88	174.94	0.12
175	174.53	174.765	0.47
175	174.08	174.54	0.92
175	173.06	174.03	1.94
173	172.12	172.56	0.88
173	171.52	172.26	1.48
171	170.53	170.765	0.47
170	169.46	169.73	0.54
169	168.29	168.645	0.71
169	167.61	168.305	1.39
168	166.71	167.355	1.29
167	165.77	166.385	1.23
165	164.43	164.715	0.57
165	163.72	164.36	1.28
164	162.94	163.47	1.06
163	162.4	162.7	0.6
162	162.07	162.035	-0.07
162	161.71	161.855	0.29
162	161.76	161.88	0.24
162	162.74	162.37	-0.74
162	163.85	162.925	-1.85
163	164.64	163.82	-1.64
165	164.77	164.885	0.23
167	164.66	165.83	2.34
167	164.43	165.715	2.57
167	163.62	165.31	3.38
165	161.91	163.455	3.09
161	160	160.5	1
161	159.31	160.155	1.69
159	158.35	158.675	0.65
158	157.32	157.66	0.68
158	156.81	157.405	1.19
158	156.51	157.255	1.49
157	157.09	157.045	-0.09
157	157.62	157.31	-0.62
157	158.35	157.675	-1.35
157	159.18	158.09	-2.18
159	159.93	159.465	-0.93
161	161.74	161.37	-0.74
161	162.38	161.69	-1.38
163	162.66	162.83	0.34
164	162.74	163.37	1.26
163	162.53	162.765	0.47
163	162.94	162.97	0.06
162	163.15	162.575	-1.15
162	162.99	162.495	-0.99
162	163.12	162.56	-1.12
163	164.09	163.545	-1.09
165	164.72	164.86	0.28
166	165.05	165.525	0.95
166	165.15	165.575	0.85
166	165.67	165.835	0.33
167	165.98	166.49	1.02
166	166.48	166.24	-0.48
166	166.94	166.47	-0.94
167	167.64	167.32	-0.64
168	168.21	168.105	-0.21
170	169.68	169.84	0.32
170	170.9	170.45	-0.9
171	172.25	171.625	-1.25
173	173.3	173.15	-0.3
173	176.06	174.53	-3.06
176	177.17	176.585	-1.17
178	177.61	177.805	0.39
179	177.58	178.29	1.42
179	177.55	178.275	1.45
179	177.03	178.015	1.97
178	176.9	177.45	1.1
163	176.9	169.95	-13.9
163	176.49	169.745	-13.49
162	176	169	-14
163	176.33	169.665	-13.33
177	176.62	176.81	0.38
177	176.87	176.935	0.13
177	176.71	176.855	0.29
177	176.38	176.69	0.62
177	175.84	176.42	1.16
177	175.41	176.205	1.59
176	174.77	175.385	1.23
175	174	174.5	1
175	172.98	173.99	2.02
173	171.52	172.26	1.48
172	170.07	171.035	1.93
170	168.99	169.495	1.01
170	167.95	168.975	2.05
168	167.59	167.795	0.41
166	167.2	166.6	-1.2
166	167.28	166.64	-1.28
166	167.46	166.73	-1.46
168	167.82	167.91	0.18
169	168.89	168.945	0.11
169	169.73	169.365	-0.73
170	170.45	170.225	-0.45
171	171.33	171.165	-0.33
172	171.68	171.84	0.32
172	171.55	171.775	0.45
173	171.41	172.205	1.59
173	171.09	172.045	1.91
171	170.74	170.87	0.26
171	170.15	170.575	0.85
169	169.62	169.31	-0.62
169	169.17	169.085	-0.17
169	169.46	169.23	-0.46
169	170.13	169.565	-1.13
170	170.63	170.315	-0.63
171	171.25	171.125	-0.25
171	172.13	171.565	-1.13
172	173.22	172.61	-1.22
173	173.95	173.475	-0.95
175	174.24	174.62	0.76
175	173.9	174.45	1.1
176	173.4	174.7	2.6
175	172.96	173.98	2.04
175	172.12	173.56	2.88
172	171.49	171.745	0.51
170	171.06	170.53	-1.06
170	171.04	170.52	-1.04
170	171.41	170.705	-1.41
172	172.41	172.205	-0.41
173	173.37	173.185	-0.37
175	173.87	174.435	1.13
175	174.14	174.57	0.86
175	174.43	174.715	0.57
175	174.35	174.675	0.65
174	174.27	174.135	-0.27
174	173.87	173.935	0.13
174	173.37	173.685	0.63
173	172.47	172.735	0.53
173	171.44	172.22	1.56
173	170.79	171.895	2.21
171	169.12	170.06	1.88
168	167.84	167.92	0.16
168	166.69	167.345	1.31
168	165.8	166.9	2.2
165	165.57	165.285	-0.57
165	165.35	165.175	-0.35
165	165.37	165.185	-0.37
166	166.1	166.05	-0.1
167	166.64	166.82	0.36
167	167.1	167.05	-0.1
167	167.64	167.32	-0.64
168	168.44	168.22	-0.44
169	170.93	169.965	-1.93
169	172.14	170.57	-3.14
171	171.9	171.45	-0.9
174	171.66	172.83	2.34
175	171.01	173.005	3.99
175	169.83	172.415	5.17
173	168.55	170.775	4.45
168	167.77	167.885	0.23
165	166.74	165.87	-1.74
165	166.66	165.83	-1.66
165	167.51	166.255	-2.51
168	169.49	168.745	-1.49
168	171.44	169.72	-3.44
171	173.09	172.045	-2.09
174	174.53	174.265	-0.53
176	175.6	175.8	0.4
176	176.11	176.055	-0.11
177	176.92	176.96	0.08
178	177.42	177.71	0.58
177	177.85	177.425	-0.85
177	178.1	177.55	-1.1
178	178.6	178.3	-0.6
179	179.05	179.025	-0.05
180	179.44	179.72	0.56
180	179.41	179.705	0.59
180	179.38	179.69	0.62
180	179.16	179.58	0.84
180	179.16	179.58	0.84
179	178.91	178.955	0.09
179	178.52	178.76	0.48
179	178.43	178.715	0.57
179	178.21	178.605	0.79
179	177.91	178.455	1.09
178	176.95	177.475	1.05
176	175.79	175.895	0.21
176	174.27	175.135	1.73
173	173.06	173.03	-0.06
171	170.9	170.95	0.1
171	169.1	170.05	1.9
169	167.9	168.45	1.1
167	167.56	167.28	-0.56
165	168.03	166.515	-3.03
165	169.25	167.125	-4.25
168	170.79	169.395	-2.79
171	172.42	171.71	-1.42
175	172.93	173.965	2.07
175	173.5	174.25	1.5
175	172.64	173.82	2.36
174	172.44	173.22	1.56
172	171.47	171.735	0.53
172	170.69	171.345	1.31
172	170.02	171.01	1.98
169	169.31	169.155	-0.31
169	169.1	169.05	-0.1
170	169.28	169.64	0.72
170	169.76	169.88	0.24
170	170.07	170.035	-0.07
170	169.52	169.76	0.48
170	169.12	169.56	0.88
170	168.89	169.445	1.11
169	168.81	168.905	0.19
169	168.89	168.945	0.11
169	168.05	168.525	0.95
168	167.59	167.795	0.41
167	167.59	167.295	-0.59
167	168.29	167.645	-1.29
167	168.96	167.98	-1.96
169	170.26	169.63	-1.26
169	171.57	170.285	-2.57
172	172.39	172.195	-0.39
175	172.72	173.86	2.28
175	172.8	173.9	2.2
175	172.59	173.795	2.41
173	172.23	172.615	0.77
170	171.47	170.735	-1.47
170	171.2	170.6	-1.2
170	171.3	170.65	-1.3
171	172.33	171.665	-1.33
174	173.5	173.75	0.5
174	175.06	174.53	-1.06
176	176.79	176.395	-0.79
176	178.13	177.065	-2.13
181	178.66	179.83	2.34
181	178.71	179.855	2.29
180	178.43	179.215	1.57
179	177.88	178.44	1.12
177	176.95	176.975	0.05
177	176.25	176.625	0.75
177	175.44	176.22	1.56
175	175.33	175.165	-0.33
175	175.38	175.19	-0.38
175	175.79	175.395	-0.79
175	176.43	175.715	-1.43
176	177.09	176.545	-1.09
176	177.96	176.98	-1.96
179	178.82	178.91	0.18
180	179.44	179.72	0.56
180	179.8	179.9	0.2
180	180.11	180.055	-0.11
180	180.38	180.19	-0.38
180	180.4	180.2	-0.4
181	180.51	180.755	0.49
181	180.94	180.97	0.06
182	181.38	181.69	0.62
182	181.84	181.92	0.16
182	182.06	182.03	-0.06
182	182.14	182.07	-0.14
183	182.33	182.665	0.67
183	182.58	182.79	0.42
183	182.22	182.61	0.78
183	181.32	182.16	1.68
182	180.35	181.175	1.65
180	179.69	179.845	0.31
180	178.82	179.41	1.18
178	178.27	178.135	-0.27
178	177.83	177.915	0.17
178	177.77	177.885	0.23
178	177.85	177.925	0.15
178	178.05	178.025	-0.05
178	178.32	178.16	-0.32
178	178.66	178.33	-0.66
179	178.82	178.91	0.18
179	178.82	178.91	0.18
179	177.28	178.14	1.72
179	176.25	177.625	2.75
179	175.04	177.02	3.96
176	174	175	2
173	172.46	172.73	0.54
173	170.07	171.535	2.93
170	168.83	169.415	1.17
169	167.97	168.485	1.03
168	167.61	167.805	0.39
168	166.87	167.435	1.13
167	166.23	166.615	0.77
166	165.62	165.81	0.38
166	165.4	165.7	0.6
166	165.57	165.785	0.43
165	165.82	165.41	-0.82
165	166.13	165.565	-1.13
165	166	165.5	-1
167	165.72	166.36	1.28
167	165.45	166.225	1.55
166	165.5	165.75	0.5
166	164.9	165.45	1.1
165	163.59	164.295	1.41
163	162.74	162.87	0.26
163	162.2	162.6	0.8
162	161.58	161.79	0.42
162	161.1	161.55	0.9
161	160.47	160.735	0.53
161	159.9	160.45	1.1
160	159.16	159.58	0.84
160	158.72	159.36	1.28
158	158.2	158.1	-0.2
158	158.08	158.04	-0.08
158	157.81	157.905	0.19
158	157.69	157.845	0.31
158	157.67	157.835	0.33
158	157.58	157.79	0.42
158	157.19	157.595	0.81
157	156.58	156.79	0.42
157	155.85	156.425	1.15
156	154.58	155.29	1.42
154	153.7	153.85	0.3
153	152.92	152.96	0.08
153	152.82	152.91	0.18
152	152.29	152.145	-0.29
153	152.41	152.705	0.59
153	153.07	153.035	-0.07
153	153.97	153.485	-0.97
154	155.33	154.665	-1.33
154	156.08	155.04	-2.08
155	155.63	155.315	-0.63
156	156.41	156.205	-0.41
157	157.33	157.165	-0.33
158	158.15	158.075	-0.15
158	159.45	158.725	-1.45
158	160.62	159.31	-2.62
160	162.3	161.15	-2.3
163	164.56	163.78	-1.56
163	166.59	164.795	-3.59
166	168.83	167.415	-2.83
166	170.23	168.115	-4.23
173	172.42	172.71	0.58
173	174.14	173.57	-1.14
176	175.01	175.505	0.99
178	175.6	176.8	2.4
178	175.79	176.895	2.21
177	176	176.5	1
176	176.03	176.015	-0.03
175	176.14	175.57	-1.14
175	176.06	175.53	-1.06
176	176.3	176.15	-0.3
177	177.17	177.085	-0.17
179	178.05	178.525	0.95
179	178.91	178.955	0.09
179	179.77	179.385	-0.77
181	180.4	180.7	0.6
182	180.81	181.405	1.19
182	181.49	181.745	0.51
182	182.06	182.03	-0.06
183	182.61	182.805	0.39
183	183.08	183.04	-0.08
184	183.08	183.54	0.92
184	183.05	183.525	0.95
183	183.41	183.205	-0.41
183	183.47	183.235	-0.47
183	183.41	183.205	-0.41
183	183.5	183.25	-0.5
184	183.83	183.915	0.17
184	184.19	184.095	-0.19
185	184.56	184.78	0.44
185	184.7	184.85	0.3
185	184.64	184.82	0.36
185	184.62	184.81	0.38
185	184.56	184.78	0.44
185	184.45	184.725	0.55
185	184.25	184.625	0.75
184	184.11	184.055	-0.11
185	184.08	184.54	0.92
184	184	184	0
184	183.8	183.9	0.2
185	183.58	184.29	1.42
184	183.08	183.54	0.92
183	182.8	182.9	0.2
183	182.66	182.83	0.34
182	182.33	182.165	-0.33
182	181.95	181.975	0.05
182	181.81	181.905	0.19
182	181.79	181.895	0.21
182	182.09	182.045	-0.09
182	182.64	182.32	-0.64
182	182.77	182.385	-0.77
183	182.97	182.985	0.03
183	183.16	183.08	-0.16
185	183.52	184.26	1.48
185	184.17	184.585	0.83
184	184.28	184.14	-0.28
185	184.42	184.71	0.58
185	184.64	184.82	0.36
185	185.35	185.175	-0.35
186	185.66	185.83	0.34
186	186.18	186.09	-0.18
186	186.81	186.405	-0.81
188	187.97	187.985	0.03
188	188.3	188.15	-0.3
189	188.58	188.79	0.42
189	188.94	188.97	0.06
189	189.28	189.14	-0.28
190	189.62	189.81	0.38
190	190.1	190.05	-0.1
190	190.53	190.265	-0.53
191	190.9	190.95	0.1
192	191.25	191.625	0.75
192	191.13	191.565	0.87
192	190.7	191.35	1.3
192	190.22	191.11	1.78
190	189.62	189.81	0.38
190	189.08	189.54	0.92
189	188.58	188.79	0.42
188	188.08	188.04	-0.08
188	187.97	187.985	0.03
188	187.97	187.985	0.03
188	189.11	188.555	-1.11
189	188.97	188.985	0.03
190	189	189.5	1
190	188.75	189.375	1.25
190	188.64	189.32	1.36
189	188.58	188.79	0.42
189	188.58	188.79	0.42
188	188.69	188.345	-0.69
188	188.61	188.305	-0.61
188	188.64	188.32	-0.64
189	189.25	189.125	-0.25
190	189.68	189.84	0.32
190	189.82	189.91	0.18
190	189.85	189.925	0.15
176	189.82	182.91	-13.82
175	190.02	182.51	-15.02
190	189.85	189.925	0.15
190	189.79	189.895	0.21
190	189.59	189.795	0.41
190	189.45	189.725	0.55
189	189.54	189.27	-0.54
189	189.42	189.21	-0.42
190	188.94	189.47	1.06
189	188.64	188.82	0.36
190	188.3	189.15	1.7
190	187.88	188.94	2.12
188	187.83	187.915	0.17
188	187.74	187.87	0.26
188	187.58	187.79	0.42
188	187.27	187.635	0.73
188	187.3	187.65	0.7
188	187.24	187.62	0.76
188	186.72	187.36	1.28
188	186.15	187.075	1.85
186	185.15	185.575	0.85
185	184.39	184.695	0.61
185	183.8	184.4	1.2
183	183.5	183.25	-0.5
183	183.33	183.165	-0.33
183	183.52	183.26	-0.52
184	183.94	183.97	0.06
184	184.53	184.265	-0.53
171	185.29	178.145	-14.29
171	185.75	178.375	-14.75
171	186.18	178.59	-15.18
186	186.55	186.275	-0.55
187	186.64	186.82	0.36
187	187.07	187.035	-0.07
188	187.24	187.62	0.76
188	187.07	187.535	0.93
188	187.19	187.595	0.81
188	187.13	187.565	0.87
187	187.39	187.195	-0.39
187	187.55	187.275	-0.55
188	187.66	187.83	0.34
188	187.97	187.985	0.03
188	187.99	187.995	0.01
189	188.64	188.82	0.36
189	189.06	189.03	-0.06
189	189.56	189.28	-0.56
190	189.99	189.995	0.01
191	190.33	190.665	0.67
191	190.82	190.91	0.18
191	191.1	191.05	-0.1
192	191.19	191.595	0.81
191	191.33	191.165	-0.33
191	191.48	191.24	-0.48
191	191.71	191.355	-0.71
192	192	192	0
193	191.88	192.44	1.12
193	191.16	192.08	1.84
193	190.65	191.825	2.35
191	189.99	190.495	1.01
191	188.69	189.845	2.31
189	187.58	188.29	1.42
186	186.39	186.195	-0.39
185	185.55	185.275	-0.55
185	185.49	185.245	-0.49
186	185.82	185.91	0.18
185	186.39	185.695	-1.39
188	187.36	187.68	0.64
188	188.47	188.235	-0.47
189	189.33	189.165	-0.33
190	189.76	189.88	0.24
190	190.05	190.025	-0.05
176	189.99	182.995	-13.99
175	189.2	182.1	-14.2
174	188.19	181.095	-14.19
174	186.64	180.32	-12.64
172	185.27	178.635	-13.27
184	184.22	184.11	-0.22
182	182.91	182.455	-0.91
182	181.54	181.77	0.46
182	180.78	181.39	1.22
181	179.44	180.22	1.56
179	178.3	178.65	0.7
179	177.2	178.1	1.8
176	175.89	175.945	0.11
174	174.35	174.175	-0.35
174	173.22	173.61	0.78
173	172.04	172.52	0.96
172	171.41	171.705	0.59
170	170.71	170.355	-0.71
170	170.15	170.075	-0.15
169	168.29	168.645	0.71
169	167.28	168.14	1.72
167	166.48	166.74	0.52
167	165.98	166.49	1.02
166	165.62	165.81	0.38
165	164.43	164.715	0.57
165	163.46	164.23	1.54
165	163.07	164.035	1.93
163	162.17	162.585	0.83
162	161.25	161.625	0.75
162	160.85	161.425	1.15
160	160.68	160.34	-0.68
160	161.56	160.78	-1.56
161	162.5	161.75	-1.5
161	163.62	162.31	-2.62
164	164.58	164.29	-0.58
166	165.52	165.76	0.48
167	166.26	166.63	0.74
167	166.56	166.78	0.44
167	166.36	166.68	0.64
167	165.4	166.2	1.6
167	164.9	165.95	2.1
165	164.45	164.725	0.55
163	164.37	163.685	-1.37
163	164.45	163.725	-1.45
163	164.51	163.755	-1.51
163	165.52	164.26	-2.52
166	166.59	166.295	-0.59
169	167.64	168.32	1.36
169	168.1	168.55	0.9
170	168.52	169.26	1.48
170	168.81	169.405	1.19
169	168.81	168.905	0.19
169	168.29	168.645	0.71
168	167.28	167.64	0.72
167	166.56	166.78	0.44
167	166.1	166.55	0.9
166	165.98	165.99	0.02
165	165.57	165.285	-0.57
166	165.05	165.525	0.95
166	164.77	165.385	1.23
166	164.85	165.425	1.15
166	164.27	165.135	1.73
164	163.12	163.56	0.88
164	161.23	162.615	2.77
163	159.63	161.315	3.37
160	158.15	159.075	1.85
156	156.73	156.365	-0.73
156	155.48	155.74	0.52
154	155.18	154.59	-1.18
154	154.78	154.39	-0.78
154	154.75	154.375	-0.75
156	154.98	155.49	1.02
155	155.35	155.175	-0.35
155	155.4	155.2	-0.4
155	155.03	155.015	-0.03
155	154.58	154.79	0.42
155	154.26	154.63	0.74
155	154.19	154.595	0.81
155	153.82	154.41	1.18
154	153.31	153.655	0.69
153	152.7	152.85	0.3
153	151.96	152.48	1.04
152	152.2	152.1	-0.2
152	152.44	152.22	-0.44
152	153.02	152.51	-1.02
152	153.33	152.665	-1.33
154	153.62	153.81	0.38
155	154.51	154.755	0.49
156	155.5	155.75	0.5
156	156.05	156.025	-0.05
156	155.73	155.865	0.27
157	154.85	155.925	2.15
156	155.18	155.59	0.82
156	155.1	155.55	0.9
156	155.28	155.64	0.72
154	155.1	154.55	-1.1
154	154.68	154.34	-0.68
155	155.03	155.015	-0.03
156	155.78	155.89	0.22
156	156.28	156.14	-0.28
156	156.66	156.33	-0.66
157	157.77	157.385	-0.77
158	158.2	158.1	-0.2
159	158.84	158.92	0.16
159	159.11	159.055	-0.11
160	159.23	159.615	0.77
160	159.7	159.85	0.3
160	159.9	159.95	0.1
160	160.12	160.06	-0.12
160	160.4	160.2	-0.4
161	160	160.5	1
161	159.11	160.055	1.89
161	158.5	159.75	2.5
159	157.64	158.32	1.36
157	156.43	156.715	0.57
157	156.15	156.575	0.85
155	155.75	155.375	-0.75
155	155.75	155.375	-0.75
156	156.28	156.14	-0.28
156	156.53	156.265	-0.53
157	156.56	156.78	0.44
157	156.3	156.65	0.7
157	155.95	156.475	1.05
157	154.95	155.975	2.05
155	154.14	154.57	0.86
153	152.63	152.815	0.37
153	152.08	152.54	0.92
152	151.91	151.955	0.09
151	152.08	151.54	-1.08
152	152.68	152.34	-0.68
152	153.87	152.935	-1.87
154	155.35	154.675	-1.35
157	156.76	156.88	0.24
159	158.15	158.575	0.85
159	159.8	159.4	-0.8
160	161.23	160.615	-1.23
162	162.27	162.135	-0.27
162	163.36	162.68	-1.36
164	163.98	163.99	0.02
166	164.72	165.36	1.28
166	164.64	165.32	1.36
166	164.8	165.4	1.2
165	164.4	164.7	0.6
164	163.8	163.9	0.2
164	163.36	163.68	0.64
164	162.68	163.34	1.32
163	161.53	162.265	1.47
162	160.05	161.025	1.95
162	159.03	160.515	2.97
160	158.2	159.1	1.8
157	157.6	157.3	-0.6
156	157.5	156.75	-1.5
156	157.64	156.82	-1.64
157	158.25	157.625	-1.25
159	159.13	159.065	-0.13
160	160.22	160.11	-0.22
160	161.03	160.515	-1.03
161	161.33	161.165	-0.33
162	161.69	161.845	0.31
162	161.99	161.995	0.01
162	162.12	162.06	-0.12
162	162.45	162.225	-0.45
163	163.23	163.115	-0.23
163	164.27	163.635	-1.27
164	164.64	164.32	-0.64
166	164.61	165.305	1.39
167	164.27	165.635	2.73
167	163.88	165.44	3.12
165	163.33	164.165	1.67
162	161.94	161.97	0.06
160	160.62	160.31	-0.62
160	160.12	160.06	-0.12
159	160.27	159.635	-1.27
159	161.13	160.065	-2.13
159	162.2	160.6	-3.2
162	162.89	162.445	-0.89
165	163.3	164.15	1.7
166	163.8	164.9	2.2
166	164.09	165.045	1.91
165	164.11	164.555	0.89
163	164.06	163.53	-1.06
163	164.09	163.545	-1.09
163	163.98	163.49	-0.98
165	166.18	165.59	-1.18
167	166.48	166.74	0.52
169	166.38	167.69	2.62
169	165.57	167.285	3.43
168	164.9	166.45	3.1
165	164.58	164.79	0.42
165	164.22	164.61	0.78
162	164.24	163.12	-2.24
162	164.92	163.46	-2.92
165	166.05	165.525	-1.05
165	168.7	166.85	-3.7
169	171.22	170.11	-2.22
172	172.93	172.465	-0.93
175	174.72	174.86	0.28
175	176.19	175.595	-1.19
175	177.36	176.18	-2.36
178	177.74	177.87	0.26
179	177.53	178.265	1.47
179	176.95	177.975	2.05
178	175.55	176.775	2.45
175	174.06	174.53	0.94
175	172.75	173.875	2.25
171	170.31	170.655	0.69
170	169.25	169.625	0.75
168	168.13	168.065	-0.13
168	167.87	167.935	0.13
167	167.33	167.165	-0.33
167	166.94	166.97	0.06
167	166.23	166.615	0.77
167	165.85	166.425	1.15
167	165.9	166.45	1.1
166	165.43	165.715	0.57
166	163.72	164.86	2.28
164	162.58	163.29	1.42
162	161.99	161.995	0.01
160	160.78	160.39	-0.78
160	159.93	159.965	0.07
159	158.64	158.82	0.36
159	157.94	158.47	1.06
158	158.01	158.005	-0.01
158	158.15	158.075	-0.15
157	158.3	157.65	-1.3
159	158.72	158.86	0.28
159	159.63	159.315	-0.63
159	160.75	159.875	-1.75
161	161.63	161.315	-0.63
161	162.17	161.585	-1.17
161	162.68	161.84	-1.68
163	163.56	163.28	-0.56
163	164.4	163.7	-1.4
164	165.45	164.725	-1.45
164	166.97	165.485	-2.97
166	167.12	166.56	-1.12
170	167.74	168.87	2.26
170	167.95	168.975	2.05
170	168.05	169.025	1.95
169	167.92	168.46	1.08
166	167.38	166.69	-1.38
167	167.12	167.06	-0.12
167	167.3	167.15	-0.3
167	167.05	167.025	-0.05
169	166.46	167.73	2.54
169	165.95	167.475	3.05
167	165.57	166.285	1.43
165	165.2	165.1	-0.2
163	165.32	164.16	-2.32
163	165.35	164.175	-2.35
164	166.13	165.065	-2.13
168	167.17	167.585	0.83
170	168.73	169.365	1.27
170	169.97	169.985	0.03
172	171.17	171.585	0.83
172	172.23	172.115	-0.23
172	173.09	172.545	-1.09
173	174.11	173.555	-1.11
175	174.93	174.965	0.07
177	176.25	176.625	0.75
177	177.55	177.275	-0.55
179	178.41	178.705	0.59
179	178.8	178.9	0.2
179	179.21	179.105	-0.21
179	179.47	179.235	-0.47
180	179.69	179.845	0.31
179	179.95	179.475	-0.95
180	180.11	180.055	-0.11
180	179.97	179.985	0.03
180	180.05	180.025	-0.05
180	179.87	179.935	0.13
180	179.92	179.96	0.08
180	179.1	179.55	0.9
180	178.35	179.175	1.65
178	177.85	177.925	0.15
178	177.2	177.6	0.8
178	176.95	177.475	1.05
176	176.84	176.42	-0.84
177	177.09	177.045	-0.09
177	177.22	177.11	-0.22
177	177.47	177.235	-0.47
178	177.25	177.625	0.75
178	176.76	177.38	1.24
179	176.3	177.65	2.7
178	175.81	176.905	2.19
175	175.52	175.26	-0.52
175	174.82	174.91	0.18
173	174.88	173.94	-1.88
175	174.14	174.57	0.86
176	173.85	174.925	2.15
176	173.43	174.715	2.57
175	173.24	174.12	1.76
172	172.93	172.465	-0.93
171	172.83	171.915	-1.83
171	173.09	172.045	-2.09
172	172.88	172.44	-0.88
175	174.27	174.635	0.73
175	175.63	175.315	-0.63
176	177.39	176.695	-1.39
179	178.91	178.955	0.09
181	180.11	180.555	0.89
181	180.7	180.85	0.3
182	181.08	181.54	0.92
182	180.94	181.47	1.06
182	181	181.5	1
182	180.3	181.15	1.7
181	179.92	180.46	1.08
179	179.81	179.405	-0.81
179	179.81	179.405	-0.81
179	180.05	179.525	-1.05
180	179.79	179.895	0.21
181	180.05	180.525	0.95
181	180.43	180.715	0.57
182	180.78	181.39	1.22
168	181.21	174.605	-13.21
167	181.08	174.04	-14.08
167	180.89	173.945	-13.89
181	181.02	181.01	-0.02
181	181.16	181.08	-0.16
182	181.21	181.605	0.79
182	181.4	181.7	0.6
182	181.54	181.77	0.46
182	181.49	181.745	0.51
182	181.84	181.92	0.16
182	182.25	182.125	-0.25
183	183.05	183.025	-0.05
184	183.77	183.885	0.23
184	184.7	184.35	-0.7
185	185.66	185.33	-0.66
187	186.06	186.53	0.94
188	185.81	186.905	2.19
188	185.49	186.745	2.51
186	184.87	185.435	1.13
186	183.97	184.985	2.03
182	183.24	182.62	-1.24
182	182.22	182.11	-0.22
182	181.51	181.755	0.49
182	181.54	181.77	0.46
182	181.46	181.73	0.54
182	181.62	181.81	0.38
182	181.73	181.865	0.27
183	181.68	182.34	1.32
183	181.43	182.215	1.57
182	181.21	181.605	0.79
182	180.83	181.415	1.17
180	179.3	179.65	0.7
180	178.38	179.19	1.62
179	177.36	178.18	1.64
177	176.25	176.625	0.75
177	175.12	176.06	1.88
176	174.35	175.175	1.65
174	173.01	173.505	0.99
172	171.36	171.68	0.64
172	170.13	171.065	1.87
171	169.39	170.195	1.61
169	169.31	169.155	-0.31
168	169.39	168.695	-1.39
168	169.73	168.865	-1.73
169	171.09	170.045	-2.09
172	172.04	172.02	-0.04
175	172.93	173.965	2.07
175	173.24	174.12	1.76
176	173.43	174.715	2.57
176	172.96	174.48	3.04
174	171.39	172.695	2.61
174	169.99	171.995	4.01
168	168.99	168.495	-0.99
167	167.95	167.475	-0.95
167	167.23	167.115	-0.23
167	167.1	167.05	-0.1
167	167.15	167.075	-0.15
168	167.2	167.6	0.8
168	167.28	167.64	0.72
168	166.48	167.24	1.52
168	165.25	166.625	2.75
165	164.58	164.79	0.42
165	163.64	164.32	1.36
162	162.4	162.2	-0.4
161	161.51	161.255	-0.51
161	160.8	160.9	0.2
161	160.4	160.7	0.6
160	160.88	160.44	-0.88
160	161.18	160.59	-1.18
160	161.91	160.955	-1.91
161	162.12	161.56	-1.12
163	161.86	162.43	1.14
163	162.43	162.715	0.57
163	162.2	162.6	0.8
163	161.38	162.19	1.62
161	160.55	160.775	0.45
161	159.98	160.49	1.02
160	159.18	159.59	0.82
160	158.5	159.25	1.5
159	158.62	158.81	0.38
159	158.84	158.92	0.16
158	159.6	158.8	-1.6
159	159.73	159.365	-0.73
160	159.11	159.555	0.89
160	158.57	159.285	1.43
161	158.99	159.995	2.01
160	159.83	159.915	0.17
158	159.6	158.8	-1.6
158	159.6	158.8	-1.6
158	159.06	158.53	-1.06
158	159.08	158.54	-1.08
160	159.63	159.815	0.37
161	160	160.5	1
160	160.73	160.365	-0.73
160	161.18	160.59	-1.18
160	161.89	160.945	-1.89
162	162.61	162.305	-0.61
163	164.32	163.66	-1.32
166	165.75	165.875	0.25
166	166.61	166.305	-0.61
168	167.1	167.55	0.9
169	167.35	168.175	1.65
169	167.3	168.15	1.7
169	167.3	168.15	1.7
167	167.17	167.085	-0.17
166	166.54	166.27	-0.54
166	166.13	166.065	-0.13
166	166.2	166.1	-0.2
166	166.41	166.205	-0.41
167	167.1	167.05	-0.1
167	168.23	167.615	-1.23
169	168.52	168.76	0.48
171	168.08	169.54	2.92
169	167.77	168.385	1.23
169	167.61	168.305	1.39
167	167.9	167.45	-0.9
165	168.31	166.655	-3.31
165	169.44	167.22	-4.44
168	171.74	169.87	-3.74
172	174.08	173.04	-2.08
172	176.54	174.27	-4.54
176	178.19	177.095	-2.19
180	178.66	179.33	1.34
181	178.38	179.69	2.62
180	177.99	178.995	2.01
180	177.14	178.57	2.86
176	176.27	176.135	-0.27
174	175.46	174.73	-1.46
173	175.14	174.07	-2.14
173	175.3	174.15	-2.3
175	175.63	175.315	-0.63
177	176.9	176.95	0.1
177	177.94	177.47	-0.94
179	178.49	178.745	0.51
180	178.8	179.4	1.2
180	178.99	179.495	1.01
180	178.77	179.385	1.23
179	178.82	178.91	0.18
178	178.63	178.315	-0.63
178	178.82	178.41	-0.82
178	178.85	178.425	-0.85
180	179.73	179.865	0.27
182	180.83	181.415	1.17
182	182.17	182.085	-0.17
183	184	183.5	-1
185	184.87	184.935	0.13
186	185.55	185.775	0.45
186	186.26	186.13	-0.26
187	186.64	186.82	0.36
187	186.7	186.85	0.3
187	186.52	186.76	0.48
187	186.04	186.52	0.96
187	185.72	186.36	1.28
185	185.64	185.32	-0.64
185	185.55	185.275	-0.55
185	185.69	185.345	-0.69
185	186.06	185.53	-1.06
187	186.78	186.89	0.22
187	187.3	187.15	-0.3
188	187.99	187.995	0.01
189	188.83	188.915	0.17
189	189.28	189.14	-0.28
189	189.68	189.34	-0.68
190	190.02	190.01	-0.02
190	190.19	190.095	-0.19
190	190.45	190.225	-0.45
190	190.47	190.235	-0.47
191	190.45	190.725	0.55
191	190.25	190.625	0.75
191	189.99	190.495	1.01
191	189.73	190.365	1.27
190	189.2	189.6	0.8
189	188.66	188.83	0.34
189	188.22	188.61	0.78
188	187.94	187.97	0.06
188	187.91	187.955	0.09
188	188.08	188.04	-0.08
188	188.08	188.04	-0.08
189	188.02	188.51	0.98
189	188.33	188.665	0.67
189	188.75	188.875	0.25
189	188.83	188.915	0.17
189	188.94	188.97	0.06
189	189.03	189.015	-0.03
189	189.28	189.14	-0.28
190	189.68	189.84	0.32
190	189.96	189.98	0.04
191	190.27	190.635	0.73
191	190.33	190.665	0.67
191	190.45	190.725	0.55
191	190.45	190.725	0.55
190	190.3	190.15	-0.3
190	190.25	190.125	-0.25
190	190.1	190.05	-0.1
190	189.82	189.91	0.18
190	189.71	189.855	0.29
190	189.48	189.74	0.52
190	189.45	189.725	0.55
190	189.25	189.625	0.75
190	189	189.5	1
189	188.5	188.75	0.5
189	187.53	188.265	1.47
188	186.06	187.03	1.94
188	184.59	186.295	3.41
185	183.3	184.15	1.7
182	182.25	182.125	-0.25
180	181.81	180.905	-1.81
180	181.46	180.73	-1.46
180	181.24	180.62	-1.24
183	181.24	182.12	1.76
183	181.38	182.19	1.62
183	181.81	182.405	1.19
182	182.03	182.015	-0.03
181	182.06	181.53	-1.06
181	181.68	181.34	-0.68
181	181.51	181.255	-0.51
182	181.27	181.635	0.73
182	181.73	181.865	0.27
182	182.14	182.07	-0.14
182	182.53	182.265	-0.53
183	182.88	182.94	0.12
184	183.02	183.51	0.98
184	183.63	183.815	0.37
184	184.19	184.095	-0.19
185	184.67	184.835	0.33
185	184.84	184.92	0.16
185	185.24	185.12	-0.24
186	185.64	185.82	0.36
186	186.29	186.145	-0.29
186	186.12	186.06	-0.12
187	186.38	186.69	0.62
187	186.58	186.79	0.42
187	186.72	186.86	0.28
187	186.93	186.965	0.07
187	187.1	187.05	-0.1
187	187.01	187.005	-0.01
188	186.06	187.03	1.94
188	185.27	186.635	2.73
186	184.56	185.28	1.44
184	183.63	183.815	0.37
184	183.11	183.555	0.89
182	182.58	182.29	-0.58
182	182.5	182.25	-0.5
183	183.55	183.275	-0.55
183	184.53	183.765	-1.53
185	185.64	185.32	-0.64
187	186.93	186.965	0.07
189	187.63	188.315	1.37
189	188.38	188.69	0.62
190	188.94	189.47	1.06
190	189.34	189.67	0.66
190	189.42	189.71	0.58
190	189.37	189.685	0.63
190	189.03	189.515	0.97
190	188.78	189.39	1.22
190	188.61	189.305	1.39
189	188.44	188.72	0.56
189	187.69	188.345	1.31
188	186.75	187.375	1.25
188	186.15	187.075	1.85
186	185.58	185.79	0.42
184	185.15	184.575	-1.15
184	184.9	184.45	-0.9
184	184.84	184.42	-0.84
185	184.95	184.975	0.05
187	185.04	186.02	1.96
187	185.83	186.415	1.17
187	186.75	186.875	0.25
188	187.24	187.62	0.76
189	187.8	188.4	1.2
189	188.13	188.565	0.87
189	188.64	188.82	0.36
190	188.97	189.485	1.03
190	189.14	189.57	0.86
190	189.28	189.64	0.72
190	189.34	189.67	0.66
190	189.28	189.64	0.72
190	189.2	189.6	0.8
190	189	189.5	1
189	188.66	188.83	0.34
189	188.05	188.525	0.95
189	187.13	188.065	1.87
188	186.49	187.245	1.51
186	186.24	186.12	-0.24
185	186.29	185.645	-1.29
185	186.21	185.605	-1.21
186	186.35	186.175	-0.35
187	186.87	186.935	0.13
188	187.91	187.955	0.09
188	188.69	188.345	-0.69
189	189.31	189.155	-0.31
189	189.85	189.425	-0.85
190	190.27	190.135	-0.27
191	190.65	190.825	0.35
191	190.47	190.735	0.53
191	190.16	190.58	0.84
191	189.39	190.195	1.61
190	188.47	189.235	1.53
188	186.44	187.22	1.56
185	184.19	184.595	0.81
185	182.64	183.82	2.36
181	180.27	180.635	0.73
178	177.88	177.94	0.12
175	176.54	175.77	-1.54
175	175.89	175.445	-0.89
174	176.06	175.03	-2.06
176	177.01	176.505	-1.01
176	178.27	177.135	-2.27
180	178.41	179.205	1.59
183	178.43	180.715	4.57
180	178.68	179.34	1.32
180	178.16	179.08	1.84
177	177.44	177.22	-0.44
174	176.65	175.325	-2.65
175	176.19	175.595	-1.19
175	176.33	175.665	-1.33
178	177.94	177.97	0.06
181	179.44	180.22	1.56
183	181.79	182.395	1.21
183	182.86	182.93	0.14
184	183.41	183.705	0.59
184	183.66	183.83	0.34
184	183.91	183.955	0.09
184	184.17	184.085	-0.17
184	184.36	184.18	-0.36
185	184.56	184.78	0.44
185	184.73	184.865	0.27
185	184.78	184.89	0.22
185	184.64	184.82	0.36
185	184.22	184.61	0.78
185	183.86	184.43	1.14
184	183.3	183.65	0.7
183	183.11	183.055	-0.11
183	183.19	183.095	-0.19
182	183.27	182.635	-1.27
183	183.69	183.345	-0.69
185	184.87	184.935	0.13
185	185.61	185.305	-0.61
187	186.21	186.605	0.79
188	186.7	187.35	1.3
188	186.93	187.465	1.07
188	187.27	187.635	0.73
187	187.63	187.315	-0.63
188	187.77	187.885	0.23
188	187.88	187.94	0.12
188	188.27	188.135	-0.27
189	188.75	188.875	0.25
189	189.23	189.115	-0.23
189	189.73	189.365	-0.73
190	189.68	189.84	0.32
190	189.96	189.98	0.04
190	189.93	189.965	0.07
190	189.85	189.925	0.15
190	189.56	189.78	0.44
189	189.25	189.125	-0.25
188	188.69	188.345	-0.69
188	188.13	188.065	-0.13
188	187.6	187.8	0.4
188	186.06	187.03	1.94
188	185.44	186.72	2.56
186	184.81	185.405	1.19
185	184.5	184.75	0.5
184	184.22	184.11	-0.22
184	183.77	183.885	0.23
184	183.66	183.83	0.34
184	183.38	183.69	0.62
184	183.58	183.79	0.42
184	183.86	183.93	0.14
183	184.62	183.81	-1.62
184	184.81	184.405	-0.81
185	185.61	185.305	-0.61
185	186.49	185.745	-1.49
187	187.36	187.18	-0.36
188	188.22	188.11	-0.22
188	189.03	188.515	-1.03
190	189.56	189.78	0.44
191	190.16	190.58	0.84
191	190.45	190.725	0.55
191	190.56	190.78	0.44
191	190.3	190.65	0.7
191	189.71	190.355	1.29
190	188.86	189.43	1.14
190	188.16	189.08	1.84
187	187.07	187.035	-0.07
186	186.09	186.045	-0.09
186	185.01	185.505	0.99
185	184.56	184.78	0.44
184	184.62	184.31	-0.62
184	184.84	184.42	-0.84
184	184.98	184.49	-0.98
185	185.41	185.205	-0.41
187	186.01	186.505	0.99
188	186.38	187.19	1.62
188	186.41	187.205	1.59
188	186.32	187.16	1.68
187	186.24	186.62	0.76
186	186.29	186.145	-0.29
186	186.26	186.13	-0.26
185	186.38	185.69	-1.38
187	187.04	187.02	-0.04
187	187.72	187.36	-0.72
188	188.94	188.47	-0.94
190	189.25	189.625	0.75
190	189.56	189.78	0.44
190	190.47	190.235	-0.47
191	191.94	191.47	-0.94
192	191	191.5	1
192	191	191.5	1
192	192.2	192.1	-0.2
193	192.38	192.69	0.62
194	192.15	193.075	1.85
193	191.74	192.37	1.26
193	190.67	191.835	2.33
191	189.59	190.295	1.41
189	188.44	188.72	0.56
189	186.98	187.99	2.02
186	186.04	186.02	-0.04
185	185.38	185.19	-0.38
185	184.7	184.85	0.3
185	184.08	184.54	0.92
185	183.44	184.22	1.56
184	182.58	183.29	1.42
182	182.14	182.07	-0.14
182	181.98	181.99	0.02
180	181.89	180.945	-1.89
181	181.62	181.31	-0.62
181	182.06	181.53	-1.06
183	182.69	182.845	0.31
184	183.69	183.845	0.31
185	184.81	184.905	0.19
185	185.55	185.275	-0.55
186	185.89	185.945	0.11
188	185.92	186.96	2.08
187	185.69	186.345	1.31
187	185.18	186.09	1.82
185	184.22	184.61	0.78
183	182.88	182.94	0.12
180	181.68	180.84	-1.68
180	180.62	180.31	-0.62
179	180.4	179.7	-1.4
180	180.67	180.335	-0.67
180	181.19	180.595	-1.19
182	181.59	181.795	0.41
183	181.89	182.445	1.11
184	182.2	183.1	1.8
184	182.44	183.22	1.56
183	182.66	182.83	0.34
182	182.91	182.455	-0.91
183	183.13	183.065	-0.13
183	182.66	182.83	0.34
184	182.03	183.015	1.97
184	181.19	182.595	2.81
181	180.2	180.6	0.8
181	177.96	179.48	3.04
177	175.63	176.315	1.37
173	173.37	173.185	-0.37
173	172.31	172.655	0.69
172	171.66	171.83	0.34
171	171.82	171.41	-0.82
171	172.18	171.59	-1.18
171	172.85	171.925	-1.85
173	174.24	173.62	-1.24
176	175.36	175.68	0.64
178	176.84	177.42	1.16
178	178.19	178.095	-0.19
179	179.41	179.205	-0.41
181	180.54	180.77	0.46
181	182.28	181.64	-1.28
183	183.55	183.275	-0.55
183	184.84	183.92	-1.84
187	185.81	186.405	1.19
187	186.09	186.545	0.91
188	186.04	187.02	1.96
187	185.38	186.19	1.62
184	184.28	184.14	-0.28
184	182.97	183.485	1.03
181	181.95	181.475	-0.95
180	181.4	180.7	-1.4
180	181.19	180.595	-1.19
180	181.32	180.66	-1.32
182	181.46	181.73	0.54
184	182.36	183.18	1.64
184	182.55	183.275	1.45
183	182.94	182.97	0.06
183	182.75	182.875	0.25
182	182.55	182.275	-0.55
182	182.39	182.195	-0.39
183	182.64	182.82	0.36
183	182.97	182.985	0.03
183	183.3	183.15	-0.3
183	183.27	183.135	-0.27
184	183.19	183.595	0.81
184	183.24	183.62	0.76
184	182.88	183.44	1.12
183	182.72	182.86	0.28
182	182.25	182.125	-0.25
182	181.92	181.96	0.08
182	181.68	181.84	0.32
182	180.94	181.47	1.06
182	181	181.5	1
182	180.62	181.31	1.38
182	180.54	181.27	1.46
181	180.67	180.835	0.33
180	180.4	180.2	-0.4
179	180.32	179.66	-1.32
179	180.19	179.595	-1.19
180	180.56	180.28	-0.56
181	180.89	180.945	0.11
181	181.05	181.025	-0.05
182	180.54	181.27	1.46
182	179.75	180.875	2.25
179	178.8	178.9	0.2
179	177.72	178.36	1.28
176	176.95	176.475	-0.95
174	176.43	175.215	-2.43
175	176.25	175.625	-1.25
175	176.22	175.61	-1.22
177	177.88	177.44	-0.88
179	179.24	179.12	-0.24
181	179.92	180.46	1.08
181	180.24	180.62	0.76
182	180.32	181.16	1.68
181	180.06	180.53	0.94
181	179.19	180.095	1.81
179	178.32	178.66	0.68
178	177.53	177.765	0.47
178	176.84	177.42	1.16
178	176.03	177.015	1.97
177	175.63	176.315	1.37
177	175.25	176.125	1.75
175	175.71	175.355	-0.71
175	175.52	175.26	-0.52
175	175.01	175.005	-0.01
176	174.93	175.465	1.07
176	174.96	175.48	1.04
176	174.8	175.4	1.2
175	174.37	174.685	0.63
174	174.45	174.225	-0.45
174	173.85	173.925	0.15
173	173.14	173.07	-0.14
173	172.51	172.755	0.49
173	172.01	172.505	0.99
173	171.74	172.37	1.26
172	170.98	171.49	1.02
171	170.85	170.925	0.15
170	170.9	170.45	-0.9
170	170.87	170.435	-0.87
171	170.93	170.965	0.07
172	171.17	171.585	0.83
172	171.06	171.53	0.94
173	171.25	172.125	1.75
172	171.9	171.95	0.1
171	172.23	171.615	-1.23
171	172.64	171.82	-1.64
172	173.24	172.62	-1.24
174	174.29	174.145	-0.29
177	175.81	176.405	1.19
177	176.92	176.96	0.08
180	177.14	178.57	2.86
180	176.76	178.38	3.24
174	174.9	174.45	-0.9
174	173.22	173.61	0.78
170	170.13	170.065	-0.13
166	169.28	167.64	-3.28
166	168.83	167.415	-2.83
167	169.02	168.01	-2.02
170	170.13	170.065	-0.13
172	170.39	171.195	1.61
172	170.23	171.115	1.77
171	169.68	170.34	1.32
170	168.89	169.445	1.11
168	167.84	167.92	0.16
168	166.97	167.485	1.03
166	166.48	166.24	-0.48
166	165.75	165.875	0.25
166	165.27	165.635	0.73
166	165.3	165.65	0.7
166	165.65	165.825	0.35
165	165.72	165.36	-0.72
165	165.75	165.375	-0.75
166	166.05	166.025	-0.05
166	166.36	166.18	-0.36
167	166.64	166.82	0.36
167	167.51	167.255	-0.51
167	168.39	167.695	-1.39
169	169.52	169.26	-0.52
171	170.93	170.965	0.07
171	172.36	171.68	-1.36
174	172.8	173.4	1.2
176	172.85	174.425	3.15
176	173.09	174.545	2.91
174	172.93	173.465	1.07
172	172.14	172.07	-0.14
170	170.95	170.475	-0.95
170	169.57	169.785	0.43
169	168.76	168.88	0.24
168	167.46	167.73	0.54
166	166.97	166.485	-0.97
166	166.36	166.18	-0.36
165	165.9	165.45	-0.9
165	166.1	165.55	-1.1
165	166.48	165.74	-1.48
167	167.59	167.295	-0.59
169	169.89	169.445	-0.89
172	170.18	171.09	1.82
172	169.99	170.995	2.01
173	169.78	171.39	3.22
171	168.99	169.995	2.01
167	168.29	167.645	-1.29
167	167.61	167.305	-0.61
166	166.97	166.485	-0.97
167	165.7	166.35	1.3
167	165.25	166.125	1.75
167	164.97	165.985	2.03
165	164.61	164.805	0.39
164	163.75	163.875	0.25
164	163.38	163.69	0.62
162	163.23	162.615	-1.23
163	163.69	163.345	-0.69
163	164.35	163.675	-1.35
165	164.72	164.86	0.28
166	165.1	165.55	0.9
166	165.47	165.735	0.53
166	165.7	165.85	0.3
166	165.77	165.885	0.23
166	166.05	166.025	-0.05
166	166.79	166.395	-0.79
168	167.77	167.885	0.23
168	169.28	168.64	-1.28
169	170.82	169.91	-1.82
172	172.44	172.22	-0.44
172	173.16	172.58	-1.16
176	173.35	174.675	2.65
175	173.66	174.33	1.34
174	173.87	173.935	0.13
174	174.03	174.015	-0.03
172	174.19	173.095	-2.19
173	173.9	173.45	-0.9
175	173.48	174.24	1.52
175	173.92	174.46	1.08
175	174.32	174.66	0.68
175	174.69	174.845	0.31
[truncated: 184,480 more rows]

## Sheet: SpO2 (Fig.4d, n = 3)
Intellivue MX800 (%)	Sensor Data (%)	Mean (%)	Difference (%)	Dfference^2 (%)		Mean of Difference (%)	0.108849
100	97.96	98.98	2.04	4.1616		Standard Deviation (%)	2.9846
100	97.78	98.89	2.22	4.9284		Limit of Agreement (+1.96SD)	5.95866
100	97.78	98.89	2.22	4.9284		Limit of Agreement (-1.96SD)	-5.74097
100	97.78	98.89	2.22	4.9284		Arms (%)	2.98659
99	97.78	98.39	1.22	1.4884
100	97.78	98.89	2.22	4.9284
100	97.78	98.89	2.22	4.9284
100	97.78	98.89	2.22	4.9284
100	98.24	99.12	1.76	3.0976
100	98.24	99.12	1.76	3.0976
100	98.98	99.49	1.02	1.0404
100	99.19	99.595	0.81	0.6561
100	99.19	99.595	0.81	0.6561
100	99.19	99.595	0.81	0.6561
100	99.19	99.595	0.81	0.6561
100	99.19	99.595	0.81	0.6561
100	99.19	99.595	0.81	0.6561
100	99.19	99.595	0.81	0.6561
100	99.19	99.595	0.81	0.6561
100	99.19	99.595	0.81	0.6561
100	99.19	99.595	0.81	0.6561
100	99.19	99.595	0.81	0.6561
100	99.19	99.595	0.81	0.6561
100	99.19	99.595	0.81	0.6561
100	99.19	99.595	0.81	0.6561
100	99.19	99.595	0.81	0.6561
100	99.48	99.74	0.52	0.2704
100	99.48	99.74	0.52	0.2704
100	99.48	99.74	0.52	0.2704
100	99.66	99.83	0.34	0.1156
100	99.66	99.83	0.34	0.1156
100	99.66	99.83	0.34	0.1156
100	99.66	99.83	0.34	0.1156
100	99.57	99.785	0.43	0.1849
100	99.57	99.785	0.43	0.1849
99	99.11	99.055	-0.11	0.0121
98	99.11	98.555	-1.11	1.2321
98	99.11	98.555	-1.11	1.2321
98	99.11	98.555	-1.11	1.2321
98	99.11	98.555	-1.11	1.2321
98	99.11	98.555	-1.11	1.2321
98	99.11	98.555	-1.11	1.2321
99	98.44	98.72	0.56	0.3136
99	98.44	98.72	0.56	0.3136
99	98.14	98.57	0.86	0.7396
99	98.14	98.57	0.86	0.7396
99	98.14	98.57	0.86	0.7396
99	98.14	98.57	0.86	0.7396
100	98.14	99.07	1.86	3.4596
100	98.14	99.07	1.86	3.4596
100	98.07	99.035	1.93	3.7249
100	98.14	99.07	1.86	3.4596
100	98.43	99.215	1.57	2.4649
100	98.74	99.37	1.26	1.5876
100	98.74	99.37	1.26	1.5876
100	98.74	99.37	1.26	1.5876
100	98.74	99.37	1.26	1.5876
100	99.31	99.655	0.69	0.4761
100	99.31	99.655	0.69	0.4761
100	99.03	99.515	0.97	0.9409
100	99.03	99.515	0.97	0.9409
100	99.03	99.515	0.97	0.9409
100	99.03	99.515	0.97	0.9409
100	99.03	99.515	0.97	0.9409
100	99.03	99.515	0.97	0.9409
100	99.03	99.515	0.97	0.9409
100	99.03	99.515	0.97	0.9409
100	99.03	99.515	0.97	0.9409
100	99.03	99.515	0.97	0.9409
100	99.03	99.515	0.97	0.9409
100	99.03	99.515	0.97	0.9409
100	99.03	99.515	0.97	0.9409
100	99.16	99.58	0.84	0.7056
100	99.16	99.58	0.84	0.7056
100	99.16	99.58	0.84	0.7056
100	99.16	99.58	0.84	0.7056
100	99.23	99.615	0.77	0.5929
100	99.23	99.615	0.77	0.5929
100	99.23	99.615	0.77	0.5929
100	99.64	99.82	0.36	0.1296
100	99.64	99.82	0.36	0.1296
100	99.64	99.82	0.36	0.1296
100	99.64	99.82	0.36	0.1296
100	99.38	99.69	0.62	0.3844
100	99.38	99.69	0.62	0.3844
100	99.38	99.69	0.62	0.3844
100	99.38	99.69	0.62	0.3844
100	99.38	99.69	0.62	0.3844
100	99.38	99.69	0.62	0.3844
100	99.38	99.69	0.62	0.3844
100	99.38	99.69	0.62	0.3844
100	99.38	99.69	0.62	0.3844
100	99.38	99.69	0.62	0.3844
100	99.38	99.69	0.62	0.3844
100	99.38	99.69	0.62	0.3844
100	99.38	99.69	0.62	0.3844
100	99.38	99.69	0.62	0.3844
100	99.38	99.69	0.62	0.3844
100	99.38	99.69	0.62	0.3844
100	99.8	99.9	0.2	0.04
100	99.8	99.9	0.2	0.04
100	99.8	99.9	0.2	0.04
100	99.8	99.9	0.2	0.04
100	99.8	99.9	0.2	0.04
100	99.8	99.9	0.2	0.04
100	99.8	99.9	0.2	0.04
100	99.8	99.9	0.2	0.04
100	99.8	99.9	0.2	0.04
100	99.8	99.9	0.2	0.04
100	99.8	99.9	0.2	0.04
100	99.8	99.9	0.2	0.04
100	99.8	99.9	0.2	0.04
100	100.27	100.135	-0.27	0.0729
100	100.13	100.065	-0.13	0.0169
100	100.13	100.065	-0.13	0.0169
100	100.13	100.065	-0.13	0.0169
100	100.13	100.065	-0.13	0.0169
100	100.13	100.065	-0.13	0.0169
100	100.13	100.065	-0.13	0.0169
100	100.13	100.065	-0.13	0.0169
100	100.13	100.065	-0.13	0.0169
100	100.13	100.065	-0.13	0.0169
100	100.13	100.065	-0.13	0.0169
100	100.13	100.065	-0.13	0.0169
100	100.27	100.135	-0.27	0.0729
100	100.27	100.135	-0.27	0.0729
100	100.27	100.135	-0.27	0.0729
100	100.27	100.135	-0.27	0.0729
99	100.27	99.635	-1.27	1.6129
99	100.27	99.635	-1.27	1.6129
99	100.27	99.635	-1.27	1.6129
99	100.27	99.635	-1.27	1.6129
99	100.13	99.565	-1.13	1.2769
99	100.13	99.565	-1.13	1.2769
99	100.13	99.565	-1.13	1.2769
99	100.13	99.565	-1.13	1.2769
100	100.13	100.065	-0.13	0.0169
100	100.13	100.065	-0.13	0.0169
100	100.26	100.13	-0.26	0.0676
100	99.82	99.91	0.18	0.0324
100	99.82	99.91	0.18	0.0324
100	100.01	100.005	-0.01	0.0001
100	100.01	100.005	-0.01	0.0001
100	100.09	100.045	-0.09	0.0081
100	100.09	100.045	-0.09	0.0081
100	100.01	100.005	-0.01	0.0001
100	100.01	100.005	-0.01	0.0001
100	100.01	100.005	-0.01	0.0001
100	100.01	100.005	-0.01	0.0001
100	100.01	100.005	-0.01	0.0001
100	100.01	100.005	-0.01	0.0001
100	100.01	100.005	-0.01	0.0001
100	100.01	100.005	-0.01	0.0001
100	100.21	100.105	-0.21	0.0441
100	100.21	100.105	-0.21	0.0441
100	100.21	100.105	-0.21	0.0441
100	100.21	100.105	-0.21	0.0441
100	100.06	100.03	-0.06	0.0036
100	100.06	100.03	-0.06	0.0036
100	100.06	100.03	-0.06	0.0036
100	100.06	100.03	-0.06	0.0036
100	100.06	100.03	-0.06	0.0036
100	99.94	99.97	0.06	0.0036
100	99.94	99.97	0.06	0.0036
100	99.94	99.97	0.06	0.0036
100	99.86	99.93	0.14	0.0196
100	99.86	99.93	0.14	0.0196
100	99.86	99.93	0.14	0.0196
100	99.86	99.93	0.14	0.0196
100	99.86	99.93	0.14	0.0196
100	99.86	99.93	0.14	0.0196
100	99.86	99.93	0.14	0.0196
100	99.86	99.93	0.14	0.0196
100	99.86	99.93	0.14	0.0196
100	99.86	99.93	0.14	0.0196
100	99.86	99.93	0.14	0.0196
100	99.86	99.93	0.14	0.0196
100	99.59	99.795	0.41	0.1681
100	99.59	99.795	0.41	0.1681
100	99.59	99.795	0.41	0.1681
100	99.46	99.73	0.54	0.2916
100	99.46	99.73	0.54	0.2916
100	99.46	99.73	0.54	0.2916
100	99.25	99.625	0.75	0.5625
100	99.25	99.625	0.75	0.5625
100	99.25	99.625	0.75	0.5625
100	99.25	99.625	0.75	0.5625
100	99.25	99.625	0.75	0.5625
100	99.25	99.625	0.75	0.5625
100	99.25	99.625	0.75	0.5625
100	99.25	99.625	0.75	0.5625
100	99.25	99.625	0.75	0.5625
100	98.82	99.41	1.18	1.3924
100	98.82	99.41	1.18	1.3924
99	98.82	98.91	0.18	0.0324
99	98.51	98.755	0.49	0.2401
99	98.51	98.755	0.49	0.2401
99	98.51	98.755	0.49	0.2401
99	98.51	98.755	0.49	0.2401
99	98.51	98.755	0.49	0.2401
99	98.51	98.755	0.49	0.2401
99	98.51	98.755	0.49	0.2401
99	98.51	98.755	0.49	0.2401
99	98.51	98.755	0.49	0.2401
99	98.4	98.7	0.6	0.36
99	98.4	98.7	0.6	0.36
99	98.4	98.7	0.6	0.36
99	98.4	98.7	0.6	0.36
99	98.4	98.7	0.6	0.36
99	98.4	98.7	0.6	0.36
99	98.4	98.7	0.6	0.36
99	98.4	98.7	0.6	0.36
99	98.4	98.7	0.6	0.36
99	98.4	98.7	0.6	0.36
99	98.4	98.7	0.6	0.36
99	98.4	98.7	0.6	0.36
99	98.4	98.7	0.6	0.36
99	98.4	98.7	0.6	0.36
99	98.4	98.7	0.6	0.36
99	98.4	98.7	0.6	0.36
100	98.4	99.2	1.6	2.56
100	98.4	99.2	1.6	2.56
100	98.4	99.2	1.6	2.56
100	98.4	99.2	1.6	2.56
100	98.4	99.2	1.6	2.56
100	98.4	99.2	1.6	2.56
99	98.32	98.66	0.68	0.4624
99	98.32	98.66	0.68	0.4624
100	98.32	99.16	1.68	2.8224
100	98.32	99.16	1.68	2.8224
100	98.32	99.16	1.68	2.8224
100	98.32	99.16	1.68	2.8224
100	98.32	99.16	1.68	2.8224
100	98.32	99.16	1.68	2.8224
100	98.32	99.16	1.68	2.8224
100	98.04	99.02	1.96	3.8416
99	98.04	98.52	0.96	0.9216
99	97.66	98.33	1.34	1.7956
99	97.66	98.33	1.34	1.7956
99	97.41	98.205	1.59	2.5281
99	97.1	98.05	1.9	3.61
99	97.1	98.05	1.9	3.61
99	97.1	98.05	1.9	3.61
98	96.87	97.435	1.13	1.2769
98	96.79	97.395	1.21	1.4641
99	96.61	97.805	2.39	5.7121
100	96.61	98.305	3.39	11.4921
100	96.61	98.305	3.39	11.4921
100	96.61	98.305	3.39	11.4921
100	96.61	98.305	3.39	11.4921
100	96.61	98.305	3.39	11.4921
100	96.61	98.305	3.39	11.4921
100	96.61	98.305	3.39	11.4921
100	96.61	98.305	3.39	11.4921
99	96.61	97.805	2.39	5.7121
98	96.61	97.305	1.39	1.9321
98	96.61	97.305	1.39	1.9321
97	96.61	96.805	0.39	0.1521
97	96.61	96.805	0.39	0.1521
97	96.68	96.84	0.32	0.1024
97	96.68	96.84	0.32	0.1024
96	96.68	96.34	-0.68	0.4624
96	96.68	96.34	-0.68	0.4624
96	96.68	96.34	-0.68	0.4624
95	96.68	95.84	-1.68	2.8224
95	96.68	95.84	-1.68	2.8224
98	96.68	97.34	1.32	1.7424
99	96.68	97.84	2.32	5.3824
99	97.1	98.05	1.9	3.61
99	97.1	98.05	1.9	3.61
99	97.1	98.05	1.9	3.61
98	97.1	97.55	0.9	0.81
98	97.22	97.61	0.78	0.6084
98	97.03	97.515	0.97	0.9409
98	97.03	97.515	0.97	0.9409
98	97.03	97.515	0.97	0.9409
98	97.03	97.515	0.97	0.9409
98	97.03	97.515	0.97	0.9409
97	97.03	97.015	-0.03	0.0009
97	97.03	97.015	-0.03	0.0009
97	97.03	97.015	-0.03	0.0009
97	97.03	97.015	-0.03	0.0009
97	97.03	97.015	-0.03	0.0009
98	97.03	97.515	0.97	0.9409
98	96.95	97.475	1.05	1.1025
98	96.95	97.475	1.05	1.1025
98	96.95	97.475	1.05	1.1025
98	96.95	97.475	1.05	1.1025
98	96.95	97.475	1.05	1.1025
99	96.95	97.975	2.05	4.2025
99	96.95	97.975	2.05	4.2025
99	96.95	97.975	2.05	4.2025
99	96.95	97.975	2.05	4.2025
99	96.95	97.975	2.05	4.2025
99	96.95	97.975	2.05	4.2025
99	96.95	97.975	2.05	4.2025
99	96.95	97.975	2.05	4.2025
99	96.95	97.975	2.05	4.2025
99	96.95	97.975	2.05	4.2025
99	96.95	97.975	2.05	4.2025
99	96.95	97.975	2.05	4.2025
99	96.95	97.975	2.05	4.2025
100	96.95	98.475	3.05	9.3025
100	96.95	98.475	3.05	9.3025
100	96.95	98.475	3.05	9.3025
100	96.95	98.475	3.05	9.3025
100	96.95	98.475	3.05	9.3025
100	96.95	98.475	3.05	9.3025
100	96.95	98.475	3.05	9.3025
100	96.95	98.475	3.05	9.3025
100	96.95	98.475	3.05	9.3025
100	96.95	98.475	3.05	9.3025
100	96.95	98.475	3.05	9.3025
100	96.95	98.475	3.05	9.3025
100	98.21	99.105	1.79	3.2041
100	98.05	99.025	1.95	3.8025
100	98.05	99.025	1.95	3.8025
100	99.48	99.74	0.52	0.2704
100	99.48	99.74	0.52	0.2704
100	99.61	99.805	0.39	0.1521
100	99.61	99.805	0.39	0.1521
100	99.61	99.805	0.39	0.1521
100	99.61	99.805	0.39	0.1521
100	99.61	99.805	0.39	0.1521
100	99.61	99.805	0.39	0.1521
100	99.61	99.805	0.39	0.1521
100	99.61	99.805	0.39	0.1521
100	99.61	99.805	0.39	0.1521
100	99.55	99.775	0.45	0.2025
100	99.42	99.71	0.58	0.3364
100	99.35	99.675	0.65	0.4225
100	99.35	99.675	0.65	0.4225
100	99.35	99.675	0.65	0.4225
100	99.35	99.675	0.65	0.4225
100	99.08	99.54	0.92	0.8464
100	99.08	99.54	0.92	0.8464
100	99.08	99.54	0.92	0.8464
100	99.08	99.54	0.92	0.8464
100	99.35	99.675	0.65	0.4225
100	99.35	99.675	0.65	0.4225
100	99.35	99.675	0.65	0.4225
100	99.35	99.675	0.65	0.4225
100	99.35	99.675	0.65	0.4225
100	99.35	99.675	0.65	0.4225
100	99.35	99.675	0.65	0.4225
100	99.35	99.675	0.65	0.4225
100	99.35	99.675	0.65	0.4225
100	99.35	99.675	0.65	0.4225
100	99.35	99.675	0.65	0.4225
100	99.35	99.675	0.65	0.4225
100	99.35	99.675	0.65	0.4225
97	99.08	98.04	-2.08	4.3264
97	98.58	97.79	-1.58	2.4964
97	98.58	97.79	-1.58	2.4964
96	98.58	97.29	-2.58	6.6564
96	98.58	97.29	-2.58	6.6564
96	98.28	97.14	-2.28	5.1984
96	98.04	97.02	-2.04	4.1616
96	98.04	97.02	-2.04	4.1616
96	97.68	96.84	-1.68	2.8224
96	97.13	96.565	-1.13	1.2769
96	97.13	96.565	-1.13	1.2769
96	96.77	96.385	-0.77	0.5929
97	96.77	96.885	0.23	0.0529
97	96.77	96.885	0.23	0.0529
97	96.47	96.735	0.53	0.2809
97	96.28	96.64	0.72	0.5184
97	96.28	96.64	0.72	0.5184
97	96.28	96.64	0.72	0.5184
95	96.28	95.64	-1.28	1.6384
95	96.69	95.845	-1.69	2.8561
95	96.69	95.845	-1.69	2.8561
95	96.69	95.845	-1.69	2.8561
95	96.69	95.845	-1.69	2.8561
95	96.69	95.845	-1.69	2.8561
96	96.69	96.345	-0.69	0.4761
96	96.69	96.345	-0.69	0.4761
96	96.69	96.345	-0.69	0.4761
96	96.69	96.345	-0.69	0.4761
96	96.69	96.345	-0.69	0.4761
98	96.69	97.345	1.31	1.7161
98	96.69	97.345	1.31	1.7161
98	96.69	97.345	1.31	1.7161
98	96.69	97.345	1.31	1.7161
98	96.69	97.345	1.31	1.7161
98	96.69	97.345	1.31	1.7161
98	96.69	97.345	1.31	1.7161
99	96.69	97.845	2.31	5.3361
99	96.69	97.845	2.31	5.3361
99	96.69	97.845	2.31	5.3361
99	96.69	97.845	2.31	5.3361
99	96.69	97.845	2.31	5.3361
99	96.69	97.845	2.31	5.3361
99	97.01	98.005	1.99	3.9601
99	97.01	98.005	1.99	3.9601
99	97.01	98.005	1.99	3.9601
99	97.01	98.005	1.99	3.9601
99	97.09	98.045	1.91	3.6481
99	97.09	98.045	1.91	3.6481
99	97.09	98.045	1.91	3.6481
99	97.07	98.035	1.93	3.7249
99	97.07	98.035	1.93	3.7249
99	97.16	98.08	1.84	3.3856
99	97.16	98.08	1.84	3.3856
99	97.16	98.08	1.84	3.3856
99	97.16	98.08	1.84	3.3856
99	97.16	98.08	1.84	3.3856
99	97.16	98.08	1.84	3.3856
99	97.16	98.08	1.84	3.3856
99	97.16	98.08	1.84	3.3856
99	97.16	98.08	1.84	3.3856
99	97.16	98.08	1.84	3.3856
99	97.16	98.08	1.84	3.3856
99	97.16	98.08	1.84	3.3856
99	97.16	98.08	1.84	3.3856
98	97.16	97.58	0.84	0.7056
98	97.16	97.58	0.84	0.7056
98	97.16	97.58	0.84	0.7056
98	97.16	97.58	0.84	0.7056
98	97.16	97.58	0.84	0.7056
98	97.16	97.58	0.84	0.7056
98	97.16	97.58	0.84	0.7056
98	97.16	97.58	0.84	0.7056
99	97.72	98.36	1.28	1.6384
99	98.33	98.665	0.67	0.4489
99	98.33	98.665	0.67	0.4489
99	98.61	98.805	0.39	0.1521
100	98.61	99.305	1.39	1.9321
100	98.61	99.305	1.39	1.9321
100	98.61	99.305	1.39	1.9321
100	98.93	99.465	1.07	1.1449
100	99.16	99.58	0.84	0.7056
100	99.05	99.525	0.95	0.9025
100	99.05	99.525	0.95	0.9025
100	99.05	99.525	0.95	0.9025
100	98.62	99.31	1.38	1.9044
100	98.17	99.085	1.83	3.3489
100	97.78	98.89	2.22	4.9284
100	97.78	98.89	2.22	4.9284
100	97.78	98.89	2.22	4.9284
100	97.78	98.89	2.22	4.9284
100	97.7	98.85	2.3	5.29
100	97.55	98.775	2.45	6.0025
100	97.55	98.775	2.45	6.0025
100	97.7	98.85	2.3	5.29
100	97.7	98.85	2.3	5.29
100	97.7	98.85	2.3	5.29
100	97.85	98.925	2.15	4.6225
100	98.23	99.115	1.77	3.1329
100	98.82	99.41	1.18	1.3924
100	98.82	99.41	1.18	1.3924
100	99.24	99.62	0.76	0.5776
100	99.24	99.62	0.76	0.5776
100	99.51	99.755	0.49	0.2401
100	99.64	99.82	0.36	0.1296
100	99.64	99.82	0.36	0.1296
100	99.65	99.825	0.35	0.1225
100	99.65	99.825	0.35	0.1225
100	99.65	99.825	0.35	0.1225
100	99.31	99.655	0.69	0.4761
100	99.31	99.655	0.69	0.4761
100	99.31	99.655	0.69	0.4761
100	99.31	99.655	0.69	0.4761
100	99.31	99.655	0.69	0.4761
100	99.31	99.655	0.69	0.4761
100	99.31	99.655	0.69	0.4761
100	99.31	99.655	0.69	0.4761
100	99.31	99.655	0.69	0.4761
100	99.31	99.655	0.69	0.4761
100	99.58	99.79	0.42	0.1764
100	99.58	99.79	0.42	0.1764
100	99.58	99.79	0.42	0.1764
100	99.58	99.79	0.42	0.1764
100	99.58	99.79	0.42	0.1764
100	99.44	99.72	0.56	0.3136
100	99.44	99.72	0.56	0.3136
100	99.44	99.72	0.56	0.3136
100	99.44	99.72	0.56	0.3136
100	99.44	99.72	0.56	0.3136
100	99.37	99.685	0.63	0.3969
100	99.37	99.685	0.63	0.3969
100	99.37	99.685	0.63	0.3969
100	99.37	99.685	0.63	0.3969
100	99.37	99.685	0.63	0.3969
100	99.37	99.685	0.63	0.3969
100	99.37	99.685	0.63	0.3969
100	99.37	99.685	0.63	0.3969
100	99.37	99.685	0.63	0.3969
100	99.37	99.685	0.63	0.3969
100	99.37	99.685	0.63	0.3969
100	99.37	99.685	0.63	0.3969
100	99.37	99.685	0.63	0.3969
100	99.44	99.72	0.56	0.3136
100	99.44	99.72	0.56	0.3136
100	99.5	99.75	0.5	0.25
100	99.5	99.75	0.5	0.25
100	99.5	99.75	0.5	0.25
100	99.5	99.75	0.5	0.25
100	99.5	99.75	0.5	0.25
100	99.5	99.75	0.5	0.25
100	99.5	99.75	0.5	0.25
100	99.5	99.75	0.5	0.25
100	99.5	99.75	0.5	0.25
100	99.5	99.75	0.5	0.25
100	99.5	99.75	0.5	0.25
100	99.5	99.75	0.5	0.25
100	99.5	99.75	0.5	0.25
100	99.5	99.75	0.5	0.25
100	99.5	99.75	0.5	0.25
100	99.5	99.75	0.5	0.25
100	99.42	99.71	0.58	0.3364
100	98.93	99.465	1.07	1.1449
100	98.93	99.465	1.07	1.1449
100	98.93	99.465	1.07	1.1449
100	98.88	99.44	1.12	1.2544
100	98.88	99.44	1.12	1.2544
100	98.88	99.44	1.12	1.2544
100	98.88	99.44	1.12	1.2544
100	98.88	99.44	1.12	1.2544
100	98.88	99.44	1.12	1.2544
100	98.88	99.44	1.12	1.2544
100	98.88	99.44	1.12	1.2544
100	98.88	99.44	1.12	1.2544
100	98.88	99.44	1.12	1.2544
100	98.88	99.44	1.12	1.2544
100	98.96	99.48	1.04	1.0816
100	98.96	99.48	1.04	1.0816
100	98.96	99.48	1.04	1.0816
100	98.96	99.48	1.04	1.0816
100	98.96	99.48	1.04	1.0816
100	98.96	99.48	1.04	1.0816
100	98.96	99.48	1.04	1.0816
100	98.96	99.48	1.04	1.0816
100	98.96	99.48	1.04	1.0816
100	98.96	99.48	1.04	1.0816
100	98.96	99.48	1.04	1.0816
100	98.96	99.48	1.04	1.0816
100	98.96	99.48	1.04	1.0816
100	98.96	99.48	1.04	1.0816
100	98.96	99.48	1.04	1.0816
100	98.68	99.34	1.32	1.7424
100	98.68	99.34	1.32	1.7424
100	98.68	99.34	1.32	1.7424
100	98.68	99.34	1.32	1.7424
100	98.68	99.34	1.32	1.7424
100	98.68	99.34	1.32	1.7424
100	98.46	99.23	1.54	2.3716
100	98.54	99.27	1.46	2.1316
100	98.96	99.48	1.04	1.0816
100	98.98	99.49	1.02	1.0404
100	98.77	99.385	1.23	1.5129
100	98.64	99.32	1.36	1.8496
100	98.64	99.32	1.36	1.8496
100	98.85	99.425	1.15	1.3225
100	98.85	99.425	1.15	1.3225
100	98.85	99.425	1.15	1.3225
99	98.85	98.925	0.15	0.0225
98	98.85	98.425	-0.85	0.7225
98	98.85	98.425	-0.85	0.7225
98	98.85	98.425	-0.85	0.7225
98	98.85	98.425	-0.85	0.7225
98	98.85	98.425	-0.85	0.7225
98	98.85	98.425	-0.85	0.7225
100	98.85	99.425	1.15	1.3225
100	98.85	99.425	1.15	1.3225
100	98.85	99.425	1.15	1.3225
100	98.85	99.425	1.15	1.3225
100	98.85	99.425	1.15	1.3225
100	98.85	99.425	1.15	1.3225
100	98.85	99.425	1.15	1.3225
100	98.85	99.425	1.15	1.3225
100	98.85	99.425	1.15	1.3225
100	98.85	99.425	1.15	1.3225
100	98.85	99.425	1.15	1.3225
100	98.85	99.425	1.15	1.3225
100	98.69	99.345	1.31	1.7161
100	98.69	99.345	1.31	1.7161
100	98.69	99.345	1.31	1.7161
100	98.69	99.345	1.31	1.7161
100	98.69	99.345	1.31	1.7161
100	98.65	99.325	1.35	1.8225
100	98.6	99.3	1.4	1.96
100	98.59	99.295	1.41	1.9881
99	98.59	98.795	0.41	0.1681
99	98.25	98.625	0.75	0.5625
99	97.04	98.02	1.96	3.8416
98	96.01	97.005	1.99	3.9601
96	95.74	95.87	0.26	0.0676
95	95.74	95.37	-0.74	0.5476
97	95.74	96.37	1.26	1.5876
97	95.74	96.37	1.26	1.5876
98	95.74	96.87	2.26	5.1076
98	95.74	96.87	2.26	5.1076
99	95.74	97.37	3.26	10.6276
99	95.74	97.37	3.26	10.6276
99	95.74	97.37	3.26	10.6276
100	95.74	97.87	4.26	18.1476
100	95.74	97.87	4.26	18.1476
100	95.74	97.87	4.26	18.1476
100	95.74	97.87	4.26	18.1476
100	95.74	97.87	4.26	18.1476
100	95.74	97.87	4.26	18.1476
100	95.74	97.87	4.26	18.1476
100	95.74	97.87	4.26	18.1476
100	95.48	97.74	4.52	20.4304
100	95.48	97.74	4.52	20.4304
99	95.48	97.24	3.52	12.3904
99	95.39	97.195	3.61	13.0321
99	95.39	97.195	3.61	13.0321
99	95.39	97.195	3.61	13.0321
99	95.39	97.195	3.61	13.0321
100	95.39	97.695	4.61	21.2521
100	95.48	97.74	4.52	20.4304
100	95.74	97.87	4.26	18.1476
100	95.74	97.87	4.26	18.1476
100	95.74	97.87	4.26	18.1476
100	95.82	97.91	4.18	17.4724
100	95.45	97.725	4.55	20.7025
100	95.45	97.725	4.55	20.7025
100	95.45	97.725	4.55	20.7025
100	95.97	97.985	4.03	16.2409
100	95.97	97.985	4.03	16.2409
99	95.97	97.485	3.03	9.1809
99	95.97	97.485	3.03	9.1809
99	95.97	97.485	3.03	9.1809
99	95.97	97.485	3.03	9.1809
99	95.97	97.485	3.03	9.1809
98	95.97	96.985	2.03	4.1209
98	95.97	96.985	2.03	4.1209
98	95.97	96.985	2.03	4.1209
98	95.97	96.985	2.03	4.1209
98	95.97	96.985	2.03	4.1209
98	95.97	96.985	2.03	4.1209
98	95.97	96.985	2.03	4.1209
98	95.97	96.985	2.03	4.1209
98	95.97	96.985	2.03	4.1209
97	95.97	96.485	1.03	1.0609
97	95.97	96.485	1.03	1.0609
97	95.97	96.485	1.03	1.0609
95	95.88	95.44	-0.88	0.7744
93	95.88	94.44	-2.88	8.2944
93	95.88	94.44	-2.88	8.2944
93	95.88	94.44	-2.88	8.2944
94	95.88	94.94	-1.88	3.5344
94	95.88	94.94	-1.88	3.5344
94	95.88	94.94	-1.88	3.5344
94	95.88	94.94	-1.88	3.5344
94	95.88	94.94	-1.88	3.5344
94	96.77	95.385	-2.77	7.6729
95	96.77	95.885	-1.77	3.1329
95	96.77	95.885	-1.77	3.1329
95	96.77	95.885	-1.77	3.1329
95	96.77	95.885	-1.77	3.1329
95	95.82	95.41	-0.82	0.6724
95	94.31	94.655	0.69	0.4761
95	94.31	94.655	0.69	0.4761
95	94.19	94.595	0.81	0.6561
95	94.13	94.565	0.87	0.7569
95	93.94	94.47	1.06	1.1236
95	93.94	94.47	1.06	1.1236
95	93.94	94.47	1.06	1.1236
95	93.94	94.47	1.06	1.1236
95	93.94	94.47	1.06	1.1236
95	93.83	94.415	1.17	1.3689
95	93.83	94.415	1.17	1.3689
94	93.83	93.915	0.17	0.0289
94	93.83	93.915	0.17	0.0289
92	93.83	92.915	-1.83	3.3489
92	93.83	92.915	-1.83	3.3489
92	93.83	92.915	-1.83	3.3489
92	93.83	92.915	-1.83	3.3489
92	93.83	92.915	-1.83	3.3489
92	93.83	92.915	-1.83	3.3489
92	93.83	92.915	-1.83	3.3489
93	93.83	93.415	-0.83	0.6889
93	93.83	93.415	-0.83	0.6889
94	93.83	93.915	0.17	0.0289
94	93.92	93.96	0.08	0.0064
95	93.92	94.46	1.08	1.1664
95	93.92	94.46	1.08	1.1664
96	93.92	94.96	2.08	4.3264
96	94.22	95.11	1.78	3.1684
96	94.22	95.11	1.78	3.1684
96	94.22	95.11	1.78	3.1684
96	94.22	95.11	1.78	3.1684
96	94.22	95.11	1.78	3.1684
96	94.22	95.11	1.78	3.1684
96	94.22	95.11	1.78	3.1684
97	94.22	95.61	2.78	7.7284
97	94.22	95.61	2.78	7.7284
97	95.84	96.42	1.16	1.3456
98	96.54	97.27	1.46	2.1316
98	97.1	97.55	0.9	0.81
98	97.16	97.58	0.84	0.7056
98	97.31	97.655	0.69	0.4761
98	97.31	97.655	0.69	0.4761
98	97.31	97.655	0.69	0.4761
98	97.31	97.655	0.69	0.4761
98	97.31	97.655	0.69	0.4761
98	97.25	97.625	0.75	0.5625
97	97.25	97.125	-0.25	0.0625
97	97.25	97.125	-0.25	0.0625
97	97.25	97.125	-0.25	0.0625
97	97.25	97.125	-0.25	0.0625
97	97.25	97.125	-0.25	0.0625
97	97.25	97.125	-0.25	0.0625
97	97.25	97.125	-0.25	0.0625
97	97.25	97.125	-0.25	0.0625
98	97.25	97.625	0.75	0.5625
98	97.33	97.665	0.67	0.4489
98	97.33	97.665	0.67	0.4489
98	97.33	97.665	0.67	0.4489
98	97.33	97.665	0.67	0.4489
98	97.33	97.665	0.67	0.4489
98	97.33	97.665	0.67	0.4489
98	97.33	97.665	0.67	0.4489
98	97.33	97.665	0.67	0.4489
98	97.33	97.665	0.67	0.4489
98	97.33	97.665	0.67	0.4489
98	97.33	97.665	0.67	0.4489
99	97.33	98.165	1.67	2.7889
99	97.25	98.125	1.75	3.0625
99	97.25	98.125	1.75	3.0625
99	97.25	98.125	1.75	3.0625
99	97.25	98.125	1.75	3.0625
98	97.25	97.625	0.75	0.5625
98	97.25	97.625	0.75	0.5625
98	97.25	97.625	0.75	0.5625
98	97.48	97.74	0.52	0.2704
97	97.48	97.24	-0.48	0.2304
97	97.48	97.24	-0.48	0.2304
97	97.25	97.125	-0.25	0.0625
97	97.25	97.125	-0.25	0.0625
97	97.77	97.385	-0.77	0.5929
97	97.19	97.095	-0.19	0.0361
97	97.19	97.095	-0.19	0.0361
97	97.77	97.385	-0.77	0.5929
97	97.77	97.385	-0.77	0.5929
97	97.77	97.385	-0.77	0.5929
97	97.77	97.385	-0.77	0.5929
98	97.77	97.885	0.23	0.0529
98	97.77	97.885	0.23	0.0529
98	97.77	97.885	0.23	0.0529
99	97.77	98.385	1.23	1.5129
100	97.77	98.885	2.23	4.9729
100	97.77	98.885	2.23	4.9729
99	97.77	98.385	1.23	1.5129
99	97.77	98.385	1.23	1.5129
99	98.18	98.59	0.82	0.6724
99	98.18	98.59	0.82	0.6724
99	98.18	98.59	0.82	0.6724
99	98.18	98.59	0.82	0.6724
99	98.18	98.59	0.82	0.6724
99	98.18	98.59	0.82	0.6724
99	98.18	98.59	0.82	0.6724
99	98.18	98.59	0.82	0.6724
99	98.18	98.59	0.82	0.6724
98	98.18	98.09	-0.18	0.0324
98	98.18	98.09	-0.18	0.0324
98	98.18	98.09	-0.18	0.0324
98	98.18	98.09	-0.18	0.0324
98	98.18	98.09	-0.18	0.0324
98	98.18	98.09	-0.18	0.0324
98	98.18	98.09	-0.18	0.0324
98	98.18	98.09	-0.18	0.0324
98	98.18	98.09	-0.18	0.0324
98	98.18	98.09	-0.18	0.0324
98	98.18	98.09	-0.18	0.0324
98	98.18	98.09	-0.18	0.0324
98	97.77	97.885	0.23	0.0529
98	97.77	97.885	0.23	0.0529
98	97.77	97.885	0.23	0.0529
94	97.77	95.885	-3.77	14.2129
94	97.77	95.885	-3.77	14.2129
94	97.77	95.885	-3.77	14.2129
94	97.77	95.885	-3.77	14.2129
94	97.77	95.885	-3.77	14.2129
94	97.77	95.885	-3.77	14.2129
94	97.77	95.885	-3.77	14.2129
95	97.77	96.385	-2.77	7.6729
95	97.77	96.385	-2.77	7.6729
95	97.77	96.385	-2.77	7.6729
95	97.77	96.385	-2.77	7.6729
95	97.19	96.095	-2.19	4.7961
95	97.19	96.095	-2.19	4.7961
95	97.19	96.095	-2.19	4.7961
93	97.19	95.095	-4.19	17.5561
94	97.19	95.595	-3.19	10.1761
95	97.19	96.095	-2.19	4.7961
95	97.19	96.095	-2.19	4.7961
95	97.19	96.095	-2.19	4.7961
95	96.94	95.97	-1.94	3.7636
95	96.94	95.97	-1.94	3.7636
96	96.7	96.35	-0.7	0.49
96	96.7	96.35	-0.7	0.49
96	96.7	96.35	-0.7	0.49
96	96.7	96.35	-0.7	0.49
96	96.7	96.35	-0.7	0.49
96	96.7	96.35	-0.7	0.49
96	96.7	96.35	-0.7	0.49
96	96.7	96.35	-0.7	0.49
97	96.7	96.85	0.3	0.09
97	96.7	96.85	0.3	0.09
97	96.7	96.85	0.3	0.09
97	96.46	96.73	0.54	0.2916
97	96.5	96.75	0.5	0.25
97	96.34	96.67	0.66	0.4356
97	96.34	96.67	0.66	0.4356
97	96.5	96.75	0.5	0.25
97	96.74	96.87	0.26	0.0676
97	96.74	96.87	0.26	0.0676
97	96.91	96.955	0.09	0.0081
97	96.91	96.955	0.09	0.0081
97	96.91	96.955	0.09	0.0081
97	96.91	96.955	0.09	0.0081
97	96.42	96.71	0.58	0.3364
97	96.42	96.71	0.58	0.3364
97	96.42	96.71	0.58	0.3364
97	96.42	96.71	0.58	0.3364
97	96.42	96.71	0.58	0.3364
98	96.42	97.21	1.58	2.4964
98	96.42	97.21	1.58	2.4964
98	96.91	97.455	1.09	1.1881
97	96.91	96.955	0.09	0.0081
97	96.91	96.955	0.09	0.0081
97	96.42	96.71	0.58	0.3364
97	97.38	97.19	-0.38	0.1444
97	97.38	97.19	-0.38	0.1444
97	97.37	97.185	-0.37	0.1369
97	97.37	97.185	-0.37	0.1369
97	97.53	97.265	-0.53	0.2809
98	97.53	97.765	0.47	0.2209
98	97.53	97.765	0.47	0.2209
98	97.53	97.765	0.47	0.2209
98	97.53	97.765	0.47	0.2209
98	97.53	97.765	0.47	0.2209
97	97.53	97.265	-0.53	0.2809
97	97.53	97.265	-0.53	0.2809
97	97.53	97.265	-0.53	0.2809
97	97.53	97.265	-0.53	0.2809
97	97.53	97.265	-0.53	0.2809
97	97.53	97.265	-0.53	0.2809
97	97.53	97.265	-0.53	0.2809
97	97.53	97.265	-0.53	0.2809
97	97.53	97.265	-0.53	0.2809
97	97.53	97.265	-0.53	0.2809
97	97.53	97.265	-0.53	0.2809
97	97.53	97.265	-0.53	0.2809
97	97.53	97.265	-0.53	0.2809
97	97.53	97.265	-0.53	0.2809
97	97.53	97.265	-0.53	0.2809
97	97.53	97.265	-0.53	0.2809
97	97.53	97.265	-0.53	0.2809
97	97.53	97.265	-0.53	0.2809
96	97.53	96.765	-1.53	2.3409
96	97.53	96.765	-1.53	2.3409
96	97.53	96.765	-1.53	2.3409
95	97.53	96.265	-2.53	6.4009
95	97.53	96.265	-2.53	6.4009
95	97.53	96.265	-2.53	6.4009
95	97.53	96.265	-2.53	6.4009
95	97.53	96.265	-2.53	6.4009
95	96.58	95.79	-1.58	2.4964
94	96.58	95.29	-2.58	6.6564
94	96.58	95.29	-2.58	6.6564
94	96.58	95.29	-2.58	6.6564
95	96.58	95.79	-1.58	2.4964
96	96.58	96.29	-0.58	0.3364
96	96.58	96.29	-0.58	0.3364
96	96.58	96.29	-0.58	0.3364
96	96.58	96.29	-0.58	0.3364
96	96.58	96.29	-0.58	0.3364
98	97.59	97.795	0.41	0.1681
98	97.59	97.795	0.41	0.1681
98	97.59	97.795	0.41	0.1681
98	97.59	97.795	0.41	0.1681
98	97.59	97.795	0.41	0.1681
98	97.59	97.795	0.41	0.1681
98	97.59	97.795	0.41	0.1681
98	97.75	97.875	0.25	0.0625
98	97.76	97.88	0.24	0.0576
98	97.76	97.88	0.24	0.0576
98	97.59	97.795	0.41	0.1681
98	97.59	97.795	0.41	0.1681
98	97.59	97.795	0.41	0.1681
98	97.59	97.795	0.41	0.1681
98	97.59	97.795	0.41	0.1681
98	97.59	97.795	0.41	0.1681
98	97.59	97.795	0.41	0.1681
98	97.59	97.795	0.41	0.1681
98	97.46	97.73	0.54	0.2916
98	97.46	97.73	0.54	0.2916
98	97.46	97.73	0.54	0.2916
98	97.48	97.74	0.52	0.2704
98	97.48	97.74	0.52	0.2704
98	97.48	97.74	0.52	0.2704
98	97.48	97.74	0.52	0.2704
98	97.08	97.54	0.92	0.8464
98	97.08	97.54	0.92	0.8464
98	97.08	97.54	0.92	0.8464
98	97.08	97.54	0.92	0.8464
98	97.08	97.54	0.92	0.8464
98	97.08	97.54	0.92	0.8464
98	97.08	97.54	0.92	0.8464
98	97.08	97.54	0.92	0.8464
98	97.08	97.54	0.92	0.8464
98	97.08	97.54	0.92	0.8464
93	97.08	95.04	-4.08	16.6464
93	97.08	95.04	-4.08	16.6464
93	97.08	95.04	-4.08	16.6464
93	97.08	95.04	-4.08	16.6464
93	94.52	93.76	-1.52	2.3104
93	94.52	93.76	-1.52	2.3104
94	94.52	94.26	-0.52	0.2704
94	94.52	94.26	-0.52	0.2704
94	94.52	94.26	-0.52	0.2704
94	94.52	94.26	-0.52	0.2704
94	94.52	94.26	-0.52	0.2704
94	94.52	94.26	-0.52	0.2704
94	94.52	94.26	-0.52	0.2704
94	94.52	94.26	-0.52	0.2704
94	94.52	94.26	-0.52	0.2704
94	94.52	94.26	-0.52	0.2704
93	94.52	93.76	-1.52	2.3104
94	94.52	94.26	-0.52	0.2704
94	94.52	94.26	-0.52	0.2704
94	94.52	94.26	-0.52	0.2704
94	94.52	94.26	-0.52	0.2704
94	94.52	94.26	-0.52	0.2704
95	94.52	94.76	0.48	0.2304
95	94.52	94.76	0.48	0.2304
96	94.52	95.26	1.48	2.1904
96	94.52	95.26	1.48	2.1904
96	94.52	95.26	1.48	2.1904
97	94.75	95.875	2.25	5.0625
97	94.75	95.875	2.25	5.0625
97	94.75	95.875	2.25	5.0625
96	94.75	95.375	1.25	1.5625
96	95.4	95.7	0.6	0.36
96	95.4	95.7	0.6	0.36
96	95.4	95.7	0.6	0.36
96	95.4	95.7	0.6	0.36
96	95.4	95.7	0.6	0.36
96	95.4	95.7	0.6	0.36
96	95.4	95.7	0.6	0.36
96	95.4	95.7	0.6	0.36
96	95.4	95.7	0.6	0.36
96	95.4	95.7	0.6	0.36
96	95.4	95.7	0.6	0.36
96	95.4	95.7	0.6	0.36
96	95.4	95.7	0.6	0.36
95	95.4	95.2	-0.4	0.16
95	95.4	95.2	-0.4	0.16
95	95.4	95.2	-0.4	0.16
94	95.4	94.7	-1.4	1.96
95	95.99	95.495	-0.99	0.9801
95	96.33	95.665	-1.33	1.7689
96	96.33	96.165	-0.33	0.1089
96	96.58	96.29	-0.58	0.3364
96	96.8	96.4	-0.8	0.64
96	96.58	96.29	-0.58	0.3364
96	96.41	96.205	-0.41	0.1681
96	96.41	96.205	-0.41	0.1681
96	96.58	96.29	-0.58	0.3364
97	96.58	96.79	0.42	0.1764
97	96.41	96.705	0.59	0.3481
97	96.41	96.705	0.59	0.3481
97	96.41	96.705	0.59	0.3481
97	96.41	96.705	0.59	0.3481
97	96.41	96.705	0.59	0.3481
97	96.41	96.705	0.59	0.3481
97	96.41	96.705	0.59	0.3481
97	96.41	96.705	0.59	0.3481
97	96.4	96.7	0.6	0.36
97	96.31	96.655	0.69	0.4761
97	96.31	96.655	0.69	0.4761
97	96.31	96.655	0.69	0.4761
97	96.31	96.655	0.69	0.4761
96	96.31	96.155	-0.31	0.0961
96	96.31	96.155	-0.31	0.0961
96	96.31	96.155	-0.31	0.0961
96	96.31	96.155	-0.31	0.0961
95	96.31	95.655	-1.31	1.7161
95	96.31	95.655	-1.31	1.7161
95	96.31	95.655	-1.31	1.7161
95	96.07	95.535	-1.07	1.1449
95	95.64	95.32	-0.64	0.4096
95	95.64	95.32	-0.64	0.4096
95	95.64	95.32	-0.64	0.4096
95	95.64	95.32	-0.64	0.4096
95	95.64	95.32	-0.64	0.4096
95	95.91	95.455	-0.91	0.8281
95	95.99	95.495	-0.99	0.9801
95	95.99	95.495	-0.99	0.9801
95	95.99	95.495	-0.99	0.9801
95	95.99	95.495	-0.99	0.9801
96	95.99	95.995	0.01	0.0001
96	95.99	95.995	0.01	0.0001
96	95.99	95.995	0.01	0.0001
96	95.99	95.995	0.01	0.0001
96	95.99	95.995	0.01	0.0001
96	95.99	95.995	0.01	0.0001
96	95.99	95.995	0.01	0.0001
97	95.99	96.495	1.01	1.0201
97	95.99	96.495	1.01	1.0201
97	95.99	96.495	1.01	1.0201
97	95.99	96.495	1.01	1.0201
97	95.99	96.495	1.01	1.0201
97	95.99	96.495	1.01	1.0201
98	96.32	97.16	1.68	2.8224
98	96.48	97.24	1.52	2.3104
98	96.48	97.24	1.52	2.3104
98	96.9	97.45	1.1	1.21
98	96.99	97.495	1.01	1.0201
98	97.31	97.655	0.69	0.4761
99	97.62	98.31	1.38	1.9044
99	97.69	98.345	1.31	1.7161
99	97.7	98.35	1.3	1.69
99	97.69	98.345	1.31	1.7161
99	97.7	98.35	1.3	1.69
99	97.7	98.35	1.3	1.69
99	97.84	98.42	1.16	1.3456
100	98.06	99.03	1.94	3.7636
100	98.06	99.03	1.94	3.7636
100	98.06	99.03	1.94	3.7636
99	98.06	98.53	0.94	0.8836
99	98.06	98.53	0.94	0.8836
99	98.06	98.53	0.94	0.8836
99	98.06	98.53	0.94	0.8836
99	98.06	98.53	0.94	0.8836
99	98.06	98.53	0.94	0.8836
99	98.06	98.53	0.94	0.8836
99	98.21	98.605	0.79	0.6241
99	98.13	98.565	0.87	0.7569
99	98.13	98.565	0.87	0.7569
99	98.25	98.625	0.75	0.5625
99	98.25	98.625	0.75	0.5625
99	98.25	98.625	0.75	0.5625
99	98.25	98.625	0.75	0.5625
99	98.25	98.625	0.75	0.5625
99	98.25	98.625	0.75	0.5625
98	98.25	98.125	-0.25	0.0625
98	98.25	98.125	-0.25	0.0625
98	97.97	97.985	0.03	0.0009
98	97.7	97.85	0.3	0.09
98	97.7	97.85	0.3	0.09
98	97.7	97.85	0.3	0.09
98	97.7	97.85	0.3	0.09
98	97.7	97.85	0.3	0.09
99	97.7	98.35	1.3	1.69
99	97.7	98.35	1.3	1.69
99	97.7	98.35	1.3	1.69
99	97.7	98.35	1.3	1.69
99	97.67	98.335	1.33	1.7689
99	97.67	98.335	1.33	1.7689
99	97.7	98.35	1.3	1.69
99	97.83	98.415	1.17	1.3689
99	97.67	98.335	1.33	1.7689
99	97.58	98.29	1.42	2.0164
99	97.58	98.29	1.42	2.0164
99	97.8	98.4	1.2	1.44
99	97.58	98.29	1.42	2.0164
99	97.19	98.095	1.81	3.2761
99	96.79	97.895	2.21	4.8841
98	96.79	97.395	1.21	1.4641
98	96.36	97.18	1.64	2.6896
98	96.36	97.18	1.64	2.6896
97	96.36	96.68	0.64	0.4096
96	96.36	96.18	-0.36	0.1296
96	96.36	96.18	-0.36	0.1296
96	96.36	96.18	-0.36	0.1296
96	96.36	96.18	-0.36	0.1296
96	96.36	96.18	-0.36	0.1296
96	96.36	96.18	-0.36	0.1296
96	96.36	96.18	-0.36	0.1296
96	96.02	96.01	-0.02	0.0004
96	96.02	96.01	-0.02	0.0004
96	96.02	96.01	-0.02	0.0004
97	96.6	96.8	0.4	0.16
97	97.39	97.195	-0.39	0.1521
97	97.79	97.395	-0.79	0.6241
98	97.79	97.895	0.21	0.0441
98	97.79	97.895	0.21	0.0441
98	98.16	98.08	-0.16	0.0256
98	98.46	98.23	-0.46	0.2116
99	98.31	98.655	0.69	0.4761
99	98.17	98.585	0.83	0.6889
99	98.17	98.585	0.83	0.6889
99	98.02	98.51	0.98	0.9604
99	98.02	98.51	0.98	0.9604
99	98.02	98.51	0.98	0.9604
99	98.02	98.51	0.98	0.9604
99	98.02	98.51	0.98	0.9604
99	98.02	98.51	0.98	0.9604
99	98.02	98.51	0.98	0.9604
99	98.02	98.51	0.98	0.9604
99	98.02	98.51	0.98	0.9604
99	98.02	98.51	0.98	0.9604
99	98.02	98.51	0.98	0.9604
99	98.02	98.51	0.98	0.9604
99	98.02	98.51	0.98	0.9604
98	98.02	98.01	-0.02	0.0004
98	98.02	98.01	-0.02	0.0004
98	98.02	98.01	-0.02	0.0004
98	98.02	98.01	-0.02	0.0004
98	98.02	98.01	-0.02	0.0004
98	98.02	98.01	-0.02	0.0004
98	98.02	98.01	-0.02	0.0004
98	98.02	98.01	-0.02	0.0004
98	98.02	98.01	-0.02	0.0004
99	98.17	98.585	0.83	0.6889
99	98.31	98.655	0.69	0.4761
99	98.25	98.625	0.75	0.5625
99	98.25	98.625	0.75	0.5625
99	98.18	98.59	0.82	0.6724
99	98.18	98.59	0.82	0.6724
99	98.1	98.55	0.9	0.81
99	98.17	98.585	0.83	0.6889
99	98	98.5	1	1
99	98	98.5	1	1
99	98.07	98.535	0.93	0.8649
99	98.07	98.535	0.93	0.8649
99	97.99	98.495	1.01	1.0201
99	97.79	98.395	1.21	1.4641
99	97.79	98.395	1.21	1.4641
99	97.79	98.395	1.21	1.4641
98	97.64	97.82	0.36	0.1296
98	97.78	97.89	0.22	0.0484
98	97.99	97.995	0.01	0.0001
98	97.99	97.995	0.01	0.0001
98	97.99	97.995	0.01	0.0001
98	98.27	98.135	-0.27	0.0729
98	98.69	98.345	-0.69	0.4761
99	98.69	98.845	0.31	0.0961
99	98.69	98.845	0.31	0.0961
99	98.98	98.99	0.02	0.0004
99	98.98	98.99	0.02	0.0004
99	98.98	98.99	0.02	0.0004
100	98.98	99.49	1.02	1.0404
100	98.98	99.49	1.02	1.0404
100	98.98	99.49	1.02	1.0404
100	98.98	99.49	1.02	1.0404
100	98.98	99.49	1.02	1.0404
100	98.98	99.49	1.02	1.0404
100	98.98	99.49	1.02	1.0404
100	98.98	99.49	1.02	1.0404
100	98.98	99.49	1.02	1.0404
100	98.98	99.49	1.02	1.0404
100	98.98	99.49	1.02	1.0404
99	98.98	98.99	0.02	0.0004
99	98.98	98.99	0.02	0.0004
99	98.98	98.99	0.02	0.0004
99	98.84	98.92	0.16	0.0256
99	98.84	98.92	0.16	0.0256
99	98.81	98.905	0.19	0.0361
99	98.49	98.745	0.51	0.2601
100	97.75	98.875	2.25	5.0625
100	97.75	98.875	2.25	5.0625
100	97.41	98.705	2.59	6.7081
100	97.21	98.605	2.79	7.7841
100	97.34	98.67	2.66	7.0756
100	97.87	98.935	2.13	4.5369
100	97.99	98.995	2.01	4.0401
100	97.99	98.995	2.01	4.0401
100	97.99	98.995	2.01	4.0401
100	97.68	98.84	2.32	5.3824
99	97.68	98.34	1.32	1.7424
99	98.13	98.565	0.87	0.7569
99	98.13	98.565	0.87	0.7569
99	98.42	98.71	0.58	0.3364
99	98.42	98.71	0.58	0.3364
98	98.42	98.21	-0.42	0.1764
98	98.42	98.21	-0.42	0.1764
98	98.45	98.225	-0.45	0.2025
98	98.45	98.225	-0.45	0.2025
98	98.72	98.36	-0.72	0.5184
98	98.72	98.36	-0.72	0.5184
98	98.72	98.36	-0.72	0.5184
98	98.72	98.36	-0.72	0.5184
98	98.72	98.36	-0.72	0.5184
98	98.72	98.36	-0.72	0.5184
98	98.72	98.36	-0.72	0.5184
99	98.72	98.86	0.28	0.0784
99	98.72	98.86	0.28	0.0784
99	98.72	98.86	0.28	0.0784
100	98.72	99.36	1.28	1.6384
100	98.72	99.36	1.28	1.6384
100	98.72	99.36	1.28	1.6384
100	98.72	99.36	1.28	1.6384
100	98.72	99.36	1.28	1.6384
100	98.72	99.36	1.28	1.6384
100	98.45	99.225	1.55	2.4025
100	98.31	99.155	1.69	2.8561
100	98.31	99.155	1.69	2.8561
100	98.23	99.115	1.77	3.1329
100	98.23	99.115	1.77	3.1329
100	98.45	99.225	1.55	2.4025
100	98.45	99.225	1.55	2.4025
100	98.45	99.225	1.55	2.4025
100	98.38	99.19	1.62	2.6244
100	98.38	99.19	1.62	2.6244
100	98.38	99.19	1.62	2.6244
100	98.25	99.125	1.75	3.0625
100	98.04	99.02	1.96	3.8416
99	97.91	98.455	1.09	1.1881
99	97.97	98.485	1.03	1.0609
99	97.97	98.485	1.03	1.0609
99	98.04	98.52	0.96	0.9216
99	98.18	98.59	0.82	0.6724
98	98.18	98.09	-0.18	0.0324
98	98.47	98.235	-0.47	0.2209
98	98.47	98.235	-0.47	0.2209
98	98.32	98.16	-0.32	0.1024
98	98.32	98.16	-0.32	0.1024
98	98.32	98.16	-0.32	0.1024
98	98.32	98.16	-0.32	0.1024
98	98.32	98.16	-0.32	0.1024
98	98.32	98.16	-0.32	0.1024
99	98.32	98.66	0.68	0.4624
99	98.32	98.66	0.68	0.4624
99	98.32	98.66	0.68	0.4624
99	98.4	98.7	0.6	0.36
98	98.4	98.2	-0.4	0.16
98	98.61	98.305	-0.61	0.3721
98	98.68	98.34	-0.68	0.4624
98	98.68	98.34	-0.68	0.4624
98	98.68	98.34	-0.68	0.4624
98	98.68	98.34	-0.68	0.4624
98	98.68	98.34	-0.68	0.4624
98	98.68	98.34	-0.68	0.4624
98	98.68	98.34	-0.68	0.4624
98	98.68	98.34	-0.68	0.4624
98	98.68	98.34	-0.68	0.4624
98	98.68	98.34	-0.68	0.4624
98	98.68	98.34	-0.68	0.4624
98	98.68	98.34	-0.68	0.4624
98	98.68	98.34	-0.68	0.4624
98	98.68	98.34	-0.68	0.4624
99	98.68	98.84	0.32	0.1024
98	98.68	98.34	-0.68	0.4624
98	98.68	98.34	-0.68	0.4624
98	98.68	98.34	-0.68	0.4624
98	98.68	98.34	-0.68	0.4624
97	98.06	97.53	-1.06	1.1236
97	98.06	97.53	-1.06	1.1236
97	98.06	97.53	-1.06	1.1236
96	98.06	97.03	-2.06	4.2436
96	98.06	97.03	-2.06	4.2436
96	97.78	96.89	-1.78	3.1684
96	97.48	96.74	-1.48	2.1904
96	97.48	96.74	-1.48	2.1904
96	97.01	96.505	-1.01	1.0201
96	96.68	96.34	-0.68	0.4624
96	96.68	96.34	-0.68	0.4624
96	96.52	96.26	-0.52	0.2704
96	95.83	95.915	0.17	0.0289
96	95.83	95.915	0.17	0.0289
96	95.65	95.825	0.35	0.1225
96	95.16	95.58	0.84	0.7056
97	95.16	96.08	1.84	3.3856
97	95.57	96.285	1.43	2.0449
97	95.57	96.285	1.43	2.0449
97	95.57	96.285	1.43	2.0449
97	96	96.5	1	1
97	96	96.5	1	1
97	96	96.5	1	1
97	96	96.5	1	1
97	96	96.5	1	1
97	96	96.5	1	1
95	96	95.5	-1	1
95	96	95.5	-1	1
94	96	95	-2	4
97	96.25	96.625	0.75	0.5625
97	96.25	96.625	0.75	0.5625
98	96.25	97.125	1.75	3.0625
98	96.25	97.125	1.75	3.0625
98	96.25	97.125	1.75	3.0625
98	96.25	97.125	1.75	3.0625
98	96.53	97.265	1.47	2.1609
98	96.66	97.33	1.34	1.7956
98	96.66	97.33	1.34	1.7956
98	96.51	97.255	1.49	2.2201
97	96.51	96.755	0.49	0.2401
97	96.51	96.755	0.49	0.2401
97	96.51	96.755	0.49	0.2401
97	96.51	96.755	0.49	0.2401
97	96.34	96.67	0.66	0.4356
96	96.23	96.115	-0.23	0.0529
96	96.2	96.1	-0.2	0.04
96	96.2	96.1	-0.2	0.04
95	96.2	95.6	-1.2	1.44
95	96.2	95.6	-1.2	1.44
95	96.2	95.6	-1.2	1.44
95	96.31	95.655	-1.31	1.7161
95	96.31	95.655	-1.31	1.7161
95	96.56	95.78	-1.56	2.4336
95	97.3	96.15	-2.3	5.29
95	97.5	96.25	-2.5	6.25
96	97.88	96.94	-1.88	3.5344
96	97.88	96.94	-1.88	3.5344
96	97.5	96.75	-1.5	2.25
97	97.5	97.25	-0.5	0.25
97	97.5	97.25	-0.5	0.25
97	97.42	97.21	-0.42	0.1764
97	97.49	97.245	-0.49	0.2401
98	97.49	97.745	0.51	0.2601
98	97.41	97.705	0.59	0.3481
98	97.41	97.705	0.59	0.3481
98	97.55	97.775	0.45	0.2025
98	97.4	97.7	0.6	0.36
98	97.4	97.7	0.6	0.36
97	97.23	97.115	-0.23	0.0529
97	96.9	96.95	0.1	0.01
97	96.9	96.95	0.1	0.01
97	96.9	96.95	0.1	0.01
97	96.9	96.95	0.1	0.01
97	96.9	96.95	0.1	0.01
96	96.9	96.45	-0.9	0.81
96	97.3	96.65	-1.3	1.69
96	97.3	96.65	-1.3	1.69
96	96.9	96.45	-0.9	0.81
96	96.9	96.45	-0.9	0.81
96	96.73	96.365	-0.73	0.5329
97	96.81	96.905	0.19	0.0361
97	96.81	96.905	0.19	0.0361
97	96.81	96.905	0.19	0.0361
97	97.15	97.075	-0.15	0.0225
97	96.81	96.905	0.19	0.0361
97	97.15	97.075	-0.15	0.0225
97	96.65	96.825	0.35	0.1225
97	96.65	96.825	0.35	0.1225
97	97.15	97.075	-0.15	0.0225
97	97.39	97.195	-0.39	0.1521
97	97.39	97.195	-0.39	0.1521
97	97.39	97.195	-0.39	0.1521
97	97.55	97.275	-0.55	0.3025
97	97.55	97.275	-0.55	0.3025
97	97.64	97.32	-0.64	0.4096
96	97.64	96.82	-1.64	2.6896
96	97.55	96.775	-1.55	2.4025
96	97.64	96.82	-1.64	2.6896
96	97.64	96.82	-1.64	2.6896
96	97.64	96.82	-1.64	2.6896
96	97.42	96.71	-1.42	2.0164
96	97.42	96.71	-1.42	2.0164
96	97.43	96.715	-1.43	2.0449
96	97.12	96.56	-1.12	1.2544
96	97.2	96.6	-1.2	1.44
96	97.2	96.6	-1.2	1.44
96	97.43	96.715	-1.43	2.0449
96	97.12	96.56	-1.12	1.2544
97	97.12	97.06	-0.12	0.0144
97	97.43	97.215	-0.43	0.1849
97	97.66	97.33	-0.66	0.4356
97	97.66	97.33	-0.66	0.4356
98	97.66	97.83	0.34	0.1156
98	97.51	97.755	0.49	0.2401
98	97.66	97.83	0.34	0.1156
98	97.66	97.83	0.34	0.1156
98	97.89	97.945	0.11	0.0121
98	97.89	97.945	0.11	0.0121
98	97.89	97.945	0.11	0.0121
98	97.51	97.755	0.49	0.2401
98	97.35	97.675	0.65	0.4225
99	97.35	98.175	1.65	2.7225
99	97.35	98.175	1.65	2.7225
99	97.35	98.175	1.65	2.7225
99	97.35	98.175	1.65	2.7225
99	97.85	98.425	1.15	1.3225
99	97.39	98.195	1.61	2.5921
99	97.31	98.155	1.69	2.8561
99	97.31	98.155	1.69	2.8561
99	97.44	98.22	1.56	2.4336
99	97.44	98.22	1.56	2.4336
99	97.61	98.305	1.39	1.9321
99	98.05	98.525	0.95	0.9025
99	98.35	98.675	0.65	0.4225
99	98.28	98.64	0.72	0.5184
99	98.29	98.645	0.71	0.5041
99	98.36	98.68	0.64	0.4096
99	98.36	98.68	0.64	0.4096
99	98.36	98.68	0.64	0.4096
99	98.36	98.68	0.64	0.4096
99	98.36	98.68	0.64	0.4096
99	98.36	98.68	0.64	0.4096
99	98.36	98.68	0.64	0.4096
99	98.29	98.645	0.71	0.5041
98	98.32	98.16	-0.32	0.1024
98	98.25	98.125	-0.25	0.0625
98	98.25	98.125	-0.25	0.0625
97	98.25	97.625	-1.25	1.5625
97	98.25	97.625	-1.25	1.5625
97	98.25	97.625	-1.25	1.5625
99	98.25	98.625	0.75	0.5625
99	98.25	98.625	0.75	0.5625
99	98.25	98.625	0.75	0.5625
99	98.25	98.625	0.75	0.5625
99	98.21	98.605	0.79	0.6241
99	98.21	98.605	0.79	0.6241
99	98.21	98.605	0.79	0.6241
99	98.21	98.605	0.79	0.6241
99	98.01	98.505	0.99	0.9801
99	97.74	98.37	1.26	1.5876
99	97.66	98.33	1.34	1.7956
98	97.58	97.79	0.42	0.1764
98	97.51	97.755	0.49	0.2401
98	97.58	97.79	0.42	0.1764
98	97.58	97.79	0.42	0.1764
98	97.59	97.795	0.41	0.1681
98	97.67	97.835	0.33	0.1089
98	97.67	97.835	0.33	0.1089
98	97.67	97.835	0.33	0.1089
98	97.68	97.84	0.32	0.1024
98	97.68	97.84	0.32	0.1024
98	97.75	97.875	0.25	0.0625
98	97.98	97.99	0.02	0.0004
98	98.34	98.17	-0.34	0.1156
98	98.54	98.27	-0.54	0.2916
98	98.54	98.27	-0.54	0.2916
98	98.82	98.41	-0.82	0.6724
98	98.97	98.485	-0.97	0.9409
98	99.04	98.52	-1.04	1.0816
99	99.04	99.02	-0.04	0.0016
99	99.04	99.02	-0.04	0.0016
99	99.12	99.06	-0.12	0.0144
99	99.12	99.06	-0.12	0.0144
99	98.98	98.99	0.02	0.0004
99	98.91	98.955	0.09	0.0081
99	98.84	98.92	0.16	0.0256
99	98.77	98.885	0.23	0.0529
99	98.77	98.885	0.23	0.0529
99	98.77	98.885	0.23	0.0529
99	98.77	98.885	0.23	0.0529
99	98.77	98.885	0.23	0.0529
99	98.77	98.885	0.23	0.0529
99	98.77	98.885	0.23	0.0529
99	98.7	98.85	0.3	0.09
99	98.7	98.85	0.3	0.09
99	98.57	98.785	0.43	0.1849
99	98.7	98.85	0.3	0.09
99	98.7	98.85	0.3	0.09
99	98.7	98.85	0.3	0.09
99	98.7	98.85	0.3	0.09
100	98.7	99.35	1.3	1.69
99	98.7	98.85	0.3	0.09
99	98.7	98.85	0.3	0.09
99	98.57	98.785	0.43	0.1849
99	98.57	98.785	0.43	0.1849
99	98.57	98.785	0.43	0.1849
99	98.39	98.695	0.61	0.3721
99	98.16	98.58	0.84	0.7056
99	98.16	98.58	0.84	0.7056
99	98.16	98.58	0.84	0.7056
99	98.01	98.505	0.99	0.9801
99	97.83	98.415	1.17	1.3689
99	97.83	98.415	1.17	1.3689
99	97.83	98.415	1.17	1.3689
99	97.83	98.415	1.17	1.3689
99	97.83	98.415	1.17	1.3689
99	97.83	98.415	1.17	1.3689
99	97.83	98.415	1.17	1.3689
98	97.83	97.915	0.17	0.0289
98	97.83	97.915	0.17	0.0289
98	97.83	97.915	0.17	0.0289
98	97.2	97.6	0.8	0.64
98	97.2	97.6	0.8	0.64
98	97.2	97.6	0.8	0.64
98	97.2	97.6	0.8	0.64
98	97.2	97.6	0.8	0.64
98	97.2	97.6	0.8	0.64
99	97.2	98.1	1.8	3.24
99	97.2	98.1	1.8	3.24
99	97.2	98.1	1.8	3.24
99	97.2	98.1	1.8	3.24
99	96.22	97.61	2.78	7.7284
99	96.36	97.68	2.64	6.9696
99	95.86	97.43	3.14	9.8596
99	95.86	97.43	3.14	9.8596
99	95.86	97.43	3.14	9.8596
99	96.49	97.745	2.51	6.3001
99	97.29	98.145	1.71	2.9241
99	97.29	98.145	1.71	2.9241
99	97.6	98.3	1.4	1.96
99	97.6	98.3	1.4	1.96
99	97.6	98.3	1.4	1.96
99	97.6	98.3	1.4	1.96
99	97.6	98.3	1.4	1.96
99	97.6	98.3	1.4	1.96
99	97.98	98.49	1.02	1.0404
99	97.98	98.49	1.02	1.0404
99	97.98	98.49	1.02	1.0404
99	97.98	98.49	1.02	1.0404
98	97.98	97.99	0.02	0.0004
98	97.98	97.99	0.02	0.0004
98	97.98	97.99	0.02	0.0004
98	97.98	97.99	0.02	0.0004
98	97.98	97.99	0.02	0.0004
98	97.98	97.99	0.02	0.0004
98	97.98	97.99	0.02	0.0004
98	97.54	97.77	0.46	0.2116
98	97.54	97.77	0.46	0.2116
98	97.54	97.77	0.46	0.2116
98	97.54	97.77	0.46	0.2116
99	97.54	98.27	1.46	2.1316
99	97.54	98.27	1.46	2.1316
99	97.7	98.35	1.3	1.69
99	97.7	98.35	1.3	1.69
99	97.7	98.35	1.3	1.69
99	97.7	98.35	1.3	1.69
98	97.7	97.85	0.3	0.09
98	97.7	97.85	0.3	0.09
98	97.7	97.85	0.3	0.09
98	97.7	97.85	0.3	0.09
98	97.7	97.85	0.3	0.09
98	97.87	97.935	0.13	0.0169
98	97.87	97.935	0.13	0.0169
98	97.87	97.935	0.13	0.0169
98	97.64	97.82	0.36	0.1296
98	97.39	97.695	0.61	0.3721
98	97.39	97.695	0.61	0.3721
98	97.39	97.695	0.61	0.3721
98	96.89	97.445	1.11	1.2321
98	96.89	97.445	1.11	1.2321
97	96.89	96.945	0.11	0.0121
97	96.89	96.945	0.11	0.0121
98	96.89	97.445	1.11	1.2321
98	96.89	97.445	1.11	1.2321
98	96.89	97.445	1.11	1.2321
98	96.89	97.445	1.11	1.2321
98	96.89	97.445	1.11	1.2321
98	96.89	97.445	1.11	1.2321
98	96.89	97.445	1.11	1.2321
98	97.01	97.505	0.99	0.9801
98	97.01	97.505	0.99	0.9801
98	97.01	97.505	0.99	0.9801
98	97.01	97.505	0.99	0.9801
95	97.01	96.005	-2.01	4.0401
95	97.01	96.005	-2.01	4.0401
95	97.01	96.005	-2.01	4.0401
98	96.6	97.3	1.4	1.96
98	96.6	97.3	1.4	1.96
98	96.57	97.285	1.43	2.0449
98	96.42	97.21	1.58	2.4964
98	96.42	97.21	1.58	2.4964
98	96.42	97.21	1.58	2.4964
98	96.42	97.21	1.58	2.4964
98	96.42	97.21	1.58	2.4964
98	96.42	97.21	1.58	2.4964
98	96.42	97.21	1.58	2.4964
98	96.42	97.21	1.58	2.4964
98	96.42	97.21	1.58	2.4964
98	96.42	97.21	1.58	2.4964
98	96.42	97.21	1.58	2.4964
98	96.42	97.21	1.58	2.4964
98	96.42	97.21	1.58	2.4964
98	96.42	97.21	1.58	2.4964
98	96.42	97.21	1.58	2.4964
98	96.42	97.21	1.58	2.4964
98	96.42	97.21	1.58	2.4964
98	96.42	97.21	1.58	2.4964
98	96.42	97.21	1.58	2.4964
98	96.57	97.285	1.43	2.0449
99	96.57	97.785	2.43	5.9049
99	97.29	98.145	1.71	2.9241
99	98.05	98.525	0.95	0.9025
99	98.42	98.71	0.58	0.3364
99	98.42	98.71	0.58	0.3364
99	98.5	98.75	0.5	0.25
99	98.59	98.795	0.41	0.1681
99	98.59	98.795	0.41	0.1681
99	98.59	98.795	0.41	0.1681
100	98.59	99.295	1.41	1.9881
100	98.86	99.43	1.14	1.2996
100	99.21	99.605	0.79	0.6241
100	99.02	99.51	0.98	0.9604
100	98.97	99.485	1.03	1.0609
100	98.97	99.485	1.03	1.0609
100	99.09	99.545	0.91	0.8281
100	99.09	99.545	0.91	0.8281
100	98.97	99.485	1.03	1.0609
100	98.97	99.485	1.03	1.0609
100	98.97	99.485	1.03	1.0609
100	98.71	99.355	1.29	1.6641
100	98.59	99.295	1.41	1.9881
100	98.59	99.295	1.41	1.9881
100	98.59	99.295	1.41	1.9881
100	98.52	99.26	1.48	2.1904
100	98.52	99.26	1.48	2.1904
100	98.52	99.26	1.48	2.1904
100	98.52	99.26	1.48	2.1904
100	98.52	99.26	1.48	2.1904
100	98.52	99.26	1.48	2.1904
100	98.52	99.26	1.48	2.1904
100	98.52	99.26	1.48	2.1904
100	98.52	99.26	1.48	2.1904
100	98.49	99.245	1.51	2.2801
100	98.49	99.245	1.51	2.2801
100	98.46	99.23	1.54	2.3716
100	98.49	99.245	1.51	2.2801
100	98.49	99.245	1.51	2.2801
100	98.49	99.245	1.51	2.2801
100	98.61	99.305	1.39	1.9321
100	98.47	99.235	1.53	2.3409
100	98.83	99.415	1.17	1.3689
100	98.96	99.48	1.04	1.0816
100	99.02	99.51	0.98	0.9604
100	99.18	99.59	0.82	0.6724
100	99.11	99.555	0.89	0.7921
100	99.2	99.6	0.8	0.64
100	99.33	99.665	0.67	0.4489
100	99.33	99.665	0.67	0.4489
100	99.33	99.665	0.67	0.4489
100	99.33	99.665	0.67	0.4489
100	99.33	99.665	0.67	0.4489
100	99.33	99.665	0.67	0.4489
100	99.33	99.665	0.67	0.4489
100	99.47	99.735	0.53	0.2809
100	99.59	99.795	0.41	0.1681
100	99.65	99.825	0.35	0.1225
100	99.78	99.89	0.22	0.0484
100	99.65	99.825	0.35	0.1225
100	99.78	99.89	0.22	0.0484
100	99.78	99.89	0.22	0.0484
100	99.93	99.965	0.07	0.0049
100	99.74	99.87	0.26	0.0676
100	99.63	99.815	0.37	0.1369
100	99.63	99.815	0.37	0.1369
100	99.54	99.77	0.46	0.2116
100	99.54	99.77	0.46	0.2116
100	99.41	99.705	0.59	0.3481
100	99.5	99.75	0.5	0.25
100	99.36	99.68	0.64	0.4096
100	99.36	99.68	0.64	0.4096
100	99.23	99.615	0.77	0.5929
100	99.23	99.615	0.77	0.5929
100	99.23	99.615	0.77	0.5929
100	99.03	99.515	0.97	0.9409
100	99.03	99.515	0.97	0.9409
100	98.96	99.48	1.04	1.0816
100	98.81	99.405	1.19	1.4161
100	98.68	99.34	1.32	1.7424
100	98.68	99.34	1.32	1.7424
100	98.61	99.305	1.39	1.9321
100	98.68	99.34	1.32	1.7424
100	98.68	99.34	1.32	1.7424
100	98.62	99.31	1.38	1.9044
100	98.56	99.28	1.44	2.0736
100	98.56	99.28	1.44	2.0736
100	98.49	99.245	1.51	2.2801
100	98.49	99.245	1.51	2.2801
100	98.56	99.28	1.44	2.0736
100	98.49	99.245	1.51	2.2801
100	98.43	99.215	1.57	2.4649
100	98.43	99.215	1.57	2.4649
100	98.43	99.215	1.57	2.4649
100	98.43	99.215	1.57	2.4649
100	98.57	99.285	1.43	2.0449
100	98.57	99.285	1.43	2.0449
100	98.79	99.395	1.21	1.4641
100	98.79	99.395	1.21	1.4641
100	98.79	99.395	1.21	1.4641
100	98.91	99.455	1.09	1.1881
100	98.97	99.485	1.03	1.0609
100	98.97	99.485	1.03	1.0609
100	99.05	99.525	0.95	0.9025
100	99.32	99.66	0.68	0.4624
100	99.71	99.855	0.29	0.0841
100	99.71	99.855	0.29	0.0841
100	99.71	99.855	0.29	0.0841
100	99.65	99.825	0.35	0.1225
100	99.18	99.59	0.82	0.6724
100	99.18	99.59	0.82	0.6724
100	98.85	99.425	1.15	1.3225
100	98.85	99.425	1.15	1.3225
100	98.72	99.36	1.28	1.6384
100	98.72	99.36	1.28	1.6384
100	98.58	99.29	1.42	2.0164
100	98.64	99.32	1.36	1.8496
100	98.64	99.32	1.36	1.8496
100	98.9	99.45	1.1	1.21
100	98.5	99.25	1.5	2.25
100	98.9	99.45	1.1	1.21
100	98.9	99.45	1.1	1.21
100	99.23	99.615	0.77	0.5929
100	99.44	99.72	0.56	0.3136
100	99.44	99.72	0.56	0.3136
100	99.44	99.72	0.56	0.3136
100	99.44	99.72	0.56	0.3136
100	99.44	99.72	0.56	0.3136
100	99.44	99.72	0.56	0.3136
100	99.44	99.72	0.56	0.3136
100	99.44	99.72	0.56	0.3136
100	99.44	99.72	0.56	0.3136
100	99.77	99.885	0.23	0.0529
100	99.77	99.885	0.23	0.0529
100	99.57	99.785	0.43	0.1849
100	99.51	99.755	0.49	0.2401
100	99.84	99.92	0.16	0.0256
100	99.51	99.755	0.49	0.2401
100	99.51	99.755	0.49	0.2401
100	99.83	99.915	0.17	0.0289
100	99.51	99.755	0.49	0.2401
100	99.51	99.755	0.49	0.2401
100	99.69	99.845	0.31	0.0961
100	99.5	99.75	0.5	0.25
100	99.62	99.81	0.38	0.1444
100	99.66	99.83	0.34	0.1156
100	99.66	99.83	0.34	0.1156
100	99.66	99.83	0.34	0.1156
100	99.66	99.83	0.34	0.1156
100	99.66	99.83	0.34	0.1156
100	99.54	99.77	0.46	0.2116
100	99.54	99.77	0.46	0.2116
100	99.66	99.83	0.34	0.1156
100	99.66	99.83	0.34	0.1156
100	99.66	99.83	0.34	0.1156
100	99.66	99.83	0.34	0.1156
100	99.46	99.73	0.54	0.2916
100	99.34	99.67	0.66	0.4356
100	99.28	99.64	0.72	0.5184
100	99.21	99.605	0.79	0.6241
100	99.14	99.57	0.86	0.7396
100	99.27	99.635	0.73	0.5329
100	99.14	99.57	0.86	0.7396
100	99.14	99.57	0.86	0.7396
100	99.14	99.57	0.86	0.7396
100	99.27	99.635	0.73	0.5329
100	99.27	99.635	0.73	0.5329
100	99.27	99.635	0.73	0.5329
100	99.41	99.705	0.59	0.3481
100	99.54	99.77	0.46	0.2116
100	99.54	99.77	0.46	0.2116
100	99.67	99.835	0.33	0.1089
100	99.9	99.95	0.1	0.01
100	99.99	99.995	0.01	0.0001
100	99.99	99.995	0.01	0.0001
100	100.13	100.065	-0.13	0.0169
100	100.13	100.065	-0.13	0.0169
100	100.13	100.065	-0.13	0.0169
100	100.13	100.065	-0.13	0.0169
100	100.13	100.065	-0.13	0.0169
100	100.13	100.065	-0.13	0.0169
100	100.13	100.065	-0.13	0.0169
100	100.13	100.065	-0.13	0.0169
100	99.99	99.995	0.01	0.0001
100	99.8	99.9	0.2	0.04
100	99.8	99.9	0.2	0.04
100	99.8	99.9	0.2	0.04
100	99.8	99.9	0.2	0.04
100	99.47	99.735	0.53	0.2809
100	99.13	99.565	0.87	0.7569
100	98.98	99.49	1.02	1.0404
100	98.98	99.49	1.02	1.0404
100	98.98	99.49	1.02	1.0404
100	98.77	99.385	1.23	1.5129
100	98.77	99.385	1.23	1.5129
100	98.47	99.235	1.53	2.3409
99	98.47	98.735	0.53	0.2809
99	98.47	98.735	0.53	0.2809
99	98.47	98.735	0.53	0.2809
99	98.47	98.735	0.53	0.2809
99	98.47	98.735	0.53	0.2809
99	98.47	98.735	0.53	0.2809
100	98.47	99.235	1.53	2.3409
100	98.39	99.195	1.61	2.5921
100	98.24	99.12	1.76	3.0976
100	98.24	99.12	1.76	3.0976
100	98.02	99.01	1.98	3.9204
100	98.02	99.01	1.98	3.9204
100	98.02	99.01	1.98	3.9204
100	98.02	99.01	1.98	3.9204
100	98.02	99.01	1.98	3.9204
100	97.86	98.93	2.14	4.5796
100	97.86	98.93	2.14	4.5796
99	97.54	98.27	1.46	2.1316
99	98.09	98.545	0.91	0.8281
99	98.32	98.66	0.68	0.4624
99	98.32	98.66	0.68	0.4624
99	98.01	98.505	0.99	0.9801
99	98.01	98.505	0.99	0.9801
99	98.01	98.505	0.99	0.9801
99	98.01	98.505	0.99	0.9801
100	98.01	99.005	1.99	3.9601
100	98.01	99.005	1.99	3.9601
100	98.01	99.005	1.99	3.9601
100	98.01	99.005	1.99	3.9601
100	98.01	99.005	1.99	3.9601
96	98.01	97.005	-2.01	4.0401
96	98.01	97.005	-2.01	4.0401
97	98	97.5	-1	1
97	98	97.5	-1	1
92	98	95	-6	36
92	98	95	-6	36
93	98	95.5	-5	25
93	98	95.5	-5	25
93	98	95.5	-5	25
94	97.48	95.74	-3.48	12.1104
94	97.48	95.74	-3.48	12.1104
94	97.48	95.74	-3.48	12.1104
94	97.48	95.74	-3.48	12.1104
94	97.48	95.74	-3.48	12.1104
97	97.48	97.24	-0.48	0.2304
97	97.48	97.24	-0.48	0.2304
97	97.48	97.24	-0.48	0.2304
97	97.48	97.24	-0.48	0.2304
97	97.48	97.24	-0.48	0.2304
97	97.48	97.24	-0.48	0.2304
97	97.48	97.24	-0.48	0.2304
97	97.48	97.24	-0.48	0.2304
96	97.48	96.74	-1.48	2.1904
96	97.48	96.74	-1.48	2.1904
96	97.17	96.585	-1.17	1.3689
96	97.09	96.545	-1.09	1.1881
96	97.09	96.545	-1.09	1.1881
96	97.02	96.51	-1.02	1.0404
96	97.02	96.51	-1.02	1.0404
96	96.29	96.145	-0.29	0.0841
95	96.29	95.645	-1.29	1.6641
95	95.5	95.25	-0.5	0.25
95	95.5	95.25	-0.5	0.25
95	95.5	95.25	-0.5	0.25
95	95.5	95.25	-0.5	0.25
95	95.5	95.25	-0.5	0.25
95	95.5	95.25	-0.5	0.25
96	95.5	95.75	0.5	0.25
96	95.5	95.75	0.5	0.25
96	95.5	95.75	0.5	0.25
96	95.5	95.75	0.5	0.25
97	95.5	96.25	1.5	2.25
97	95.5	96.25	1.5	2.25
97	95.5	96.25	1.5	2.25
97	95.5	96.25	1.5	2.25
97	95.5	96.25	1.5	2.25
97	95.5	96.25	1.5	2.25
97	95.5	96.25	1.5	2.25
97	95.5	96.25	1.5	2.25
97	96.22	96.61	0.78	0.6084
97	96.96	96.98	0.04	0.0016
97	96.96	96.98	0.04	0.0016
97	96.96	96.98	0.04	0.0016
97	96.96	96.98	0.04	0.0016
97	97.03	97.015	-0.03	0.0009
97	97.03	97.015	-0.03	0.0009
97	96.96	96.98	0.04	0.0016
97	96.96	96.98	0.04	0.0016
97	96.96	96.98	0.04	0.0016
97	96.96	96.98	0.04	0.0016
97	96.96	96.98	0.04	0.0016
97	96.96	96.98	0.04	0.0016
97	96.96	96.98	0.04	0.0016
97	96.96	96.98	0.04	0.0016
97	96.96	96.98	0.04	0.0016
97	96.96	96.98	0.04	0.0016
97	96.96	96.98	0.04	0.0016
96	96.96	96.48	-0.96	0.9216
96	96.96	96.48	-0.96	0.9216
95	96.96	95.98	-1.96	3.8416
95	96.96	95.98	-1.96	3.8416
94	96.96	95.48	-2.96	8.7616
94	96.96	95.48	-2.96	8.7616
94	96.45	95.225	-2.45	6.0025
94	95.37	94.685	-1.37	1.8769
94	94.83	94.415	-0.83	0.6889
94	94.83	94.415	-0.83	0.6889
94	94.83	94.415	-0.83	0.6889
94	94.83	94.415	-0.83	0.6889
94	94.83	94.415	-0.83	0.6889
95	94.83	94.915	0.17	0.0289
95	94.83	94.915	0.17	0.0289
96	94.83	95.415	1.17	1.3689
96	94.83	95.415	1.17	1.3689
96	94.83	95.415	1.17	1.3689
97	94.83	95.915	2.17	4.7089
97	94.83	95.915	2.17	4.7089
98	94.83	96.415	3.17	10.0489
98	94.83	96.415	3.17	10.0489
98	94.83	96.415	3.17	10.0489
98	94.83	96.415	3.17	10.0489
98	94.83	96.415	3.17	10.0489
98	94.83	96.415	3.17	10.0489
98	94.83	96.415	3.17	10.0489
98	94.83	96.415	3.17	10.0489
98	94.83	96.415	3.17	10.0489
98	94.83	96.415	3.17	10.0489
98	94.83	96.415	3.17	10.0489
98	94.83	96.415	3.17	10.0489
97	94.87	95.935	2.13	4.5369
97	94.87	95.935	2.13	4.5369
98	94.87	96.435	3.13	9.7969
99	94.87	96.935	4.13	17.0569
99	94.87	96.935	4.13	17.0569
99	94.87	96.935	4.13	17.0569
99	94.87	96.935	4.13	17.0569
99	94.87	96.935	4.13	17.0569
98	94.87	96.435	3.13	9.7969
98	94.87	96.435	3.13	9.7969
98	94.87	96.435	3.13	9.7969
98	94.87	96.435	3.13	9.7969
98	94.87	96.435	3.13	9.7969
98	94.96	96.48	3.04	9.2416
97	94.96	95.98	2.04	4.1616
97	95.14	96.07	1.86	3.4596
97	95.59	96.295	1.41	1.9881
97	95.59	96.295	1.41	1.9881
97	95.59	96.295	1.41	1.9881
97	95.59	96.295	1.41	1.9881
98	95.59	96.795	2.41	5.8081
98	95.59	96.795	2.41	5.8081
98	95.59	96.795	2.41	5.8081
97	95.63	96.315	1.37	1.8769
97	96.23	96.615	0.77	0.5929
97	96.23	96.615	0.77	0.5929
97	96.23	96.615	0.77	0.5929
96	96.23	96.115	-0.23	0.0529
96	96.23	96.115	-0.23	0.0529
96	96.23	96.115	-0.23	0.0529
96	96.23	96.115	-0.23	0.0529
96	96.23	96.115	-0.23	0.0529
96	96.23	96.115	-0.23	0.0529
96	96.23	96.115	-0.23	0.0529
96	96.23	96.115	-0.23	0.0529
96	96.23	96.115	-0.23	0.0529
96	96.33	96.165	-0.33	0.1089
96	96.58	96.29	-0.58	0.3364
95	96.58	95.79	-1.58	2.4964
94	96.58	95.29	-2.58	6.6564
94	96.58	95.29	-2.58	6.6564
94	96.58	95.29	-2.58	6.6564
93	96.58	94.79	-3.58	12.8164
93	96.58	94.79	-3.58	12.8164
93	96.58	94.79	-3.58	12.8164
94	96.58	95.29	-2.58	6.6564
94	96.38	95.19	-2.38	5.6644
94	96.58	95.29	-2.58	6.6564
94	96.65	95.325	-2.65	7.0225
94	96.43	95.215	-2.43	5.9049
94	96.43	95.215	-2.43	5.9049
94	96.43	95.215	-2.43	5.9049
94	96.43	95.215	-2.43	5.9049
95	96.43	95.715	-1.43	2.0449
96	96.43	96.215	-0.43	0.1849
96	96.43	96.215	-0.43	0.1849
96	96.43	96.215	-0.43	0.1849
96	96.64	96.32	-0.64	0.4096
96	96.68	96.34	-0.68	0.4624
96	96.8	96.4	-0.8	0.64
97	96.97	96.985	0.03	0.0009
97	96.97	96.985	0.03	0.0009
98	96.97	97.485	1.03	1.0609
98	96.97	97.485	1.03	1.0609
99	96.91	97.955	2.09	4.3681
99	97.03	98.015	1.97	3.8809
99	97.03	98.015	1.97	3.8809
99	97.2	98.1	1.8	3.24
99	97.2	98.1	1.8	3.24
99	97.59	98.295	1.41	1.9881
99	97.96	98.48	1.04	1.0816
99	97.96	98.48	1.04	1.0816
99	97.59	98.295	1.41	1.9881
100	97.96	98.98	2.04	4.1616
100	98.07	99.035	1.93	3.7249
100	98.07	99.035	1.93	3.7249
100	98.23	99.115	1.77	3.1329
100	98.23	99.115	1.77	3.1329
100	98.23	99.115	1.77	3.1329
100	98.23	99.115	1.77	3.1329
100	98.38	99.19	1.62	2.6244
100	98.56	99.28	1.44	2.0736
100	98.78	99.39	1.22	1.4884
100	98.73	99.365	1.27	1.6129
100	98.79	99.395	1.21	1.4641
100	98.73	99.365	1.27	1.6129
100	98.73	99.365	1.27	1.6129
100	98.73	99.365	1.27	1.6129
100	98.73	99.365	1.27	1.6129
100	98.8	99.4	1.2	1.44
100	98.67	99.335	1.33	1.7689
100	98.55	99.275	1.45	2.1025
100	98.55	99.275	1.45	2.1025
100	98.34	99.17	1.66	2.7556
100	98.34	99.17	1.66	2.7556
100	98.34	99.17	1.66	2.7556
100	98.34	99.17	1.66	2.7556
100	98.34	99.17	1.66	2.7556
100	98.34	99.17	1.66	2.7556
100	98.34	99.17	1.66	2.7556
100	98.34	99.17	1.66	2.7556
100	98.34	99.17	1.66	2.7556
100	98.34	99.17	1.66	2.7556
100	98.34	99.17	1.66	2.7556
100	98.34	99.17	1.66	2.7556
100	98.34	99.17	1.66	2.7556
100	98.34	99.17	1.66	2.7556
100	98.34	99.17	1.66	2.7556
100	98.63	99.315	1.37	1.8769
100	98.49	99.245	1.51	2.2801
100	98.51	99.255	1.49	2.2201
100	98.8	99.4	1.2	1.44
100	98.96	99.48	1.04	1.0816
[truncated: 178,914 more rows]

## Sheet: RR (Fig.4e, n = 6)
Manual Count (bpm)	Sensor Data (bpm)	Mean (bpm)	Difference (bpm)		Mean of Difference (bpm)	0.105854
47	47.04	47.02	-0.04		Standard Deviation (bpm)	1.95193
49	48.64	48.82	0.36		Limit of Agreement (+1.96SD)	3.93163
45	44.43	44.715	0.57		Lmit of Agreement (-1.96SD)	-3.71992
53	52.73	52.865	0.27
64	63.98	63.99	0.02
47	46.46	46.73	0.54
42	41.96	41.98	0.04
46	46	46	0
52	52	52	0
76	75.66	75.83	0.34
58	58.01	58.005	-0.01
54	51.37	52.685	2.63
64	64.76	64.38	-0.76
60	56.67	58.335	3.33
58	58.37	58.185	-0.37
67	66.41	66.705	0.59
52	50.74	51.37	1.26
62	61.9	61.95	0.1
54	54.04	54.02	-0.04
46	46.84	46.42	-0.84
52	53.5	52.75	-1.5
22	23.1	22.55	-1.1
50	54.22	52.11	-4.22
32	32.01	32.005	-0.01
54	53.9	53.95	0.1
32	31.46	31.73	0.54
64	68.38	66.19	-4.38
66	65.96	65.98	0.04
60	60.12	60.06	-0.12
54	44.82	49.41	9.18
52	52.4	52.2	-0.4
56	55.93	55.965	0.07
54	55.98	54.99	-1.98
47	47.13	47.065	-0.13
33	32.56	32.78	0.44
42	42.39	42.195	-0.39
28	27.89	27.945	0.11
56	57.69	56.845	-1.69
66	64.97	65.485	1.03
64	64.19	64.095	-0.19
42	41.05	41.525	0.95

## Sheet: Temperature (Fig.4f, n = 3)
Giraffe Omnibed (degree C)	Sensor Data (degree C)	Mean (degree C)	Difference (degree C)		Mean of Difference (degree C)	0.206937
36.4	36.3	36.35	0.1		Standard Deviation (degree C)	0.261054
36.4	36.3	36.35	0.1		Limit of Agreement (+1.96SD)	0.718604
36.4	36.3	36.35	0.1		Limit of Agreement (-1.96SD)	-0.304729
36.4	36.3	36.35	0.1
36.4	36.3	36.35	0.1
36.4	36.3	36.35	0.1
36.4	36.3	36.35	0.1
36.4	36.3	36.35	0.1
36.4	36.3	36.35	0.1
36.4	36.3	36.35	0.1
36.4	36.3	36.35	0.1
36.4	36.3	36.35	0.1
36.4	36.3	36.35	0.1
36.4	36.3	36.35	0.1
36.4	36.3	36.35	0.1
36.4	36.3	36.35	0.1
36.4	36.3	36.35	0.1
36.4	36.3	36.35	0.1
36.4	36.3	36.35	0.1
36.4	36.3	36.35	0.1
36.4	36.3	36.35	0.1
36.4	36.3	36.35	0.1
36.4	36.3	36.35	0.1
36.4	36.3	36.35	0.1
36.4	36.3	36.35	0.1
36.4	36.3	36.35	0.1
36.4	36.3	36.35	0.1
36.4	36.3	36.35	0.1
36.4	36.3	36.35	0.1
36.4	36.3	36.35	0.1
36.4	36.3	36.35	0.1
36.4	36.3	36.35	0.1
36.4	36.3	36.35	0.1
36.4	36.3	36.35	0.1
36.4	36.3	36.35	0.1
36.4	36.3	36.35	0.1
36.4	36.3	36.35	0.1
36.4	36.3	36.35	0.1
36.4	36.3	36.35	0.1
36.4	36.3	36.35	0.1
36.4	36.3	36.35	0.1
36.4	36.3	36.35	0.1
36.4	36.3	36.35	0.1
36.4	36.3	36.35	0.1
36.4	36.3	36.35	0.1
36.4	36.3	36.35	0.1
36.4	36.3	36.35	0.1
36.4	36.3	36.35	0.1
36.4	36.3	36.35	0.1
36.4	36.3	36.35	0.1
36.4	36.3	36.35	0.1
36.4	36.3	36.35	0.1
36.4	36.3	36.35	0.1
36.4	36.3	36.35	0.1
36.4	36.3	36.35	0.1
36.4	36.3	36.35	0.1
36.4	36.3	36.35	0.1
36.4	36.3	36.35	0.1
36.4	36.3	36.35	0.1
36.4	36.3	36.35	0.1
36.4	36.3	36.35	0.1
36.4	36.3	36.35	0.1
36.4	36.3	36.35	0.1
36.4	36.3	36.35	0.1
36.4	36.3	36.35	0.1
36.4	36.3	36.35	0.1
36.4	36.3	36.35	0.1
36.4	36.3	36.35	0.1
36.4	36.3	36.35	0.1
36.4	36.3	36.35	0.1
36.4	36.3	36.35	0.1
36.4	36.3	36.35	0.1
36.4	36.3	36.35	0.1
36.4	36.3	36.35	0.1
36.4	36.3	36.35	0.1
36.4	36.3	36.35	0.1
36.4	36.3	36.35	0.1
36.4	36.3	36.35	0.1
36.4	36.3	36.35	0.1
36.4	36.3	36.35	0.1
36.4	36.3	36.35	0.1
36.4	36.3	36.35	0.1
36.4	36.3	36.35	0.1
36.4	36.3	36.35	0.1
36.4	36.3	36.35	0.1
36.4	36.3	36.35	0.1
36.4	36.3	36.35	0.1
36.4	36.3	36.35	0.1
36.4	36.3	36.35	0.1
36.4	36.3	36.35	0.1
36.4	36.3	36.35	0.1
36.4	36.3	36.35	0.1
36.4	36.3	36.35	0.1
36.4	36.3	36.35	0.1
36.4	36.3	36.35	0.1
36.4	36.3	36.35	0.1
36.4	36.3	36.35	0.1
36.4	36.3	36.35	0.1
36.4	36.3	36.35	0.1
36.4	36.3	36.35	0.1
36.4	36.3	36.35	0.1
36.4	36.3	36.35	0.1
36.4	36.3	36.35	0.1
36.4	36.3	36.35	0.1
36.4	36.3	36.35	0.1
36.4	36.3	36.35	0.1
36.4	36.3	36.35	0.1
36.4	36.3	36.35	0.1
36.4	36.3	36.35	0.1
36.4	36.3	36.35	0.1
36.4	36.3	36.35	0.1
36.4	36.3	36.35	0.1
36.4	36.3	36.35	0.1
36.4	36.3	36.35	0.1
36.4	36.3	36.35	0.1
36.4	36.3	36.35	0.1
36.4	36.3	36.35	0.1
36.4	36.3	36.35	0.1
36.4	36.3	36.35	0.1
36.4	36.3	36.35	0.1
36.4	36.3	36.35	0.1
36.4	36.3	36.35	0.1
36.4	36.3	36.35	0.1
36.4	36.3	36.35	0.1
36.4	36.3	36.35	0.1
36.4	36.3	36.35	0.1
36.4	36.3	36.35	0.1
36.4	36.3	36.35	0.1
36.4	36.3	36.35	0.1
36.4	36.3	36.35	0.1
36.4	36.3	36.35	0.1
36.4	36.3	36.35	0.1
36.4	36.3	36.35	0.1
36.4	36.3	36.35	0.1
36.4	36.3	36.35	0.1
36.4	36.3	36.35	0.1
36.4	36.3	36.35	0.1
36.4	36.3	36.35	0.1
36.4	36.3	36.35	0.1
36.4	36.3	36.35	0.1
36.4	36.3	36.35	0.1
36.4	36.3	36.35	0.1
36.4	36.3	36.35	0.1
36.4	36.3	36.35	0.1
36.4	36.3	36.35	0.1
36.4	36.3	36.35	0.1
36.4	36.3	36.35	0.1
36.4	36.3	36.35	0.1
36.4	36.3	36.35	0.1
36.4	36.3	36.35	0.1
36.4	36.3	36.35	0.1
36.4	36.3	36.35	0.1
36.4	36.3	36.35	0.1
36.4	36.3	36.35	0.1
36.4	36.3	36.35	0.1
36.4	36.3	36.35	0.1
36.4	36.3	36.35	0.1
36.4	36.3	36.35	0.1
36.4	36.3	36.35	0.1
36.4	36.3	36.35	0.1
36.4	36.3	36.35	0.1
36.4	36.3	36.35	0.1
36.4	36.3	36.35	0.1
36.4	36.3	36.35	0.1
36.4	36.3	36.35	0.1
36.4	36.3	36.35	0.1
36.4	36.3	36.35	0.1
36.4	36.3	36.35	0.1
36.4	36.3	36.35	0.1
36.4	36.3	36.35	0.1
36.4	36.3	36.35	0.1
36.4	36.3	36.35	0.1
36.4	36.3	36.35	0.1
36.4	36.3	36.35	0.1
36.4	36.3	36.35	0.1
36.4	36.3	36.35	0.1
36.4	36.3	36.35	0.1
36.4	36.3	36.35	0.1
36.4	36.3	36.35	0.1
36.4	36.3	36.35	0.1
36.4	36.3	36.35	0.1
36.4	36.3	36.35	0.1
36.4	36.3	36.35	0.1
36.4	36.3	36.35	0.1
36.4	36.3	36.35	0.1
36.4	36.3	36.35	0.1
36.4	36.3	36.35	0.1
36.4	36.3	36.35	0.1
36.4	36.3	36.35	0.1
36.4	36.3	36.35	0.1
36.4	36.3	36.35	0.1
36.4	36.3	36.35	0.1
36.4	36.3	36.35	0.1
36.4	36.3	36.35	0.1
36.4	36.3	36.35	0.1
36.4	36.3	36.35	0.1
36.4	36.3	36.35	0.1
36.4	36.3	36.35	0.1
36.4	36.3	36.35	0.1
36.4	36.3	36.35	0.1
36.4	36.3	36.35	0.1
36.4	36.3	36.35	0.1
36.4	36.3	36.35	0.1
36.4	36.3	36.35	0.1
36.4	36.3	36.35	0.1
36.4	36.3	36.35	0.1
36.4	36.3	36.35	0.1
36.4	36.3	36.35	0.1
36.4	36.3	36.35	0.1
36.4	36.3	36.35	0.1
36.4	36.3	36.35	0.1
36.4	36.3	36.35	0.1
36.4	36.3	36.35	0.1
36.4	36.3	36.35	0.1
36.4	36.3	36.35	0.1
36.4	36.3	36.35	0.1
36.4	36.3	36.35	0.1
36.4	36.3	36.35	0.1
36.4	36.3	36.35	0.1
36.4	36.3	36.35	0.1
36.4	36.3	36.35	0.1
36.4	36.3	36.35	0.1
36.4	36.3	36.35	0.1
36.4	36.3	36.35	0.1
36.4	36.3	36.35	0.1
36.4	36.3	36.35	0.1
36.4	36.4	36.4	0
36.4	36.3	36.35	0.1
36.4	36.3	36.35	0.1
36.4	36.3	36.35	0.1
36.4	36.3	36.35	0.1
36.4	36.3	36.35	0.1
36.4	36.3	36.35	0.1
36.4	36.3	36.35	0.1
36.4	36.3	36.35	0.1
36.4	36.3	36.35	0.1
36.4	36.3	36.35	0.1
36.4	36.3	36.35	0.1
36.4	36.3	36.35	0.1
36.4	36.3	36.35	0.1
36.4	36.3	36.35	0.1
36.4	36.3	36.35	0.1
36.4	36.3	36.35	0.1
36.4	36.3	36.35	0.1
36.4	36.3	36.35	0.1
36.4	36.3	36.35	0.1
36.4	36.3	36.35	0.1
36.4	36.3	36.35	0.1
36.4	36.3	36.35	0.1
36.4	36.3	36.35	0.1
36.4	36.3	36.35	0.1
36.4	36.3	36.35	0.1
36.4	36.3	36.35	0.1
36.4	36.3	36.35	0.1
36.4	36.3	36.35	0.1
36.4	36.3	36.35	0.1
36.4	36.3	36.35	0.1
36.4	36.3	36.35	0.1
36.4	36.3	36.35	0.1
36.4	36.3	36.35	0.1
36.4	36.4	36.4	0
36.4	36.3	36.35	0.1
36.4	36.3	36.35	0.1
36.4	36.3	36.35	0.1
36.4	36.3	36.35	0.1
36.4	36.3	36.35	0.1
36.4	36.3	36.35	0.1
36.4	36.3	36.35	0.1
36.4	36.3	36.35	0.1
36.4	36.3	36.35	0.1
36.4	36.3	36.35	0.1
36.4	36.3	36.35	0.1
36.4	36.3	36.35	0.1
36.4	36.3	36.35	0.1
36.4	36.3	36.35	0.1
36.4	36.4	36.4	0
36.4	36.3	36.35	0.1
36.4	36.3	36.35	0.1
36.4	36.4	36.4	0
36.4	36.4	36.4	0
36.4	36.3	36.35	0.1
36.4	36.3	36.35	0.1
36.4	36.4	36.4	0
36.4	36.3	36.35	0.1
36.4	36.3	36.35	0.1
36.4	36.3	36.35	0.1
36.4	36.3	36.35	0.1
36.4	36.4	36.4	0
36.4	36.3	36.35	0.1
36.4	36.4	36.4	0
36.4	36.3	36.35	0.1
36.4	36.4	36.4	0
36.4	36.3	36.35	0.1
36.4	36.3	36.35	0.1
36.4	36.3	36.35	0.1
36.4	36.3	36.35	0.1
36.4	36.3	36.35	0.1
36.4	36.3	36.35	0.1
36.4	36.4	36.4	0
36.4	36.3	36.35	0.1
36.4	36.3	36.35	0.1
36.4	36.4	36.4	0
36.4	36.3	36.35	0.1
36.4	36.3	36.35	0.1
36.4	36.3	36.35	0.1
36.4	36.4	36.4	0
36.4	36.3	36.35	0.1
36.4	36.3	36.35	0.1
36.4	36.3	36.35	0.1
36.4	36.3	36.35	0.1
36.4	36.3	36.35	0.1
36.4	36.3	36.35	0.1
36.4	36.3	36.35	0.1
36.4	36.3	36.35	0.1
36.4	36.3	36.35	0.1
36.4	36.3	36.35	0.1
36.4	36.3	36.35	0.1
36.4	36.3	36.35	0.1
36.4	36.3	36.35	0.1
36.4	36.3	36.35	0.1
36.4	36.3	36.35	0.1
36.4	36.3	36.35	0.1
36.4	36.3	36.35	0.1
36.4	36.3	36.35	0.1
36.4	36.3	36.35	0.1
36.4	36.3	36.35	0.1
36.4	36.3	36.35	0.1
36.4	36.3	36.35	0.1
36.4	36.3	36.35	0.1
36.4	36.3	36.35	0.1
36.4	36.3	36.35	0.1
36.4	36.3	36.35	0.1
36.4	36.3	36.35	0.1
36.4	36.3	36.35	0.1
36.4	36.3	36.35	0.1
36.4	36.3	36.35	0.1
36.4	36.3	36.35	0.1
36.4	36.3	36.35	0.1
36.4	36.3	36.35	0.1
36.4	36.3	36.35	0.1
36.4	36.3	36.35	0.1
36.4	36.3	36.35	0.1
36.4	36.3	36.35	0.1
36.4	36.3	36.35	0.1
36.4	36.3	36.35	0.1
36.4	36.3	36.35	0.1
36.4	36.3	36.35	0.1
36.4	36.3	36.35	0.1
36.4	36.3	36.35	0.1
36.4	36.3	36.35	0.1
36.4	36.4	36.4	0
36.4	36.4	36.4	0
36.4	36.3	36.35	0.1
36.4	36.3	36.35	0.1
36.4	36.3	36.35	0.1
36.4	36.3	36.35	0.1
36.4	36.3	36.35	0.1
36.4	36.3	36.35	0.1
36.4	36.3	36.35	0.1
36.4	36.3	36.35	0.1
36.4	36.3	36.35	0.1
36.4	36.3	36.35	0.1
36.4	36.3	36.35	0.1
36.4	36.4	36.4	0
36.4	36.3	36.35	0.1
36.4	36.4	36.4	0
36.4	36.4	36.4	0
36.4	36.3	36.35	0.1
36.4	36.3	36.35	0.1
36.4	36.4	36.4	0
36.4	36.3	36.35	0.1
36.4	36.4	36.4	0
36.4	36.4	36.4	0
36.4	36.3	36.35	0.1
36.4	36.3	36.35	0.1
36.4	36.3	36.35	0.1
36.4	36.3	36.35	0.1
36.4	36.3	36.35	0.1
36.4	36.3	36.35	0.1
36.4	36.4	36.4	0
36.5	36.4	36.45	0.1
36.5	36.3	36.4	0.2
36.4	36.3	36.35	0.1
36.4	36.3	36.35	0.1
36.4	36.3	36.35	0.1
36.4	36.4	36.4	0
36.4	36.3	36.35	0.1
36.4	36.4	36.4	0
36.4	36.3	36.35	0.1
36.4	36.4	36.4	0
36.4	36.4	36.4	0
36.4	36.3	36.35	0.1
36.4	36.4	36.4	0
36.4	36.4	36.4	0
36.4	36.4	36.4	0
36.4	36.3	36.35	0.1
36.4	36.4	36.4	0
36.5	36.4	36.45	0.1
36.5	36.4	36.45	0.1
36.5	36.4	36.45	0.1
36.5	36.4	36.45	0.1
36.5	36.4	36.45	0.1
36.5	36.4	36.45	0.1
36.5	36.4	36.45	0.1
36.5	36.4	36.45	0.1
36.5	36.4	36.45	0.1
36.5	36.4	36.45	0.1
36.5	36.4	36.45	0.1
36.5	36.4	36.45	0.1
36.5	36.4	36.45	0.1
36.5	36.4	36.45	0.1
36.5	36.4	36.45	0.1
36.5	36.4	36.45	0.1
36.5	36.4	36.45	0.1
36.5	36.4	36.45	0.1
36.5	36.4	36.45	0.1
36.5	36.4	36.45	0.1
36.5	36.4	36.45	0.1
36.5	36.4	36.45	0.1
36.5	36.4	36.45	0.1
36.5	36.4	36.45	0.1
36.5	36.4	36.45	0.1
36.5	36.4	36.45	0.1
36.5	36.4	36.45	0.1
36.5	36.4	36.45	0.1
36.5	36.4	36.45	0.1
36.5	36.4	36.45	0.1
36.5	36.4	36.45	0.1
36.5	36.4	36.45	0.1
36.5	36.4	36.45	0.1
36.5	36.4	36.45	0.1
36.5	36.4	36.45	0.1
36.5	36.4	36.45	0.1
36.5	36.4	36.45	0.1
36.5	36.4	36.45	0.1
36.5	36.4	36.45	0.1
36.5	36.4	36.45	0.1
36.5	36.4	36.45	0.1
36.5	36.4	36.45	0.1
36.5	36.4	36.45	0.1
36.5	36.4	36.45	0.1
36.5	36.4	36.45	0.1
36.5	36.4	36.45	0.1
36.5	36.4	36.45	0.1
36.5	36.4	36.45	0.1
36.5	36.4	36.45	0.1
36.5	36.4	36.45	0.1
36.5	36.4	36.45	0.1
36.5	36.4	36.45	0.1
36.5	36.4	36.45	0.1
36.5	36.4	36.45	0.1
36.5	36.4	36.45	0.1
36.5	36.4	36.45	0.1
36.5	36.4	36.45	0.1
36.5	36.4	36.45	0.1
36.5	36.4	36.45	0.1
36.5	36.4	36.45	0.1
36.5	36.4	36.45	0.1
36.5	36.4	36.45	0.1
36.5	36.4	36.45	0.1
36.5	36.4	36.45	0.1
36.5	36.4	36.45	0.1
36.5	36.4	36.45	0.1
36.5	36.4	36.45	0.1
36.5	36.4	36.45	0.1
36.5	36.4	36.45	0.1
36.5	36.4	36.45	0.1
36.5	36.4	36.45	0.1
36.5	36.4	36.45	0.1
36.5	36.4	36.45	0.1
36.5	36.4	36.45	0.1
36.5	36.4	36.45	0.1
36.5	36.4	36.45	0.1
36.5	36.4	36.45	0.1
36.5	36.4	36.45	0.1
36.5	36.4	36.45	0.1
36.5	36.4	36.45	0.1
36.5	36.4	36.45	0.1
36.5	36.4	36.45	0.1
36.5	36.4	36.45	0.1
36.5	36.4	36.45	0.1
36.5	36.4	36.45	0.1
36.5	36.4	36.45	0.1
36.5	36.4	36.45	0.1
36.5	36.4	36.45	0.1
36.5	36.4	36.45	0.1
36.5	36.4	36.45	0.1
36.5	36.4	36.45	0.1
36.5	36.4	36.45	0.1
36.5	36.4	36.45	0.1
36.5	36.4	36.45	0.1
36.5	36.4	36.45	0.1
36.5	36.4	36.45	0.1
36.5	36.4	36.45	0.1
36.5	36.4	36.45	0.1
36.5	36.4	36.45	0.1
36.5	36.4	36.45	0.1
36.5	36.4	36.45	0.1
36.5	36.4	36.45	0.1
36.5	36.4	36.45	0.1
36.5	36.4	36.45	0.1
36.5	36.4	36.45	0.1
36.5	36.4	36.45	0.1
36.5	36.4	36.45	0.1
36.5	36.4	36.45	0.1
36.5	36.4	36.45	0.1
36.5	36.4	36.45	0.1
36.5	36.4	36.45	0.1
36.5	36.4	36.45	0.1
36.5	36.4	36.45	0.1
36.5	36.4	36.45	0.1
36.5	36.4	36.45	0.1
36.5	36.4	36.45	0.1
36.5	36.4	36.45	0.1
36.5	36.4	36.45	0.1
36.5	36.4	36.45	0.1
36.5	36.4	36.45	0.1
36.5	36.4	36.45	0.1
36.5	36.4	36.45	0.1
36.5	36.4	36.45	0.1
36.5	36.4	36.45	0.1
36.5	36.4	36.45	0.1
36.5	36.4	36.45	0.1
36.5	36.4	36.45	0.1
36.5	36.4	36.45	0.1
36.5	36.4	36.45	0.1
36.5	36.4	36.45	0.1
36.5	36.4	36.45	0.1
36.5	36.4	36.45	0.1
36.5	36.4	36.45	0.1
36.5	36.4	36.45	0.1
36.5	36.4	36.45	0.1
36.5	36.4	36.45	0.1
36.5	36.4	36.45	0.1
36.5	36.4	36.45	0.1
36.5	36.4	36.45	0.1
36.5	36.4	36.45	0.1
36.5	36.4	36.45	0.1
36.5	36.4	36.45	0.1
36.5	36.4	36.45	0.1
36.5	36.4	36.45	0.1
36.5	36.4	36.45	0.1
36.5	36.4	36.45	0.1
36.5	36.4	36.45	0.1
36.5	36.3	36.4	0.2
36.5	36.4	36.45	0.1
36.5	36.4	36.45	0.1
36.5	36.4	36.45	0.1
36.5	36.4	36.45	0.1
36.5	36.4	36.45	0.1
36.5	36.4	36.45	0.1
36.5	36.4	36.45	0.1
36.5	36.4	36.45	0.1
36.5	36.4	36.45	0.1
36.5	36.4	36.45	0.1
36.5	36.4	36.45	0.1
36.5	36.4	36.45	0.1
36.5	36.4	36.45	0.1
36.5	36.4	36.45	0.1
36.5	36.4	36.45	0.1
36.5	36.4	36.45	0.1
36.5	36.4	36.45	0.1
36.5	36.4	36.45	0.1
36.5	36.4	36.45	0.1
36.5	36.4	36.45	0.1
36.5	36.4	36.45	0.1
36.5	36.4	36.45	0.1
36.5	36.4	36.45	0.1
36.5	36.4	36.45	0.1
36.5	36.4	36.45	0.1
36.5	36.4	36.45	0.1
36.5	36.4	36.45	0.1
36.5	36.4	36.45	0.1
36.5	36.4	36.45	0.1
36.5	36.4	36.45	0.1
36.5	36.4	36.45	0.1
36.5	36.4	36.45	0.1
36.5	36.4	36.45	0.1
36.5	36.4	36.45	0.1
36.5	36.4	36.45	0.1
36.5	36.4	36.45	0.1
36.5	36.4	36.45	0.1
36.5	36.4	36.45	0.1
36.5	36.4	36.45	0.1
36.5	36.4	36.45	0.1
36.5	36.4	36.45	0.1
36.5	36.4	36.45	0.1
36.5	36.4	36.45	0.1
36.5	36.4	36.45	0.1
36.5	36.4	36.45	0.1
36.5	36.4	36.45	0.1
36.5	36.4	36.45	0.1
36.5	36.4	36.45	0.1
36.5	36.4	36.45	0.1
36.5	36.4	36.45	0.1
36.5	36.4	36.45	0.1
36.5	36.4	36.45	0.1
36.5	36.4	36.45	0.1
36.5	36.4	36.45	0.1
36.5	36.4	36.45	0.1
36.5	36.4	36.45	0.1
36.5	36.4	36.45	0.1
36.5	36.4	36.45	0.1
36.5	36.4	36.45	0.1
36.5	36.4	36.45	0.1
36.5	36.4	36.45	0.1
36.5	36.4	36.45	0.1
36.5	36.4	36.45	0.1
36.5	36.4	36.45	0.1
36.5	36.4	36.45	0.1
36.5	36.4	36.45	0.1
36.5	36.4	36.45	0.1
36.5	36.4	36.45	0.1
36.5	36.4	36.45	0.1
36.5	36.4	36.45	0.1
36.5	36.4	36.45	0.1
36.5	36.4	36.45	0.1
36.5	36.4	36.45	0.1
36.5	36.4	36.45	0.1
36.5	36.4	36.45	0.1
36.5	36.4	36.45	0.1
36.5	36.4	36.45	0.1
36.5	36.4	36.45	0.1
36.5	36.4	36.45	0.1
36.5	36.4	36.45	0.1
36.5	36.4	36.45	0.1
36.5	36.4	36.45	0.1
36.5	36.4	36.45	0.1
36.5	36.4	36.45	0.1
36.5	36.4	36.45	0.1
36.5	36.4	36.45	0.1
36.5	36.4	36.45	0.1
36.5	36.4	36.45	0.1
36.5	36.4	36.45	0.1
36.5	36.4	36.45	0.1
36.5	36.4	36.45	0.1
36.5	36.4	36.45	0.1
36.5	36.4	36.45	0.1
36.5	36.4	36.45	0.1
36.5	36.4	36.45	0.1
36.5	36.4	36.45	0.1
36.5	36.4	36.45	0.1
36.5	36.4	36.45	0.1
36.5	36.4	36.45	0.1
36.5	36.4	36.45	0.1
36.5	36.4	36.45	0.1
36.5	36.4	36.45	0.1
36.5	36.4	36.45	0.1
36.5	36.4	36.45	0.1
36.5	36.4	36.45	0.1
36.5	36.4	36.45	0.1
36.5	36.4	36.45	0.1
36.5	36.4	36.45	0.1
36.5	36.4	36.45	0.1
36.5	36.5	36.5	0
36.5	36.4	36.45	0.1
36.5	36.4	36.45	0.1
36.5	36.4	36.45	0.1
36.5	36.5	36.5	0
36.5	36.5	36.5	0
36.5	36.5	36.5	0
36.5	36.5	36.5	0
36.5	36.4	36.45	0.1
36.5	36.4	36.45	0.1
36.5	36.5	36.5	0
36.5	36.5	36.5	0
36.5	36.5	36.5	0
36.5	36.5	36.5	0
36.5	36.5	36.5	0
36.5	36.5	36.5	0
36.5	36.5	36.5	0
36.5	36.5	36.5	0
36.5	36.5	36.5	0
36.5	36.5	36.5	0
36.5	36.5	36.5	0
36.5	36.5	36.5	0
36.5	36.5	36.5	0
36.5	36.5	36.5	0
36.5	36.5	36.5	0
36.5	36.4	36.45	0.1
36.5	36.5	36.5	0
36.5	36.4	36.45	0.1
36.5	36.5	36.5	0
36.5	36.5	36.5	0
36.5	36.4	36.45	0.1
36.5	36.5	36.5	0
36.5	36.5	36.5	0
36.5	36.5	36.5	0
36.5	36.4	36.45	0.1
36.5	36.5	36.5	0
36.5	36.5	36.5	0
36.5	36.5	36.5	0
36.5	36.5	36.5	0
36.5	36.5	36.5	0
36.5	36.5	36.5	0
36.5	36.5	36.5	0
36.5	36.5	36.5	0
36.5	36.5	36.5	0
36.5	36.5	36.5	0
36.5	36.5	36.5	0
36.5	36.5	36.5	0
36.5	36.5	36.5	0
36.5	36.6	36.55	-0.1
36.5	36.5	36.5	0
36.5	36.6	36.55	-0.1
36.5	36.6	36.55	-0.1
36.5	36.6	36.55	-0.1
36.5	36.6	36.55	-0.1
36.5	36.6	36.55	-0.1
36.5	36.6	36.55	-0.1
36.5	36.6	36.55	-0.1
36.5	36.6	36.55	-0.1
36.5	36.6	36.55	-0.1
36.5	36.6	36.55	-0.1
36.5	36.6	36.55	-0.1
36.5	36.6	36.55	-0.1
36.5	36.6	36.55	-0.1
36.5	36.6	36.55	-0.1
36.5	36.6	36.55	-0.1
36.5	36.6	36.55	-0.1
36.5	36.6	36.55	-0.1
36.5	36.6	36.55	-0.1
36.5	36.6	36.55	-0.1
36.5	36.6	36.55	-0.1
36.5	36.6	36.55	-0.1
36.5	36.6	36.55	-0.1
36.5	36.6	36.55	-0.1
36.5	36.6	36.55	-0.1
36.5	36.6	36.55	-0.1
36.5	36.6	36.55	-0.1
36.5	36.6	36.55	-0.1
36.5	36.6	36.55	-0.1
36.5	36.6	36.55	-0.1
36.5	36.6	36.55	-0.1
36.5	36.6	36.55	-0.1
36.5	36.6	36.55	-0.1
36.5	36.6	36.55	-0.1
36.5	36.6	36.55	-0.1
36.5	36.6	36.55	-0.1
36.5	36.6	36.55	-0.1
36.5	36.6	36.55	-0.1
36.5	36.6	36.55	-0.1
36.5	36.6	36.55	-0.1
36.5	36.6	36.55	-0.1
36.5	36.6	36.55	-0.1
36.5	36.6	36.55	-0.1
36.5	36.6	36.55	-0.1
36.5	36.6	36.55	-0.1
36.5	36.6	36.55	-0.1
36.5	36.6	36.55	-0.1
36.5	36.6	36.55	-0.1
36.5	36.6	36.55	-0.1
36.5	36.6	36.55	-0.1
36.5	36.6	36.55	-0.1
36.5	36.6	36.55	-0.1
36.5	36.6	36.55	-0.1
36.5	36.6	36.55	-0.1
36.5	36.6	36.55	-0.1
36.4	36.6	36.5	-0.2
36.4	36.6	36.5	-0.2
36.4	36.6	36.5	-0.2
36.4	36.6	36.5	-0.2
36.4	36.6	36.5	-0.2
36.4	36.6	36.5	-0.2
36.4	36.6	36.5	-0.2
36.4	36.7	36.55	-0.3
36.4	36.6	36.5	-0.2
36.4	36.6	36.5	-0.2
36.4	36.6	36.5	-0.2
36.5	36.7	36.6	-0.2
36.5	36.6	36.55	-0.1
36.5	36.7	36.6	-0.2
36.5	36.6	36.55	-0.1
36.5	36.6	36.55	-0.1
36.5	36.6	36.55	-0.1
36.5	36.6	36.55	-0.1
36.5	36.6	36.55	-0.1
36.5	36.7	36.6	-0.2
36.5	36.6	36.55	-0.1
36.5	36.6	36.55	-0.1
36.5	36.7	36.6	-0.2
36.5	36.7	36.6	-0.2
36.5	36.7	36.6	-0.2
36.5	36.7	36.6	-0.2
36.5	36.6	36.55	-0.1
36.5	36.7	36.6	-0.2
36.5	36.7	36.6	-0.2
36.5	36.7	36.6	-0.2
36.5	36.7	36.6	-0.2
36.5	36.7	36.6	-0.2
36.5	36.7	36.6	-0.2
36.5	36.7	36.6	-0.2
36.5	36.7	36.6	-0.2
36.4	36.7	36.55	-0.3
36.4	36.7	36.55	-0.3
36.4	36.7	36.55	-0.3
36.4	36.7	36.55	-0.3
36.4	36.7	36.55	-0.3
36.4	36.7	36.55	-0.3
36.4	36.7	36.55	-0.3
36.4	36.8	36.6	-0.4
36.4	36.8	36.6	-0.4
36.4	36.8	36.6	-0.4
36.4	36.8	36.6	-0.4
36.5	36.8	36.65	-0.3
36.4	36.8	36.6	-0.4
36.4	36.8	36.6	-0.4
36.4	36.8	36.6	-0.4
36.5	36.8	36.65	-0.3
36.5	36.8	36.65	-0.3
36.5	36.8	36.65	-0.3
36.5	36.8	36.65	-0.3
36.5	36.8	36.65	-0.3
36.5	36.8	36.65	-0.3
36.5	36.8	36.65	-0.3
36.5	36.8	36.65	-0.3
36.5	36.8	36.65	-0.3
36.5	36.8	36.65	-0.3
36.5	36.8	36.65	-0.3
36.5	36.8	36.65	-0.3
36.5	36.8	36.65	-0.3
36.5	36.8	36.65	-0.3
36.5	36.8	36.65	-0.3
36.5	36.8	36.65	-0.3
36.5	36.8	36.65	-0.3
36.5	36.8	36.65	-0.3
36.5	36.8	36.65	-0.3
36.5	36.8	36.65	-0.3
36.5	36.8	36.65	-0.3
36.5	36.8	36.65	-0.3
36.5	36.8	36.65	-0.3
36.5	36.8	36.65	-0.3
36.5	36.8	36.65	-0.3
36.5	36.8	36.65	-0.3
36.5	36.8	36.65	-0.3
36.5	36.8	36.65	-0.3
36.5	36.8	36.65	-0.3
36.5	36.8	36.65	-0.3
36.5	36.8	36.65	-0.3
36.5	36.8	36.65	-0.3
36.5	36.8	36.65	-0.3
36.5	36.8	36.65	-0.3
36.5	36.8	36.65	-0.3
36.5	36.8	36.65	-0.3
36.4	36.8	36.6	-0.4
36.4	36.8	36.6	-0.4
36.4	36.8	36.6	-0.4
36.4	36.8	36.6	-0.4
36.4	36.8	36.6	-0.4
36.4	36.8	36.6	-0.4
36.4	36.8	36.6	-0.4
36.4	36.8	36.6	-0.4
36.4	36.8	36.6	-0.4
36.4	36.8	36.6	-0.4
36.4	36.8	36.6	-0.4
36.4	36.8	36.6	-0.4
36.4	36.8	36.6	-0.4
36.4	36.8	36.6	-0.4
36.4	36.8	36.6	-0.4
36.4	36.8	36.6	-0.4
36.4	36.8	36.6	-0.4
36.4	36.8	36.6	-0.4
36.4	36.8	36.6	-0.4
36.4	36.8	36.6	-0.4
36.4	36.8	36.6	-0.4
36.5	36.8	36.65	-0.3
36.5	36.8	36.65	-0.3
36.4	36.8	36.6	-0.4
36.5	36.8	36.65	-0.3
36.5	36.8	36.65	-0.3
36.5	36.8	36.65	-0.3
36.5	36.8	36.65	-0.3
36.5	36.8	36.65	-0.3
36.5	36.8	36.65	-0.3
36.5	36.8	36.65	-0.3
36.5	36.8	36.65	-0.3
36.5	36.8	36.65	-0.3
36.5	36.8	36.65	-0.3
36.5	36.8	36.65	-0.3
36.5	36.8	36.65	-0.3
36.5	36.8	36.65	-0.3
36.5	36.8	36.65	-0.3
36.5	36.8	36.65	-0.3
36.5	36.8	36.65	-0.3
36.5	36.8	36.65	-0.3
36.5	36.8	36.65	-0.3
36.5	36.8	36.65	-0.3
36.5	36.8	36.65	-0.3
36.5	36.8	36.65	-0.3
36.5	36.8	36.65	-0.3
36.5	36.8	36.65	-0.3
36.5	36.8	36.65	-0.3
36.5	36.8	36.65	-0.3
36.5	36.8	36.65	-0.3
36.5	36.8	36.65	-0.3
36.5	36.8	36.65	-0.3
36.5	36.8	36.65	-0.3
36.5	36.8	36.65	-0.3
36.5	36.8	36.65	-0.3
36.5	36.8	36.65	-0.3
36.5	36.8	36.65	-0.3
36.5	36.8	36.65	-0.3
36.5	36.8	36.65	-0.3
36.5	36.8	36.65	-0.3
36.5	36.8	36.65	-0.3
36.5	36.8	36.65	-0.3
36.5	36.8	36.65	-0.3
36.5	36.8	36.65	-0.3
36.5	36.8	36.65	-0.3
36.5	36.8	36.65	-0.3
36.5	36.8	36.65	-0.3
36.5	36.8	36.65	-0.3
36.5	36.8	36.65	-0.3
36.5	36.8	36.65	-0.3
36.5	36.8	36.65	-0.3
36.5	36.8	36.65	-0.3
36.5	36.8	36.65	-0.3
36.5	36.8	36.65	-0.3
36.5	36.8	36.65	-0.3
36.5	36.8	36.65	-0.3
36.5	36.8	36.65	-0.3
36.5	36.8	36.65	-0.3
36.5	36.8	36.65	-0.3
36.5	36.8	36.65	-0.3
36.5	36.8	36.65	-0.3
36.5	36.8	36.65	-0.3
36.5	36.8	36.65	-0.3
36.5	36.8	36.65	-0.3
36.5	36.8	36.65	-0.3
36.5	36.8	36.65	-0.3
36.5	36.8	36.65	-0.3
36.5	36.8	36.65	-0.3
36.5	36.8	36.65	-0.3
36.5	36.8	36.65	-0.3
36.5	36.8	36.65	-0.3
36.5	36.8	36.65	-0.3
36.5	36.8	36.65	-0.3
36.5	36.8	36.65	-0.3
36.5	36.8	36.65	-0.3
36.5	36.8	36.65	-0.3
36.5	36.8	36.65	-0.3
36.4	36.8	36.6	-0.4
36.4	36.8	36.6	-0.4
36.5	36.8	36.65	-0.3
36.5	36.8	36.65	-0.3
36.5	36.8	36.65	-0.3
36.5	36.8	36.65	-0.3
36.5	36.8	36.65	-0.3
36.5	36.8	36.65	-0.3
36.5	36.8	36.65	-0.3
36.5	36.8	36.65	-0.3
36.5	36.8	36.65	-0.3
36.5	36.8	36.65	-0.3
36.5	36.8	36.65	-0.3
36.5	36.8	36.65	-0.3
36.5	36.8	36.65	-0.3
36.5	36.8	36.65	-0.3
36.5	36.8	36.65	-0.3
36.5	36.8	36.65	-0.3
36.5	36.8	36.65	-0.3
36.5	36.8	36.65	-0.3
36.5	36.8	36.65	-0.3
36.5	36.8	36.65	-0.3
36.5	36.8	36.65	-0.3
36.5	36.8	36.65	-0.3
36.5	36.8	36.65	-0.3
36.5	36.8	36.65	-0.3
36.4	36.8	36.6	-0.4
36.4	36.8	36.6	-0.4
36.4	36.8	36.6	-0.4
36.4	36.8	36.6	-0.4
36.4	36.8	36.6	-0.4
36.4	36.8	36.6	-0.4
36.4	36.8	36.6	-0.4
36.4	36.8	36.6	-0.4
36.4	36.8	36.6	-0.4
36.4	36.8	36.6	-0.4
36.4	36.8	36.6	-0.4
36.4	36.8	36.6	-0.4
36.4	36.8	36.6	-0.4
36.4	36.8	36.6	-0.4
36.4	36.8	36.6	-0.4
36.4	36.8	36.6	-0.4
36.4	36.8	36.6	-0.4
36.4	36.8	36.6	-0.4
36.4	36.8	36.6	-0.4
36.4	36.8	36.6	-0.4
36.4	36.8	36.6	-0.4
36.4	36.8	36.6	-0.4
36.4	36.8	36.6	-0.4
36.4	36.9	36.65	-0.5
36.4	36.8	36.6	-0.4
36.4	36.9	36.65	-0.5
36.4	36.8	36.6	-0.4
36.4	36.9	36.65	-0.5
36.4	36.9	36.65	-0.5
36.4	36.9	36.65	-0.5
36.4	36.9	36.65	-0.5
36.4	36.9	36.65	-0.5
36.4	36.9	36.65	-0.5
36.4	36.9	36.65	-0.5
36.4	36.9	36.65	-0.5
36.4	36.9	36.65	-0.5
36.4	36.9	36.65	-0.5
36.4	36.9	36.65	-0.5
36.4	36.8	36.6	-0.4
36.4	36.9	36.65	-0.5
36.4	36.9	36.65	-0.5
36.4	36.9	36.65	-0.5
36.4	36.8	36.6	-0.4
36.4	36.9	36.65	-0.5
36.4	36.9	36.65	-0.5
36.4	36.8	36.6	-0.4
36.4	36.9	36.65	-0.5
36.4	36.9	36.65	-0.5
36.4	36.9	36.65	-0.5
36.4	36.9	36.65	-0.5
36.4	36.9	36.65	-0.5
36.4	36.9	36.65	-0.5
36.4	36.9	36.65	-0.5
36.4	36.9	36.65	-0.5
36.4	36.9	36.65	-0.5
36.4	36.9	36.65	-0.5
36.4	36.9	36.65	-0.5
36.4	36.9	36.65	-0.5
36.5	36.9	36.7	-0.4
36.5	36.9	36.7	-0.4
36.5	36.9	36.7	-0.4
36.5	36.9	36.7	-0.4
36.5	36.9	36.7	-0.4
36.5	36.9	36.7	-0.4
36.5	36.9	36.7	-0.4
36.5	36.8	36.65	-0.3
36.5	36.8	36.65	-0.3
36.5	36.9	36.7	-0.4
36.5	36.9	36.7	-0.4
36.5	36.9	36.7	-0.4
36.5	36.9	36.7	-0.4
36.5	36.9	36.7	-0.4
36.5	36.9	36.7	-0.4
36.5	36.8	36.65	-0.3
36.5	36.9	36.7	-0.4
36.5	36.9	36.7	-0.4
36.5	36.9	36.7	-0.4
36.5	36.9	36.7	-0.4
36.5	36.9	36.7	-0.4
36.5	36.9	36.7	-0.4
36.5	36.8	36.65	-0.3
36.5	36.8	36.65	-0.3
36.5	36.9	36.7	-0.4
36.5	36.9	36.7	-0.4
36.5	36.8	36.65	-0.3
36.5	36.8	36.65	-0.3
36.5	36.9	36.7	-0.4
36.5	36.8	36.65	-0.3
36.5	36.9	36.7	-0.4
36.5	36.8	36.65	-0.3
36.5	36.8	36.65	-0.3
36.5	36.8	36.65	-0.3
36.5	36.8	36.65	-0.3
36.5	36.8	36.65	-0.3
36.5	36.8	36.65	-0.3
36.5	36.8	36.65	-0.3
36.5	36.9	36.7	-0.4
36.5	36.8	36.65	-0.3
36.5	36.9	36.7	-0.4
36.5	36.9	36.7	-0.4
36.5	36.8	36.65	-0.3
36.5	36.9	36.7	-0.4
36.5	36.8	36.65	-0.3
36.5	36.8	36.65	-0.3
36.5	36.8	36.65	-0.3
36.5	36.8	36.65	-0.3
36.5	36.8	36.65	-0.3
36.5	36.8	36.65	-0.3
36.5	36.8	36.65	-0.3
36.5	36.8	36.65	-0.3
36.5	36.8	36.65	-0.3
36.5	36.8	36.65	-0.3
36.5	36.8	36.65	-0.3
36.5	36.8	36.65	-0.3
36.5	36.8	36.65	-0.3
36.5	36.8	36.65	-0.3
36.5	36.8	36.65	-0.3
36.5	36.8	36.65	-0.3
36.5	36.8	36.65	-0.3
36.5	36.8	36.65	-0.3
36.5	36.8	36.65	-0.3
36.5	36.8	36.65	-0.3
36.5	36.8	36.65	-0.3
36.5	36.8	36.65	-0.3
36.5	36.8	36.65	-0.3
36.5	36.8	36.65	-0.3
36.5	36.8	36.65	-0.3
36.5	36.8	36.65	-0.3
36.5	36.8	36.65	-0.3
36.5	36.8	36.65	-0.3
36.5	36.8	36.65	-0.3
36.5	36.8	36.65	-0.3
36.5	36.8	36.65	-0.3
36.5	36.8	36.65	-0.3
36.5	36.8	36.65	-0.3
36.5	36.8	36.65	-0.3
36.5	36.8	36.65	-0.3
36.5	36.8	36.65	-0.3
36.5	36.8	36.65	-0.3
36.5	36.8	36.65	-0.3
36.5	36.8	36.65	-0.3
36.5	36.8	36.65	-0.3
36.5	36.8	36.65	-0.3
36.5	36.8	36.65	-0.3
36.5	36.8	36.65	-0.3
36.5	36.8	36.65	-0.3
36.5	36.8	36.65	-0.3
36.5	36.8	36.65	-0.3
36.5	36.8	36.65	-0.3
36.5	36.8	36.65	-0.3
36.5	36.8	36.65	-0.3
36.5	36.8	36.65	-0.3
36.5	36.8	36.65	-0.3
36.5	36.8	36.65	-0.3
36.5	36.8	36.65	-0.3
36.5	36.8	36.65	-0.3
36.5	36.8	36.65	-0.3
36.5	36.8	36.65	-0.3
36.5	36.8	36.65	-0.3
36.5	36.8	36.65	-0.3
36.5	36.8	36.65	-0.3
36.5	36.8	36.65	-0.3
36.5	36.8	36.65	-0.3
36.5	36.8	36.65	-0.3
36.5	36.8	36.65	-0.3
36.5	36.8	36.65	-0.3
36.5	36.8	36.65	-0.3
36.5	36.9	36.7	-0.4
36.5	36.8	36.65	-0.3
36.5	36.8	36.65	-0.3
36.5	36.8	36.65	-0.3
36.5	36.8	36.65	-0.3
36.5	36.8	36.65	-0.3
36.5	36.8	36.65	-0.3
36.5	36.8	36.65	-0.3
36.5	36.8	36.65	-0.3
36.5	36.8	36.65	-0.3
36.5	36.8	36.65	-0.3
36.5	36.8	36.65	-0.3
36.5	36.8	36.65	-0.3
36.5	36.8	36.65	-0.3
36.5	36.8	36.65	-0.3
36.5	36.8	36.65	-0.3
36.5	36.8	36.65	-0.3
36.5	36.8	36.65	-0.3
36.5	36.8	36.65	-0.3
36.5	36.8	36.65	-0.3
36.5	36.8	36.65	-0.3
36.5	36.8	36.65	-0.3
36.5	36.8	36.65	-0.3
36.5	36.8	36.65	-0.3
36.5	36.8	36.65	-0.3
36.5	36.8	36.65	-0.3
36.5	36.8	36.65	-0.3
36.5	36.8	36.65	-0.3
36.5	36.7	36.6	-0.2
36.5	36.8	36.65	-0.3
36.5	36.8	36.65	-0.3
36.5	36.8	36.65	-0.3
36.5	36.7	36.6	-0.2
36.5	36.7	36.6	-0.2
36.5	36.8	36.65	-0.3
36.5	36.7	36.6	-0.2
36.5	36.7	36.6	-0.2
36.5	36.7	36.6	-0.2
36.5	36.8	36.65	-0.3
36.5	36.7	36.6	-0.2
36.5	36.7	36.6	-0.2
36.5	36.7	36.6	-0.2
36.5	36.8	36.65	-0.3
36.5	36.7	36.6	-0.2
36.5	36.7	36.6	-0.2
36.5	36.8	36.65	-0.3
36.5	36.8	36.65	-0.3
36.5	36.7	36.6	-0.2
36.5	36.8	36.65	-0.3
36.5	36.7	36.6	-0.2
36.5	36.7	36.6	-0.2
36.5	36.7	36.6	-0.2
36.5	36.8	36.65	-0.3
36.5	36.8	36.65	-0.3
36.5	36.7	36.6	-0.2
36.6	36.7	36.65	-0.1
36.6	36.8	36.7	-0.2
36.6	36.7	36.65	-0.1
36.6	36.8	36.7	-0.2
36.6	36.8	36.7	-0.2
36.6	36.8	36.7	-0.2
36.6	36.8	36.7	-0.2
36.6	36.8	36.7	-0.2
36.6	36.8	36.7	-0.2
36.6	36.8	36.7	-0.2
36.6	36.8	36.7	-0.2
36.6	36.8	36.7	-0.2
36.6	36.8	36.7	-0.2
36.6	36.8	36.7	-0.2
36.6	36.8	36.7	-0.2
36.6	36.8	36.7	-0.2
36.6	36.8	36.7	-0.2
36.6	36.8	36.7	-0.2
36.6	36.8	36.7	-0.2
36.6	36.8	36.7	-0.2
36.6	36.8	36.7	-0.2
36.6	36.8	36.7	-0.2
36.6	36.8	36.7	-0.2
36.6	36.8	36.7	-0.2
36.6	36.8	36.7	-0.2
36.6	36.8	36.7	-0.2
36.6	36.8	36.7	-0.2
36.5	36.8	36.65	-0.3
36.5	36.8	36.65	-0.3
36.5	36.8	36.65	-0.3
36.5	36.8	36.65	-0.3
36.5	36.8	36.65	-0.3
36.5	36.8	36.65	-0.3
36.5	36.8	36.65	-0.3
36.5	36.8	36.65	-0.3
36.5	36.8	36.65	-0.3
36.5	36.8	36.65	-0.3
36.5	36.8	36.65	-0.3
36.5	36.8	36.65	-0.3
36.5	36.8	36.65	-0.3
36.5	36.8	36.65	-0.3
36.5	36.8	36.65	-0.3
36.5	36.8	36.65	-0.3
36.5	36.8	36.65	-0.3
36.5	36.8	36.65	-0.3
36.5	36.8	36.65	-0.3
36.5	36.8	36.65	-0.3
36.5	36.8	36.65	-0.3
36.5	36.8	36.65	-0.3
36.5	36.8	36.65	-0.3
36.5	36.8	36.65	-0.3
36.5	36.8	36.65	-0.3
36.5	36.8	36.65	-0.3
36.5	36.8	36.65	-0.3
36.5	36.8	36.65	-0.3
36.5	36.8	36.65	-0.3
36.5	36.8	36.65	-0.3
36.5	36.8	36.65	-0.3
36.5	36.8	36.65	-0.3
36.5	36.8	36.65	-0.3
36.6	36.8	36.7	-0.2
36.6	36.8	36.7	-0.2
36.6	36.9	36.75	-0.3
36.6	36.8	36.7	-0.2
36.6	36.8	36.7	-0.2
36.6	36.8	36.7	-0.2
36.6	36.8	36.7	-0.2
36.6	36.9	36.75	-0.3
36.6	36.8	36.7	-0.2
36.6	36.9	36.75	-0.3
36.6	36.8	36.7	-0.2
36.6	36.9	36.75	-0.3
36.6	36.8	36.7	-0.2
36.6	36.8	36.7	-0.2
36.6	36.8	36.7	-0.2
36.6	36.8	36.7	-0.2
36.6	36.9	36.75	-0.3
36.6	36.8	36.7	-0.2
36.6	36.8	36.7	-0.2
36.6	36.8	36.7	-0.2
36.6	36.8	36.7	-0.2
36.5	36.8	36.65	-0.3
36.5	36.8	36.65	-0.3
36.5	36.8	36.65	-0.3
36.5	36.8	36.65	-0.3
36.5	36.8	36.65	-0.3
36.5	36.9	36.7	-0.4
36.5	36.9	36.7	-0.4
36.5	36.9	36.7	-0.4
36.5	36.9	36.7	-0.4
36.5	36.8	36.65	-0.3
36.5	36.9	36.7	-0.4
36.5	36.8	36.65	-0.3
36.5	36.8	36.65	-0.3
36.5	36.8	36.65	-0.3
36.5	36.8	36.65	-0.3
36.5	36.8	36.65	-0.3
36.5	36.8	36.65	-0.3
36.5	36.8	36.65	-0.3
36.5	36.8	36.65	-0.3
36.5	36.8	36.65	-0.3
36.5	36.8	36.65	-0.3
36.5	36.8	36.65	-0.3
36.5	36.8	36.65	-0.3
36.6	36.8	36.7	-0.2
36.6	36.8	36.7	-0.2
36.6	36.8	36.7	-0.2
36.6	36.8	36.7	-0.2
36.6	36.8	36.7	-0.2
36.6	36.8	36.7	-0.2
36.6	36.8	36.7	-0.2
36.6	36.8	36.7	-0.2
36.6	36.8	36.7	-0.2
36.6	36.8	36.7	-0.2
36.6	36.8	36.7	-0.2
36.6	36.8	36.7	-0.2
36.6	36.8	36.7	-0.2
36.6	36.8	36.7	-0.2
36.6	36.8	36.7	-0.2
36.6	36.8	36.7	-0.2
36.6	36.8	36.7	-0.2
36.6	36.8	36.7	-0.2
36.6	36.8	36.7	-0.2
36.6	36.9	36.75	-0.3
36.6	36.8	36.7	-0.2
36.6	36.9	36.75	-0.3
36.6	36.8	36.7	-0.2
36.6	36.9	36.75	-0.3
36.6	36.9	36.75	-0.3
36.6	36.9	36.75	-0.3
36.6	36.9	36.75	-0.3
36.6	36.9	36.75	-0.3
36.6	36.9	36.75	-0.3
36.6	36.9	36.75	-0.3
36.6	36.9	36.75	-0.3
36.6	36.9	36.75	-0.3
36.6	36.9	36.75	-0.3
36.6	36.9	36.75	-0.3
36.6	36.9	36.75	-0.3
36.6	36.9	36.75	-0.3
36.6	36.9	36.75	-0.3
36.6	36.9	36.75	-0.3
36.6	36.9	36.75	-0.3
36.6	36.9	36.75	-0.3
36.6	36.9	36.75	-0.3
36.5	36.9	36.7	-0.4
36.5	36.9	36.7	-0.4
36.5	36.9	36.7	-0.4
36.5	36.9	36.7	-0.4
36.5	36.9	36.7	-0.4
36.6	36.9	36.75	-0.3
36.6	36.9	36.75	-0.3
36.6	36.9	36.75	-0.3
36.6	36.9	36.75	-0.3
36.6	36.9	36.75	-0.3
36.6	36.9	36.75	-0.3
36.6	36.9	36.75	-0.3
36.6	36.9	36.75	-0.3
36.6	36.9	36.75	-0.3
36.6	36.9	36.75	-0.3
36.6	36.9	36.75	-0.3
36.6	36.9	36.75	-0.3
36.6	36.9	36.75	-0.3
36.6	36.9	36.75	-0.3
36.6	36.9	36.75	-0.3
36.6	36.9	36.75	-0.3
36.6	36.9	36.75	-0.3
36.6	36.9	36.75	-0.3
36.6	36.9	36.75	-0.3
36.6	36.9	36.75	-0.3
36.6	36.9	36.75	-0.3
36.6	36.9	36.75	-0.3
36.6	36.9	36.75	-0.3
36.6	36.9	36.75	-0.3
36.6	36.9	36.75	-0.3
36.6	36.9	36.75	-0.3
36.6	36.9	36.75	-0.3
36.6	36.9	36.75	-0.3
36.6	36.8	36.7	-0.2
36.6	36.9	36.75	-0.3
36.5	36.9	36.7	-0.4
36.5	36.9	36.7	-0.4
36.5	36.9	36.7	-0.4
36.5	36.9	36.7	-0.4
36.5	36.8	36.65	-0.3
36.5	36.8	36.65	-0.3
36.5	36.8	36.65	-0.3
36.5	36.8	36.65	-0.3
36.5	36.8	36.65	-0.3
36.5	36.8	36.65	-0.3
36.6	36.8	36.7	-0.2
36.6	36.8	36.7	-0.2
36.6	36.8	36.7	-0.2
36.6	36.8	36.7	-0.2
36.6	36.8	36.7	-0.2
36.6	36.8	36.7	-0.2
36.6	36.8	36.7	-0.2
36.6	36.8	36.7	-0.2
36.6	36.8	36.7	-0.2
36.6	36.8	36.7	-0.2
36.6	36.8	36.7	-0.2
36.6	36.8	36.7	-0.2
36.6	36.8	36.7	-0.2
36.6	36.8	36.7	-0.2
36.6	36.8	36.7	-0.2
36.6	36.8	36.7	-0.2
36.6	36.8	36.7	-0.2
36.6	36.8	36.7	-0.2
36.6	36.8	36.7	-0.2
36.6	36.8	36.7	-0.2
36.6	36.8	36.7	-0.2
36.6	36.8	36.7	-0.2
36.6	36.8	36.7	-0.2
36.6	36.8	36.7	-0.2
36.6	36.8	36.7	-0.2
36.6	36.8	36.7	-0.2
36.6	36.8	36.7	-0.2
36.6	36.8	36.7	-0.2
36.6	36.8	36.7	-0.2
36.6	36.8	36.7	-0.2
36.6	36.8	36.7	-0.2
36.6	36.8	36.7	-0.2
36.6	36.8	36.7	-0.2
36.6	36.8	36.7	-0.2
36.6	36.8	36.7	-0.2
36.6	36.8	36.7	-0.2
36.6	36.8	36.7	-0.2
36.6	36.8	36.7	-0.2
36.6	36.8	36.7	-0.2
36.6	36.8	36.7	-0.2
36.6	36.8	36.7	-0.2
36.6	36.8	36.7	-0.2
36.6	36.8	36.7	-0.2
36.6	36.8	36.7	-0.2
36.6	36.8	36.7	-0.2
36.6	36.8	36.7	-0.2
36.6	36.8	36.7	-0.2
36.6	36.8	36.7	-0.2
36.6	36.8	36.7	-0.2
36.6	36.8	36.7	-0.2
36.6	36.8	36.7	-0.2
36.6	36.8	36.7	-0.2
36.6	36.8	36.7	-0.2
36.6	36.8	36.7	-0.2
36.6	36.8	36.7	-0.2
36.6	36.8	36.7	-0.2
36.6	36.8	36.7	-0.2
36.6	36.8	36.7	-0.2
36.6	36.8	36.7	-0.2
36.6	36.8	36.7	-0.2
36.6	36.8	36.7	-0.2
36.6	36.8	36.7	-0.2
36.6	36.8	36.7	-0.2
36.6	36.8	36.7	-0.2
36.6	36.8	36.7	-0.2
36.6	36.8	36.7	-0.2
36.6	36.8	36.7	-0.2
36.6	36.8	36.7	-0.2
36.6	36.8	36.7	-0.2
36.6	36.8	36.7	-0.2
36.6	36.8	36.7	-0.2
36.6	36.8	36.7	-0.2
36.6	36.8	36.7	-0.2
36.6	36.8	36.7	-0.2
36.6	36.8	36.7	-0.2
36.6	36.8	36.7	-0.2
36.6	36.8	36.7	-0.2
36.6	36.8	36.7	-0.2
36.6	36.8	36.7	-0.2
36.6	36.8	36.7	-0.2
36.6	36.8	36.7	-0.2
36.6	36.8	36.7	-0.2
36.6	36.8	36.7	-0.2
36.6	36.8	36.7	-0.2
36.6	36.8	36.7	-0.2
36.6	36.8	36.7	-0.2
36.6	36.8	36.7	-0.2
36.6	36.8	36.7	-0.2
36.6	36.8	36.7	-0.2
36.6	36.8	36.7	-0.2
36.6	36.8	36.7	-0.2
36.6	36.8	36.7	-0.2
36.6	36.8	36.7	-0.2
36.6	36.8	36.7	-0.2
36.6	36.8	36.7	-0.2
36.6	36.8	36.7	-0.2
36.6	36.8	36.7	-0.2
36.6	36.8	36.7	-0.2
36.6	36.8	36.7	-0.2
36.6	36.8	36.7	-0.2
36.6	36.8	36.7	-0.2
36.6	36.8	36.7	-0.2
36.6	36.8	36.7	-0.2
36.6	36.8	36.7	-0.2
36.6	36.8	36.7	-0.2
36.6	36.8	36.7	-0.2
36.6	36.8	36.7	-0.2
36.6	36.8	36.7	-0.2
36.6	36.8	36.7	-0.2
36.6	36.8	36.7	-0.2
36.6	36.8	36.7	-0.2
36.6	36.8	36.7	-0.2
36.6	36.8	36.7	-0.2
36.6	36.8	36.7	-0.2
36.6	36.8	36.7	-0.2
36.6	36.8	36.7	-0.2
36.6	36.8	36.7	-0.2
36.6	36.8	36.7	-0.2
36.6	36.8	36.7	-0.2
36.6	36.8	36.7	-0.2
36.6	36.8	36.7	-0.2
36.6	36.8	36.7	-0.2
36.6	36.8	36.7	-0.2
36.6	36.8	36.7	-0.2
36.6	36.8	36.7	-0.2
36.6	36.8	36.7	-0.2
36.6	36.8	36.7	-0.2
36.6	36.8	36.7	-0.2
36.6	36.8	36.7	-0.2
36.6	36.8	36.7	-0.2
36.6	36.8	36.7	-0.2
36.6	36.8	36.7	-0.2
36.6	36.8	36.7	-0.2
36.6	36.8	36.7	-0.2
36.6	36.8	36.7	-0.2
36.6	36.8	36.7	-0.2
36.6	36.8	36.7	-0.2
36.6	36.9	36.75	-0.3
36.6	36.8	36.7	-0.2
36.6	36.8	36.7	-0.2
36.7	36.8	36.75	-0.1
36.7	36.8	36.75	-0.1
36.7	36.8	36.75	-0.1
36.7	36.8	36.75	-0.1
36.7	36.8	36.75	-0.1
36.7	36.8	36.75	-0.1
36.7	36.8	36.75	-0.1
36.7	36.8	36.75	-0.1
36.7	36.8	36.75	-0.1
36.7	36.8	36.75	-0.1
36.7	36.8	36.75	-0.1
36.7	36.8	36.75	-0.1
36.7	36.8	36.75	-0.1
36.7	36.8	36.75	-0.1
36.7	36.8	36.75	-0.1
36.7	36.8	36.75	-0.1
36.7	36.8	36.75	-0.1
36.7	36.8	36.75	-0.1
36.7	36.8	36.75	-0.1
36.7	36.8	36.75	-0.1
36.7	36.8	36.75	-0.1
36.7	36.8	36.75	-0.1
36.7	36.8	36.75	-0.1
36.7	36.8	36.75	-0.1
36.7	36.8	36.75	-0.1
36.7	36.8	36.75	-0.1
36.7	36.9	36.8	-0.2
36.7	36.8	36.75	-0.1
36.7	36.8	36.75	-0.1
36.7	36.8	36.75	-0.1
36.7	36.8	36.75	-0.1
36.7	36.8	36.75	-0.1
36.7	36.8	36.75	-0.1
36.7	36.8	36.75	-0.1
36.7	36.8	36.75	-0.1
36.7	36.8	36.75	-0.1
36.7	36.8	36.75	-0.1
36.7	36.8	36.75	-0.1
36.7	36.8	36.75	-0.1
36.7	36.8	36.75	-0.1
36.7	36.8	36.75	-0.1
36.7	36.8	36.75	-0.1
36.7	36.8	36.75	-0.1
36.7	36.8	36.75	-0.1
36.7	36.8	36.75	-0.1
36.7	36.8	36.75	-0.1
36.7	36.8	36.75	-0.1
36.7	36.8	36.75	-0.1
36.7	36.9	36.8	-0.2
36.7	36.8	36.75	-0.1
36.7	36.9	36.8	-0.2
36.7	36.8	36.75	-0.1
36.7	36.9	36.8	-0.2
36.7	36.8	36.75	-0.1
36.7	36.8	36.75	-0.1
36.7	36.8	36.75	-0.1
36.7	36.8	36.75	-0.1
36.7	36.9	36.8	-0.2
36.7	36.8	36.75	-0.1
36.7	36.9	36.8	-0.2
36.7	36.8	36.75	-0.1
36.7	36.8	36.75	-0.1
36.7	36.8	36.75	-0.1
36.7	36.9	36.8	-0.2
36.7	36.9	36.8	-0.2
36.7	36.9	36.8	-0.2
36.7	36.9	36.8	-0.2
36.7	36.9	36.8	-0.2
36.7	36.8	36.75	-0.1
36.7	36.9	36.8	-0.2
36.7	36.9	36.8	-0.2
36.7	36.9	36.8	-0.2
36.7	36.9	36.8	-0.2
36.7	36.9	36.8	-0.2
36.7	36.9	36.8	-0.2
36.7	36.9	36.8	-0.2
36.7	36.9	36.8	-0.2
36.7	36.9	36.8	-0.2
36.7	36.9	36.8	-0.2
36.7	36.9	36.8	-0.2
36.7	36.9	36.8	-0.2
36.7	36.9	36.8	-0.2
36.7	36.9	36.8	-0.2
36.7	36.9	36.8	-0.2
36.7	36.9	36.8	-0.2
36.7	36.9	36.8	-0.2
36.7	36.9	36.8	-0.2
36.7	36.9	36.8	-0.2
36.7	36.9	36.8	-0.2
36.7	36.9	36.8	-0.2
36.7	36.9	36.8	-0.2
36.7	36.9	36.8	-0.2
36.7	36.9	36.8	-0.2
36.7	36.9	36.8	-0.2
36.7	36.9	36.8	-0.2
36.7	36.9	36.8	-0.2
36.7	36.9	36.8	-0.2
36.7	36.9	36.8	-0.2
36.7	36.9	36.8	-0.2
36.7	36.9	36.8	-0.2
36.7	36.9	36.8	-0.2
36.7	36.9	36.8	-0.2
36.7	36.9	36.8	-0.2
36.7	36.9	36.8	-0.2
36.7	36.9	36.8	-0.2
36.7	36.9	36.8	-0.2
36.7	36.9	36.8	-0.2
36.7	36.9	36.8	-0.2
36.7	36.9	36.8	-0.2
36.7	36.9	36.8	-0.2
36.7	36.9	36.8	-0.2
36.7	36.9	36.8	-0.2
36.7	36.9	36.8	-0.2
36.7	36.9	36.8	-0.2
36.7	36.9	36.8	-0.2
36.7	36.9	36.8	-0.2
36.7	36.9	36.8	-0.2
36.7	36.9	36.8	-0.2
36.7	36.9	36.8	-0.2
36.7	36.9	36.8	-0.2
36.7	36.9	36.8	-0.2
36.7	36.9	36.8	-0.2
36.7	36.9	36.8	-0.2
36.7	36.9	36.8	-0.2
36.7	36.9	36.8	-0.2
36.7	36.9	36.8	-0.2
36.7	36.9	36.8	-0.2
36.7	36.9	36.8	-0.2
36.7	36.9	36.8	-0.2
36.7	36.9	36.8	-0.2
36.7	36.9	36.8	-0.2
36.7	36.9	36.8	-0.2
36.7	36.9	36.8	-0.2
36.7	36.9	36.8	-0.2
36.7	36.9	36.8	-0.2
36.7	36.9	36.8	-0.2
36.7	36.9	36.8	-0.2
36.7	36.9	36.8	-0.2
36.7	36.9	36.8	-0.2
36.7	36.9	36.8	-0.2
36.7	37	36.85	-0.3
36.7	36.9	36.8	-0.2
36.7	36.9	36.8	-0.2
36.7	36.9	36.8	-0.2
36.7	36.9	36.8	-0.2
36.7	36.9	36.8	-0.2
36.7	36.9	36.8	-0.2
36.7	36.9	36.8	-0.2
36.7	36.9	36.8	-0.2
36.7	36.9	36.8	-0.2
36.7	36.9	36.8	-0.2
36.7	36.9	36.8	-0.2
36.7	36.9	36.8	-0.2
36.7	36.9	36.8	-0.2
36.6	36.9	36.75	-0.3
36.7	36.9	36.8	-0.2
36.7	36.9	36.8	-0.2
36.7	37	36.85	-0.3
36.7	36.9	36.8	-0.2
36.7	37	36.85	-0.3
36.7	37	36.85	-0.3
36.7	37	36.85	-0.3
36.7	37	36.85	-0.3
36.7	36.9	36.8	-0.2
36.7	36.9	36.8	-0.2
36.7	36.9	36.8	-0.2
36.7	37	36.85	-0.3
36.7	36.9	36.8	-0.2
36.7	36.9	36.8	-0.2
36.7	37	36.85	-0.3
36.7	37	36.85	-0.3
36.7	37	36.85	-0.3
36.7	37	36.85	-0.3
36.7	37	36.85	-0.3
36.7	37	36.85	-0.3
36.7	37	36.85	-0.3
36.7	37	36.85	-0.3
36.7	37	36.85	-0.3
36.7	37	36.85	-0.3
36.7	36.9	36.8	-0.2
36.7	37	36.85	-0.3
36.7	36.9	36.8	-0.2
36.7	37	36.85	-0.3
36.7	37	36.85	-0.3
36.7	37	36.85	-0.3
36.7	37	36.85	-0.3
36.7	37	36.85	-0.3
36.7	36.9	36.8	-0.2
36.7	36.9	36.8	-0.2
36.7	37	36.85	-0.3
36.7	36.9	36.8	-0.2
36.7	36.9	36.8	-0.2
36.7	36.9	36.8	-0.2
36.7	36.9	36.8	-0.2
36.7	36.9	36.8	-0.2
36.7	36.9	36.8	-0.2
36.7	36.9	36.8	-0.2
36.7	36.9	36.8	-0.2
36.7	36.9	36.8	-0.2
36.7	36.9	36.8	-0.2
36.7	36.9	36.8	-0.2
36.7	36.9	36.8	-0.2
36.7	36.9	36.8	-0.2
36.7	36.9	36.8	-0.2
36.7	36.9	36.8	-0.2
36.7	36.9	36.8	-0.2
36.7	36.9	36.8	-0.2
36.7	36.9	36.8	-0.2
36.7	37	36.85	-0.3
36.7	37	36.85	-0.3
36.7	37	36.85	-0.3
36.7	37	36.85	-0.3
36.7	37	36.85	-0.3
36.7	37	36.85	-0.3
36.7	37	36.85	-0.3
36.7	37	36.85	-0.3
36.7	37	36.85	-0.3
36.7	37	36.85	-0.3
36.7	37	36.85	-0.3
36.7	37	36.85	-0.3
36.7	37	36.85	-0.3
36.7	37	36.85	-0.3
36.7	37	36.85	-0.3
36.7	37	36.85	-0.3
36.7	37	36.85	-0.3
36.7	37	36.85	-0.3
36.7	37	36.85	-0.3
36.7	37	36.85	-0.3
36.7	37	36.85	-0.3
36.7	37	36.85	-0.3
36.7	37	36.85	-0.3
36.7	37	36.85	-0.3
36.7	37	36.85	-0.3
36.7	37	36.85	-0.3
36.7	37	36.85	-0.3
36.7	37	36.85	-0.3
36.7	37	36.85	-0.3
36.7	37	36.85	-0.3
36.7	37	36.85	-0.3
36.7	37	36.85	-0.3
36.7	37	36.85	-0.3
36.7	37	36.85	-0.3
36.7	37	36.85	-0.3
36.7	37	36.85	-0.3
36.7	37	36.85	-0.3
36.7	37	36.85	-0.3
36.7	37	36.85	-0.3
36.7	37	36.85	-0.3
36.7	37	36.85	-0.3
36.7	37	36.85	-0.3
36.7	37	36.85	-0.3
36.7	37	36.85	-0.3
36.7	37	36.85	-0.3
36.6	37	36.8	-0.4
36.6	37	36.8	-0.4
36.6	37	36.8	-0.4
36.6	37	36.8	-0.4
36.6	37	36.8	-0.4
36.6	37	36.8	-0.4
36.6	37	36.8	-0.4
36.6	37.1	36.85	-0.5
36.6	37.1	36.85	-0.5
36.6	37.1	36.85	-0.5
36.6	37.1	36.85	-0.5
36.7	37.1	36.9	-0.4
36.7	37.1	36.9	-0.4
36.7	37.1	36.9	-0.4
36.7	37.1	36.9	-0.4
36.7	37.1	36.9	-0.4
36.7	37.1	36.9	-0.4
36.7	37.1	36.9	-0.4
36.7	37.1	36.9	-0.4
36.7	37.1	36.9	-0.4
36.7	37.1	36.9	-0.4
36.7	37.1	36.9	-0.4
36.7	37.1	36.9	-0.4
36.7	37.1	36.9	-0.4
36.7	37.1	36.9	-0.4
36.7	37.1	36.9	-0.4
36.7	37.1	36.9	-0.4
36.7	37.1	36.9	-0.4
36.7	37.1	36.9	-0.4
36.7	37.1	36.9	-0.4
36.7	37	36.85	-0.3
36.7	37	36.85	-0.3
36.7	37	36.85	-0.3
36.7	37	36.85	-0.3
36.7	37	36.85	-0.3
36.7	37	36.85	-0.3
36.7	37	36.85	-0.3
36.7	37	36.85	-0.3
36.7	37	36.85	-0.3
36.7	37	36.85	-0.3
36.7	37	36.85	-0.3
36.7	37	36.85	-0.3
36.7	37	36.85	-0.3
36.7	37	36.85	-0.3
36.7	37	36.85	-0.3
36.7	37	36.85	-0.3
36.7	37	36.85	-0.3
36.7	37	36.85	-0.3
36.7	37	36.85	-0.3
36.7	37	36.85	-0.3
36.7	37	36.85	-0.3
36.7	37	36.85	-0.3
36.7	37	36.85	-0.3
36.7	37	36.85	-0.3
36.7	37	36.85	-0.3
36.7	37	36.85	-0.3
36.7	37	36.85	-0.3
36.7	37	36.85	-0.3
36.7	37	36.85	-0.3
36.7	37	36.85	-0.3
36.7	37	36.85	-0.3
36.7	37	36.85	-0.3
36.7	37.1	36.9	-0.4
36.7	37.1	36.9	-0.4
36.7	37	36.85	-0.3
36.7	37.1	36.9	-0.4
36.7	37.1	36.9	-0.4
36.7	37.1	36.9	-0.4
36.7	37.1	36.9	-0.4
36.7	37.1	36.9	-0.4
36.7	37.1	36.9	-0.4
36.7	37.1	36.9	-0.4
36.7	37.1	36.9	-0.4
36.7	37.1	36.9	-0.4
36.7	37.1	36.9	-0.4
36.7	37.1	36.9	-0.4
36.7	37.1	36.9	-0.4
36.7	37.1	36.9	-0.4
36.7	37.1	36.9	-0.4
36.7	37.1	36.9	-0.4
36.7	37.1	36.9	-0.4
36.7	37.1	36.9	-0.4
36.7	37.1	36.9	-0.4
36.7	37	36.85	-0.3
36.8	37.1	36.95	-0.3
36.8	37.1	36.95	-0.3
36.8	37.1	36.95	-0.3
36.8	37.1	36.95	-0.3
36.8	37.1	36.95	-0.3
36.8	37.1	36.95	-0.3
36.8	37.1	36.95	-0.3
36.8	37.1	36.95	-0.3
36.8	37.1	36.95	-0.3
36.8	37.1	36.95	-0.3
36.8	37.1	36.95	-0.3
36.8	37.1	36.95	-0.3
36.8	37.1	36.95	-0.3
36.8	37.1	36.95	-0.3
36.8	37.1	36.95	-0.3
36.8	37.1	36.95	-0.3
36.8	37.1	36.95	-0.3
36.8	37.1	36.95	-0.3
36.8	37.1	36.95	-0.3
36.8	37.1	36.95	-0.3
36.8	37.1	36.95	-0.3
36.8	37.1	36.95	-0.3
36.8	37.1	36.95	-0.3
36.8	37.1	36.95	-0.3
36.8	37.1	36.95	-0.3
36.8	37.1	36.95	-0.3
36.8	37.1	36.95	-0.3
36.8	37.1	36.95	-0.3
36.8	37.1	36.95	-0.3
36.8	37.1	36.95	-0.3
36.8	37.1	36.95	-0.3
36.7	37.1	36.9	-0.4
36.7	37.1	36.9	-0.4
36.7	37.1	36.9	-0.4
36.7	37.1	36.9	-0.4
36.7	37.1	36.9	-0.4
36.7	37.1	36.9	-0.4
36.7	37.1	36.9	-0.4
36.7	37	36.85	-0.3
36.7	37.1	36.9	-0.4
36.7	37.1	36.9	-0.4
36.7	37	36.85	-0.3
36.7	37	36.85	-0.3
36.7	37	36.85	-0.3
36.7	37	36.85	-0.3
36.7	37.1	36.9	-0.4
36.7	37.1	36.9	-0.4
36.7	37	36.85	-0.3
36.7	37	36.85	-0.3
36.7	37	36.85	-0.3
36.7	37	36.85	-0.3
36.7	37	36.85	-0.3
36.7	37	36.85	-0.3
36.7	37	36.85	-0.3
36.7	37	36.85	-0.3
36.7	37	36.85	-0.3
36.7	37.1	36.9	-0.4
36.7	37	36.85	-0.3
36.7	37	36.85	-0.3
36.7	37	36.85	-0.3
36.7	37	36.85	-0.3
36.7	37.1	36.9	-0.4
36.7	37	36.85	-0.3
36.7	37	36.85	-0.3
36.7	37	36.85	-0.3
36.7	37	36.85	-0.3
36.7	37	36.85	-0.3
36.7	37	36.85	-0.3
36.8	37	36.9	-0.2
36.8	37	36.9	-0.2
36.8	37	36.9	-0.2
36.8	37	36.9	-0.2
36.8	37	36.9	-0.2
36.8	37	36.9	-0.2
36.8	37	36.9	-0.2
36.8	37	36.9	-0.2
36.8	37	36.9	-0.2
36.8	37	36.9	-0.2
36.8	37	36.9	-0.2
36.8	37	36.9	-0.2
36.8	37	36.9	-0.2
36.8	37	36.9	-0.2
36.8	37	36.9	-0.2
36.8	37	36.9	-0.2
36.8	37	36.9	-0.2
36.8	37	36.9	-0.2
36.8	37	36.9	-0.2
36.8	37	36.9	-0.2
36.8	37	36.9	-0.2
36.8	37	36.9	-0.2
36.8	37	36.9	-0.2
36.8	37	36.9	-0.2
36.8	37	36.9	-0.2
36.8	37	36.9	-0.2
36.8	37	36.9	-0.2
36.8	37	36.9	-0.2
36.8	37	36.9	-0.2
36.8	37	36.9	-0.2
36.8	37	36.9	-0.2
36.8	37	36.9	-0.2
36.8	37	36.9	-0.2
36.8	37	36.9	-0.2
36.8	37	36.9	-0.2
36.8	37	36.9	-0.2
36.8	37	36.9	-0.2
36.8	37	36.9	-0.2
36.8	37	36.9	-0.2
36.8	37	36.9	-0.2
36.8	37	36.9	-0.2
36.8	37	36.9	-0.2
36.8	37	36.9	-0.2
36.8	37	36.9	-0.2
36.8	37	36.9	-0.2
36.8	37	36.9	-0.2
36.8	37	36.9	-0.2
36.8	37	36.9	-0.2
36.8	37	36.9	-0.2
36.8	37	36.9	-0.2
36.8	37	36.9	-0.2
36.8	37	36.9	-0.2
36.8	37	36.9	-0.2
36.8	37	36.9	-0.2
36.8	36.9	36.85	-0.1
36.8	37	36.9	-0.2
36.8	37	36.9	-0.2
36.8	36.9	36.85	-0.1
36.8	36.9	36.85	-0.1
36.8	36.9	36.85	-0.1
36.8	36.9	36.85	-0.1
36.8	36.9	36.85	-0.1
36.8	36.9	36.85	-0.1
36.7	36.9	36.8	-0.2
36.7	36.9	36.8	-0.2
36.7	36.9	36.8	-0.2
36.7	36.9	36.8	-0.2
36.7	36.9	36.8	-0.2
36.7	36.9	36.8	-0.2
36.7	36.3	36.5	0.4
36.8	36.1	36.45	0.7
36.5	36.7	36.6	-0.2
36.7	36.6	36.65	0.1
36.3	36.6	36.45	-0.3
36.3	36.6	36.45	-0.3
[truncated: 13,929 more rows]
