# Supplementary material for: Skin-Interfaced Biosensors and Pilot Studies for Advanced Wireless Physiological Monitoring in Neonatal and Pediatric Intensive Care Units
Source: Nat Med. Author manuscript; Available in PMC 2020 Jun 25. (PMC7315772; doi:10.1038/s41591-020-0792-9)
Supplement: Chung_SourceData_Fig5 [file NIHMS1598235-supplement-Chung_SourceData_Fig5.xlsx]

## Sheet: Subject 1 (Fig. 5d, ED Fig. 7b)
Unit	mmHg				SBP A-line vs SBP PAT								SBP A-line vs SBP PTT
SBP A-line	SBP PAT	SBP PTT			SBP A-line	SBP PAT	Mean	Difference		Mean	-2.44447		SBP A-line	SBP PTT	Mean	Difference		Mean	-2.01279
83	87.36	85.74			83	87.36	85.18	-4.36		SD	2.3826		83	85.74	84.37	-2.74		SD	2.64943
83	87.42	85.89			83	87.42	85.21	-4.42		Limit of Agreement (+1.96SD)	2.22543		83	85.89	84.445	-2.89		Limit of Agreement (+1.96SD)	3.18009
84	87.46	86.02			84	87.46	85.73	-3.46		Limit of Agreement (-1.96SD)	-7.11437		84	86.02	85.01	-2.02		Limit of Agreement (-1.96SD)	-7.20566
84	87.46	86.11			84	87.46	85.73	-3.46					84	86.11	85.055	-2.11
85	87.44	86.17			85	87.44	86.22	-2.44					85	86.17	85.585	-1.17
86	87.39	86.2			86	87.39	86.695	-1.39					86	86.2	86.1	-0.2
87	87.33	86.19			87	87.33	87.165	-0.33					87	86.19	86.595	0.81
89	87.26	86.19			89	87.26	88.13	1.74					89	86.19	87.595	2.81
89	87.26	86.19			89	87.26	88.13	1.74					89	86.19	87.595	2.81
90	87.07	86.14			90	87.07	88.535	2.93					90	86.14	88.07	3.86
90	86.96	86.1			90	86.96	88.48	3.04					90	86.1	88.05	3.9
89	86.83	86.04			89	86.83	87.915	2.17					89	86.04	87.52	2.96
89	86.7	85.96			89	86.7	87.85	2.3					89	85.96	87.48	3.04
88	86.55	85.88			88	86.55	87.275	1.45					88	85.88	86.94	2.12
88	86.39	85.78			88	86.39	87.195	1.61					88	85.78	86.89	2.22
87	86.22	85.68			87	86.22	86.61	0.78					87	85.68	86.34	1.32
87	86.06	85.58			87	86.06	86.53	0.94					87	85.58	86.29	1.42
86	85.91	85.48			86	85.91	85.955	0.09					86	85.48	85.74	0.52
86	85.77	85.38			86	85.77	85.885	0.23					86	85.38	85.69	0.62
85	85.65	85.26			85	85.65	85.325	-0.65					85	85.26	85.13	-0.26
85	85.56	85.12			85	85.56	85.28	-0.56					85	85.12	85.06	-0.12
85	85.46	84.96			85	85.46	85.23	-0.46					85	84.96	84.98	0.04
85	85.38	84.79			85	85.38	85.19	-0.38					85	84.79	84.895	0.21
84	85.38	84.79			84	85.38	84.69	-1.38					84	84.79	84.395	-0.79
84	85.23	84.51			84	85.23	84.615	-1.23					84	84.51	84.255	-0.51
84	85.11	84.29			84	85.11	84.555	-1.11					84	84.29	84.145	-0.29
84	85.04	84.19			84	85.04	84.52	-1.04					84	84.19	84.095	-0.19
84	85.04	84.19			84	85.04	84.52	-1.04					84	84.19	84.095	-0.19
84	84.92	83.97			84	84.92	84.46	-0.92					84	83.97	83.985	0.03
84	84.92	83.97			84	84.92	84.46	-0.92					84	83.97	83.985	0.03
83	84.92	83.97			83	84.92	83.96	-1.92					83	83.97	83.485	-0.97
83	84.92	83.97			83	84.92	83.96	-1.92					83	83.97	83.485	-0.97
83	84.73	83.54			83	84.73	83.865	-1.73					83	83.54	83.27	-0.54
83	84.69	83.45			83	84.69	83.845	-1.69					83	83.45	83.225	-0.45
83	84.69	83.45			83	84.69	83.845	-1.69					83	83.45	83.225	-0.45
83	84.6	83.26			83	84.6	83.8	-1.6					83	83.26	83.13	-0.26
83	84.6	83.26			83	84.6	83.8	-1.6					83	83.26	83.13	-0.26
83	84.6	83.26			83	84.6	83.8	-1.6					83	83.26	83.13	-0.26
83	84.6	83.26			83	84.6	83.8	-1.6					83	83.26	83.13	-0.26
83	84.6	83.26			83	84.6	83.8	-1.6					83	83.26	83.13	-0.26
83	84.6	83.26			83	84.6	83.8	-1.6					83	83.26	83.13	-0.26
83	84.36	82.94			83	84.36	83.68	-1.36					83	82.94	82.97	0.06
83	84.33	82.95			83	84.33	83.665	-1.33					83	82.95	82.975	0.05
83	84.33	82.95			83	84.33	83.665	-1.33					83	82.95	82.975	0.05
83	84.28	83			83	84.28	83.64	-1.28					83	83	83	0
83	84.28	83			83	84.28	83.64	-1.28					83	83	83	0
83	84.28	83			83	84.28	83.64	-1.28					83	83	83	0
83	84.28	83			83	84.28	83.64	-1.28					83	83	83	0
83	84.24	83.18			83	84.24	83.62	-1.24					83	83.18	83.09	-0.18
83	84.24	83.18			83	84.24	83.62	-1.24					83	83.18	83.09	-0.18
84	84.24	83.32			84	84.24	84.12	-0.24					84	83.32	83.66	0.68
84	84.24	83.32			84	84.24	84.12	-0.24					84	83.32	83.66	0.68
84	84.24	83.32			84	84.24	84.12	-0.24					84	83.32	83.66	0.68
84	84.24	83.32			84	84.24	84.12	-0.24					84	83.32	83.66	0.68
84	84.2	83.6			84	84.2	84.1	-0.2					84	83.6	83.8	0.4
84	84.2	83.68			84	84.2	84.1	-0.2					84	83.68	83.84	0.32
84	84.2	83.76			84	84.2	84.1	-0.2					84	83.76	83.88	0.24
83	84.2	83.76			83	84.2	83.6	-1.2					83	83.76	83.38	-0.76
84	84.21	83.91			84	84.21	84.105	-0.21					84	83.91	83.955	0.09
84	84.21	83.91			84	84.21	84.105	-0.21					84	83.91	83.955	0.09
84	84.21	83.91			84	84.21	84.105	-0.21					84	83.91	83.955	0.09
84	84.21	83.91			84	84.21	84.105	-0.21					84	83.91	83.955	0.09
84	84.21	83.91			84	84.21	84.105	-0.21					84	83.91	83.955	0.09
84	84.21	83.91			84	84.21	84.105	-0.21					84	83.91	83.955	0.09
84	84.21	83.91			84	84.21	84.105	-0.21					84	83.91	83.955	0.09
84	84.18	84.09			84	84.18	84.09	-0.18					84	84.09	84.045	-0.09
84	84.18	84.09			84	84.18	84.09	-0.18					84	84.09	84.045	-0.09
83	84.18	84.09			83	84.18	83.59	-1.18					83	84.09	83.545	-1.09
83	84.18	84.09			83	84.18	83.59	-1.18					83	84.09	83.545	-1.09
83	84.18	84.09			83	84.18	83.59	-1.18					83	84.09	83.545	-1.09
83	84.18	84.09			83	84.18	83.59	-1.18					83	84.09	83.545	-1.09
83	84.18	84.09			83	84.18	83.59	-1.18					83	84.09	83.545	-1.09
83	84.18	84.09			83	84.18	83.59	-1.18					83	84.09	83.545	-1.09
83	84.18	84.09			83	84.18	83.59	-1.18					83	84.09	83.545	-1.09
83	84.18	84.09			83	84.18	83.59	-1.18					83	84.09	83.545	-1.09
83	84.18	84.09			83	84.18	83.59	-1.18					83	84.09	83.545	-1.09
83	84.18	84.09			83	84.18	83.59	-1.18					83	84.09	83.545	-1.09
83	84.18	84.09			83	84.18	83.59	-1.18					83	84.09	83.545	-1.09
83	84.18	84.09			83	84.18	83.59	-1.18					83	84.09	83.545	-1.09
83	84.18	84.09			83	84.18	83.59	-1.18					83	84.09	83.545	-1.09
83	84.18	84.09			83	84.18	83.59	-1.18					83	84.09	83.545	-1.09
83	84.18	84.09			83	84.18	83.59	-1.18					83	84.09	83.545	-1.09
83	84.18	84.09			83	84.18	83.59	-1.18					83	84.09	83.545	-1.09
83	84.45	84.34			83	84.45	83.725	-1.45					83	84.34	83.67	-1.34
83	84.45	84.34			83	84.45	83.725	-1.45					83	84.34	83.67	-1.34
83	84.45	84.34			83	84.45	83.725	-1.45					83	84.34	83.67	-1.34
83	84.45	84.34			83	84.45	83.725	-1.45					83	84.34	83.67	-1.34
83	84	84.45			83	84	83.5	-1					83	84.45	83.725	-1.45
83	84	84.45			83	84	83.5	-1					83	84.45	83.725	-1.45
84	84	84.45			84	84	84	0					84	84.45	84.225	-0.45
84	84	84.45			84	84	84	0					84	84.45	84.225	-0.45
84	84	84.45			84	84	84	0					84	84.45	84.225	-0.45
84	84	84.45			84	84	84	0					84	84.45	84.225	-0.45
84	84	84.45			84	84	84	0					84	84.45	84.225	-0.45
84	84	84.45			84	84	84	0					84	84.45	84.225	-0.45
84	84	84.45			84	84	84	0					84	84.45	84.225	-0.45
84	84	84.45			84	84	84	0					84	84.45	84.225	-0.45
84	84	84.45			84	84	84	0					84	84.45	84.225	-0.45
84	84	84.45			84	84	84	0					84	84.45	84.225	-0.45
84	84	84.45			84	84	84	0					84	84.45	84.225	-0.45
84	84	84.45			84	84	84	0					84	84.45	84.225	-0.45
84	84	84.45			84	84	84	0					84	84.45	84.225	-0.45
84	84	84.45			84	84	84	0					84	84.45	84.225	-0.45
84	84	84.45			84	84	84	0					84	84.45	84.225	-0.45
84	82.03	83.68			84	82.03	83.015	1.97					84	83.68	83.84	0.32
84	82.08	83.64			84	82.08	83.04	1.92					84	83.64	83.82	0.36
83	82.21	83.54			83	82.21	82.605	0.79					83	83.54	83.27	-0.54
83	82.21	83.54			83	82.21	82.605	0.79					83	83.54	83.27	-0.54
83	82.34	83.45			83	82.34	82.67	0.66					83	83.45	83.225	-0.45
83	82.34	83.45			83	82.34	82.67	0.66					83	83.45	83.225	-0.45
83	82.5	83.44			83	82.5	82.75	0.5					83	83.44	83.22	-0.44
83	82.58	83.46			83	82.58	82.79	0.42					83	83.46	83.23	-0.46
83	82.58	83.46			83	82.58	82.79	0.42					83	83.46	83.23	-0.46
83	82.58	83.46			83	82.58	82.79	0.42					83	83.46	83.23	-0.46
83	82.58	83.46			83	82.58	82.79	0.42					83	83.46	83.23	-0.46
83	82.87	83.61			83	82.87	82.935	0.13					83	83.61	83.305	-0.61
83	82.87	83.61			83	82.87	82.935	0.13					83	83.61	83.305	-0.61
83	82.87	83.61			83	82.87	82.935	0.13					83	83.61	83.305	-0.61
83	82.87	83.61			83	82.87	82.935	0.13					83	83.61	83.305	-0.61
83	82.9	83.52			83	82.9	82.95	0.1					83	83.52	83.26	-0.52
83	82.9	83.52			83	82.9	82.95	0.1					83	83.52	83.26	-0.52
83	82.84	83.45			83	82.84	82.92	0.16					83	83.45	83.225	-0.45
83	82.82	83.43			83	82.82	82.91	0.18					83	83.43	83.215	-0.43
83	82.8	83.42			83	82.8	82.9	0.2					83	83.42	83.21	-0.42
83	82.8	83.42			83	82.8	82.9	0.2					83	83.42	83.21	-0.42
83	82.8	83.42			83	82.8	82.9	0.2					83	83.42	83.21	-0.42
83	82.8	83.42			83	82.8	82.9	0.2					83	83.42	83.21	-0.42
83	82.8	83.42			83	82.8	82.9	0.2					83	83.42	83.21	-0.42
83	82.8	83.42			83	82.8	82.9	0.2					83	83.42	83.21	-0.42
83	82.8	83.42			83	82.8	82.9	0.2					83	83.42	83.21	-0.42
83	82.8	83.42			83	82.8	82.9	0.2					83	83.42	83.21	-0.42
83	82.79	83.26			83	82.79	82.895	0.21					83	83.26	83.13	-0.26
83	82.79	83.26			83	82.79	82.895	0.21					83	83.26	83.13	-0.26
83	82.79	83.26			83	82.79	82.895	0.21					83	83.26	83.13	-0.26
83	82.79	83.26			83	82.79	82.895	0.21					83	83.26	83.13	-0.26
83	82.79	83.26			83	82.79	82.895	0.21					83	83.26	83.13	-0.26
83	82.79	83.26			83	82.79	82.895	0.21					83	83.26	83.13	-0.26
83	82.79	83.26			83	82.79	82.895	0.21					83	83.26	83.13	-0.26
83	83.19	83.23			83	83.19	83.095	-0.19					83	83.23	83.115	-0.23
83	83.27	83.26			83	83.27	83.135	-0.27					83	83.26	83.13	-0.26
83	83.27	83.26			83	83.27	83.135	-0.27					83	83.26	83.13	-0.26
83	83.27	83.26			83	83.27	83.135	-0.27					83	83.26	83.13	-0.26
83	83.27	83.26			83	83.27	83.135	-0.27					83	83.26	83.13	-0.26
83	83.27	83.26			83	83.27	83.135	-0.27					83	83.26	83.13	-0.26
83	83.33	83.17			83	83.33	83.165	-0.33					83	83.17	83.085	-0.17
83	83.3	83.11			83	83.3	83.15	-0.3					83	83.11	83.055	-0.11
83	83.28	83.04			83	83.28	83.14	-0.28					83	83.04	83.02	-0.04
82	83.26	82.98			82	83.26	82.63	-1.26					82	82.98	82.49	-0.98
83	83.26	82.98			83	83.26	83.13	-0.26					83	82.98	82.99	0.02
82	83.26	82.98			82	83.26	82.63	-1.26					82	82.98	82.49	-0.98
82	83.26	82.98			82	83.26	82.63	-1.26					82	82.98	82.49	-0.98
82	83.26	82.98			82	83.26	82.63	-1.26					82	82.98	82.49	-0.98
82	83.26	82.98			82	83.26	82.63	-1.26					82	82.98	82.49	-0.98
82	83.26	82.98			82	83.26	82.63	-1.26					82	82.98	82.49	-0.98
82	83.31	82.77			82	83.31	82.655	-1.31					82	82.77	82.385	-0.77
82	83.31	82.77			82	83.31	82.655	-1.31					82	82.77	82.385	-0.77
83	83.31	82.77			83	83.31	83.155	-0.31					83	82.77	82.885	0.23
83	83.31	82.77			83	83.31	83.155	-0.31					83	82.77	82.885	0.23
83	83.31	82.63			83	83.31	83.155	-0.31					83	82.63	82.815	0.37
83	83.34	82.62			83	83.34	83.17	-0.34					83	82.62	82.81	0.38
83	83.34	82.62			83	83.34	83.17	-0.34					83	82.62	82.81	0.38
83	83.34	82.62			83	83.34	83.17	-0.34					83	82.62	82.81	0.38
83	83.43	82.72			83	83.43	83.215	-0.43					83	82.72	82.86	0.28
83	83.47	82.81			83	83.47	83.235	-0.47					83	82.81	82.905	0.19
83	83.47	82.81			83	83.47	83.235	-0.47					83	82.81	82.905	0.19
82	83.47	82.81			82	83.47	82.735	-1.47					82	82.81	82.405	-0.81
82	83.47	82.81			82	83.47	82.735	-1.47					82	82.81	82.405	-0.81
82	83.47	82.81			82	83.47	82.735	-1.47					82	82.81	82.405	-0.81
82	83.47	82.81			82	83.47	82.735	-1.47					82	82.81	82.405	-0.81
82	83.47	82.81			82	83.47	82.735	-1.47					82	82.81	82.405	-0.81
82	83.47	82.81			82	83.47	82.735	-1.47					82	82.81	82.405	-0.81
82	83.47	82.81			82	83.47	82.735	-1.47					82	82.81	82.405	-0.81
82	83.47	82.81			82	83.47	82.735	-1.47					82	82.81	82.405	-0.81
82	83.47	82.81			82	83.47	82.735	-1.47					82	82.81	82.405	-0.81
82	83.43	83.88			82	83.43	82.715	-1.43					82	83.88	82.94	-1.88
82	83.4	84.01			82	83.4	82.7	-1.4					82	84.01	83.005	-2.01
82	83.37	84.13			82	83.37	82.685	-1.37					82	84.13	83.065	-2.13
83	83.37	84.13			83	83.37	83.185	-0.37					83	84.13	83.565	-1.13
83	83.37	84.13			83	83.37	83.185	-0.37					83	84.13	83.565	-1.13
83	83.21	84.38			83	83.21	83.105	-0.21					83	84.38	83.69	-1.38
83	83.13	84.42			83	83.13	83.065	-0.13					83	84.42	83.71	-1.42
83	83.13	84.42			83	83.13	83.065	-0.13					83	84.42	83.71	-1.42
83	83.13	84.42			83	83.13	83.065	-0.13					83	84.42	83.71	-1.42
83	82.94	84.39			83	82.94	82.97	0.06					83	84.39	83.695	-1.39
83	82.89	84.35			83	82.89	82.945	0.11					83	84.35	83.675	-1.35
83	82.89	84.35			83	82.89	82.945	0.11					83	84.35	83.675	-1.35
83	82.79	84.26			83	82.79	82.895	0.21					83	84.26	83.63	-1.26
83	82.79	84.26			83	82.79	82.895	0.21					83	84.26	83.63	-1.26
83	82.79	84.26			83	82.79	82.895	0.21					83	84.26	83.63	-1.26
83	82.66	83.93			83	82.66	82.83	0.34					83	83.93	83.465	-0.93
83	82.66	83.93			83	82.66	82.83	0.34					83	83.93	83.465	-0.93
83	82.66	83.93			83	82.66	82.83	0.34					83	83.93	83.465	-0.93
83	82.42	83.57			83	82.42	82.71	0.58					83	83.57	83.285	-0.57
83	82.42	83.57			83	82.42	82.71	0.58					83	83.57	83.285	-0.57
82	82.42	83.57			82	82.42	82.21	-0.42					82	83.57	82.785	-1.57
82	82.42	83.57			82	82.42	82.21	-0.42					82	83.57	82.785	-1.57
82	82.42	83.57			82	82.42	82.21	-0.42					82	83.57	82.785	-1.57
82	82.42	83.57			82	82.42	82.21	-0.42					82	83.57	82.785	-1.57
82	82.42	83.57			82	82.42	82.21	-0.42					82	83.57	82.785	-1.57
82	82.03	82.61			82	82.03	82.015	-0.03					82	82.61	82.305	-0.61
82	82.03	82.61			82	82.03	82.015	-0.03					82	82.61	82.305	-0.61
82	82.03	82.61			82	82.03	82.015	-0.03					82	82.61	82.305	-0.61
82	82.03	82.61			82	82.03	82.015	-0.03					82	82.61	82.305	-0.61
82	82.01	82.48			82	82.01	82.005	-0.01					82	82.48	82.24	-0.48
82	82.01	82.48			82	82.01	82.005	-0.01					82	82.48	82.24	-0.48
82	81.97	82.47			82	81.97	81.985	0.03					82	82.47	82.235	-0.47
82	81.97	82.47			82	81.97	81.985	0.03					82	82.47	82.235	-0.47
82	81.97	82.47			82	81.97	81.985	0.03					82	82.47	82.235	-0.47
82	81.97	82.47			82	81.97	81.985	0.03					82	82.47	82.235	-0.47
82	81.97	82.47			82	81.97	81.985	0.03					82	82.47	82.235	-0.47
82	81.97	82.47			82	81.97	81.985	0.03					82	82.47	82.235	-0.47
82	81.97	82.47			82	81.97	81.985	0.03					82	82.47	82.235	-0.47
82	81.97	82.47			82	81.97	81.985	0.03					82	82.47	82.235	-0.47
82	81.97	82.47			82	81.97	81.985	0.03					82	82.47	82.235	-0.47
82	81.97	82.47			82	81.97	81.985	0.03					82	82.47	82.235	-0.47
82	81.97	82.47			82	81.97	81.985	0.03					82	82.47	82.235	-0.47
82	82.15	82.8			82	82.15	82.075	-0.15					82	82.8	82.4	-0.8
82	82.19	82.86			82	82.19	82.095	-0.19					82	82.86	82.43	-0.86
83	82.19	82.86			83	82.19	82.595	0.81					83	82.86	82.93	0.14
82	82.19	82.86			82	82.19	82.095	-0.19					82	82.86	82.43	-0.86
82	82.19	82.86			82	82.19	82.095	-0.19					82	82.86	82.43	-0.86
82	82.21	82.99			82	82.21	82.105	-0.21					82	82.99	82.495	-0.99
82	82.21	82.99			82	82.21	82.105	-0.21					82	82.99	82.495	-0.99
82	82.21	82.99			82	82.21	82.105	-0.21					82	82.99	82.495	-0.99
82	82.21	82.99			82	82.21	82.105	-0.21					82	82.99	82.495	-0.99
82	82.16	82.89			82	82.16	82.08	-0.16					82	82.89	82.445	-0.89
82	82.16	82.89			82	82.16	82.08	-0.16					82	82.89	82.445	-0.89
82	82.16	82.89			82	82.16	82.08	-0.16					82	82.89	82.445	-0.89
82	82.16	82.89			82	82.16	82.08	-0.16					82	82.89	82.445	-0.89
82	82.17	82.73			82	82.17	82.085	-0.17					82	82.73	82.365	-0.73
82	82.17	82.73			82	82.17	82.085	-0.17					82	82.73	82.365	-0.73
82	82.17	82.73			82	82.17	82.085	-0.17					82	82.73	82.365	-0.73
82	82.17	82.73			82	82.17	82.085	-0.17					82	82.73	82.365	-0.73
82	82.17	82.73			82	82.17	82.085	-0.17					82	82.73	82.365	-0.73
82	82.02	82.41			82	82.02	82.01	-0.02					82	82.41	82.205	-0.41
82	81.99	82.32			82	81.99	81.995	0.01					82	82.32	82.16	-0.32
82	81.99	82.32			82	81.99	81.995	0.01					82	82.32	82.16	-0.32
82	81.92	82.13			82	81.92	81.96	0.08					82	82.13	82.065	-0.13
82	81.92	82.13			82	81.92	81.96	0.08					82	82.13	82.065	-0.13
82	81.92	82.13			82	81.92	81.96	0.08					82	82.13	82.065	-0.13
82	81.92	82.13			82	81.92	81.96	0.08					82	82.13	82.065	-0.13
82	81.92	82.13			82	81.92	81.96	0.08					82	82.13	82.065	-0.13
82	81.91	81.67			82	81.91	81.955	0.09					82	81.67	81.835	0.33
82	81.91	81.67			82	81.91	81.955	0.09					82	81.67	81.835	0.33
82	81.91	81.67			82	81.91	81.955	0.09					82	81.67	81.835	0.33
82	81.99	81.49			82	81.99	81.995	0.01					82	81.49	81.745	0.51
82	81.99	81.49			82	81.99	81.995	0.01					82	81.49	81.745	0.51
82	81.99	81.49			82	81.99	81.995	0.01					82	81.49	81.745	0.51
82	81.99	81.49			82	81.99	81.995	0.01					82	81.49	81.745	0.51
82	81.99	81.49			82	81.99	81.995	0.01					82	81.49	81.745	0.51
82	81.99	81.49			82	81.99	81.995	0.01					82	81.49	81.745	0.51
82	81.99	81.49			82	81.99	81.995	0.01					82	81.49	81.745	0.51
82	81.99	81.49			82	81.99	81.995	0.01					82	81.49	81.745	0.51
82	81.99	81.49			82	81.99	81.995	0.01					82	81.49	81.745	0.51
82	81.99	81.49			82	81.99	81.995	0.01					82	81.49	81.745	0.51
82	82.17	81.29			82	82.17	82.085	-0.17					82	81.29	81.645	0.71
82	82.17	81.29			82	82.17	82.085	-0.17					82	81.29	81.645	0.71
82	82.19	81.29			82	82.19	82.095	-0.19					82	81.29	81.645	0.71
82	82.21	81.32			82	82.21	82.105	-0.21					82	81.32	81.66	0.68
82	82.25	81.34			82	82.25	82.125	-0.25					82	81.34	81.67	0.66
82	82.26	81.37			82	82.26	82.13	-0.26					82	81.37	81.685	0.63
82	82.26	81.37			82	82.26	82.13	-0.26					82	81.37	81.685	0.63
82	82.26	81.37			82	82.26	82.13	-0.26					82	81.37	81.685	0.63
82	82.26	81.37			82	82.26	82.13	-0.26					82	81.37	81.685	0.63
82	82.26	81.37			82	82.26	82.13	-0.26					82	81.37	81.685	0.63
82	82.26	81.37			82	82.26	82.13	-0.26					82	81.37	81.685	0.63
82	82.26	81.37			82	82.26	82.13	-0.26					82	81.37	81.685	0.63
82	82.26	81.37			82	82.26	82.13	-0.26					82	81.37	81.685	0.63
82	82.26	81.37			82	82.26	82.13	-0.26					82	81.37	81.685	0.63
82	82.26	81.37			82	82.26	82.13	-0.26					82	81.37	81.685	0.63
82	82.26	81.37			82	82.26	82.13	-0.26					82	81.37	81.685	0.63
82	82.26	81.37			82	82.26	82.13	-0.26					82	81.37	81.685	0.63
82	81.03	81.31			82	81.03	81.515	0.97					82	81.31	81.655	0.69
82	80.89	81.28			82	80.89	81.445	1.11					82	81.28	81.64	0.72
81	80.74	81.25			81	80.74	80.87	0.26					81	81.25	81.125	-0.25
81	80.6	81.22			81	80.6	80.8	0.4					81	81.22	81.11	-0.22
81	80.6	81.22			81	80.6	80.8	0.4					81	81.22	81.11	-0.22
81	80.6	81.22			81	80.6	80.8	0.4					81	81.22	81.11	-0.22
81	80.6	81.22			81	80.6	80.8	0.4					81	81.22	81.11	-0.22
81	80.6	81.22			81	80.6	80.8	0.4					81	81.22	81.11	-0.22
81	80.6	81.22			81	80.6	80.8	0.4					81	81.22	81.11	-0.22
81	79.8	80.98			81	79.8	80.4	1.2					81	80.98	80.99	0.02
81	79.8	80.98			81	79.8	80.4	1.2					81	80.98	80.99	0.02
81	79.8	80.98			81	79.8	80.4	1.2					81	80.98	80.99	0.02
81	79.78	81.01			81	79.78	80.39	1.22					81	81.01	81.005	-0.01
81	79.8	81.01			81	79.8	80.4	1.2					81	81.01	81.005	-0.01
81	79.8	81.01			81	79.8	80.4	1.2					81	81.01	81.005	-0.01
81	79.8	81.01			81	79.8	80.4	1.2					81	81.01	81.005	-0.01
81	79.8	81.01			81	79.8	80.4	1.2					81	81.01	81.005	-0.01
81	79.91	80.99			81	79.91	80.455	1.09					81	80.99	80.995	0.01
81	79.91	80.99			81	79.91	80.455	1.09					81	80.99	80.995	0.01
81	80.03	81			81	80.03	80.515	0.97					81	81	81	0
81	80.03	81			81	80.03	80.515	0.97					81	81	81	0
81	80.03	81			81	80.03	80.515	0.97					81	81	81	0
81	80.03	81			81	80.03	80.515	0.97					81	81	81	0
81	80.47	81.23			81	80.47	80.735	0.53					81	81.23	81.115	-0.23
81	80.56	81.25			81	80.56	80.78	0.44					81	81.25	81.125	-0.25
81	80.65	81.28			81	80.65	80.825	0.35					81	81.28	81.14	-0.28
82	80.65	81.28			82	80.65	81.325	1.35					82	81.28	81.64	0.72
82	80.65	81.28			82	80.65	81.325	1.35					82	81.28	81.64	0.72
82	80.65	81.28			82	80.65	81.325	1.35					82	81.28	81.64	0.72
82	80.86	81.36			82	80.86	81.43	1.14					82	81.36	81.68	0.64
82	80.86	81.36			82	80.86	81.43	1.14					82	81.36	81.68	0.64
82	80.86	81.36			82	80.86	81.43	1.14					82	81.36	81.68	0.64
82	80.79	81.35			82	80.79	81.395	1.21					82	81.35	81.675	0.65
82	80.79	81.35			82	80.79	81.395	1.21					82	81.35	81.675	0.65
82	80.67	81.35			82	80.67	81.335	1.33					82	81.35	81.675	0.65
82	80.67	81.35			82	80.67	81.335	1.33					82	81.35	81.675	0.65
82	80.67	81.35			82	80.67	81.335	1.33					82	81.35	81.675	0.65
82	80.67	81.35			82	80.67	81.335	1.33					82	81.35	81.675	0.65
82	80.28	81.19			82	80.28	81.14	1.72					82	81.19	81.595	0.81
82	80.28	81.19			82	80.28	81.14	1.72					82	81.19	81.595	0.81
83	79.92	80.9			83	79.92	81.46	3.08					83	80.9	81.95	2.1
83	79.8	80.82			83	79.8	81.4	3.2					83	80.82	81.91	2.18
83	79.8	80.82			83	79.8	81.4	3.2					83	80.82	81.91	2.18
83	79.8	80.82			83	79.8	81.4	3.2					83	80.82	81.91	2.18
83	79.57	80.68			83	79.57	81.285	3.43					83	80.68	81.84	2.32
83	79.57	80.68			83	79.57	81.285	3.43					83	80.68	81.84	2.32
82	79.56	80.7			82	79.56	80.78	2.44					82	80.7	81.35	1.3
82	79.59	80.71			82	79.59	80.795	2.41					82	80.71	81.355	1.29
82	79.59	80.71			82	79.59	80.795	2.41					82	80.71	81.355	1.29
82	79.59	80.71			82	79.59	80.795	2.41					82	80.71	81.355	1.29
82	79.59	80.71			82	79.59	80.795	2.41					82	80.71	81.355	1.29
82	79.85	80.79			82	79.85	80.925	2.15					82	80.79	81.395	1.21
82	79.85	80.79			82	79.85	80.925	2.15					82	80.79	81.395	1.21
82	79.85	80.79			82	79.85	80.925	2.15					82	80.79	81.395	1.21
82	79.85	80.79			82	79.85	80.925	2.15					82	80.79	81.395	1.21
82	79.85	80.79			82	79.85	80.925	2.15					82	80.79	81.395	1.21
82	79.85	80.79			82	79.85	80.925	2.15					82	80.79	81.395	1.21
82	79.85	80.79			82	79.85	80.925	2.15					82	80.79	81.395	1.21
82	79.85	80.79			82	79.85	80.925	2.15					82	80.79	81.395	1.21
82	79.85	80.79			82	79.85	80.925	2.15					82	80.79	81.395	1.21
82	79.85	80.79			82	79.85	80.925	2.15					82	80.79	81.395	1.21
82	81.69	82.11			82	81.69	81.845	0.31					82	82.11	82.055	-0.11
82	81.88	82.26			82	81.88	81.94	0.12					82	82.26	82.13	-0.26
81	82.05	82.41			81	82.05	81.525	-1.05					81	82.41	81.705	-1.41
81	82.05	82.41			81	82.05	81.525	-1.05					81	82.41	81.705	-1.41
82	82.05	82.41			82	82.05	82.025	-0.05					82	82.41	82.205	-0.41
82	82.05	82.41			82	82.05	82.025	-0.05					82	82.41	82.205	-0.41
82	82.05	82.41			82	82.05	82.025	-0.05					82	82.41	82.205	-0.41
82	82.49	82.78			82	82.49	82.245	-0.49					82	82.78	82.39	-0.78
82	82.48	82.82			82	82.48	82.24	-0.48					82	82.82	82.41	-0.82
82	82.48	82.82			82	82.48	82.24	-0.48					82	82.82	82.41	-0.82
82	82.46	82.86			82	82.46	82.23	-0.46					82	82.86	82.43	-0.86
82	82.46	82.86			82	82.46	82.23	-0.46					82	82.86	82.43	-0.86
83	82.46	82.86			83	82.46	82.73	0.54					83	82.86	82.93	0.14
83	82.46	82.86			83	82.46	82.73	0.54					83	82.86	82.93	0.14
83	82.46	82.86			83	82.46	82.73	0.54					83	82.86	82.93	0.14
83	82.33	82.69			83	82.33	82.665	0.67					83	82.69	82.845	0.31
83	82.33	82.69			83	82.33	82.665	0.67					83	82.69	82.845	0.31
83	82.17	82.58			83	82.17	82.585	0.83					83	82.58	82.79	0.42
83	82.17	82.58			83	82.17	82.585	0.83					83	82.58	82.79	0.42
83	81.88	82.33			83	81.88	82.44	1.12					83	82.33	82.665	0.67
83	81.77	82.23			83	81.77	82.385	1.23					83	82.23	82.615	0.77
83	81.77	82.23			83	81.77	82.385	1.23					83	82.23	82.615	0.77
83	81.77	82.23			83	81.77	82.385	1.23					83	82.23	82.615	0.77
83	81.77	82.23			83	81.77	82.385	1.23					83	82.23	82.615	0.77
83	81.31	81.93			83	81.31	82.155	1.69					83	81.93	82.465	1.07
83	81.23	81.89			83	81.23	82.115	1.77					83	81.89	82.445	1.11
83	81.16	81.86			83	81.16	82.08	1.84					83	81.86	82.43	1.14
83	81.12	81.82			83	81.12	82.06	1.88					83	81.82	82.41	1.18
83	81.08	81.76			83	81.08	82.04	1.92					83	81.76	82.38	1.24
82	81.08	81.76			82	81.08	81.54	0.92					82	81.76	81.88	0.24
82	80.96	81.61			82	80.96	81.48	1.04					82	81.61	81.805	0.39
82	80.88	81.55			82	80.88	81.44	1.12					82	81.55	81.775	0.45
82	80.78	81.48			82	80.78	81.39	1.22					82	81.48	81.74	0.52
82	80.78	81.48			82	80.78	81.39	1.22					82	81.48	81.74	0.52
82	80.59	81.37			82	80.59	81.295	1.41					82	81.37	81.685	0.63
82	80.59	81.37			82	80.59	81.295	1.41					82	81.37	81.685	0.63
82	80.49	81.26			82	80.49	81.245	1.51					82	81.26	81.63	0.74
82	80.46	81.24			82	80.46	81.23	1.54					82	81.24	81.62	0.76
82	80.43	81.2			82	80.43	81.215	1.57					82	81.2	81.6	0.8
82	80.43	81.2			82	80.43	81.215	1.57					82	81.2	81.6	0.8
82	80.43	81.2			82	80.43	81.215	1.57					82	81.2	81.6	0.8
82	80.4	81.22			82	80.4	81.2	1.6					82	81.22	81.61	0.78
82	80.4	81.22			82	80.4	81.2	1.6					82	81.22	81.61	0.78
82	80.4	81.22			82	80.4	81.2	1.6					82	81.22	81.61	0.78
82	80.4	81.22			82	80.4	81.2	1.6					82	81.22	81.61	0.78
82	80.53	81.23			82	80.53	81.265	1.47					82	81.23	81.615	0.77
82	80.53	81.23			82	80.53	81.265	1.47					82	81.23	81.615	0.77
82	80.53	81.23			82	80.53	81.265	1.47					82	81.23	81.615	0.77
82	80.65	81.26			82	80.65	81.325	1.35					82	81.26	81.63	0.74
82	80.7	81.33			82	80.7	81.35	1.3					82	81.33	81.665	0.67
81	80.75	81.39			81	80.75	80.875	0.25					81	81.39	81.195	-0.39
82	80.82	81.45			82	80.82	81.41	1.18					82	81.45	81.725	0.55
81	80.82	81.45			81	80.82	80.91	0.18					81	81.45	81.225	-0.45
82	81.01	81.55			82	81.01	81.505	0.99					82	81.55	81.775	0.45
82	81.01	81.55			82	81.01	81.505	0.99					82	81.55	81.775	0.45
82	81.18	81.62			82	81.18	81.59	0.82					82	81.62	81.81	0.38
82	81.18	81.62			82	81.18	81.59	0.82					82	81.62	81.81	0.38
82	81.33	81.72			82	81.33	81.665	0.67					82	81.72	81.86	0.28
82	81.33	81.72			82	81.33	81.665	0.67					82	81.72	81.86	0.28
82	81.33	81.72			82	81.33	81.665	0.67					82	81.72	81.86	0.28
82	81.69	81.89			82	81.69	81.845	0.31					82	81.89	81.945	0.11
82	81.77	81.89			82	81.77	81.885	0.23					82	81.89	81.945	0.11
82	81.77	81.89			82	81.77	81.885	0.23					82	81.89	81.945	0.11
82	81.77	81.89			82	81.77	81.885	0.23					82	81.89	81.945	0.11
82	81.99	81.95			82	81.99	81.995	0.01					82	81.95	81.975	0.05
82	81.99	81.95			82	81.99	81.995	0.01					82	81.95	81.975	0.05
82	81.99	81.95			82	81.99	81.995	0.01					82	81.95	81.975	0.05
82	81.99	81.95			82	81.99	81.995	0.01					82	81.95	81.975	0.05
82	82.3	82.1			82	82.3	82.15	-0.3					82	82.1	82.05	-0.1
82	82.35	82.13			82	82.35	82.175	-0.35					82	82.13	82.065	-0.13
82	82.35	82.13			82	82.35	82.175	-0.35					82	82.13	82.065	-0.13
82	82.42	82.24			82	82.42	82.21	-0.42					82	82.24	82.12	-0.24
82	82.46	82.33			82	82.46	82.23	-0.46					82	82.33	82.165	-0.33
82	82.51	82.43			82	82.51	82.255	-0.51					82	82.43	82.215	-0.43
82	82.51	82.43			82	82.51	82.255	-0.51					82	82.43	82.215	-0.43
82	82.51	82.43			82	82.51	82.255	-0.51					82	82.43	82.215	-0.43
82	82.51	82.43			82	82.51	82.255	-0.51					82	82.43	82.215	-0.43
82	82.51	82.43			82	82.51	82.255	-0.51					82	82.43	82.215	-0.43
82	82.51	82.43			82	82.51	82.255	-0.51					82	82.43	82.215	-0.43
82	82.51	82.43			82	82.51	82.255	-0.51					82	82.43	82.215	-0.43
82	82.51	82.43			82	82.51	82.255	-0.51					82	82.43	82.215	-0.43
82	82.51	82.43			82	82.51	82.255	-0.51					82	82.43	82.215	-0.43
82	82.99	83.52			82	82.99	82.495	-0.99					82	83.52	82.76	-1.52
82	82.99	83.52			82	82.99	82.495	-0.99					82	83.52	82.76	-1.52
82	83.1	83.78			82	83.1	82.55	-1.1					82	83.78	82.89	-1.78
82	83.15	83.89			82	83.15	82.575	-1.15					82	83.89	82.945	-1.89
83	83.15	83.89			83	83.15	83.075	-0.15					83	83.89	83.445	-0.89
83	83.23	84.05			83	83.23	83.115	-0.23					83	84.05	83.525	-1.05
83	83.23	84.05			83	83.23	83.115	-0.23					83	84.05	83.525	-1.05
83	83.23	84.05			83	83.23	83.115	-0.23					83	84.05	83.525	-1.05
83	83.23	84.05			83	83.23	83.115	-0.23					83	84.05	83.525	-1.05
83	83.58	84.36			83	83.58	83.29	-0.58					83	84.36	83.68	-1.36
83	83.58	84.36			83	83.58	83.29	-0.58					83	84.36	83.68	-1.36
83	83.72	84.38			83	83.72	83.36	-0.72					83	84.38	83.69	-1.38
83	83.77	84.36			83	83.77	83.385	-0.77					83	84.36	83.68	-1.36
83	83.77	84.36			83	83.77	83.385	-0.77					83	84.36	83.68	-1.36
83	83.77	84.36			83	83.77	83.385	-0.77					83	84.36	83.68	-1.36
83	83.77	84.36			83	83.77	83.385	-0.77					83	84.36	83.68	-1.36
83	83.77	84.36			83	83.77	83.385	-0.77					83	84.36	83.68	-1.36
83	83.77	84.36			83	83.77	83.385	-0.77					83	84.36	83.68	-1.36
83	83.77	84.36			83	83.77	83.385	-0.77					83	84.36	83.68	-1.36
83	83.77	84.36			83	83.77	83.385	-0.77					83	84.36	83.68	-1.36
83	83.79	83.91			83	83.79	83.395	-0.79					83	83.91	83.455	-0.91
83	83.74	83.86			83	83.74	83.37	-0.74					83	83.86	83.43	-0.86
83	83.71	83.84			83	83.71	83.355	-0.71					83	83.84	83.42	-0.84
83	83.68	83.84			83	83.68	83.34	-0.68					83	83.84	83.42	-0.84
83	83.68	83.84			83	83.68	83.34	-0.68					83	83.84	83.42	-0.84
83	83.68	83.84			83	83.68	83.34	-0.68					83	83.84	83.42	-0.84
83	83.59	83.92			83	83.59	83.295	-0.59					83	83.92	83.46	-0.92
83	83.59	83.92			83	83.59	83.295	-0.59					83	83.92	83.46	-0.92
83	83.46	83.99			83	83.46	83.23	-0.46					83	83.99	83.495	-0.99
83	83.46	83.99			83	83.46	83.23	-0.46					83	83.99	83.495	-0.99
83	83.36	84.11			83	83.36	83.18	-0.36					83	84.11	83.555	-1.11
83	83.36	84.11			83	83.36	83.18	-0.36					83	84.11	83.555	-1.11
83	83.36	84.11			83	83.36	83.18	-0.36					83	84.11	83.555	-1.11
83	83.27	84.43			83	83.27	83.135	-0.27					83	84.43	83.715	-1.43
83	83.27	84.43			83	83.27	83.135	-0.27					83	84.43	83.715	-1.43
83	83.25	84.72			83	83.25	83.125	-0.25					83	84.72	83.86	-1.72
83	83.25	84.72			83	83.25	83.125	-0.25					83	84.72	83.86	-1.72
82	83.25	84.96			82	83.25	82.625	-1.25					82	84.96	83.48	-2.96
82	83.25	84.96			82	83.25	82.625	-1.25					82	84.96	83.48	-2.96
82	83.27	85.21			82	83.27	82.635	-1.27					82	85.21	83.605	-3.21
82	83.27	85.21			82	83.27	82.635	-1.27					82	85.21	83.605	-3.21
82	83.39	85.49			82	83.39	82.695	-1.39					82	85.49	83.745	-3.49
82	83.39	85.49			82	83.39	82.695	-1.39					82	85.49	83.745	-3.49
82	83.39	85.49			82	83.39	82.695	-1.39					82	85.49	83.745	-3.49
82	83.56	85.81			82	83.56	82.78	-1.56					82	85.81	83.905	-3.81
82	83.62	85.9			82	83.62	82.81	-1.62					82	85.9	83.95	-3.9
82	83.62	85.9			82	83.62	82.81	-1.62					82	85.9	83.95	-3.9
82	83.8	86.08			82	83.8	82.9	-1.8					82	86.08	84.04	-4.08
82	83.89	86.18			82	83.89	82.945	-1.89					82	86.18	84.09	-4.18
82	84	86.26			82	84	83	-2					82	86.26	84.13	-4.26
82	84.09	86.34			82	84.09	83.045	-2.09					82	86.34	84.17	-4.34
83	84.09	86.34			83	84.09	83.545	-1.09					83	86.34	84.67	-3.34
83	84.27	86.4			83	84.27	83.635	-1.27					83	86.4	84.7	-3.4
83	84.35	86.4			83	84.35	83.675	-1.35					83	86.4	84.7	-3.4
83	84.43	86.36			83	84.43	83.715	-1.43					83	86.36	84.68	-3.36
83	84.49	86.31			83	84.49	83.745	-1.49					83	86.31	84.655	-3.31
83	84.56	86.26			83	84.56	83.78	-1.56					83	86.26	84.63	-3.26
83	84.63	86.2			83	84.63	83.815	-1.63					83	86.2	84.6	-3.2
83	84.7	86.13			83	84.7	83.85	-1.7					83	86.13	84.565	-3.13
83	84.82	85.95			83	84.82	83.91	-1.82					83	85.95	84.475	-2.95
83	84.84	85.85			83	84.84	83.92	-1.84					83	85.85	84.425	-2.85
83	84.85	85.72			83	84.85	83.925	-1.85					83	85.72	84.36	-2.72
83	84.85	85.72			83	84.85	83.925	-1.85					83	85.72	84.36	-2.72
83	84.85	85.72			83	84.85	83.925	-1.85					83	85.72	84.36	-2.72
83	84.79	85.33			83	84.79	83.895	-1.79					83	85.33	84.165	-2.33
83	84.72	85.21			83	84.72	83.86	-1.72					83	85.21	84.105	-2.21
84	84.64	85.08			84	84.64	84.32	-0.64					84	85.08	84.54	-1.08
84	84.55	84.94			84	84.55	84.275	-0.55					84	84.94	84.47	-0.94
84	84.46	84.79			84	84.46	84.23	-0.46					84	84.79	84.395	-0.79
84	84.37	84.65			84	84.37	84.185	-0.37					84	84.65	84.325	-0.65
84	84.29	84.52			84	84.29	84.145	-0.29					84	84.52	84.26	-0.52
84	84.23	84.43			84	84.23	84.115	-0.23					84	84.43	84.215	-0.43
84	84.18	84.35			84	84.18	84.09	-0.18					84	84.35	84.175	-0.35
84	84.14	84.29			84	84.14	84.07	-0.14					84	84.29	84.145	-0.29
84	84.13	84.24			84	84.13	84.065	-0.13					84	84.24	84.12	-0.24
84	84.11	84.19			84	84.11	84.055	-0.11					84	84.19	84.095	-0.19
83	84.11	84.19			83	84.11	83.555	-1.11					83	84.19	83.595	-1.19
83	84.11	84.19			83	84.11	83.555	-1.11					83	84.19	83.595	-1.19
83	84.11	84.19			83	84.11	83.555	-1.11					83	84.19	83.595	-1.19
83	83.99	84.07			83	83.99	83.495	-0.99					83	84.07	83.535	-1.07
83	83.96	84.06			83	83.96	83.48	-0.96					83	84.06	83.53	-1.06
83	83.95	84.06			83	83.95	83.475	-0.95					83	84.06	83.53	-1.06
83	83.97	84.08			83	83.97	83.485	-0.97					83	84.08	83.54	-1.08
83	83.97	84.08			83	83.97	83.485	-0.97					83	84.08	83.54	-1.08
83	83.97	84.08			83	83.97	83.485	-0.97					83	84.08	83.54	-1.08
83	84.08	83.99			83	84.08	83.54	-1.08					83	83.99	83.495	-0.99
83	84.08	83.99			83	84.08	83.54	-1.08					83	83.99	83.495	-0.99
83	84.08	83.99			83	84.08	83.54	-1.08					83	83.99	83.495	-0.99
83	84.28	83.86			83	84.28	83.64	-1.28					83	83.86	83.43	-0.86
83	84.36	83.82			83	84.36	83.68	-1.36					83	83.82	83.41	-0.82
83	84.36	83.82			83	84.36	83.68	-1.36					83	83.82	83.41	-0.82
83	84.36	83.82			83	84.36	83.68	-1.36					83	83.82	83.41	-0.82
83	84.36	83.82			83	84.36	83.68	-1.36					83	83.82	83.41	-0.82
83	84.36	83.82			83	84.36	83.68	-1.36					83	83.82	83.41	-0.82
83	84.48	83.54			83	84.48	83.74	-1.48					83	83.54	83.27	-0.54
83	84.49	83.5			83	84.49	83.745	-1.49					83	83.5	83.25	-0.5
83	84.49	83.5			83	84.49	83.745	-1.49					83	83.5	83.25	-0.5
83	84.53	83.45			83	84.53	83.765	-1.53					83	83.45	83.225	-0.45
83	84.55	83.42			83	84.55	83.775	-1.55					83	83.42	83.21	-0.42
83	84.58	83.41			83	84.58	83.79	-1.58					83	83.41	83.205	-0.41
84	84.61	83.39			84	84.61	84.305	-0.61					84	83.39	83.695	0.61
84	84.67	83.36			84	84.67	84.335	-0.67					84	83.36	83.68	0.64
84	84.69	83.37			84	84.69	84.345	-0.69					84	83.37	83.685	0.63
84	84.69	83.37			84	84.69	84.345	-0.69					84	83.37	83.685	0.63
85	84.7	83.44			85	84.7	84.85	0.3					85	83.44	84.22	1.56
85	84.71	83.5			85	84.71	84.855	0.29					85	83.5	84.25	1.5
85	84.7	83.57			85	84.7	84.85	0.3					85	83.57	84.285	1.43
84	84.68	83.66			84	84.68	84.34	-0.68					84	83.66	83.83	0.34
84	84.66	83.75			84	84.66	84.33	-0.66					84	83.75	83.875	0.25
84	84.63	83.84			84	84.63	84.315	-0.63					84	83.84	83.92	0.16
84	84.61	83.93			84	84.61	84.305	-0.61					84	83.93	83.965	0.07
84	84.61	83.93			84	84.61	84.305	-0.61					84	83.93	83.965	0.07
84	84.61	83.93			84	84.61	84.305	-0.61					84	83.93	83.965	0.07
84	84.61	83.93			84	84.61	84.305	-0.61					84	83.93	83.965	0.07
84	84.48	84.2			84	84.48	84.24	-0.48					84	84.2	84.1	-0.2
84	84.48	84.2			84	84.48	84.24	-0.48					84	84.2	84.1	-0.2
83	84.32	84.21			83	84.32	83.66	-1.32					83	84.21	83.605	-1.21
83	84.24	84.2			83	84.24	83.62	-1.24					83	84.2	83.6	-1.2
83	84.24	84.2			83	84.24	83.62	-1.24					83	84.2	83.6	-1.2
83	84.06	84.19			83	84.06	83.53	-1.06					83	84.19	83.595	-1.19
83	84.06	84.19			83	84.06	83.53	-1.06					83	84.19	83.595	-1.19
83	83.84	84.15			83	83.84	83.42	-0.84					83	84.15	83.575	-1.15
83	83.84	84.15			83	83.84	83.42	-0.84					83	84.15	83.575	-1.15
83	83.84	84.15			83	83.84	83.42	-0.84					83	84.15	83.575	-1.15
83	83.84	84.15			83	83.84	83.42	-0.84					83	84.15	83.575	-1.15
83	83.43	83.96			83	83.43	83.215	-0.43					83	83.96	83.48	-0.96
83	83.43	83.96			83	83.43	83.215	-0.43					83	83.96	83.48	-0.96
84	83.43	83.96			84	83.43	83.715	0.57					84	83.96	83.98	0.04
84	83.43	83.96			84	83.43	83.715	0.57					84	83.96	83.98	0.04
84	83.22	83.72			84	83.22	83.61	0.78					84	83.72	83.86	0.28
84	83.22	83.72			84	83.22	83.61	0.78					84	83.72	83.86	0.28
84	83.22	83.72			84	83.22	83.61	0.78					84	83.72	83.86	0.28
84	83.18	83.55			84	83.18	83.59	0.82					84	83.55	83.775	0.45
84	83.18	83.55			84	83.18	83.59	0.82					84	83.55	83.775	0.45
84	83.18	83.55			84	83.18	83.59	0.82					84	83.55	83.775	0.45
84	83.29	83.51			84	83.29	83.645	0.71					84	83.51	83.755	0.49
84	83.29	83.51			84	83.29	83.645	0.71					84	83.51	83.755	0.49
84	83.29	83.51			84	83.29	83.645	0.71					84	83.51	83.755	0.49
84	83.29	83.51			84	83.29	83.645	0.71					84	83.51	83.755	0.49
84	83.29	83.51			84	83.29	83.645	0.71					84	83.51	83.755	0.49
84	83.29	83.51			84	83.29	83.645	0.71					84	83.51	83.755	0.49
84	83.29	83.51			84	83.29	83.645	0.71					84	83.51	83.755	0.49
84	83.29	83.51			84	83.29	83.645	0.71					84	83.51	83.755	0.49
84	84	84.07			84	84	84	0					84	84.07	84.035	-0.07
84	84	84.07			84	84	84	0					84	84.07	84.035	-0.07
84	84.11	84.18			84	84.11	84.055	-0.11					84	84.18	84.09	-0.18
84	84.11	84.18			84	84.11	84.055	-0.11					84	84.18	84.09	-0.18
84	84.11	84.18			84	84.11	84.055	-0.11					84	84.18	84.09	-0.18
84	84.11	84.18			84	84.11	84.055	-0.11					84	84.18	84.09	-0.18
84	84.11	84.18			84	84.11	84.055	-0.11					84	84.18	84.09	-0.18
84	84.11	84.18			84	84.11	84.055	-0.11					84	84.18	84.09	-0.18
84	84.23	84.54			84	84.23	84.115	-0.23					84	84.54	84.27	-0.54
84	84.23	84.54			84	84.23	84.115	-0.23					84	84.54	84.27	-0.54
84	84.23	84.54			84	84.23	84.115	-0.23					84	84.54	84.27	-0.54
84	84.23	84.54			84	84.23	84.115	-0.23					84	84.54	84.27	-0.54
84	84.23	84.54			84	84.23	84.115	-0.23					84	84.54	84.27	-0.54
84	84.05	84.57			84	84.05	84.025	-0.05					84	84.57	84.285	-0.57
84	83.97	84.5			84	83.97	83.985	0.03					84	84.5	84.25	-0.5
84	83.89	84.41			84	83.89	83.945	0.11					84	84.41	84.205	-0.41
84	83.82	84.35			84	83.82	83.91	0.18					84	84.35	84.175	-0.35
84	83.82	84.35			84	83.82	83.91	0.18					84	84.35	84.175	-0.35
84	83.82	84.35			84	83.82	83.91	0.18					84	84.35	84.175	-0.35
84	83.82	84.35			84	83.82	83.91	0.18					84	84.35	84.175	-0.35
84	83.82	84.35			84	83.82	83.91	0.18					84	84.35	84.175	-0.35
84	83.82	84.35			84	83.82	83.91	0.18					84	84.35	84.175	-0.35
84	83.6	84.16			84	83.6	83.8	0.4					84	84.16	84.08	-0.16
84	83.57	84.15			84	83.57	83.785	0.43					84	84.15	84.075	-0.15
84	83.57	84.15			84	83.57	83.785	0.43					84	84.15	84.075	-0.15
84	83.57	84.15			84	83.57	83.785	0.43					84	84.15	84.075	-0.15
84	83.46	84.06			84	83.46	83.73	0.54					84	84.06	84.03	-0.06
84	83.4	83.98			84	83.4	83.7	0.6					84	83.98	83.99	0.02
84	83.35	83.93			84	83.35	83.675	0.65					84	83.93	83.965	0.07
84	83.35	83.93			84	83.35	83.675	0.65					84	83.93	83.965	0.07
83	83.3	83.89			83	83.3	83.15	-0.3					83	83.89	83.445	-0.89
83	83.3	83.89			83	83.3	83.15	-0.3					83	83.89	83.445	-0.89
83	83.37	83.92			83	83.37	83.185	-0.37					83	83.92	83.46	-0.92
83	83.37	83.92			83	83.37	83.185	-0.37					83	83.92	83.46	-0.92
83	83.52	84			83	83.52	83.26	-0.52					83	84	83.5	-1
83	83.61	84.07			83	83.61	83.305	-0.61					83	84.07	83.535	-1.07
83	83.7	84.13			83	83.7	83.35	-0.7					83	84.13	83.565	-1.13
83	83.78	84.18			83	83.78	83.39	-0.78					83	84.18	83.59	-1.18
83	83.84	84.23			83	83.84	83.42	-0.84					83	84.23	83.615	-1.23
83	83.95	84.29			83	83.95	83.475	-0.95					83	84.29	83.645	-1.29
82	83.95	84.29			82	83.95	82.975	-1.95					82	84.29	83.145	-2.29
83	84.06	84.32			83	84.06	83.53	-1.06					83	84.32	83.66	-1.32
83	84.12	84.33			83	84.12	83.56	-1.12					83	84.33	83.665	-1.33
83	84.2	84.35			83	84.2	83.6	-1.2					83	84.35	83.675	-1.35
82	84.28	84.38			82	84.28	83.14	-2.28					82	84.38	83.19	-2.38
83	84.36	84.43			83	84.36	83.68	-1.36					83	84.43	83.715	-1.43
82	84.45	84.49			82	84.45	83.225	-2.45					82	84.49	83.245	-2.49
82	84.45	84.49			82	84.45	83.225	-2.45					82	84.49	83.245	-2.49
82	84.55	84.54			82	84.55	83.275	-2.55					82	84.54	83.27	-2.54
82	84.57	84.55			82	84.57	83.285	-2.57					82	84.55	83.275	-2.55
82	84.55	84.57			82	84.55	83.275	-2.55					82	84.57	83.285	-2.57
82	84.55	84.57			82	84.55	83.275	-2.55					82	84.57	83.285	-2.57
82	84.47	84.58			82	84.47	83.235	-2.47					82	84.58	83.29	-2.58
82	84.47	84.58			82	84.47	83.235	-2.47					82	84.58	83.29	-2.58
82	84.47	84.58			82	84.47	83.235	-2.47					82	84.58	83.29	-2.58
82	84.33	84.56			82	84.33	83.165	-2.33					82	84.56	83.28	-2.56
82	84.29	84.54			82	84.29	83.145	-2.29					82	84.54	83.27	-2.54
83	84.29	84.54			83	84.29	83.645	-1.29					83	84.54	83.77	-1.54
83	84.22	84.52			83	84.22	83.61	-1.22					83	84.52	83.76	-1.52
83	84.22	84.52			83	84.22	83.61	-1.22					83	84.52	83.76	-1.52
82	84.22	84.52			82	84.22	83.11	-2.22					82	84.52	83.26	-2.52
82	84.22	84.52			82	84.22	83.11	-2.22					82	84.52	83.26	-2.52
82	84.22	84.52			82	84.22	83.11	-2.22					82	84.52	83.26	-2.52
82	83.96	84.44			82	83.96	82.98	-1.96					82	84.44	83.22	-2.44
82	83.9	84.39			82	83.9	82.95	-1.9					82	84.39	83.195	-2.39
82	83.9	84.39			82	83.9	82.95	-1.9					82	84.39	83.195	-2.39
83	83.8	84.27			83	83.8	83.4	-0.8					83	84.27	83.635	-1.27
83	83.69	84.21			83	83.69	83.345	-0.69					83	84.21	83.605	-1.21
83	83.58	84.14			83	83.58	83.29	-0.58					83	84.14	83.57	-1.14
83	83.37	83.98			83	83.37	83.185	-0.37					83	83.98	83.49	-0.98
83	83.37	83.98			83	83.37	83.185	-0.37					83	83.98	83.49	-0.98
83	82.84	83.54			83	82.84	82.92	0.16					83	83.54	83.27	-0.54
83	82.84	83.54			83	82.84	82.92	0.16					83	83.54	83.27	-0.54
83	82.84	83.54			83	82.84	82.92	0.16					83	83.54	83.27	-0.54
83	82.84	83.54			83	82.84	82.92	0.16					83	83.54	83.27	-0.54
83	81.48	82.66			83	81.48	82.24	1.52					83	82.66	82.83	0.34
83	81.48	82.66			83	81.48	82.24	1.52					83	82.66	82.83	0.34
83	81.48	82.66			83	81.48	82.24	1.52					83	82.66	82.83	0.34
83	81.48	82.66			83	81.48	82.24	1.52					83	82.66	82.83	0.34
83	81.48	82.66			83	81.48	82.24	1.52					83	82.66	82.83	0.34
83	79.55	81.52			83	79.55	81.275	3.45					83	81.52	82.26	1.48
83	79.26	81.35			83	79.26	81.13	3.74					83	81.35	82.175	1.65
83	79.26	81.35			83	79.26	81.13	3.74					83	81.35	82.175	1.65
83	79.26	81.35			83	79.26	81.13	3.74					83	81.35	82.175	1.65
83	79.26	81.35			83	79.26	81.13	3.74					83	81.35	82.175	1.65
83	77.99	80.68			83	77.99	80.495	5.01					83	80.68	81.84	2.32
83	77.99	80.68			83	77.99	80.495	5.01					83	80.68	81.84	2.32
83	77.99	80.68			83	77.99	80.495	5.01					83	80.68	81.84	2.32
83	77.99	80.68			83	77.99	80.495	5.01					83	80.68	81.84	2.32
83	77.81	80.39			83	77.81	80.405	5.19					83	80.39	81.695	2.61
83	77.81	80.39			83	77.81	80.405	5.19					83	80.39	81.695	2.61
83	78.27	80.62			83	78.27	80.635	4.73					83	80.62	81.81	2.38
83	78.27	80.62			83	78.27	80.635	4.73					83	80.62	81.81	2.38
83	78.8	80.79			83	78.8	80.9	4.2					83	80.79	81.895	2.21
83	78.8	80.79			83	78.8	80.9	4.2					83	80.79	81.895	2.21
84	78.8	80.79			84	78.8	81.4	5.2					84	80.79	82.395	3.21
84	79.51	80.91			84	79.51	81.755	4.49					84	80.91	82.455	3.09
84	79.7	80.92			84	79.7	81.85	4.3					84	80.92	82.46	3.08
84	79.88	80.95			84	79.88	81.94	4.12					84	80.95	82.475	3.05
84	80.04	80.96			84	80.04	82.02	3.96					84	80.96	82.48	3.04
83	80.04	80.96			83	80.04	81.52	2.96					83	80.96	81.98	2.04
83	80.04	80.96			83	80.04	81.52	2.96					83	80.96	81.98	2.04
83	80.04	80.96			83	80.04	81.52	2.96					83	80.96	81.98	2.04
83	80.04	80.96			83	80.04	81.52	2.96					83	80.96	81.98	2.04
83	80.04	80.96			83	80.04	81.52	2.96					83	80.96	81.98	2.04
83	81.06	81.13			83	81.06	82.03	1.94					83	81.13	82.065	1.87
83	81.17	81.23			83	81.17	82.085	1.83					83	81.23	82.115	1.77
83	81.17	81.23			83	81.17	82.085	1.83					83	81.23	82.115	1.77
83	81.34	81.39			83	81.34	82.17	1.66					83	81.39	82.195	1.61
83	81.32	81.43			83	81.32	82.16	1.68					83	81.43	82.215	1.57
83	81.32	81.43			83	81.32	82.16	1.68					83	81.43	82.215	1.57
83	81.32	81.43			83	81.32	82.16	1.68					83	81.43	82.215	1.57
83	81.24	81.6			83	81.24	82.12	1.76					83	81.6	82.3	1.4
83	81.25	81.71			83	81.25	82.125	1.75					83	81.71	82.355	1.29
83	81.25	81.71			83	81.25	82.125	1.75					83	81.71	82.355	1.29
83	81.25	81.71			83	81.25	82.125	1.75					83	81.71	82.355	1.29
83	81.44	82.23			83	81.44	82.22	1.56					83	82.23	82.615	0.77
83	81.57	82.43			83	81.57	82.285	1.43					83	82.43	82.715	0.57
83	81.69	82.61			83	81.69	82.345	1.31					83	82.61	82.805	0.39
83	81.82	82.78			83	81.82	82.41	1.18					83	82.78	82.89	0.22
83	81.82	82.78			83	81.82	82.41	1.18					83	82.78	82.89	0.22
83	82.2	83.3			83	82.2	82.6	0.8					83	83.3	83.15	-0.3
83	82.2	83.3			83	82.2	82.6	0.8					83	83.3	83.15	-0.3
83	82.2	83.3			83	82.2	82.6	0.8					83	83.3	83.15	-0.3
83	82.2	83.3			83	82.2	82.6	0.8					83	83.3	83.15	-0.3
83	82.2	83.3			83	82.2	82.6	0.8					83	83.3	83.15	-0.3
83	82.93	84.02			83	82.93	82.965	0.07					83	84.02	83.51	-1.02
83	82.93	84.02			83	82.93	82.965	0.07					83	84.02	83.51	-1.02
83	82.93	84.02			83	82.93	82.965	0.07					83	84.02	83.51	-1.02
83	82.93	84.02			83	82.93	82.965	0.07					83	84.02	83.51	-1.02
83	82.93	84.02			83	82.93	82.965	0.07					83	84.02	83.51	-1.02
83	82.93	84.02			83	82.93	82.965	0.07					83	84.02	83.51	-1.02
83	82.93	84.02			83	82.93	82.965	0.07					83	84.02	83.51	-1.02
83	82.93	84.02			83	82.93	82.965	0.07					83	84.02	83.51	-1.02
83	82.93	84.02			83	82.93	82.965	0.07					83	84.02	83.51	-1.02
83	82.93	84.02			83	82.93	82.965	0.07					83	84.02	83.51	-1.02
83	82.73	83.3			83	82.73	82.865	0.27					83	83.3	83.15	-0.3
83	82.61	83.15			83	82.61	82.805	0.39					83	83.15	83.075	-0.15
83	82.61	83.15			83	82.61	82.805	0.39					83	83.15	83.075	-0.15
83	82.61	83.15			83	82.61	82.805	0.39					83	83.15	83.075	-0.15
83	82.61	83.15			83	82.61	82.805	0.39					83	83.15	83.075	-0.15
83	82.07	82.58			83	82.07	82.535	0.93					83	82.58	82.79	0.42
83	81.93	82.44			83	81.93	82.465	1.07					83	82.44	82.72	0.56
83	81.93	82.44			83	81.93	82.465	1.07					83	82.44	82.72	0.56
83	81.93	82.44			83	81.93	82.465	1.07					83	82.44	82.72	0.56
83	81.47	82			83	81.47	82.235	1.53					83	82	82.5	1
83	81.47	82			83	81.47	82.235	1.53					83	82	82.5	1
83	81.27	81.82			83	81.27	82.135	1.73					83	81.82	82.41	1.18
83	81.22	81.77			83	81.22	82.11	1.78					83	81.77	82.385	1.23
83	81.22	81.77			83	81.22	82.11	1.78					83	81.77	82.385	1.23
83	81.26	81.78			83	81.26	82.13	1.74					83	81.78	82.39	1.22
83	81.26	81.78			83	81.26	82.13	1.74					83	81.78	82.39	1.22
82	81.26	81.78			82	81.26	81.63	0.74					82	81.78	81.89	0.22
82	81.26	81.78			82	81.26	81.63	0.74					82	81.78	81.89	0.22
82	81.26	81.78			82	81.26	81.63	0.74					82	81.78	81.89	0.22
82	81.59	82.12			82	81.59	81.795	0.41					82	82.12	82.06	-0.12
82	81.69	82.24			82	81.69	81.845	0.31					82	82.24	82.12	-0.24
82	81.69	82.24			82	81.69	81.845	0.31					82	82.24	82.12	-0.24
82	81.69	82.24			82	81.69	81.845	0.31					82	82.24	82.12	-0.24
82	81.69	82.24			82	81.69	81.845	0.31					82	82.24	82.12	-0.24
82	81.69	82.24			82	81.69	81.845	0.31					82	82.24	82.12	-0.24
82	82.4	82.9			82	82.4	82.2	-0.4					82	82.9	82.45	-0.9
82	82.71	83.2			82	82.71	82.355	-0.71					82	83.2	82.6	-1.2
82	82.71	83.2			82	82.71	82.355	-0.71					82	83.2	82.6	-1.2
82	83.03	83.54			82	83.03	82.515	-1.03					82	83.54	82.77	-1.54
82	83.03	83.54			82	83.03	82.515	-1.03					82	83.54	82.77	-1.54
82	83.33	83.86			82	83.33	82.665	-1.33					82	83.86	82.93	-1.86
82	83.33	83.86			82	83.33	82.665	-1.33					82	83.86	82.93	-1.86
83	83.33	83.86			83	83.33	83.165	-0.33					83	83.86	83.43	-0.86
83	83.33	83.86			83	83.33	83.165	-0.33					83	83.86	83.43	-0.86
83	83.33	83.86			83	83.33	83.165	-0.33					83	83.86	83.43	-0.86
83	83.33	83.86			83	83.33	83.165	-0.33					83	83.86	83.43	-0.86
83	83.96	84.65			83	83.96	83.48	-0.96					83	84.65	83.825	-1.65
83	83.96	84.65			83	83.96	83.48	-0.96					83	84.65	83.825	-1.65
83	84.13	84.89			83	84.13	83.565	-1.13					83	84.89	83.945	-1.89
83	84.23	85.01			83	84.23	83.615	-1.23					83	85.01	84.005	-2.01
83	84.33	85.13			83	84.33	83.665	-1.33					83	85.13	84.065	-2.13
83	84.4	85.25			83	84.4	83.7	-1.4					83	85.25	84.125	-2.25
83	84.4	85.25			83	84.4	83.7	-1.4					83	85.25	84.125	-2.25
83	84.4	85.25			83	84.4	83.7	-1.4					83	85.25	84.125	-2.25
83	84.4	85.25			83	84.4	83.7	-1.4					83	85.25	84.125	-2.25
83	84.4	85.25			83	84.4	83.7	-1.4					83	85.25	84.125	-2.25
83	84.63	85.8			83	84.63	83.815	-1.63					83	85.8	84.4	-2.8
83	84.66	85.88			83	84.66	83.83	-1.66					83	85.88	84.44	-2.88
83	84.66	85.88			83	84.66	83.83	-1.66					83	85.88	84.44	-2.88
83	84.66	85.88			83	84.66	83.83	-1.66					83	85.88	84.44	-2.88
83	84.66	85.88			83	84.66	83.83	-1.66					83	85.88	84.44	-2.88
83	84.66	85.88			83	84.66	83.83	-1.66					83	85.88	84.44	-2.88
83	84.66	85.88			83	84.66	83.83	-1.66					83	85.88	84.44	-2.88
83	84.72	86.11			83	84.72	83.86	-1.72					83	86.11	84.555	-3.11
83	84.72	86.11			83	84.72	83.86	-1.72					83	86.11	84.555	-3.11
83	84.72	86.11			83	84.72	83.86	-1.72					83	86.11	84.555	-3.11
83	84.71	86.1			83	84.71	83.855	-1.71					83	86.1	84.55	-3.1
83	84.71	86.1			83	84.71	83.855	-1.71					83	86.1	84.55	-3.1
83	84.71	86.1			83	84.71	83.855	-1.71					83	86.1	84.55	-3.1
83	84.67	85.98			83	84.67	83.835	-1.67					83	85.98	84.49	-2.98
83	84.67	85.98			83	84.67	83.835	-1.67					83	85.98	84.49	-2.98
83	84.67	85.98			83	84.67	83.835	-1.67					83	85.98	84.49	-2.98
83	84.67	85.98			83	84.67	83.835	-1.67					83	85.98	84.49	-2.98
83	84.67	85.98			83	84.67	83.835	-1.67					83	85.98	84.49	-2.98
83	84.76	85.66			83	84.76	83.88	-1.76					83	85.66	84.33	-2.66
83	84.86	85.6			83	84.86	83.93	-1.86					83	85.6	84.3	-2.6
83	84.86	85.6			83	84.86	83.93	-1.86					83	85.6	84.3	-2.6
83	85.25	85.54			83	85.25	84.125	-2.25					83	85.54	84.27	-2.54
83	85.42	85.58			83	85.42	84.21	-2.42					83	85.58	84.29	-2.58
83	85.42	85.58			83	85.42	84.21	-2.42					83	85.58	84.29	-2.58
83	85.42	85.58			83	85.42	84.21	-2.42					83	85.58	84.29	-2.58
83	86.09	85.83			83	86.09	84.545	-3.09					83	85.83	84.415	-2.83
83	86.09	85.83			83	86.09	84.545	-3.09					83	85.83	84.415	-2.83
83	86.09	85.83			83	86.09	84.545	-3.09					83	85.83	84.415	-2.83
83	86.94	86.23			83	86.94	84.97	-3.94					83	86.23	84.615	-3.23
83	87.27	86.42			83	87.27	85.135	-4.27					83	86.42	84.71	-3.42
84	87.27	86.42			84	87.27	85.635	-3.27					84	86.42	85.21	-2.42
84	87.27	86.42			84	87.27	85.635	-3.27					84	86.42	85.21	-2.42
84	88.4	87.2			84	88.4	86.2	-4.4					84	87.2	85.6	-3.2
84	88.82	87.51			84	88.82	86.41	-4.82					84	87.51	85.755	-3.51
84	88.82	87.51			84	88.82	86.41	-4.82					84	87.51	85.755	-3.51
84	88.82	87.51			84	88.82	86.41	-4.82					84	87.51	85.755	-3.51
84	90.07	88.51			84	90.07	87.035	-6.07					84	88.51	86.255	-4.51
84	90.07	88.51			84	90.07	87.035	-6.07					84	88.51	86.255	-4.51
84	90.83	89.26			84	90.83	87.415	-6.83					84	89.26	86.63	-5.26
84	91.19	89.61			84	91.19	87.595	-7.19					84	89.61	86.805	-5.61
84	91.54	89.95			84	91.54	87.77	-7.54					84	89.95	86.975	-5.95
84	91.86	90.26			84	91.86	87.93	-7.86					84	90.26	87.13	-6.26
85	92.15	90.56			85	92.15	88.575	-7.15					85	90.56	87.78	-5.56
86	92.41	90.82			86	92.41	89.205	-6.41					86	90.82	88.41	-4.82
87	92.63	91.06			87	92.63	89.815	-5.63					87	91.06	89.03	-4.06
89	92.82	91.27			89	92.82	90.91	-3.82					89	91.27	90.135	-2.27
90	92.97	91.47			90	92.97	91.485	-2.97					90	91.47	90.735	-1.47
91	93.08	91.62			91	93.08	92.04	-2.08					91	91.62	91.31	-0.62
92	93.08	91.62			92	93.08	92.54	-1.08					92	91.62	91.81	0.38
93	93.16	91.84			93	93.16	93.08	-0.16					93	91.84	92.42	1.16
93	93.13	91.9			93	93.13	93.065	-0.13					93	91.9	92.45	1.1
93	93.07	91.92			93	93.07	93.035	-0.07					93	91.92	92.46	1.08
93	92.94	91.91			93	92.94	92.97	0.06					93	91.91	92.455	1.09
93	92.78	91.87			93	92.78	92.89	0.22					93	91.87	92.435	1.13
93	92.59	91.77			93	92.59	92.795	0.41					93	91.77	92.385	1.23
93	92.36	91.64			93	92.36	92.68	0.64					93	91.64	92.32	1.36
94	92.36	91.64			94	92.36	93.18	1.64					94	91.64	92.82	2.36
93	92.36	91.64			93	92.36	92.68	0.64					93	91.64	92.32	1.36
93	92.36	91.64			93	92.36	92.68	0.64					93	91.64	92.32	1.36
93	91.2	90.79			93	91.2	92.1	1.8					93	90.79	91.895	2.21
93	90.84	90.51			93	90.84	91.92	2.16					93	90.51	91.755	2.49
93	90.47	90.21			93	90.47	91.735	2.53					93	90.21	91.605	2.79
92	90.47	90.21			92	90.47	91.235	1.53					92	90.21	91.105	1.79
92	90.47	90.21			92	90.47	91.235	1.53					92	90.21	91.105	1.79
92	90.47	90.21			92	90.47	91.235	1.53					92	90.21	91.105	1.79
92	88.49	88.53			92	88.49	90.245	3.51					92	88.53	90.265	3.47
92	88.49	88.53			92	88.49	90.245	3.51					92	88.53	90.265	3.47
91	87.69	87.86			91	87.69	89.345	3.31					91	87.86	89.43	3.14
91	87.3	87.53			91	87.3	89.15	3.7					91	87.53	89.265	3.47
91	86.95	87.2			91	86.95	88.975	4.05					91	87.2	89.1	3.8
90	86.61	86.88			90	86.61	88.305	3.39					90	86.88	88.44	3.12
90	86.3	86.57			90	86.3	88.15	3.7					90	86.57	88.285	3.43
89	86.01	86.27			89	86.01	87.505	2.99					89	86.27	87.635	2.73
89	85.74	86.01			89	85.74	87.37	3.26					89	86.01	87.505	2.99
88	85.5	85.77			88	85.5	86.75	2.5					88	85.77	86.885	2.23
88	85.29	85.56			88	85.29	86.645	2.71					88	85.56	86.78	2.44
87	85.09	85.37			87	85.09	86.045	1.91					87	85.37	86.185	1.63
87	84.93	85.2			87	84.93	85.965	2.07					87	85.2	86.1	1.8
87	84.8	85.05			87	84.8	85.9	2.2					87	85.05	86.025	1.95
87	84.7	84.93			87	84.7	85.85	2.3					87	84.93	85.965	2.07
86	84.63	84.83			86	84.63	85.315	1.37					86	84.83	85.415	1.17
86	84.57	84.75			86	84.57	85.285	1.43					86	84.75	85.375	1.25
86	84.57	84.75			86	84.57	85.285	1.43					86	84.75	85.375	1.25
85	84.57	84.75			85	84.57	84.785	0.43					85	84.75	84.875	0.25
85	84.57	84.75			85	84.57	84.785	0.43					85	84.75	84.875	0.25
85	84.57	84.75			85	84.57	84.785	0.43					85	84.75	84.875	0.25
85	84.57	84.75			85	84.57	84.785	0.43					85	84.75	84.875	0.25
85	84.57	84.75			85	84.57	84.785	0.43					85	84.75	84.875	0.25
85	84.57	84.75			85	84.57	84.785	0.43					85	84.75	84.875	0.25
85	85.2	84.74			85	85.2	85.1	-0.2					85	84.74	84.87	0.26
85	85.34	84.76			85	85.34	85.17	-0.34					85	84.76	84.88	0.24
85	85.34	84.76			85	85.34	85.17	-0.34					85	84.76	84.88	0.24
85	85.6	84.83			85	85.6	85.3	-0.6					85	84.83	84.915	0.17
85	85.6	84.83			85	85.6	85.3	-0.6					85	84.83	84.915	0.17
84	85.82	84.91			84	85.82	84.91	-1.82					84	84.91	84.455	-0.91
84	85.9	84.95			84	85.9	84.95	-1.9					84	84.95	84.475	-0.95
84	85.9	84.95			84	85.9	84.95	-1.9					84	84.95	84.475	-0.95
85	86.02	85.02			85	86.02	85.51	-1.02					85	85.02	85.01	-0.02
85	86.04	85.05			85	86.04	85.52	-1.04					85	85.05	85.025	-0.05
85	86.04	85.05			85	86.04	85.52	-1.04					85	85.05	85.025	-0.05
85	86.04	85.05			85	86.04	85.52	-1.04					85	85.05	85.025	-0.05
85	86.05	85.17			85	86.05	85.525	-1.05					85	85.17	85.085	-0.17
85	86.05	85.17			85	86.05	85.525	-1.05					85	85.17	85.085	-0.17
85	86.05	85.17			85	86.05	85.525	-1.05					85	85.17	85.085	-0.17
85	86.05	85.17			85	86.05	85.525	-1.05					85	85.17	85.085	-0.17
85	85.88	85.38			85	85.88	85.44	-0.88					85	85.38	85.19	-0.38
85	85.88	85.38			85	85.88	85.44	-0.88					85	85.38	85.19	-0.38
85	85.88	85.38			85	85.88	85.44	-0.88					85	85.38	85.19	-0.38
85	85.88	85.38			85	85.88	85.44	-0.88					85	85.38	85.19	-0.38
85	85.65	85.72			85	85.65	85.325	-0.65					85	85.72	85.36	-0.72
85	85.65	85.72			85	85.65	85.325	-0.65					85	85.72	85.36	-0.72
85	85.58	85.94			85	85.58	85.29	-0.58					85	85.94	85.47	-0.94
85	85.58	85.94			85	85.58	85.29	-0.58					85	85.94	85.47	-0.94
86	85.58	85.94			86	85.58	85.79	0.42					86	85.94	85.97	0.06
86	85.58	85.94			86	85.58	85.79	0.42					86	85.94	85.97	0.06
86	85.58	85.94			86	85.58	85.79	0.42					86	85.94	85.97	0.06
86	85.64	86.38			86	85.64	85.82	0.36					86	86.38	86.19	-0.38
86	85.69	86.49			86	85.69	85.845	0.31					86	86.49	86.245	-0.49
86	85.69	86.49			86	85.69	85.845	0.31					86	86.49	86.245	-0.49
86	85.69	86.49			86	85.69	85.845	0.31					86	86.49	86.245	-0.49
86	85.88	86.84			86	85.88	85.94	0.12					86	86.84	86.42	-0.84
86	85.94	86.94			86	85.94	85.97	0.06					86	86.94	86.47	-0.94
85	85.99	87.04			85	85.99	85.495	-0.99					85	87.04	86.02	-2.04
86	85.99	87.04			86	85.99	85.995	0.01					86	87.04	86.52	-1.04
86	86.08	87.24			86	86.08	86.04	-0.08					86	87.24	86.62	-1.24
86	86.1	87.33			86	86.1	86.05	-0.1					86	87.33	86.665	-1.33
85	86.1	87.33			85	86.1	85.55	-1.1					85	87.33	86.165	-2.33
85	86.08	87.46			85	86.08	85.54	-1.08					85	87.46	86.23	-2.46
85	86.05	87.5			85	86.05	85.525	-1.05					85	87.5	86.25	-2.5
85	86.01	87.52			85	86.01	85.505	-1.01					85	87.52	86.26	-2.52
85	86.01	87.52			85	86.01	85.505	-1.01					85	87.52	86.26	-2.52
85	86.01	87.52			85	86.01	85.505	-1.01					85	87.52	86.26	-2.52
85	86.01	87.52			85	86.01	85.505	-1.01					85	87.52	86.26	-2.52
85	86.01	87.52			85	86.01	85.505	-1.01					85	87.52	86.26	-2.52
85	85.56	87.61			85	85.56	85.28	-0.56					85	87.61	86.305	-2.61
85	85.56	87.61			85	85.56	85.28	-0.56					85	87.61	86.305	-2.61
85	85.56	87.61			85	85.56	85.28	-0.56					85	87.61	86.305	-2.61
85	85.56	87.61			85	85.56	85.28	-0.56					85	87.61	86.305	-2.61
85	85.56	87.61			85	85.56	85.28	-0.56					85	87.61	86.305	-2.61
85	84.94	87.48			85	84.94	84.97	0.06					85	87.48	86.24	-2.48
85	84.94	87.48			85	84.94	84.97	0.06					85	87.48	86.24	-2.48
85	84.94	87.48			85	84.94	84.97	0.06					85	87.48	86.24	-2.48
85	84.77	87.34			85	84.77	84.885	0.23					85	87.34	86.17	-2.34
85	84.65	87.14			85	84.65	84.825	0.35					85	87.14	86.07	-2.14
85	84.62	87.03			85	84.62	84.81	0.38					85	87.03	86.015	-2.03
84	84.59	86.91			84	84.59	84.295	-0.59					84	86.91	85.455	-2.91
84	84.59	86.91			84	84.59	84.295	-0.59					84	86.91	85.455	-2.91
84	84.56	86.65			84	84.56	84.28	-0.56					84	86.65	85.325	-2.65
84	84.55	86.51			84	84.55	84.275	-0.55					84	86.51	85.255	-2.51
83	84.57	86.35			83	84.57	83.785	-1.57					83	86.35	84.675	-3.35
83	84.61	86.18			83	84.61	83.805	-1.61					83	86.18	84.59	-3.18
83	84.67	85.98			83	84.67	83.835	-1.67					83	85.98	84.49	-2.98
82	84.67	85.98			82	84.67	83.335	-2.67					82	85.98	83.99	-3.98
82	84.79	85.55			82	84.79	83.395	-2.79					82	85.55	83.775	-3.55
82	84.79	85.55			82	84.79	83.395	-2.79					82	85.55	83.775	-3.55
81	84.79	85.55			81	84.79	82.895	-3.79					81	85.55	83.275	-4.55
81	85.01	84.97			81	85.01	83.005	-4.01					81	84.97	82.985	-3.97
81	85.06	84.8			81	85.06	83.03	-4.06					81	84.8	82.9	-3.8
80	85.13	84.65			80	85.13	82.565	-5.13					80	84.65	82.325	-4.65
80	85.18	84.5			80	85.18	82.59	-5.18					80	84.5	82.25	-4.5
81	85.23	84.38			81	85.23	83.115	-4.23					81	84.38	82.69	-3.38
81	85.27	84.27			81	85.27	83.135	-4.27					81	84.27	82.635	-3.27
81	85.27	84.27			81	85.27	83.135	-4.27					81	84.27	82.635	-3.27
81	85.31	84.09			81	85.31	83.155	-4.31					81	84.09	82.545	-3.09
81	85.34	84.04			81	85.34	83.17	-4.34					81	84.04	82.52	-3.04
81	85.34	84.04			81	85.34	83.17	-4.34					81	84.04	82.52	-3.04
81	85.39	83.96			81	85.39	83.195	-4.39					81	83.96	82.48	-2.96
81	85.42	83.93			81	85.42	83.21	-4.42					81	83.93	82.465	-2.93
81	85.46	83.94			81	85.46	83.23	-4.46					81	83.94	82.47	-2.94
81	85.49	83.97			81	85.49	83.245	-4.49					81	83.97	82.485	-2.97
81	85.52	84.04			81	85.52	83.26	-4.52					81	84.04	82.52	-3.04
82	85.57	84.16			82	85.57	83.785	-3.57					82	84.16	83.08	-2.16
82	85.62	84.31			82	85.62	83.81	-3.62					82	84.31	83.155	-2.31
82	85.62	84.31			82	85.62	83.81	-3.62					82	84.31	83.155	-2.31
83	85.72	84.61			83	85.72	84.36	-2.72					83	84.61	83.805	-1.61
83	85.76	84.73			83	85.76	84.38	-2.76					83	84.73	83.865	-1.73
84	85.81	84.86			84	85.81	84.905	-1.81					84	84.86	84.43	-0.86
84	85.81	84.86			84	85.81	84.905	-1.81					84	84.86	84.43	-0.86
84	85.81	84.86			84	85.81	84.905	-1.81					84	84.86	84.43	-0.86
84	85.99	85.24			84	85.99	84.995	-1.99					84	85.24	84.62	-1.24
84	85.99	85.24			84	85.99	84.995	-1.99					84	85.24	84.62	-1.24
84	86.14	85.48			84	86.14	85.07	-2.14					84	85.48	84.74	-1.48
84	86.23	85.61			84	86.23	85.115	-2.23					84	85.61	84.805	-1.61
84	86.23	85.61			84	86.23	85.115	-2.23					84	85.61	84.805	-1.61
84	86.51	85.88			84	86.51	85.255	-2.51					84	85.88	84.94	-1.88
84	86.58	85.96			84	86.58	85.29	-2.58					84	85.96	84.98	-1.96
84	86.65	86.05			84	86.65	85.325	-2.65					84	86.05	85.025	-2.05
84	86.65	86.05			84	86.65	85.325	-2.65					84	86.05	85.025	-2.05
84	86.75	86.23			84	86.75	85.375	-2.75					84	86.23	85.115	-2.23
84	86.79	86.29			84	86.79	85.395	-2.79					84	86.29	85.145	-2.29
84	86.79	86.29			84	86.79	85.395	-2.79					84	86.29	85.145	-2.29
84	86.79	86.29			84	86.79	85.395	-2.79					84	86.29	85.145	-2.29
84	86.84	86.3			84	86.84	85.42	-2.84					84	86.3	85.15	-2.3
84	86.84	86.32			84	86.84	85.42	-2.84					84	86.32	85.16	-2.32
84	86.84	86.38			84	86.84	85.42	-2.84					84	86.38	85.19	-2.38
84	86.82	86.41			84	86.82	85.41	-2.82					84	86.41	85.205	-2.41
84	86.8	86.44			84	86.8	85.4	-2.8					84	86.44	85.22	-2.44
85	86.78	86.45			85	86.78	85.89	-1.78					85	86.45	85.725	-1.45
85	86.75	86.47			85	86.75	85.875	-1.75					85	86.47	85.735	-1.47
85	86.72	86.49			85	86.72	85.86	-1.72					85	86.49	85.745	-1.49
85	86.68	86.5			85	86.68	85.84	-1.68					85	86.5	85.75	-1.5
85	86.65	86.53			85	86.65	85.825	-1.65					85	86.53	85.765	-1.53
85	86.62	86.56			85	86.62	85.81	-1.62					85	86.56	85.78	-1.56
85	86.57	86.61			85	86.57	85.785	-1.57					85	86.61	85.805	-1.61
85	86.54	86.66			85	86.54	85.77	-1.54					85	86.66	85.83	-1.66
85	86.51	86.7			85	86.51	85.755	-1.51					85	86.7	85.85	-1.7
85	86.5	86.74			85	86.5	85.75	-1.5					85	86.74	85.87	-1.74
85	86.48	86.78			85	86.48	85.74	-1.48					85	86.78	85.89	-1.78
85	86.46	86.81			85	86.46	85.73	-1.46					85	86.81	85.905	-1.81
85	86.43	86.84			85	86.43	85.715	-1.43					85	86.84	85.92	-1.84
85	86.4	86.88			85	86.4	85.7	-1.4					85	86.88	85.94	-1.88
85	86.38	86.94			85	86.38	85.69	-1.38					85	86.94	85.97	-1.94
85	86.37	86.99			85	86.37	85.685	-1.37					85	86.99	85.995	-1.99
85	86.36	87.02			85	86.36	85.68	-1.36					85	87.02	86.01	-2.02
85	86.35	87.02			85	86.35	85.675	-1.35					85	87.02	86.01	-2.02
85	86.34	87.04			85	86.34	85.67	-1.34					85	87.04	86.02	-2.04
85	86.34	87.06			85	86.34	85.67	-1.34					85	87.06	86.03	-2.06
85	86.33	87.1			85	86.33	85.665	-1.33					85	87.1	86.05	-2.1
85	86.32	87.14			85	86.32	85.66	-1.32					85	87.14	86.07	-2.14
85	86.32	87.17			85	86.32	85.66	-1.32					85	87.17	86.085	-2.17
85	86.32	87.17			85	86.32	85.66	-1.32					85	87.17	86.085	-2.17
85	86.32	87.17			85	86.32	85.66	-1.32					85	87.17	86.085	-2.17
85	86.32	87.17			85	86.32	85.66	-1.32					85	87.17	86.085	-2.17
85	86.31	87.2			85	86.31	85.655	-1.31					85	87.2	86.1	-2.2
85	86.3	87.2			85	86.3	85.65	-1.3					85	87.2	86.1	-2.2
84	86.27	87.21			84	86.27	85.135	-2.27					84	87.21	85.605	-3.21
85	86.27	87.21			85	86.27	85.635	-1.27					85	87.21	86.105	-2.21
84	86.27	87.21			84	86.27	85.135	-2.27					84	87.21	85.605	-3.21
84	86.3	87.2			84	86.3	85.15	-2.3					84	87.2	85.6	-3.2
84	86.3	87.2			84	86.3	85.15	-2.3					84	87.2	85.6	-3.2
85	86.3	87.2			85	86.3	85.65	-1.3					85	87.2	86.1	-2.2
85	86.3	87.2			85	86.3	85.65	-1.3					85	87.2	86.1	-2.2
85	86.41	87.18			85	86.41	85.705	-1.41					85	87.18	86.09	-2.18
85	86.43	87.19			85	86.43	85.715	-1.43					85	87.19	86.095	-2.19
85	86.46	87.19			85	86.46	85.73	-1.46					85	87.19	86.095	-2.19
84	86.46	87.19			84	86.46	85.23	-2.46					84	87.19	85.595	-3.19
85	86.46	87.19			85	86.46	85.73	-1.46					85	87.19	86.095	-2.19
85	86.46	87.19			85	86.46	85.73	-1.46					85	87.19	86.095	-2.19
85	86.61	87.08			85	86.61	85.805	-1.61					85	87.08	86.04	-2.08
85	86.61	87.08			85	86.61	85.805	-1.61					85	87.08	86.04	-2.08
85	86.61	87.08			85	86.61	85.805	-1.61					85	87.08	86.04	-2.08
85	86.61	87.08			85	86.61	85.805	-1.61					85	87.08	86.04	-2.08
85	86.61	87.08			85	86.61	85.805	-1.61					85	87.08	86.04	-2.08
85	86.9	87.06			85	86.9	85.95	-1.9					85	87.06	86.03	-2.06
85	86.9	87.06			85	86.9	85.95	-1.9					85	87.06	86.03	-2.06
85	86.9	87.06			85	86.9	85.95	-1.9					85	87.06	86.03	-2.06
85	86.9	87.06			85	86.9	85.95	-1.9					85	87.06	86.03	-2.06
85	86.9	87.06			85	86.9	85.95	-1.9					85	87.06	86.03	-2.06
85	86.9	87.06			85	86.9	85.95	-1.9					85	87.06	86.03	-2.06
85	87.17	87			85	87.17	86.085	-2.17					85	87	86	-2
85	87.19	86.98			85	87.19	86.095	-2.19					85	86.98	85.99	-1.98
85	87.19	86.98			85	87.19	86.095	-2.19					85	86.98	85.99	-1.98
85	87.22	86.93			85	87.22	86.11	-2.22					85	86.93	85.965	-1.93
85	87.24	86.9			85	87.24	86.12	-2.24					85	86.9	85.95	-1.9
84	87.24	86.87			84	87.24	85.62	-3.24					84	86.87	85.435	-2.87
85	87.24	86.87			85	87.24	86.12	-2.24					85	86.87	85.935	-1.87
85	87.24	86.87			85	87.24	86.12	-2.24					85	86.87	85.935	-1.87
85	87.24	86.87			85	87.24	86.12	-2.24					85	86.87	85.935	-1.87
85	87.23	86.88			85	87.23	86.115	-2.23					85	86.88	85.94	-1.88
85	87.23	86.88			85	87.23	86.115	-2.23					85	86.88	85.94	-1.88
85	87.2	86.86			85	87.2	86.1	-2.2					85	86.86	85.93	-1.86
85	87.2	86.86			85	87.2	86.1	-2.2					85	86.86	85.93	-1.86
85	87.07	86.81			85	87.07	86.035	-2.07					85	86.81	85.905	-1.81
85	86.99	86.78			85	86.99	85.995	-1.99					85	86.78	85.89	-1.78
85	86.82	86.74			85	86.82	85.91	-1.82					85	86.74	85.87	-1.74
85	86.82	86.74			85	86.82	85.91	-1.82					85	86.74	85.87	-1.74
85	86.68	86.71			85	86.68	85.84	-1.68					85	86.71	85.855	-1.71
85	86.68	86.71			85	86.68	85.84	-1.68					85	86.71	85.855	-1.71
85	86.65	86.66			85	86.65	85.825	-1.65					85	86.66	85.83	-1.66
85	86.65	86.66			85	86.65	85.825	-1.65					85	86.66	85.83	-1.66
85	86.65	86.66			85	86.65	85.825	-1.65					85	86.66	85.83	-1.66
85	86.65	86.66			85	86.65	85.825	-1.65					85	86.66	85.83	-1.66
85	86.65	86.66			85	86.65	85.825	-1.65					85	86.66	85.83	-1.66
85	86.65	86.66			85	86.65	85.825	-1.65					85	86.66	85.83	-1.66
85	86.69	86.75			85	86.69	85.845	-1.69					85	86.75	85.875	-1.75
85	86.69	86.75			85	86.69	85.845	-1.69					85	86.75	85.875	-1.75
84	86.75	86.78			84	86.75	85.375	-2.75					84	86.78	85.39	-2.78
84	86.79	86.82			84	86.79	85.395	-2.79					84	86.82	85.41	-2.82
84	86.79	86.82			84	86.79	85.395	-2.79					84	86.82	85.41	-2.82
84	86.79	86.82			84	86.79	85.395	-2.79					84	86.82	85.41	-2.82
84	86.79	86.82			84	86.79	85.395	-2.79					84	86.82	85.41	-2.82
84	86.79	86.82			84	86.79	85.395	-2.79					84	86.82	85.41	-2.82
84	86.79	86.82			84	86.79	85.395	-2.79					84	86.82	85.41	-2.82
84	87.3	87.08			84	87.3	85.65	-3.3					84	87.08	85.54	-3.08
84	87.4	87.09			84	87.4	85.7	-3.4					84	87.09	85.545	-3.09
85	87.4	87.09			85	87.4	86.2	-2.4					85	87.09	86.045	-2.09
85	87.4	87.09			85	87.4	86.2	-2.4					85	87.09	86.045	-2.09
85	87.4	87.09			85	87.4	86.2	-2.4					85	87.09	86.045	-2.09
85	87.4	87.09			85	87.4	86.2	-2.4					85	87.09	86.045	-2.09
85	87.4	87.09			85	87.4	86.2	-2.4					85	87.09	86.045	-2.09
85	87.4	87.09			85	87.4	86.2	-2.4					85	87.09	86.045	-2.09
85	87.4	87.09			85	87.4	86.2	-2.4					85	87.09	86.045	-2.09
85	87.4	87.09			85	87.4	86.2	-2.4					85	87.09	86.045	-2.09
85	87.4	87.09			85	87.4	86.2	-2.4					85	87.09	86.045	-2.09
85	87.4	87.09			85	87.4	86.2	-2.4					85	87.09	86.045	-2.09
85	87.4	87.09			85	87.4	86.2	-2.4					85	87.09	86.045	-2.09
85	87.4	87.09			85	87.4	86.2	-2.4					85	87.09	86.045	-2.09
85	87.13	86.37			85	87.13	86.065	-2.13					85	86.37	85.685	-1.37
85	87.13	86.37			85	87.13	86.065	-2.13					85	86.37	85.685	-1.37
85	87.13	86.37			85	87.13	86.065	-2.13					85	86.37	85.685	-1.37
85	87.13	86.37			85	87.13	86.065	-2.13					85	86.37	85.685	-1.37
85	86.65	85.85			85	86.65	85.825	-1.65					85	85.85	85.425	-0.85
85	86.52	85.74			85	86.52	85.76	-1.52					85	85.74	85.37	-0.74
84	86.41	85.64			84	86.41	85.205	-2.41					84	85.64	84.82	-1.64
85	86.29	85.56			85	86.29	85.645	-1.29					85	85.56	85.28	-0.56
84	86.29	85.56			84	86.29	85.145	-2.29					84	85.56	84.78	-1.56
84	86.29	85.56			84	86.29	85.145	-2.29					84	85.56	84.78	-1.56
84	85.93	85.37			84	85.93	84.965	-1.93					84	85.37	84.685	-1.37
84	85.93	85.37			84	85.93	84.965	-1.93					84	85.37	84.685	-1.37
84	85.93	85.37			84	85.93	84.965	-1.93					84	85.37	84.685	-1.37
84	85.93	85.37			84	85.93	84.965	-1.93					84	85.37	84.685	-1.37
84	85.93	85.37			84	85.93	84.965	-1.93					84	85.37	84.685	-1.37
84	85.93	85.37			84	85.93	84.965	-1.93					84	85.37	84.685	-1.37
84	86.2	85.47			84	86.2	85.1	-2.2					84	85.47	84.735	-1.47
84	86.32	85.53			84	86.32	85.16	-2.32					84	85.53	84.765	-1.53
83	86.32	85.53			83	86.32	84.66	-3.32					83	85.53	84.265	-2.53
83	86.32	85.53			83	86.32	84.66	-3.32					83	85.53	84.265	-2.53
83	86.68	85.78			83	86.68	84.84	-3.68					83	85.78	84.39	-2.78
83	86.68	85.78			83	86.68	84.84	-3.68					83	85.78	84.39	-2.78
84	86.89	85.97			84	86.89	85.445	-2.89					84	85.97	84.985	-1.97
84	86.99	86.07			84	86.99	85.495	-2.99					84	86.07	85.035	-2.07
84	86.99	86.07			84	86.99	85.495	-2.99					84	86.07	85.035	-2.07
84	87.14	86.28			84	87.14	85.57	-3.14					84	86.28	85.14	-2.28
84	87.14	86.28			84	87.14	85.57	-3.14					84	86.28	85.14	-2.28
84	87.14	86.28			84	87.14	85.57	-3.14					84	86.28	85.14	-2.28
84	87.35	86.54			84	87.35	85.675	-3.35					84	86.54	85.27	-2.54
84	87.39	86.59			84	87.39	85.695	-3.39					84	86.59	85.295	-2.59
84	87.39	86.59			84	87.39	85.695	-3.39					84	86.59	85.295	-2.59
85	87.41	86.64			85	87.41	86.205	-2.41					85	86.64	85.82	-1.64
85	87.36	86.64			85	87.36	86.18	-2.36					85	86.64	85.82	-1.64
85	87.27	86.63			85	87.27	86.135	-2.27					85	86.63	85.815	-1.63
85	87.27	86.63			85	87.27	86.135	-2.27					85	86.63	85.815	-1.63
86	87.27	86.63			86	87.27	86.635	-1.27					86	86.63	86.315	-0.63
86	87.27	86.63			86	87.27	86.635	-1.27					86	86.63	86.315	-0.63
86	87.27	86.63			86	87.27	86.635	-1.27					86	86.63	86.315	-0.63
86	87.27	86.63			86	87.27	86.635	-1.27					86	86.63	86.315	-0.63
86	86.36	86.31			86	86.36	86.18	-0.36					86	86.31	86.155	-0.31
86	86.36	86.31			86	86.36	86.18	-0.36					86	86.31	86.155	-0.31
86	86.36	86.31			86	86.36	86.18	-0.36					86	86.31	86.155	-0.31
86	85.95	85.99			86	85.95	85.975	0.05					86	85.99	85.995	0.01
86	85.83	85.87			86	85.83	85.915	0.17					86	85.87	85.935	0.13
86	85.83	85.87			86	85.83	85.915	0.17					86	85.87	85.935	0.13
86	85.83	85.87			86	85.83	85.915	0.17					86	85.87	85.935	0.13
86	85.55	85.5			86	85.55	85.775	0.45					86	85.5	85.75	0.5
86	85.46	85.39			86	85.46	85.73	0.54					86	85.39	85.695	0.61
86	85.39	85.28			86	85.39	85.695	0.61					86	85.28	85.64	0.72
85	85.33	85.18			85	85.33	85.165	-0.33					85	85.18	85.09	-0.18
85	85.3	85.09			85	85.3	85.15	-0.3					85	85.09	85.045	-0.09
85	85.32	85			85	85.32	85.16	-0.32					85	85	85	0
85	85.38	85			85	85.38	85.19	-0.38					85	85	85	0
85	85.47	85.02			85	85.47	85.235	-0.47					85	85.02	85.01	-0.02
85	85.47	85.02			85	85.47	85.235	-0.47					85	85.02	85.01	-0.02
84	85.71	85.11			84	85.71	84.855	-1.71					84	85.11	84.555	-1.11
84	85.71	85.11			84	85.71	84.855	-1.71					84	85.11	84.555	-1.11
84	85.98	85.23			84	85.98	84.99	-1.98					84	85.23	84.615	-1.23
84	85.98	85.23			84	85.98	84.99	-1.98					84	85.23	84.615	-1.23
84	86.25	85.36			84	86.25	85.125	-2.25					84	85.36	84.68	-1.36
84	86.25	85.36			84	86.25	85.125	-2.25					84	85.36	84.68	-1.36
83	86.5	85.55			83	86.5	84.75	-3.5					83	85.55	84.275	-2.55
83	86.61	85.65			83	86.61	84.805	-3.61					83	85.65	84.325	-2.65
83	86.71	85.74			83	86.71	84.855	-3.71					83	85.74	84.37	-2.74
83	86.8	85.82			83	86.8	84.9	-3.8					83	85.82	84.41	-2.82
83	86.8	85.82			83	86.8	84.9	-3.8					83	85.82	84.41	-2.82
83	86.8	85.82			83	86.8	84.9	-3.8					83	85.82	84.41	-2.82
83	87.03	86.05			83	87.03	85.015	-4.03					83	86.05	84.525	-3.05
83	87.03	86.05			83	87.03	85.015	-4.03					83	86.05	84.525	-3.05
84	87.03	86.05			84	87.03	85.515	-3.03					84	86.05	85.025	-2.05
84	87.03	86.05			84	87.03	85.515	-3.03					84	86.05	85.025	-2.05
84	87.19	86.28			84	87.19	85.595	-3.19					84	86.28	85.14	-2.28
84	87.19	86.28			84	87.19	85.595	-3.19					84	86.28	85.14	-2.28
84	87.13	86.2			84	87.13	85.565	-3.13					84	86.2	85.1	-2.2
84	87.13	86.2			84	87.13	85.565	-3.13					84	86.2	85.1	-2.2
84	87	86.04			84	87	85.5	-3					84	86.04	85.02	-2.04
84	87	86.04			84	87	85.5	-3					84	86.04	85.02	-2.04
85	86.81	85.86			85	86.81	85.905	-1.81					85	85.86	85.43	-0.86
85	86.69	85.78			85	86.69	85.845	-1.69					85	85.78	85.39	-0.78
85	86.69	85.78			85	86.69	85.845	-1.69					85	85.78	85.39	-0.78
85	86.69	85.78			85	86.69	85.845	-1.69					85	85.78	85.39	-0.78
85	86.69	85.78			85	86.69	85.845	-1.69					85	85.78	85.39	-0.78
85	86.09	85.32			85	86.09	85.545	-1.09					85	85.32	85.16	-0.32
85	85.94	85.18			85	85.94	85.47	-0.94					85	85.18	85.09	-0.18
85	85.79	85.04			85	85.79	85.395	-0.79					85	85.04	85.02	-0.04
85	85.64	84.91			85	85.64	85.32	-0.64					85	84.91	84.955	0.09
85	85.64	84.91			85	85.64	85.32	-0.64					85	84.91	84.955	0.09
85	85.64	84.91			85	85.64	85.32	-0.64					85	84.91	84.955	0.09
85	85.23	84.52			85	85.23	85.115	-0.23					85	84.52	84.76	0.48
85	85.07	84.38			85	85.07	85.035	-0.07					85	84.38	84.69	0.62
84	84.92	84.27			84	84.92	84.46	-0.92					84	84.27	84.135	-0.27
84	84.92	84.27			84	84.92	84.46	-0.92					84	84.27	84.135	-0.27
84	84.48	84.06			84	84.48	84.24	-0.48					84	84.06	84.03	-0.06
84	84.36	84.04			84	84.36	84.18	-0.36					84	84.04	84.02	-0.04
84	84.25	84.02			84	84.25	84.125	-0.25					84	84.02	84.01	-0.02
84	84.25	84.02			84	84.25	84.125	-0.25					84	84.02	84.01	-0.02
84	84.1	84			84	84.1	84.05	-0.1					84	84	84	0
84	84.1	84			84	84.1	84.05	-0.1					84	84	84	0
83	84.1	84			83	84.1	83.55	-1.1					83	84	83.5	-1
83	84.1	84			83	84.1	83.55	-1.1					83	84	83.5	-1
83	84.1	84			83	84.1	83.55	-1.1					83	84	83.5	-1
83	84.1	84			83	84.1	83.55	-1.1					83	84	83.5	-1
83	84.08	84.16			83	84.08	83.54	-1.08					83	84.16	83.58	-1.16
83	84.08	84.16			83	84.08	83.54	-1.08					83	84.16	83.58	-1.16
83	84.08	84.16			83	84.08	83.54	-1.08					83	84.16	83.58	-1.16
83	84.08	84.16			83	84.08	83.54	-1.08					83	84.16	83.58	-1.16
83	84.21	84.44			83	84.21	83.605	-1.21					83	84.44	83.72	-1.44
83	84.21	84.44			83	84.21	83.605	-1.21					83	84.44	83.72	-1.44
83	84.21	84.44			83	84.21	83.605	-1.21					83	84.44	83.72	-1.44
83	84.21	84.44			83	84.21	83.605	-1.21					83	84.44	83.72	-1.44
83	84.42	84.74			83	84.42	83.71	-1.42					83	84.74	83.87	-1.74
83	84.42	84.74			83	84.42	83.71	-1.42					83	84.74	83.87	-1.74
83	84.42	84.74			83	84.42	83.71	-1.42					83	84.74	83.87	-1.74
83	84.63	84.87			83	84.63	83.815	-1.63					83	84.87	83.935	-1.87
83	84.68	84.89			83	84.68	83.84	-1.68					83	84.89	83.945	-1.89
83	84.73	84.9			83	84.73	83.865	-1.73					83	84.9	83.95	-1.9
83	84.73	84.9			83	84.73	83.865	-1.73					83	84.9	83.95	-1.9
83	84.73	84.9			83	84.73	83.865	-1.73					83	84.9	83.95	-1.9
83	84.73	84.9			83	84.73	83.865	-1.73					83	84.9	83.95	-1.9
83	84.73	84.9			83	84.73	83.865	-1.73					83	84.9	83.95	-1.9
83	84.76	84.99			83	84.76	83.88	-1.76					83	84.99	83.995	-1.99
83	84.76	84.99			83	84.76	83.88	-1.76					83	84.99	83.995	-1.99
83	84.7	84.96			83	84.7	83.85	-1.7					83	84.96	83.98	-1.96
83	84.69	84.95			83	84.69	83.845	-1.69					83	84.95	83.975	-1.95
83	84.69	84.95			83	84.69	83.845	-1.69					83	84.95	83.975	-1.95
83	84.69	84.95			83	84.69	83.845	-1.69					83	84.95	83.975	-1.95
83	84.69	84.95			83	84.69	83.845	-1.69					83	84.95	83.975	-1.95
83	84.69	84.95			83	84.69	83.845	-1.69					83	84.95	83.975	-1.95
83	84.62	84.83			83	84.62	83.81	-1.62					83	84.83	83.915	-1.83
83	84.62	84.83			83	84.62	83.81	-1.62					83	84.83	83.915	-1.83
84	84.62	84.83			84	84.62	84.31	-0.62					84	84.83	84.415	-0.83
84	84.54	84.74			84	84.54	84.27	-0.54					84	84.74	84.37	-0.74
84	84.48	84.71			84	84.48	84.24	-0.48					84	84.71	84.355	-0.71
83	84.45	84.7			83	84.45	83.725	-1.45					83	84.7	83.85	-1.7
84	84.45	84.7			84	84.45	84.225	-0.45					84	84.7	84.35	-0.7
83	84.45	84.7			83	84.45	83.725	-1.45					83	84.7	83.85	-1.7
83	84.45	84.7			83	84.45	83.725	-1.45					83	84.7	83.85	-1.7
83	84.39	84.58			83	84.39	83.695	-1.39					83	84.58	83.79	-1.58
83	84.39	84.58			83	84.39	83.695	-1.39					83	84.58	83.79	-1.58
83	84.39	84.58			83	84.39	83.695	-1.39					83	84.58	83.79	-1.58
83	84.39	84.58			83	84.39	83.695	-1.39					83	84.58	83.79	-1.58
83	84.39	84.58			83	84.39	83.695	-1.39					83	84.58	83.79	-1.58
83	84.39	84.58			83	84.39	83.695	-1.39					83	84.58	83.79	-1.58
83	84.39	84.34			83	84.39	83.695	-1.39					83	84.34	83.67	-1.34
83	84.39	84.31			83	84.39	83.695	-1.39					83	84.31	83.655	-1.31
83	84.4	84.29			83	84.4	83.7	-1.4					83	84.29	83.645	-1.29
83	84.4	84.29			83	84.4	83.7	-1.4					83	84.29	83.645	-1.29
83	84.46	84.24			83	84.46	83.73	-1.46					83	84.24	83.62	-1.24
83	84.46	84.24			83	84.46	83.73	-1.46					83	84.24	83.62	-1.24
83	84.56	84.18			83	84.56	83.78	-1.56					83	84.18	83.59	-1.18
83	84.56	84.18			83	84.56	83.78	-1.56					83	84.18	83.59	-1.18
83	84.56	84.18			83	84.56	83.78	-1.56					83	84.18	83.59	-1.18
83	84.56	84.18			83	84.56	83.78	-1.56					83	84.18	83.59	-1.18
83	84.56	84.18			83	84.56	83.78	-1.56					83	84.18	83.59	-1.18
83	84.78	84.01			83	84.78	83.89	-1.78					83	84.01	83.505	-1.01
83	84.78	84.01			83	84.78	83.89	-1.78					83	84.01	83.505	-1.01
83	84.78	84.01			83	84.78	83.89	-1.78					83	84.01	83.505	-1.01
83	84.78	84.01			83	84.78	83.89	-1.78					83	84.01	83.505	-1.01
83	84.94	84.08			83	84.94	83.97	-1.94					83	84.08	83.54	-1.08
83	84.94	84.08			83	84.94	83.97	-1.94					83	84.08	83.54	-1.08
83	84.94	84.08			83	84.94	83.97	-1.94					83	84.08	83.54	-1.08
83	84.94	84.08			83	84.94	83.97	-1.94					83	84.08	83.54	-1.08
83	85.03	84.26			83	85.03	84.015	-2.03					83	84.26	83.63	-1.26
83	85.04	84.28			83	85.04	84.02	-2.04					83	84.28	83.64	-1.28
83	85.04	84.32			83	85.04	84.02	-2.04					83	84.32	83.66	-1.32
83	85.04	84.32			83	85.04	84.02	-2.04					83	84.32	83.66	-1.32
83	85.04	84.32			83	85.04	84.02	-2.04					83	84.32	83.66	-1.32
83	84.99	84.47			83	84.99	83.995	-1.99					83	84.47	83.735	-1.47
83	84.95	84.52			83	84.95	83.975	-1.95					83	84.52	83.76	-1.52
83	84.9	84.57			83	84.9	83.95	-1.9					83	84.57	83.785	-1.57
83	84.86	84.61			83	84.86	83.93	-1.86					83	84.61	83.805	-1.61
83	84.86	84.61			83	84.86	83.93	-1.86					83	84.61	83.805	-1.61
82	84.86	84.61			82	84.86	83.43	-2.86					82	84.61	83.305	-2.61
82	84.86	84.61			82	84.86	83.43	-2.86					82	84.61	83.305	-2.61
82	84.84	84.87			82	84.84	83.42	-2.84					82	84.87	83.435	-2.87
82	84.85	84.9			82	84.85	83.425	-2.85					82	84.9	83.45	-2.9
82	84.85	84.9			82	84.85	83.425	-2.85					82	84.9	83.45	-2.9
82	84.85	84.9			82	84.85	83.425	-2.85					82	84.9	83.45	-2.9
82	84.85	84.9			82	84.85	83.425	-2.85					82	84.9	83.45	-2.9
82	84.82	84.84			82	84.82	83.41	-2.82					82	84.84	83.42	-2.84
82	84.82	84.84			82	84.82	83.41	-2.82					82	84.84	83.42	-2.84
82	84.82	84.84			82	84.82	83.41	-2.82					82	84.84	83.42	-2.84
82	84.82	84.84			82	84.82	83.41	-2.82					82	84.84	83.42	-2.84
82	84.78	84.75			82	84.78	83.39	-2.78					82	84.75	83.375	-2.75
82	84.77	84.7			82	84.77	83.385	-2.77					82	84.7	83.35	-2.7
83	84.75	84.66			83	84.75	83.875	-1.75					83	84.66	83.83	-1.66
83	84.74	84.63			83	84.74	83.87	-1.74					83	84.63	83.815	-1.63
83	84.74	84.63			83	84.74	83.87	-1.74					83	84.63	83.815	-1.63
83	84.74	84.63			83	84.74	83.87	-1.74					83	84.63	83.815	-1.63
83	84.75	84.58			83	84.75	83.875	-1.75					83	84.58	83.79	-1.58
83	84.75	84.58			83	84.75	83.875	-1.75					83	84.58	83.79	-1.58
84	84.74	84.6			84	84.74	84.37	-0.74					84	84.6	84.3	-0.6
84	84.74	84.6			84	84.74	84.37	-0.74					84	84.6	84.3	-0.6
84	84.74	84.6			84	84.74	84.37	-0.74					84	84.6	84.3	-0.6
84	84.58	84.59			84	84.58	84.29	-0.58					84	84.59	84.295	-0.59
84	84.51	84.59			84	84.51	84.255	-0.51					84	84.59	84.295	-0.59
84	84.44	84.59			84	84.44	84.22	-0.44					84	84.59	84.295	-0.59
84	84.44	84.59			84	84.44	84.22	-0.44					84	84.59	84.295	-0.59
84	84.44	84.59			84	84.44	84.22	-0.44					84	84.59	84.295	-0.59
84	84.44	84.59			84	84.44	84.22	-0.44					84	84.59	84.295	-0.59
84	84.2	84.68			84	84.2	84.1	-0.2					84	84.68	84.34	-0.68
84	84.18	84.72			84	84.18	84.09	-0.18					84	84.72	84.36	-0.72
84	84.18	84.72			84	84.18	84.09	-0.18					84	84.72	84.36	-0.72
84	84.17	84.81			84	84.17	84.085	-0.17					84	84.81	84.405	-0.81
84	84.17	84.87			84	84.17	84.085	-0.17					84	84.87	84.435	-0.87
84	84.19	84.92			84	84.19	84.095	-0.19					84	84.92	84.46	-0.92
84	84.19	84.92			84	84.19	84.095	-0.19					84	84.92	84.46	-0.92
83	84.19	84.92			83	84.19	83.595	-1.19					83	84.92	83.96	-1.92
83	84.19	84.92			83	84.19	83.595	-1.19					83	84.92	83.96	-1.92
83	84.19	84.92			83	84.19	83.595	-1.19					83	84.92	83.96	-1.92
83	84.19	84.92			83	84.19	83.595	-1.19					83	84.92	83.96	-1.92
83	84.19	84.92			83	84.19	83.595	-1.19					83	84.92	83.96	-1.92
83	84.27	84.87			83	84.27	83.635	-1.27					83	84.87	83.935	-1.87
83	84.29	84.8			83	84.29	83.645	-1.29					83	84.8	83.9	-1.8
83	84.29	84.8			83	84.29	83.645	-1.29					83	84.8	83.9	-1.8
83	84.29	84.8			83	84.29	83.645	-1.29					83	84.8	83.9	-1.8
83	84.39	84.46			83	84.39	83.695	-1.39					83	84.46	83.73	-1.46
83	84.42	84.36			83	84.42	83.71	-1.42					83	84.36	83.68	-1.36
83	84.42	84.36			83	84.42	83.71	-1.42					83	84.36	83.68	-1.36
83	84.42	84.36			83	84.42	83.71	-1.42					83	84.36	83.68	-1.36
83	84.47	84.04			83	84.47	83.735	-1.47					83	84.04	83.52	-1.04
83	84.47	84.04			83	84.47	83.735	-1.47					83	84.04	83.52	-1.04
83	84.47	84.04			83	84.47	83.735	-1.47					83	84.04	83.52	-1.04
83	84.48	83.74			83	84.48	83.74	-1.48					83	83.74	83.37	-0.74
83	84.48	83.74			83	84.48	83.74	-1.48					83	83.74	83.37	-0.74
83	84.48	83.74			83	84.48	83.74	-1.48					83	83.74	83.37	-0.74
83	84.48	83.74			83	84.48	83.74	-1.48					83	83.74	83.37	-0.74
83	84.39	83.38			83	84.39	83.695	-1.39					83	83.38	83.19	-0.38
83	84.37	83.31			83	84.37	83.685	-1.37					83	83.31	83.155	-0.31
83	84.37	83.31			83	84.37	83.685	-1.37					83	83.31	83.155	-0.31
83	84.31	83.23			83	84.31	83.655	-1.31					83	83.23	83.115	-0.23
83	84.31	83.23			83	84.31	83.655	-1.31					83	83.23	83.115	-0.23
83	84.31	83.23			83	84.31	83.655	-1.31					83	83.23	83.115	-0.23
83	84.31	83.24			83	84.31	83.655	-1.31					83	83.24	83.12	-0.24
83	84.31	83.24			83	84.31	83.655	-1.31					83	83.24	83.12	-0.24
83	84.36	83.3			83	84.36	83.68	-1.36					83	83.3	83.15	-0.3
83	84.38	83.34			83	84.38	83.69	-1.38					83	83.34	83.17	-0.34
83	84.4	83.38			83	84.4	83.7	-1.4					83	83.38	83.19	-0.38
83	84.4	83.38			83	84.4	83.7	-1.4					83	83.38	83.19	-0.38
83	84.4	83.38			83	84.4	83.7	-1.4					83	83.38	83.19	-0.38
83	84.46	83.46			83	84.46	83.73	-1.46					83	83.46	83.23	-0.46
83	84.47	83.46			83	84.47	83.735	-1.47					83	83.46	83.23	-0.46
82	84.47	83.46			82	84.47	83.235	-2.47					82	83.46	82.73	-1.46
83	84.47	83.45			83	84.47	83.735	-1.47					83	83.45	83.225	-0.45
83	84.47	83.45			83	84.47	83.735	-1.47					83	83.45	83.225	-0.45
83	84.47	83.45			83	84.47	83.735	-1.47					83	83.45	83.225	-0.45
83	84.46	83.43			83	84.46	83.73	-1.46					83	83.43	83.215	-0.43
83	84.46	83.43			83	84.46	83.73	-1.46					83	83.43	83.215	-0.43
83	84.46	83.43			83	84.46	83.73	-1.46					83	83.43	83.215	-0.43
83	84.46	83.43			83	84.46	83.73	-1.46					83	83.43	83.215	-0.43
83	84.46	83.43			83	84.46	83.73	-1.46					83	83.43	83.215	-0.43
83	84.51	83.49			83	84.51	83.755	-1.51					83	83.49	83.245	-0.49
83	84.51	83.49			83	84.51	83.755	-1.51					83	83.49	83.245	-0.49
83	84.51	83.49			83	84.51	83.755	-1.51					83	83.49	83.245	-0.49
83	84.51	83.49			83	84.51	83.755	-1.51					83	83.49	83.245	-0.49
83	84.51	83.49			83	84.51	83.755	-1.51					83	83.49	83.245	-0.49
83	84.51	83.49			83	84.51	83.755	-1.51					83	83.49	83.245	-0.49
83	84.51	83.49			83	84.51	83.755	-1.51					83	83.49	83.245	-0.49
83	84.51	83.49			83	84.51	83.755	-1.51					83	83.49	83.245	-0.49
83	84.84	84.2			83	84.84	83.92	-1.84					83	84.2	83.6	-1.2
83	84.89	84.33			83	84.89	83.945	-1.89					83	84.33	83.665	-1.33
83	84.89	84.33			83	84.89	83.945	-1.89					83	84.33	83.665	-1.33
83	84.89	84.33			83	84.89	83.945	-1.89					83	84.33	83.665	-1.33
83	84.89	84.33			83	84.89	83.945	-1.89					83	84.33	83.665	-1.33
83	84.89	84.33			83	84.89	83.945	-1.89					83	84.33	83.665	-1.33
83	85.16	84.99			83	85.16	84.08	-2.16					83	84.99	83.995	-1.99
83	85.16	84.99			83	85.16	84.08	-2.16					83	84.99	83.995	-1.99
83	85.16	84.99			83	85.16	84.08	-2.16					83	84.99	83.995	-1.99
83	85.33	85.32			83	85.33	84.165	-2.33					83	85.32	84.16	-2.32
83	85.33	85.32			83	85.33	84.165	-2.33					83	85.32	84.16	-2.32
83	85.33	85.32			83	85.33	84.165	-2.33					83	85.32	84.16	-2.32
83	85.33	85.32			83	85.33	84.165	-2.33					83	85.32	84.16	-2.32
83	85.33	85.32			83	85.33	84.165	-2.33					83	85.32	84.16	-2.32
83	85.48	85.57			83	85.48	84.24	-2.48					83	85.57	84.285	-2.57
83	85.49	85.58			83	85.49	84.245	-2.49					83	85.58	84.29	-2.58
83	85.49	85.58			83	85.49	84.245	-2.49					83	85.58	84.29	-2.58
83	85.49	85.58			83	85.49	84.245	-2.49					83	85.58	84.29	-2.58
83	85.49	85.58			83	85.49	84.245	-2.49					83	85.58	84.29	-2.58
83	85.49	85.58			83	85.49	84.245	-2.49					83	85.58	84.29	-2.58
83	85.49	85.58			83	85.49	84.245	-2.49					83	85.58	84.29	-2.58
83	85.49	85.58			83	85.49	84.245	-2.49					83	85.58	84.29	-2.58
83	85.49	85.58			83	85.49	84.245	-2.49					83	85.58	84.29	-2.58
83	85.45	85.37			83	85.45	84.225	-2.45					83	85.37	84.185	-2.37
83	85.46	85.31			83	85.46	84.23	-2.46					83	85.31	84.155	-2.31
83	85.48	85.27			83	85.48	84.24	-2.48					83	85.27	84.135	-2.27
83	85.51	85.23			83	85.51	84.255	-2.51					83	85.23	84.115	-2.23
83	85.54	85.21			83	85.54	84.27	-2.54					83	85.21	84.105	-2.21
83	85.56	85.21			83	85.56	84.28	-2.56					83	85.21	84.105	-2.21
83	85.56	85.21			83	85.56	84.28	-2.56					83	85.21	84.105	-2.21
83	85.56	85.21			83	85.56	84.28	-2.56					83	85.21	84.105	-2.21
83	85.58	85.24			83	85.58	84.29	-2.58					83	85.24	84.12	-2.24
83	85.58	85.25			83	85.58	84.29	-2.58					83	85.25	84.125	-2.25
84	85.58	85.24			84	85.58	84.79	-1.58					84	85.24	84.62	-1.24
83	85.57	85.23			83	85.57	84.285	-2.57					83	85.23	84.115	-2.23
84	85.54	85.22			84	85.54	84.77	-1.54					84	85.22	84.61	-1.22
83	85.53	85.2			83	85.53	84.265	-2.53					83	85.2	84.1	-2.2
84	85.48	85.15			84	85.48	84.74	-1.48					84	85.15	84.575	-1.15
83	85.43	85.11			83	85.43	84.215	-2.43					83	85.11	84.055	-2.11
83	85.43	85.11			83	85.43	84.215	-2.43					83	85.11	84.055	-2.11
83	85.29	85			83	85.29	84.145	-2.29					83	85	84	-2
83	85.21	84.96			83	85.21	84.105	-2.21					83	84.96	83.98	-1.96
83	85.21	84.96			83	85.21	84.105	-2.21					83	84.96	83.98	-1.96
84	85.03	84.89			84	85.03	84.515	-1.03					84	84.89	84.445	-0.89
84	84.92	84.84			84	84.92	84.46	-0.92					84	84.84	84.42	-0.84
84	84.92	84.84			84	84.92	84.46	-0.92					84	84.84	84.42	-0.84
84	84.92	84.84			84	84.92	84.46	-0.92					84	84.84	84.42	-0.84
84	84.59	84.65			84	84.59	84.295	-0.59					84	84.65	84.325	-0.65
84	84.59	84.65			84	84.59	84.295	-0.59					84	84.65	84.325	-0.65
84	84.41	84.46			84	84.41	84.205	-0.41					84	84.46	84.23	-0.46
84	84.41	84.46			84	84.41	84.205	-0.41					84	84.46	84.23	-0.46
84	84.23	84.24			84	84.23	84.115	-0.23					84	84.24	84.12	-0.24
84	84.15	84.14			84	84.15	84.075	-0.15					84	84.14	84.07	-0.14
84	84.15	84.14			84	84.15	84.075	-0.15					84	84.14	84.07	-0.14
84	84.15	84.14			84	84.15	84.075	-0.15					84	84.14	84.07	-0.14
84	84.15	84.14			84	84.15	84.075	-0.15					84	84.14	84.07	-0.14
84	84.15	84.14			84	84.15	84.075	-0.15					84	84.14	84.07	-0.14
84	84.15	84.14			84	84.15	84.075	-0.15					84	84.14	84.07	-0.14
84	84.15	84.14			84	84.15	84.075	-0.15					84	84.14	84.07	-0.14
84	83.84	83.49			84	83.84	83.92	0.16					84	83.49	83.745	0.51
84	83.86	83.42			84	83.86	83.93	0.14					84	83.42	83.71	0.58
84	83.9	83.35			84	83.9	83.95	0.1					84	83.35	83.675	0.65
84	83.9	83.35			84	83.9	83.95	0.1					84	83.35	83.675	0.65
84	83.9	83.35			84	83.9	83.95	0.1					84	83.35	83.675	0.65
84	83.9	83.35			84	83.9	83.95	0.1					84	83.35	83.675	0.65
84	83.9	83.35			84	83.9	83.95	0.1					84	83.35	83.675	0.65
84	83.9	83.35			84	83.9	83.95	0.1					84	83.35	83.675	0.65
84	84.3	83.1			84	84.3	84.15	-0.3					84	83.1	83.55	0.9
84	84.37	83.1			84	84.37	84.185	-0.37					84	83.1	83.55	0.9
83	84.37	83.1			83	84.37	83.685	-1.37					83	83.1	83.05	-0.1
83	84.55	83.19			83	84.55	83.775	-1.55					83	83.19	83.095	-0.19
83	84.67	83.27			83	84.67	83.835	-1.67					83	83.27	83.135	-0.27
83	84.67	83.27			83	84.67	83.835	-1.67					83	83.27	83.135	-0.27
83	84.93	83.49			83	84.93	83.965	-1.93					83	83.49	83.245	-0.49
83	84.93	83.49			83	84.93	83.965	-1.93					83	83.49	83.245	-0.49
83	85.18	83.73			83	85.18	84.09	-2.18					83	83.73	83.365	-0.73
83	85.18	83.73			83	85.18	84.09	-2.18					83	83.73	83.365	-0.73
83	85.18	83.73			83	85.18	84.09	-2.18					83	83.73	83.365	-0.73
83	85.18	83.73			83	85.18	84.09	-2.18					83	83.73	83.365	-0.73
83	85.18	83.73			83	85.18	84.09	-2.18					83	83.73	83.365	-0.73
83	85.84	84.53			83	85.84	84.42	-2.84					83	84.53	83.765	-1.53
83	85.91	84.66			83	85.91	84.455	-2.91					83	84.66	83.83	-1.66
83	85.97	84.77			83	85.97	84.485	-2.97					83	84.77	83.885	-1.77
83	85.97	84.77			83	85.97	84.485	-2.97					83	84.77	83.885	-1.77
83	86.08	84.96			83	86.08	84.54	-3.08					83	84.96	83.98	-1.96
83	86.08	84.96			83	86.08	84.54	-3.08					83	84.96	83.98	-1.96
83	86.15	85.13			83	86.15	84.575	-3.15					83	85.13	84.065	-2.13
83	86.15	85.13			83	86.15	84.575	-3.15					83	85.13	84.065	-2.13
84	86.15	85.13			84	86.15	85.075	-2.15					84	85.13	84.565	-1.13
84	86.16	85.28			84	86.16	85.08	-2.16					84	85.28	84.64	-1.28
84	86.16	85.28			84	86.16	85.08	-2.16					84	85.28	84.64	-1.28
84	86.02	85.25			84	86.02	85.01	-2.02					84	85.25	84.625	-1.25
84	86.02	85.25			84	86.02	85.01	-2.02					84	85.25	84.625	-1.25
84	86.02	85.25			84	86.02	85.01	-2.02					84	85.25	84.625	-1.25
84	86.02	85.25			84	86.02	85.01	-2.02					84	85.25	84.625	-1.25
84	85.59	85.04			84	85.59	84.795	-1.59					84	85.04	84.52	-1.04
84	85.59	85.04			84	85.59	84.795	-1.59					84	85.04	84.52	-1.04
84	85.59	85.04			84	85.59	84.795	-1.59					84	85.04	84.52	-1.04
84	85.59	85.04			84	85.59	84.795	-1.59					84	85.04	84.52	-1.04
84	85.59	85.04			84	85.59	84.795	-1.59					84	85.04	84.52	-1.04
84	84.86	84.41			84	84.86	84.43	-0.86					84	84.41	84.205	-0.41
84	84.86	84.41			84	84.86	84.43	-0.86					84	84.41	84.205	-0.41
84	84.86	84.41			84	84.86	84.43	-0.86					84	84.41	84.205	-0.41
84	84.44	84.06			84	84.44	84.22	-0.44					84	84.06	84.03	-0.06
84	84.3	83.97			84	84.3	84.15	-0.3					84	83.97	83.985	0.03
84	84.18	83.88			84	84.18	84.09	-0.18					84	83.88	83.94	0.12
84	84.06	83.8			84	84.06	84.03	-0.06					84	83.8	83.9	0.2
84	84.06	83.8			84	84.06	84.03	-0.06					84	83.8	83.9	0.2
83	83.82	83.64			83	83.82	83.41	-0.82					83	83.64	83.32	-0.64
83	83.82	83.64			83	83.82	83.41	-0.82					83	83.64	83.32	-0.64
83	83.59	83.48			83	83.59	83.295	-0.59					83	83.48	83.24	-0.48
83	83.48	83.4			83	83.48	83.24	-0.48					83	83.4	83.2	-0.4
83	83.48	83.4			83	83.48	83.24	-0.48					83	83.4	83.2	-0.4
83	83.48	83.4			83	83.48	83.24	-0.48					83	83.4	83.2	-0.4
83	83.26	83.24			83	83.26	83.13	-0.26					83	83.24	83.12	-0.24
83	83.24	83.23			83	83.24	83.12	-0.24					83	83.23	83.115	-0.23
83	83.22	83.24			83	83.22	83.11	-0.22					83	83.24	83.12	-0.24
83	83.21	83.28			83	83.21	83.105	-0.21					83	83.28	83.14	-0.28
82	83.21	83.28			82	83.21	82.605	-1.21					82	83.28	82.64	-1.28
82	83.21	83.28			82	83.21	82.605	-1.21					82	83.28	82.64	-1.28
82	83.21	83.28			82	83.21	82.605	-1.21					82	83.28	82.64	-1.28
82	83.21	83.28			82	83.21	82.605	-1.21					82	83.28	82.64	-1.28
82	83.21	83.28			82	83.21	82.605	-1.21					82	83.28	82.64	-1.28
82	83.21	83.28			82	83.21	82.605	-1.21					82	83.28	82.64	-1.28
82	83.21	83.67			82	83.21	82.605	-1.21					82	83.67	82.835	-1.67
82	83.21	83.67			82	83.21	82.605	-1.21					82	83.67	82.835	-1.67
82	83.21	83.67			82	83.21	82.605	-1.21					82	83.67	82.835	-1.67
82	83.21	83.67			82	83.21	82.605	-1.21					82	83.67	82.835	-1.67
82	83.21	83.67			82	83.21	82.605	-1.21					82	83.67	82.835	-1.67
82	83.3	83.73			82	83.3	82.65	-1.3					82	83.73	82.865	-1.73
82	83.3	83.73			82	83.3	82.65	-1.3					82	83.73	82.865	-1.73
82	83.3	83.73			82	83.3	82.65	-1.3					82	83.73	82.865	-1.73
82	83.3	83.73			82	83.3	82.65	-1.3					82	83.73	82.865	-1.73
82	83.3	83.73			82	83.3	82.65	-1.3					82	83.73	82.865	-1.73
82	83.58	83.93			82	83.58	82.79	-1.58					82	83.93	82.965	-1.93
82	83.63	83.94			82	83.63	82.815	-1.63					82	83.94	82.97	-1.94
82	83.63	83.94			82	83.63	82.815	-1.63					82	83.94	82.97	-1.94
82	83.63	83.94			82	83.63	82.815	-1.63					82	83.94	82.97	-1.94
82	83.63	83.94			82	83.63	82.815	-1.63					82	83.94	82.97	-1.94
82	83.63	83.94			82	83.63	82.815	-1.63					82	83.94	82.97	-1.94
82	84.13	83.98			82	84.13	83.065	-2.13					82	83.98	82.99	-1.98
82	84.13	83.98			82	84.13	83.065	-2.13					82	83.98	82.99	-1.98
83	84.13	83.98			83	84.13	83.565	-1.13					83	83.98	83.49	-0.98
83	84.53	84.06			83	84.53	83.765	-1.53					83	84.06	83.53	-1.06
83	84.53	84.06			83	84.53	83.765	-1.53					83	84.06	83.53	-1.06
83	84.53	84.06			83	84.53	83.765	-1.53					83	84.06	83.53	-1.06
83	84.53	84.06			83	84.53	83.765	-1.53					83	84.06	83.53	-1.06
83	84.99	84.23			83	84.99	83.995	-1.99					83	84.23	83.615	-1.23
83	84.99	84.23			83	84.99	83.995	-1.99					83	84.23	83.615	-1.23
83	84.99	84.23			83	84.99	83.995	-1.99					83	84.23	83.615	-1.23
83	85.31	84.34			83	85.31	84.155	-2.31					83	84.34	83.67	-1.34
83	85.4	84.35			83	85.4	84.2	-2.4					83	84.35	83.675	-1.35
83	85.49	84.36			83	85.49	84.245	-2.49					83	84.36	83.68	-1.36
83	85.49	84.36			83	85.49	84.245	-2.49					83	84.36	83.68	-1.36
84	85.67	84.43			84	85.67	84.835	-1.67					84	84.43	84.215	-0.43
84	85.67	84.43			84	85.67	84.835	-1.67					84	84.43	84.215	-0.43
84	85.81	84.55			84	85.81	84.905	-1.81					84	84.55	84.275	-0.55
84	85.85	84.59			84	85.85	84.925	-1.85					84	84.59	84.295	-0.59
84	85.85	84.59			84	85.85	84.925	-1.85					84	84.59	84.295	-0.59
83	85.85	84.59			83	85.85	84.425	-2.85					83	84.59	83.795	-1.59
83	85.85	84.59			83	85.85	84.425	-2.85					83	84.59	83.795	-1.59
83	85.85	84.59			83	85.85	84.425	-2.85					83	84.59	83.795	-1.59
83	85.85	84.59			83	85.85	84.425	-2.85					83	84.59	83.795	-1.59
83	85.85	84.59			83	85.85	84.425	-2.85					83	84.59	83.795	-1.59
83	85.85	84.59			83	85.85	84.425	-2.85					83	84.59	83.795	-1.59
83	85.85	84.59			83	85.85	84.425	-2.85					83	84.59	83.795	-1.59
83	85.85	84.59			83	85.85	84.425	-2.85					83	84.59	83.795	-1.59
83	85.85	84.59			83	85.85	84.425	-2.85					83	84.59	83.795	-1.59
83	85.39	84.12			83	85.39	84.195	-2.39					83	84.12	83.56	-1.12
83	85.39	84.12			83	85.39	84.195	-2.39					83	84.12	83.56	-1.12
83	85.39	84.12			83	85.39	84.195	-2.39					83	84.12	83.56	-1.12
83	85.21	83.95			83	85.21	84.105	-2.21					83	83.95	83.475	-0.95
83	85.12	83.86			83	85.12	84.06	-2.12					83	83.86	83.43	-0.86
83	85.12	83.86			83	85.12	84.06	-2.12					83	83.86	83.43	-0.86
83	85.12	83.86			83	85.12	84.06	-2.12					83	83.86	83.43	-0.86
83	85.12	83.86			83	85.12	84.06	-2.12					83	83.86	83.43	-0.86
83	84.76	83.35			83	84.76	83.88	-1.76					83	83.35	83.175	-0.35
83	84.76	83.35			83	84.76	83.88	-1.76					83	83.35	83.175	-0.35
83	84.62	83.18			83	84.62	83.81	-1.62					83	83.18	83.09	-0.18
83	84.62	83.18			83	84.62	83.81	-1.62					83	83.18	83.09	-0.18
83	84.62	83.18			83	84.62	83.81	-1.62					83	83.18	83.09	-0.18
83	84.46	83.1			83	84.46	83.73	-1.46					83	83.1	83.05	-0.1
83	84.43	83.12			83	84.43	83.715	-1.43					83	83.12	83.06	-0.12
83	84.43	83.12			83	84.43	83.715	-1.43					83	83.12	83.06	-0.12
82	84.37	83.17			82	84.37	83.185	-2.37					82	83.17	82.585	-1.17
82	84.37	83.17			82	84.37	83.185	-2.37					82	83.17	82.585	-1.17
82	84.37	83.17			82	84.37	83.185	-2.37					82	83.17	82.585	-1.17
82	84.37	83.17			82	84.37	83.185	-2.37					82	83.17	82.585	-1.17
82	84.37	83.17			82	84.37	83.185	-2.37					82	83.17	82.585	-1.17
82	84.37	83.17			82	84.37	83.185	-2.37					82	83.17	82.585	-1.17
82	84.37	83.17			82	84.37	83.185	-2.37					82	83.17	82.585	-1.17
82	84.37	83.17			82	84.37	83.185	-2.37					82	83.17	82.585	-1.17
82	84.22	83.63			82	84.22	83.11	-2.22					82	83.63	82.815	-1.63
82	84.22	83.63			82	84.22	83.11	-2.22					82	83.63	82.815	-1.63
82	84.22	83.63			82	84.22	83.11	-2.22					82	83.63	82.815	-1.63
82	84.23	83.84			82	84.23	83.115	-2.23					82	83.84	82.92	-1.84
82	84.23	83.84			82	84.23	83.115	-2.23					82	83.84	82.92	-1.84
82	84.22	83.97			82	84.22	83.11	-2.22					82	83.97	82.985	-1.97
82	84.22	83.97			82	84.22	83.11	-2.22					82	83.97	82.985	-1.97
83	84.2	84.06			83	84.2	83.6	-1.2					83	84.06	83.53	-1.06
83	84.2	84.06			83	84.2	83.6	-1.2					83	84.06	83.53	-1.06
83	84.18	84.06			83	84.18	83.59	-1.18					83	84.06	83.53	-1.06
83	84.17	84.05			83	84.17	83.585	-1.17					83	84.05	83.525	-1.05
83	84.17	84.04			83	84.17	83.585	-1.17					83	84.04	83.52	-1.04
83	84.17	84.04			83	84.17	83.585	-1.17					83	84.04	83.52	-1.04
83	84.16	84.02			83	84.16	83.58	-1.16					83	84.02	83.51	-1.02
83	84.16	84.02			83	84.16	83.58	-1.16					83	84.02	83.51	-1.02
83	84.16	84.02			83	84.16	83.58	-1.16					83	84.02	83.51	-1.02
83	84.16	84.02			83	84.16	83.58	-1.16					83	84.02	83.51	-1.02
83	84.16	84.02			83	84.16	83.58	-1.16					83	84.02	83.51	-1.02
83	84.16	84.02			83	84.16	83.58	-1.16					83	84.02	83.51	-1.02
83	84.13	84.04			83	84.13	83.565	-1.13					83	84.04	83.52	-1.04
83	84.13	84.04			83	84.13	83.565	-1.13					83	84.04	83.52	-1.04
83	84.13	84.04			83	84.13	83.565	-1.13					83	84.04	83.52	-1.04
83	84.17	84.2			83	84.17	83.585	-1.17					83	84.2	83.6	-1.2
83	84.2	84.25			83	84.2	83.6	-1.2					83	84.25	83.625	-1.25
83	84.2	84.25			83	84.2	83.6	-1.2					83	84.25	83.625	-1.25
83	84.2	84.25			83	84.2	83.6	-1.2					83	84.25	83.625	-1.25
83	84.2	84.25			83	84.2	83.6	-1.2					83	84.25	83.625	-1.25
83	84.25	84.39			83	84.25	83.625	-1.25					83	84.39	83.695	-1.39
83	84.25	84.39			83	84.25	83.625	-1.25					83	84.39	83.695	-1.39
83	84.25	84.39			83	84.25	83.625	-1.25					83	84.39	83.695	-1.39
83	84.23	84.41			83	84.23	83.615	-1.23					83	84.41	83.705	-1.41
83	84.2	84.4			83	84.2	83.6	-1.2					83	84.4	83.7	-1.4
83	84.2	84.4			83	84.2	83.6	-1.2					83	84.4	83.7	-1.4
83	84.16	84.33			83	84.16	83.58	-1.16					83	84.33	83.665	-1.33
83	84.16	84.33			83	84.16	83.58	-1.16					83	84.33	83.665	-1.33
82	84.16	84.33			82	84.16	83.08	-2.16					82	84.33	83.165	-2.33
82	84.16	84.33			82	84.16	83.08	-2.16					82	84.33	83.165	-2.33
82	83.97	83.98			82	83.97	82.985	-1.97					82	83.98	82.99	-1.98
82	83.97	83.98			82	83.97	82.985	-1.97					82	83.98	82.99	-1.98
82	83.89	83.76			82	83.89	82.945	-1.89					82	83.76	82.88	-1.76
82	83.81	83.64			82	83.81	82.905	-1.81					82	83.64	82.82	-1.64
82	83.73	83.51			82	83.73	82.865	-1.73					82	83.51	82.755	-1.51
83	83.66	83.39			83	83.66	83.33	-0.66					83	83.39	83.195	-0.39
83	83.66	83.39			83	83.66	83.33	-0.66					83	83.39	83.195	-0.39
83	83.56	83.2			83	83.56	83.28	-0.56					83	83.2	83.1	-0.2
83	83.56	83.2			83	83.56	83.28	-0.56					83	83.2	83.1	-0.2
83	83.54	83.09			83	83.54	83.27	-0.54					83	83.09	83.045	-0.09
83	83.54	83.06			83	83.54	83.27	-0.54					83	83.06	83.03	-0.06
83	83.55	83.04			83	83.55	83.275	-0.55					83	83.04	83.02	-0.04
83	83.55	83.04			83	83.55	83.275	-0.55					83	83.04	83.02	-0.04
83	83.6	83.02			83	83.6	83.3	-0.6					83	83.02	83.01	-0.02
83	83.64	83.04			83	83.64	83.32	-0.64					83	83.04	83.02	-0.04
83	83.64	83.04			83	83.64	83.32	-0.64					83	83.04	83.02	-0.04
83	83.77	83.19			83	83.77	83.385	-0.77					83	83.19	83.095	-0.19
83	83.86	83.31			83	83.86	83.43	-0.86					83	83.31	83.155	-0.31
83	83.97	83.43			83	83.97	83.485	-0.97					83	83.43	83.215	-0.43
83	83.97	83.43			83	83.97	83.485	-0.97					83	83.43	83.215	-0.43
83	83.97	83.43			83	83.97	83.485	-0.97					83	83.43	83.215	-0.43
83	83.97	83.43			83	83.97	83.485	-0.97					83	83.43	83.215	-0.43
83	84.47	83.91			83	84.47	83.735	-1.47					83	83.91	83.455	-0.91
83	84.47	83.91			83	84.47	83.735	-1.47					83	83.91	83.455	-0.91
83	84.47	83.91			83	84.47	83.735	-1.47					83	83.91	83.455	-0.91
83	84.92	84.28			83	84.92	83.96	-1.92					83	84.28	83.64	-1.28
83	84.92	84.28			83	84.92	83.96	-1.92					83	84.28	83.64	-1.28
83	84.92	84.28			83	84.92	83.96	-1.92					83	84.28	83.64	-1.28
83	85.33	84.58			83	85.33	84.165	-2.33					83	84.58	83.79	-1.58
83	85.33	84.58			83	85.33	84.165	-2.33					83	84.58	83.79	-1.58
82	85.33	84.58			82	85.33	83.665	-3.33					82	84.58	83.29	-2.58
82	85.7	84.81			82	85.7	83.85	-3.7					82	84.81	83.405	-2.81
82	85.8	84.88			82	85.8	83.9	-3.8					82	84.88	83.44	-2.88
83	85.91	84.96			83	85.91	84.455	-2.91					83	84.96	83.98	-1.96
83	85.91	84.96			83	85.91	84.455	-2.91					83	84.96	83.98	-1.96
83	86.1	85.08			83	86.1	84.55	-3.1					83	85.08	84.04	-2.08
83	86.17	85.13			83	86.17	84.585	-3.17					83	85.13	84.065	-2.13
84	86.23	85.18			84	86.23	85.115	-2.23					84	85.18	84.59	-1.18
84	86.27	85.23			84	86.27	85.135	-2.27					84	85.23	84.615	-1.23
85	86.31	85.3			85	86.31	85.655	-1.31					85	85.3	85.15	-0.3
85	86.31	85.3			85	86.31	85.655	-1.31					85	85.3	85.15	-0.3
85	86.31	85.3			85	86.31	85.655	-1.31					85	85.3	85.15	-0.3
85	86.42	85.47			85	86.42	85.71	-1.42					85	85.47	85.235	-0.47
85	86.42	85.47			85	86.42	85.71	-1.42					85	85.47	85.235	-0.47
85	86.43	85.57			85	86.43	85.715	-1.43					85	85.57	85.285	-0.57
85	86.43	85.64			85	86.43	85.715	-1.43					85	85.64	85.32	-0.64
85	86.43	85.64			85	86.43	85.715	-1.43					85	85.64	85.32	-0.64
85	86.38	85.72			85	86.38	85.69	-1.38					85	85.72	85.36	-0.72
85	86.34	85.75			85	86.34	85.67	-1.34					85	85.75	85.375	-0.75
85	86.29	85.78			85	86.29	85.645	-1.29					85	85.78	85.39	-0.78
85	86.24	85.8			85	86.24	85.62	-1.24					85	85.8	85.4	-0.8
85	86.24	85.8			85	86.24	85.62	-1.24					85	85.8	85.4	-0.8
85	86.19	85.87			85	86.19	85.595	-1.19					85	85.87	85.435	-0.87
85	86.19	85.87			85	86.19	85.595	-1.19					85	85.87	85.435	-0.87
85	86.19	85.87			85	86.19	85.595	-1.19					85	85.87	85.435	-0.87
85	86.19	85.87			85	86.19	85.595	-1.19					85	85.87	85.435	-0.87
85	86.19	85.87			85	86.19	85.595	-1.19					85	85.87	85.435	-0.87
85	86.19	85.87			85	86.19	85.595	-1.19					85	85.87	85.435	-0.87
85	85.91	85.66			85	85.91	85.455	-0.91					85	85.66	85.33	-0.66
85	85.85	85.57			85	85.85	85.425	-0.85					85	85.57	85.285	-0.57
85	85.79	85.49			85	85.79	85.395	-0.79					85	85.49	85.245	-0.49
86	85.76	85.42			86	85.76	85.88	0.24					86	85.42	85.71	0.58
86	85.75	85.37			86	85.75	85.875	0.25					86	85.37	85.685	0.63
86	85.75	85.37			86	85.75	85.875	0.25					86	85.37	85.685	0.63
86	85.77	85.28			86	85.77	85.885	0.23					86	85.28	85.64	0.72
86	85.81	85.25			86	85.81	85.905	0.19					86	85.25	85.625	0.75
86	85.81	85.25			86	85.81	85.905	0.19					86	85.25	85.625	0.75
85	85.93	85.27			85	85.93	85.465	-0.93					85	85.27	85.135	-0.27
85	86.02	85.3			85	86.02	85.51	-1.02					85	85.3	85.15	-0.3
85	86.11	85.33			85	86.11	85.555	-1.11					85	85.33	85.165	-0.33
85	86.16	85.35			85	86.16	85.58	-1.16					85	85.35	85.175	-0.35
84	86.16	85.35			84	86.16	85.08	-2.16					84	85.35	84.675	-1.35
84	86.16	85.35			84	86.16	85.08	-2.16					84	85.35	84.675	-1.35
84	86.16	85.35			84	86.16	85.08	-2.16					84	85.35	84.675	-1.35
84	86.34	85.35			84	86.34	85.17	-2.34					84	85.35	84.675	-1.35
84	86.34	85.35			84	86.34	85.17	-2.34					84	85.35	84.675	-1.35
84	86.34	85.35			84	86.34	85.17	-2.34					84	85.35	84.675	-1.35
84	86.34	85.35			84	86.34	85.17	-2.34					84	85.35	84.675	-1.35
84	86.52	85.44			84	86.52	85.26	-2.52					84	85.44	84.72	-1.44
84	86.52	85.44			84	86.52	85.26	-2.52					84	85.44	84.72	-1.44
84	86.52	85.44			84	86.52	85.26	-2.52					84	85.44	84.72	-1.44
84	86.52	85.44			84	86.52	85.26	-2.52					84	85.44	84.72	-1.44
84	86.62	85.51			84	86.62	85.31	-2.62					84	85.51	84.755	-1.51
84	86.62	85.51			84	86.62	85.31	-2.62					84	85.51	84.755	-1.51
84	86.51	85.47			84	86.51	85.255	-2.51					84	85.47	84.735	-1.47
84	86.43	85.42			84	86.43	85.215	-2.43					84	85.42	84.71	-1.42
83	86.43	85.42			83	86.43	84.715	-3.43					83	85.42	84.21	-2.42
84	86.43	85.42			84	86.43	85.215	-2.43					84	85.42	84.71	-1.42
84	86.09	85.16			84	86.09	85.045	-2.09					84	85.16	84.58	-1.16
84	85.97	85.07			84	85.97	84.985	-1.97					84	85.07	84.535	-1.07
85	85.89	85.02			85	85.89	85.445	-0.89					85	85.02	85.01	-0.02
86	85.82	84.99			86	85.82	85.91	0.18					86	84.99	85.495	1.01
86	85.77	84.99			86	85.77	85.885	0.23					86	84.99	85.495	1.01
86	85.73	85.03			86	85.73	85.865	0.27					86	85.03	85.515	0.97
86	85.73	85.07			86	85.73	85.865	0.27					86	85.07	85.535	0.93
86	85.72	85.12			86	85.72	85.86	0.28					86	85.12	85.56	0.88
85	85.71	85.18			85	85.71	85.355	-0.71					85	85.18	85.09	-0.18
85	85.68	85.26			85	85.68	85.34	-0.68					85	85.26	85.13	-0.26
85	85.66	85.34			85	85.66	85.33	-0.66					85	85.34	85.17	-0.34
85	85.65	85.44			85	85.65	85.325	-0.65					85	85.44	85.22	-0.44
85	85.67	85.54			85	85.67	85.335	-0.67					85	85.54	85.27	-0.54
85	85.67	85.54			85	85.67	85.335	-0.67					85	85.54	85.27	-0.54
84	85.74	85.79			84	85.74	84.87	-1.74					84	85.79	84.895	-1.79
84	85.74	85.79			84	85.74	84.87	-1.74					84	85.79	84.895	-1.79
84	85.74	85.79			84	85.74	84.87	-1.74					84	85.79	84.895	-1.79
84	85.74	85.79			84	85.74	84.87	-1.74					84	85.79	84.895	-1.79
84	85.74	85.79			84	85.74	84.87	-1.74					84	85.79	84.895	-1.79
84	85.74	85.79			84	85.74	84.87	-1.74					84	85.79	84.895	-1.79
84	85.74	85.79			84	85.74	84.87	-1.74					84	85.79	84.895	-1.79
84	86.16	86.82			84	86.16	85.08	-2.16					84	86.82	85.41	-2.82
84	86.18	86.93			84	86.18	85.09	-2.18					84	86.93	85.465	-2.93
84	86.2	87.02			84	86.2	85.1	-2.2					84	87.02	85.51	-3.02
84	86.2	87.02			84	86.2	85.1	-2.2					84	87.02	85.51	-3.02
84	86.2	87.02			84	86.2	85.1	-2.2					84	87.02	85.51	-3.02
84	86.2	87.02			84	86.2	85.1	-2.2					84	87.02	85.51	-3.02
84	86.2	87.02			84	86.2	85.1	-2.2					84	87.02	85.51	-3.02
84	86.2	87.02			84	86.2	85.1	-2.2					84	87.02	85.51	-3.02
84	86.2	87.02			84	86.2	85.1	-2.2					84	87.02	85.51	-3.02
84	86.2	87.02			84	86.2	85.1	-2.2					84	87.02	85.51	-3.02
84	86.2	87.02			84	86.2	85.1	-2.2					84	87.02	85.51	-3.02
84	86.2	87.02			84	86.2	85.1	-2.2					84	87.02	85.51	-3.02
84	86.27	87.31			84	86.27	85.135	-2.27					84	87.31	85.655	-3.31
84	86.25	87.26			84	86.25	85.125	-2.25					84	87.26	85.63	-3.26
84	86.23	87.2			84	86.23	85.115	-2.23					84	87.2	85.6	-3.2
84	86.23	87.2			84	86.23	85.115	-2.23					84	87.2	85.6	-3.2
85	86.13	87.06			85	86.13	85.565	-1.13					85	87.06	86.03	-2.06
85	86.13	87.06			85	86.13	85.565	-1.13					85	87.06	86.03	-2.06
86	86.02	86.9			86	86.02	86.01	-0.02					86	86.9	86.45	-0.9
86	86.02	86.9			86	86.02	86.01	-0.02					86	86.9	86.45	-0.9
85	85.9	86.75			85	85.9	85.45	-0.9					85	86.75	85.875	-1.75
85	85.85	86.68			85	85.85	85.425	-0.85					85	86.68	85.84	-1.68
85	85.79	86.61			85	85.79	85.395	-0.79					85	86.61	85.805	-1.61
85	85.79	86.61			85	85.79	85.395	-0.79					85	86.61	85.805	-1.61
84	85.79	86.61			84	85.79	84.895	-1.79					84	86.61	85.305	-2.61
84	85.79	86.61			84	85.79	84.895	-1.79					84	86.61	85.305	-2.61
84	85.37	86.11			84	85.37	84.685	-1.37					84	86.11	85.055	-2.11
84	85.37	86.11			84	85.37	84.685	-1.37					84	86.11	85.055	-2.11
84	85.37	86.11			84	85.37	84.685	-1.37					84	86.11	85.055	-2.11
84	85.37	86.11			84	85.37	84.685	-1.37					84	86.11	85.055	-2.11
84	84.91	85.68			84	84.91	84.455	-0.91					84	85.68	84.84	-1.68
84	84.83	85.62			84	84.83	84.415	-0.83					84	85.62	84.81	-1.62
83	84.76	85.56			83	84.76	83.88	-1.76					83	85.56	84.28	-2.56
83	84.76	85.56			83	84.76	83.88	-1.76					83	85.56	84.28	-2.56
83	84.76	85.56			83	84.76	83.88	-1.76					83	85.56	84.28	-2.56
83	84.76	85.56			83	84.76	83.88	-1.76					83	85.56	84.28	-2.56
83	84.76	85.56			83	84.76	83.88	-1.76					83	85.56	84.28	-2.56
83	84.79	85.36			83	84.79	83.895	-1.79					83	85.36	84.18	-2.36
83	84.79	85.36			83	84.79	83.895	-1.79					83	85.36	84.18	-2.36
83	84.79	85.36			83	84.79	83.895	-1.79					83	85.36	84.18	-2.36
83	84.79	85.36			83	84.79	83.895	-1.79					83	85.36	84.18	-2.36
83	84.79	85.36			83	84.79	83.895	-1.79					83	85.36	84.18	-2.36
83	84.79	85.36			83	84.79	83.895	-1.79					83	85.36	84.18	-2.36
83	84.79	85.36			83	84.79	83.895	-1.79					83	85.36	84.18	-2.36
83	84.79	85.36			83	84.79	83.895	-1.79					83	85.36	84.18	-2.36
83	84.79	85.36			83	84.79	83.895	-1.79					83	85.36	84.18	-2.36
83	84.79	85.36			83	84.79	83.895	-1.79					83	85.36	84.18	-2.36
83	85.95	85.39			83	85.95	84.475	-2.95					83	85.39	84.195	-2.39
83	86.17	85.49			83	86.17	84.585	-3.17					83	85.49	84.245	-2.49
83	86.4	85.6			83	86.4	84.7	-3.4					83	85.6	84.3	-2.6
84	86.64	85.71			84	86.64	85.32	-2.64					84	85.71	84.855	-1.71
84	86.64	85.71			84	86.64	85.32	-2.64					84	85.71	84.855	-1.71
84	87.07	85.88			84	87.07	85.535	-3.07					84	85.88	84.94	-1.88
84	87.27	85.96			84	87.27	85.635	-3.27					84	85.96	84.98	-1.96
84	87.27	85.96			84	87.27	85.635	-3.27					84	85.96	84.98	-1.96
84	87.63	86.15			84	87.63	85.815	-3.63					84	86.15	85.075	-2.15
84	87.81	86.28			84	87.81	85.905	-3.81					84	86.28	85.14	-2.28
84	87.81	86.28			84	87.81	85.905	-3.81					84	86.28	85.14	-2.28
84	87.81	86.28			84	87.81	85.905	-3.81					84	86.28	85.14	-2.28
84	88.3	86.8			84	88.3	86.15	-4.3					84	86.8	85.4	-2.8
84	88.46	86.98			84	88.46	86.23	-4.46					84	86.98	85.49	-2.98
84	88.46	86.98			84	88.46	86.23	-4.46					84	86.98	85.49	-2.98
85	88.75	87.34			85	88.75	86.875	-3.75					85	87.34	86.17	-2.34
85	88.87	87.49			85	88.87	86.935	-3.87					85	87.49	86.245	-2.49
85	88.95	87.62			85	88.95	86.975	-3.95					85	87.62	86.31	-2.62
86	89	87.73			86	89	87.5	-3					86	87.73	86.865	-1.73
87	89.04	87.91			87	89.04	88.02	-2.04					87	87.91	87.455	-0.91
88	89.04	87.91			88	89.04	88.52	-1.04					88	87.91	87.955	0.09
90	89.01	88.06			90	89.01	89.505	0.99					90	88.06	89.03	1.94
90	88.96	88.12			90	88.96	89.48	1.04					90	88.12	89.06	1.88
90	88.96	88.12			90	88.96	89.48	1.04					90	88.12	89.06	1.88
90	88.85	88.24			90	88.85	89.425	1.15					90	88.24	89.12	1.76
90	88.79	88.3			90	88.79	89.395	1.21					90	88.3	89.15	1.7
90	88.72	88.34			90	88.72	89.36	1.28					90	88.34	89.17	1.66
89	88.64	88.36			89	88.64	88.82	0.36					89	88.36	88.68	0.64
89	88.54	88.34			89	88.54	88.77	0.46					89	88.34	88.67	0.66
89	88.43	88.3			89	88.43	88.715	0.57					89	88.3	88.65	0.7
88	88.43	88.3			88	88.43	88.215	-0.43					88	88.3	88.15	-0.3
88	88.43	88.3			88	88.43	88.215	-0.43					88	88.3	88.15	-0.3
88	88.05	88.11			88	88.05	88.025	-0.05					88	88.11	88.055	-0.11
88	87.92	88.04			88	87.92	87.96	0.08					88	88.04	88.02	-0.04
88	87.92	88.04			88	87.92	87.96	0.08					88	88.04	88.02	-0.04
88	87.92	88.04			88	87.92	87.96	0.08					88	88.04	88.02	-0.04
88	87.64	87.84			88	87.64	87.82	0.36					88	87.84	87.92	0.16
88	87.55	87.76			88	87.55	87.775	0.45					88	87.76	87.88	0.24
88	87.48	87.68			88	87.48	87.74	0.52					88	87.68	87.84	0.32
88	87.41	87.59			88	87.41	87.705	0.59					88	87.59	87.795	0.41
88	87.34	87.5			88	87.34	87.67	0.66					88	87.5	87.75	0.5
88	87.3	87.42			88	87.3	87.65	0.7					88	87.42	87.71	0.58
87	87.27	87.35			87	87.27	87.135	-0.27					87	87.35	87.175	-0.35
87	87.24	87.28			87	87.24	87.12	-0.24					87	87.28	87.14	-0.28
87	87.23	87.21			87	87.23	87.115	-0.23					87	87.21	87.105	-0.21
87	87.2	87.13			87	87.2	87.1	-0.2					87	87.13	87.065	-0.13
86	87.2	87.13			86	87.2	86.6	-1.2					86	87.13	86.565	-1.13
86	87.12	86.97			86	87.12	86.56	-1.12					86	86.97	86.485	-0.97
86	87.12	86.97			86	87.12	86.56	-1.12					86	86.97	86.485	-0.97
86	87.03	86.8			86	87.03	86.515	-1.03					86	86.8	86.4	-0.8
86	87.01	86.73			86	87.01	86.505	-1.01					86	86.73	86.365	-0.73
85	86.99	86.65			85	86.99	85.995	-1.99					85	86.65	85.825	-1.65
86	86.99	86.65			86	86.99	86.495	-0.99					86	86.65	86.325	-0.65
85	86.96	86.5			85	86.96	85.98	-1.96					85	86.5	85.75	-1.5
85	86.92	86.43			85	86.92	85.96	-1.92					85	86.43	85.715	-1.43
85	86.89	86.37			85	86.89	85.945	-1.89					85	86.37	85.685	-1.37
86	86.89	86.37			86	86.89	86.445	-0.89					86	86.37	86.185	-0.37
85	86.82	86.26			85	86.82	85.91	-1.82					85	86.26	85.63	-1.26
85	86.82	86.26			85	86.82	85.91	-1.82					85	86.26	85.63	-1.26
85	86.77	86.2			85	86.77	85.885	-1.77					85	86.2	85.6	-1.2
85	86.77	86.2			85	86.77	85.885	-1.77					85	86.2	85.6	-1.2
85	86.77	86.2			85	86.77	85.885	-1.77					85	86.2	85.6	-1.2
85	86.77	86.2			85	86.77	85.885	-1.77					85	86.2	85.6	-1.2
85	86.54	85.93			85	86.54	85.77	-1.54					85	85.93	85.465	-0.93
85	86.54	85.93			85	86.54	85.77	-1.54					85	85.93	85.465	-0.93
85	86.51	85.82			85	86.51	85.755	-1.51					85	85.82	85.41	-0.82
85	86.51	85.82			85	86.51	85.755	-1.51					85	85.82	85.41	-0.82
84	86.51	85.82			84	86.51	85.255	-2.51					84	85.82	84.91	-1.82
84	86.51	85.82			84	86.51	85.255	-2.51					84	85.82	84.91	-1.82
84	86.55	85.78			84	86.55	85.275	-2.55					84	85.78	84.89	-1.78
84	86.55	85.78			84	86.55	85.275	-2.55					84	85.78	84.89	-1.78
84	86.55	85.78			84	86.55	85.275	-2.55					84	85.78	84.89	-1.78
84	86.57	85.75			84	86.57	85.285	-2.57					84	85.75	84.875	-1.75
84	86.57	85.72			84	86.57	85.285	-2.57					84	85.72	84.86	-1.72
84	86.56	85.68			84	86.56	85.28	-2.56					84	85.68	84.84	-1.68
84	86.55	85.65			84	86.55	85.275	-2.55					84	85.65	84.825	-1.65
85	86.53	85.61			85	86.53	85.765	-1.53					85	85.61	85.305	-0.61
85	86.53	85.61			85	86.53	85.765	-1.53					85	85.61	85.305	-0.61
85	86.5	85.5			85	86.5	85.75	-1.5					85	85.5	85.25	-0.5
85	86.48	85.46			85	86.48	85.74	-1.48					85	85.46	85.23	-0.46
84	86.47	85.43			84	86.47	85.235	-2.47					84	85.43	84.715	-1.43
84	86.47	85.43			84	86.47	85.235	-2.47					84	85.43	84.715	-1.43
84	86.47	85.43			84	86.47	85.235	-2.47					84	85.43	84.715	-1.43
84	86.45	85.43			84	86.45	85.225	-2.45					84	85.43	84.715	-1.43
84	86.43	85.46			84	86.43	85.215	-2.43					84	85.46	84.73	-1.46
84	86.43	85.46			84	86.43	85.215	-2.43					84	85.46	84.73	-1.46
84	86.43	85.46			84	86.43	85.215	-2.43					84	85.46	84.73	-1.46
84	86.28	85.52			84	86.28	85.14	-2.28					84	85.52	84.76	-1.52
84	86.22	85.52			84	86.22	85.11	-2.22					84	85.52	84.76	-1.52
84	86.22	85.52			84	86.22	85.11	-2.22					84	85.52	84.76	-1.52
84	86.22	85.52			84	86.22	85.11	-2.22					84	85.52	84.76	-1.52
84	86.01	85.48			84	86.01	85.005	-2.01					84	85.48	84.74	-1.48
84	85.94	85.47			84	85.94	84.97	-1.94					84	85.47	84.735	-1.47
84	85.87	85.47			84	85.87	84.935	-1.87					84	85.47	84.735	-1.47
84	85.81	85.47			84	85.81	84.905	-1.81					84	85.47	84.735	-1.47
84	85.77	85.48			84	85.77	84.885	-1.77					84	85.48	84.74	-1.48
85	85.72	85.48			85	85.72	85.36	-0.72					85	85.48	85.24	-0.48
85	85.72	85.48			85	85.72	85.36	-0.72					85	85.48	85.24	-0.48
85	85.72	85.48			85	85.72	85.36	-0.72					85	85.48	85.24	-0.48
85	85.57	85.47			85	85.57	85.285	-0.57					85	85.47	85.235	-0.47
85	85.54	85.43			85	85.54	85.27	-0.54					85	85.43	85.215	-0.43
85	85.54	85.43			85	85.54	85.27	-0.54					85	85.43	85.215	-0.43
85	85.44	85.2			85	85.44	85.22	-0.44					85	85.2	85.1	-0.2
85	85.44	85.2			85	85.44	85.22	-0.44					85	85.2	85.1	-0.2
85	85.38	84.95			85	85.38	85.19	-0.38					85	84.95	84.975	0.05
85	85.37	84.81			85	85.37	85.185	-0.37					85	84.81	84.905	0.19
85	85.37	84.67			85	85.37	85.185	-0.37					85	84.67	84.835	0.33
85	85.37	84.67			85	85.37	85.185	-0.37					85	84.67	84.835	0.33
85	85.38	84.42			85	85.38	85.19	-0.38					85	84.42	84.71	0.58
85	85.38	84.42			85	85.38	85.19	-0.38					85	84.42	84.71	0.58
84	85.41	84.21			84	85.41	84.705	-1.41					84	84.21	84.105	-0.21
84	85.43	84.13			84	85.43	84.715	-1.43					84	84.13	84.065	-0.13
84	85.44	84.06			84	85.44	84.72	-1.44					84	84.06	84.03	-0.06
84	85.46	83.99			84	85.46	84.73	-1.46					84	83.99	83.995	0.01
84	85.48	83.93			84	85.48	84.74	-1.48					84	83.93	83.965	0.07
84	85.49	83.88			84	85.49	84.745	-1.49					84	83.88	83.94	0.12
84	85.52	83.85			84	85.52	84.76	-1.52					84	83.85	83.925	0.15
84	85.54	83.84			84	85.54	84.77	-1.54					84	83.84	83.92	0.16
84	85.54	83.84			84	85.54	84.77	-1.54					84	83.84	83.92	0.16
84	85.54	83.84			84	85.54	84.77	-1.54					84	83.84	83.92	0.16
84	85.62	83.99			84	85.62	84.81	-1.62					84	83.99	83.995	0.01
84	85.66	84.09			84	85.66	84.83	-1.66					84	84.09	84.045	-0.09
83	85.69	84.21			83	85.69	84.345	-2.69					83	84.21	83.605	-1.21
84	85.73	84.34			84	85.73	84.865	-1.73					84	84.34	84.17	-0.34
84	85.78	84.49			84	85.78	84.89	-1.78					84	84.49	84.245	-0.49
84	85.83	84.63			84	85.83	84.915	-1.83					84	84.63	84.315	-0.63
84	85.83	84.63			84	85.83	84.915	-1.83					84	84.63	84.315	-0.63
84	85.83	84.63			84	85.83	84.915	-1.83					84	84.63	84.315	-0.63
84	85.96	85.1			84	85.96	84.98	-1.96					84	85.1	84.55	-1.1
84	86.01	85.25			84	86.01	85.005	-2.01					84	85.25	84.625	-1.25
84	86.01	85.25			84	86.01	85.005	-2.01					84	85.25	84.625	-1.25
84	86.17	85.51			84	86.17	85.085	-2.17					84	85.51	84.755	-1.51
84	86.17	85.51			84	86.17	85.085	-2.17					84	85.51	84.755	-1.51
84	86.17	85.51			84	86.17	85.085	-2.17					84	85.51	84.755	-1.51
84	86.42	85.86			84	86.42	85.21	-2.42					84	85.86	84.93	-1.86
84	86.42	85.86			84	86.42	85.21	-2.42					84	85.86	84.93	-1.86
84	86.55	86.04			84	86.55	85.275	-2.55					84	86.04	85.02	-2.04
84	86.6	86.1			84	86.6	85.3	-2.6					84	86.1	85.05	-2.1
84	86.63	86.13			84	86.63	85.315	-2.63					84	86.13	85.065	-2.13
84	86.65	86.15			84	86.65	85.325	-2.65					84	86.15	85.075	-2.15
84	86.65	86.15			84	86.65	85.325	-2.65					84	86.15	85.075	-2.15
84	86.65	86.15			84	86.65	85.325	-2.65					84	86.15	85.075	-2.15
84	86.65	86.15			84	86.65	85.325	-2.65					84	86.15	85.075	-2.15
84	86.62	86.02			84	86.62	85.31	-2.62					84	86.02	85.01	-2.02
84	86.62	86.02			84	86.62	85.31	-2.62					84	86.02	85.01	-2.02
84	86.6	86			84	86.6	85.3	-2.6					84	86	85	-2
84	86.57	85.98			84	86.57	85.285	-2.57					84	85.98	84.99	-1.98
84	86.54	85.98			84	86.54	85.27	-2.54					84	85.98	84.99	-1.98
84	86.49	85.99			84	86.49	85.245	-2.49					84	85.99	84.995	-1.99
84	86.43	86.01			84	86.43	85.215	-2.43					84	86.01	85.005	-2.01
84	86.43	86.01			84	86.43	85.215	-2.43					84	86.01	85.005	-2.01
84	86.43	86.01			84	86.43	85.215	-2.43					84	86.01	85.005	-2.01
84	86.43	86.01			84	86.43	85.215	-2.43					84	86.01	85.005	-2.01
84	86.26	86.15			84	86.26	85.13	-2.26					84	86.15	85.075	-2.15
84	86.23	86.19			84	86.23	85.115	-2.23					84	86.19	85.095	-2.19
84	86.23	86.19			84	86.23	85.115	-2.23					84	86.19	85.095	-2.19
84	86.23	86.32			84	86.23	85.115	-2.23					84	86.32	85.16	-2.32
84	86.23	86.32			84	86.23	85.115	-2.23					84	86.32	85.16	-2.32
84	86.29	86.51			84	86.29	85.145	-2.29					84	86.51	85.255	-2.51
84	86.29	86.51			84	86.29	85.145	-2.29					84	86.51	85.255	-2.51
84	86.29	86.51			84	86.29	85.145	-2.29					84	86.51	85.255	-2.51
84	86.46	86.84			84	86.46	85.23	-2.46					84	86.84	85.42	-2.84
84	86.52	86.95			84	86.52	85.26	-2.52					84	86.95	85.475	-2.95
84	86.52	86.95			84	86.52	85.26	-2.52					84	86.95	85.475	-2.95
84	86.63	87.14			84	86.63	85.315	-2.63					84	87.14	85.57	-3.14
84	86.68	87.22			84	86.68	85.34	-2.68					84	87.22	85.61	-3.22
84	86.74	87.28			84	86.74	85.37	-2.74					84	87.28	85.64	-3.28
84	86.74	87.28			84	86.74	85.37	-2.74					84	87.28	85.64	-3.28
83	86.74	87.28			83	86.74	84.87	-3.74					83	87.28	85.14	-4.28
83	86.95	87.41			83	86.95	84.975	-3.95					83	87.41	85.205	-4.41
83	86.95	87.41			83	86.95	84.975	-3.95					83	87.41	85.205	-4.41
84	87.04	87.44			84	87.04	85.52	-3.04					84	87.44	85.72	-3.44
84	87.07	87.45			84	87.07	85.535	-3.07					84	87.45	85.725	-3.45
84	87.1	87.46			84	87.1	85.55	-3.1					84	87.46	85.73	-3.46
84	87.13	87.47			84	87.13	85.565	-3.13					84	87.47	85.735	-3.47
84	87.14	87.47			84	87.14	85.57	-3.14					84	87.47	85.735	-3.47
84	87.15	87.46			84	87.15	85.575	-3.15					84	87.46	85.73	-3.46
85	87.15	87.46			85	87.15	86.075	-2.15					85	87.46	86.23	-2.46
85	87.08	87.41			85	87.08	86.04	-2.08					85	87.41	86.205	-2.41
85	87.08	87.41			85	87.08	86.04	-2.08					85	87.41	86.205	-2.41
85	87.08	87.41			85	87.08	86.04	-2.08					85	87.41	86.205	-2.41
85	87.08	87.41			85	87.08	86.04	-2.08					85	87.41	86.205	-2.41
85	86.66	87.14			85	86.66	85.83	-1.66					85	87.14	86.07	-2.14
85	86.58	87.07			85	86.58	85.79	-1.58					85	87.07	86.035	-2.07
85	86.5	87.01			85	86.5	85.75	-1.5					85	87.01	86.005	-2.01
85	86.43	86.96			85	86.43	85.715	-1.43					85	86.96	85.98	-1.96
85	86.36	86.92			85	86.36	85.68	-1.36					85	86.92	85.96	-1.92
85	86.36	86.92			85	86.36	85.68	-1.36					85	86.92	85.96	-1.92
84	86.19	86.84			84	86.19	85.095	-2.19					84	86.84	85.42	-2.84
84	86.19	86.84			84	86.19	85.095	-2.19					84	86.84	85.42	-2.84
84	86.03	86.75			84	86.03	85.015	-2.03					84	86.75	85.375	-2.75
84	86.03	86.75			84	86.03	85.015	-2.03					84	86.75	85.375	-2.75
84	85.86	86.64			84	85.86	84.93	-1.86					84	86.64	85.32	-2.64
84	85.86	86.64			84	85.86	84.93	-1.86					84	86.64	85.32	-2.64
84	85.86	86.64			84	85.86	84.93	-1.86					84	86.64	85.32	-2.64
84	85.64	86.48			84	85.64	84.82	-1.64					84	86.48	85.24	-2.48
84	85.64	86.48			84	85.64	84.82	-1.64					84	86.48	85.24	-2.48
84	85.6	86.37			84	85.6	84.8	-1.6					84	86.37	85.185	-2.37
84	85.6	86.37			84	85.6	84.8	-1.6					84	86.37	85.185	-2.37
83	85.6	86.37			83	85.6	84.3	-2.6					83	86.37	84.685	-3.37
83	85.7	86.22			83	85.7	84.35	-2.7					83	86.22	84.61	-3.22
83	85.76	86.19			83	85.76	84.38	-2.76					83	86.19	84.595	-3.19
83	85.82	86.17			83	85.82	84.41	-2.82					83	86.17	84.585	-3.17
83	85.86	86.14			83	85.86	84.43	-2.86					83	86.14	84.57	-3.14
83	85.89	86.09			83	85.89	84.445	-2.89					83	86.09	84.545	-3.09
83	85.9	86.02			83	85.9	84.45	-2.9					83	86.02	84.51	-3.02
83	85.9	85.94			83	85.9	84.45	-2.9					83	85.94	84.47	-2.94
83	85.91	85.86			83	85.91	84.455	-2.91					83	85.86	84.43	-2.86
83	85.91	85.86			83	85.91	84.455	-2.91					83	85.86	84.43	-2.86
83	85.91	85.86			83	85.91	84.455	-2.91					83	85.86	84.43	-2.86
83	85.95	85.62			83	85.95	84.475	-2.95					83	85.62	84.31	-2.62
83	85.96	85.55			83	85.96	84.48	-2.96					83	85.55	84.275	-2.55
83	85.98	85.46			83	85.98	84.49	-2.98					83	85.46	84.23	-2.46
83	85.99	85.37			83	85.99	84.495	-2.99					83	85.37	84.185	-2.37
83	85.99	85.37			83	85.99	84.495	-2.99					83	85.37	84.185	-2.37
83	85.97	85.18			83	85.97	84.485	-2.97					83	85.18	84.09	-2.18
83	85.96	85.1			83	85.96	84.48	-2.96					83	85.1	84.05	-2.1
83	85.94	85.03			83	85.94	84.47	-2.94					83	85.03	84.015	-2.03
83	85.94	85.03			83	85.94	84.47	-2.94					83	85.03	84.015	-2.03
83	85.94	85.03			83	85.94	84.47	-2.94					83	85.03	84.015	-2.03
83	85.87	84.78			83	85.87	84.435	-2.87					83	84.78	83.89	-1.78
83	85.84	84.7			83	85.84	84.42	-2.84					83	84.7	83.85	-1.7
83	85.84	84.7			83	85.84	84.42	-2.84					83	84.7	83.85	-1.7
83	85.84	84.7			83	85.84	84.42	-2.84					83	84.7	83.85	-1.7
83	85.84	84.52			83	85.84	84.42	-2.84					83	84.52	83.76	-1.52
83	85.84	84.52			83	85.84	84.42	-2.84					83	84.52	83.76	-1.52
83	85.9	84.55			83	85.9	84.45	-2.9					83	84.55	83.775	-1.55
83	85.92	84.57			83	85.92	84.46	-2.92					83	84.57	83.785	-1.57
83	85.92	84.57			83	85.92	84.46	-2.92					83	84.57	83.785	-1.57
83	85.92	84.57			83	85.92	84.46	-2.92					83	84.57	83.785	-1.57
83	85.92	84.57			83	85.92	84.46	-2.92					83	84.57	83.785	-1.57
83	85.9	84.59			83	85.9	84.45	-2.9					83	84.59	83.795	-1.59
83	85.9	84.59			83	85.9	84.45	-2.9					83	84.59	83.795	-1.59
83	85.87	84.66			83	85.87	84.435	-2.87					83	84.66	83.83	-1.66
83	85.87	84.66			83	85.87	84.435	-2.87					83	84.66	83.83	-1.66
83	85.87	84.66			83	85.87	84.435	-2.87					83	84.66	83.83	-1.66
83	85.78	84.8			83	85.78	84.39	-2.78					83	84.8	83.9	-1.8
83	85.74	84.86			83	85.74	84.37	-2.74					83	84.86	83.93	-1.86
83	85.69	84.94			83	85.69	84.345	-2.69					83	84.94	83.97	-1.94
83	85.65	85.03			83	85.65	84.325	-2.65					83	85.03	84.015	-2.03
83	85.61	85.13			83	85.61	84.305	-2.61					83	85.13	84.065	-2.13
83	85.61	85.13			83	85.61	84.305	-2.61					83	85.13	84.065	-2.13
84	85.56	85.32			84	85.56	84.78	-1.56					84	85.32	84.66	-1.32
84	85.52	85.38			84	85.52	84.76	-1.52					84	85.38	84.69	-1.38
84	85.46	85.43			84	85.46	84.73	-1.46					84	85.43	84.715	-1.43
84	85.39	85.43			84	85.39	84.695	-1.39					84	85.43	84.715	-1.43
84	85.32	85.42			84	85.32	84.66	-1.32					84	85.42	84.71	-1.42
84	85.26	85.42			84	85.26	84.63	-1.26					84	85.42	84.71	-1.42
84	85.26	85.42			84	85.26	84.63	-1.26					84	85.42	84.71	-1.42
84	85.16	85.5			84	85.16	84.58	-1.16					84	85.5	84.75	-1.5
84	85.13	85.53			84	85.13	84.565	-1.13					84	85.53	84.765	-1.53
84	85.12	85.57			84	85.12	84.56	-1.12					84	85.57	84.785	-1.57
84	85.12	85.6			84	85.12	84.56	-1.12					84	85.6	84.8	-1.6
84	85.12	85.61			84	85.12	84.56	-1.12					84	85.61	84.805	-1.61
84	85.12	85.61			84	85.12	84.56	-1.12					84	85.61	84.805	-1.61
84	85.12	85.61			84	85.12	84.56	-1.12					84	85.61	84.805	-1.61
84	85.12	85.59			84	85.12	84.56	-1.12					84	85.59	84.795	-1.59
84	85.12	85.59			84	85.12	84.56	-1.12					84	85.59	84.795	-1.59
84	85.07	85.5			84	85.07	84.535	-1.07					84	85.5	84.75	-1.5
84	85.01	85.42			84	85.01	84.505	-1.01					84	85.42	84.71	-1.42
83	85.01	85.42			83	85.01	84.005	-2.01					83	85.42	84.21	-2.42
83	85.01	85.42			83	85.01	84.005	-2.01					83	85.42	84.21	-2.42
83	84.8	85.08			83	84.8	83.9	-1.8					83	85.08	84.04	-2.08
83	84.8	85.08			83	84.8	83.9	-1.8					83	85.08	84.04	-2.08
83	84.72	84.92			83	84.72	83.86	-1.72					83	84.92	83.96	-1.92
83	84.75	84.94			83	84.75	83.875	-1.75					83	84.94	83.97	-1.94
83	84.8	84.95			83	84.8	83.9	-1.8					83	84.95	83.975	-1.95
83	84.8	84.95			83	84.8	83.9	-1.8					83	84.95	83.975	-1.95
83	84.96	84.97			83	84.96	83.98	-1.96					83	84.97	83.985	-1.97
83	84.96	84.97			83	84.96	83.98	-1.96					83	84.97	83.985	-1.97
83	84.96	84.97			83	84.96	83.98	-1.96					83	84.97	83.985	-1.97
83	84.96	84.97			83	84.96	83.98	-1.96					83	84.97	83.985	-1.97
83	85.25	85.1			83	85.25	84.125	-2.25					83	85.1	84.05	-2.1
83	85.25	85.1			83	85.25	84.125	-2.25					83	85.1	84.05	-2.1
83	85.44	85.16			83	85.44	84.22	-2.44					83	85.16	84.08	-2.16
83	85.55	85.19			83	85.55	84.275	-2.55					83	85.19	84.095	-2.19
82	85.69	85.23			82	85.69	83.845	-3.69					82	85.23	83.615	-3.23
83	85.83	85.28			83	85.83	84.415	-2.83					83	85.28	84.14	-2.28
82	85.99	85.33			82	85.99	83.995	-3.99					82	85.33	83.665	-3.33
83	85.99	85.33			83	85.99	84.495	-2.99					83	85.33	84.165	-2.33
83	86.3	85.48			83	86.3	84.65	-3.3					83	85.48	84.24	-2.48
83	86.3	85.48			83	86.3	84.65	-3.3					83	85.48	84.24	-2.48
83	86.55	85.63			83	86.55	84.775	-3.55					83	85.63	84.315	-2.63
83	86.55	85.63			83	86.55	84.775	-3.55					83	85.63	84.315	-2.63
83	86.55	85.63			83	86.55	84.775	-3.55					83	85.63	84.315	-2.63
83	86.55	85.63			83	86.55	84.775	-3.55					83	85.63	84.315	-2.63
83	86.79	85.67			83	86.79	84.895	-3.79					83	85.67	84.335	-2.67
83	86.79	85.64			83	86.79	84.895	-3.79					83	85.64	84.32	-2.64
83	86.77	85.62			83	86.77	84.885	-3.77					83	85.62	84.31	-2.62
83	86.75	85.59			83	86.75	84.875	-3.75					83	85.59	84.295	-2.59
83	86.73	85.57			83	86.73	84.865	-3.73					83	85.57	84.285	-2.57
83	86.73	85.57			83	86.73	84.865	-3.73					83	85.57	84.285	-2.57
83	86.67	85.51			83	86.67	84.835	-3.67					83	85.51	84.255	-2.51
83	86.67	85.51			83	86.67	84.835	-3.67					83	85.51	84.255	-2.51
84	86.67	85.51			84	86.67	85.335	-2.67					84	85.51	84.755	-1.51
84	86.67	85.51			84	86.67	85.335	-2.67					84	85.51	84.755	-1.51
84	86.67	85.51			84	86.67	85.335	-2.67					84	85.51	84.755	-1.51
84	86.26	85.4			84	86.26	85.13	-2.26					84	85.4	84.7	-1.4
84	86.17	85.38			84	86.17	85.085	-2.17					84	85.38	84.69	-1.38
84	86.09	85.37			84	86.09	85.045	-2.09					84	85.37	84.685	-1.37
84	86.02	85.35			84	86.02	85.01	-2.02					84	85.35	84.675	-1.35
84	86.02	85.35			84	86.02	85.01	-2.02					84	85.35	84.675	-1.35
84	86.02	85.35			84	86.02	85.01	-2.02					84	85.35	84.675	-1.35
84	86.02	85.35			84	86.02	85.01	-2.02					84	85.35	84.675	-1.35
84	86.02	85.35			84	86.02	85.01	-2.02					84	85.35	84.675	-1.35
84	85.69	85.28			84	85.69	84.845	-1.69					84	85.28	84.64	-1.28
84	85.66	85.26			84	85.66	84.83	-1.66					84	85.26	84.63	-1.26
84	85.66	85.26			84	85.66	84.83	-1.66					84	85.26	84.63	-1.26
84	85.66	85.26			84	85.66	84.83	-1.66					84	85.26	84.63	-1.26
84	85.66	85.26			84	85.66	84.83	-1.66					84	85.26	84.63	-1.26
84	85.66	85.26			84	85.66	84.83	-1.66					84	85.26	84.63	-1.26
84	85.66	85.26			84	85.66	84.83	-1.66					84	85.26	84.63	-1.26
84	85.66	85.26			84	85.66	84.83	-1.66					84	85.26	84.63	-1.26
84	85.54	85			84	85.54	84.77	-1.54					84	85	84.5	-1
84	85.56	84.98			84	85.56	84.78	-1.56					84	84.98	84.49	-0.98
83	85.59	84.96			83	85.59	84.295	-2.59					83	84.96	83.98	-1.96
84	85.61	84.94			84	85.61	84.805	-1.61					84	84.94	84.47	-0.94
[truncated: 16,681 more rows]

## Sheet: Subject 2 (Fig. 5e, ED Fig. 7c)
Unit	mmHg				SBP A-line vs SBP PAT								SBP A-line vs SBP PTT
SBP A-line	SBP PAT	SBP PTT			SBP A-line	SBP PAT	Mean	Difference		Mean	5.33164		SBP A-line	SBP PTT	Mean	Difference		Mean	-0.443016
109	104.32	105.12			109	104.32	106.66	4.68		SD	9.13384		109	105.12	107.06	3.88		SD	8.27843
109	104.37	105.13			109	104.37	106.685	4.63		Limit of Agreement (+1.96SD)	23.234		109	105.13	107.065	3.87		Limit of Agreement (+1.96SD)	15.7827
109	104.42	105.15			109	104.42	106.71	4.58		Limit of Agreement (-1.96SD)	-12.5707		109	105.15	107.075	3.85		Limit of Agreement (-1.96SD)	-16.6687
109	104.42	105.15			109	104.42	106.71	4.58					109	105.15	107.075	3.85
109	104.52	105.2			109	104.52	106.76	4.48					109	105.2	107.1	3.8
110	104.58	105.23			110	104.58	107.29	5.42					110	105.23	107.615	4.77
110	104.63	105.26			110	104.63	107.315	5.37					110	105.26	107.63	4.74
110	104.69	105.29			110	104.69	107.345	5.31					110	105.29	107.645	4.71
110	104.75	105.32			110	104.75	107.375	5.25					110	105.32	107.66	4.68
110	104.8	105.35			110	104.8	107.4	5.2					110	105.35	107.675	4.65
110	104.86	105.38			110	104.86	107.43	5.14					110	105.38	107.69	4.62
110	104.92	105.41			110	104.92	107.46	5.08					110	105.41	107.705	4.59
110	104.92	105.41			110	104.92	107.46	5.08					110	105.41	107.705	4.59
110	105.04	105.46			110	105.04	107.52	4.96					110	105.46	107.73	4.54
110	105.09	105.49			110	105.09	107.545	4.91					110	105.49	107.745	4.51
109	105.14	105.51			109	105.14	107.07	3.86					109	105.51	107.255	3.49
109	105.18	105.52			109	105.18	107.09	3.82					109	105.52	107.26	3.48
109	105.21	105.52			109	105.21	107.105	3.79					109	105.52	107.26	3.48
108	105.23	105.52			108	105.23	106.615	2.77					108	105.52	106.76	2.48
108	105.26	105.51			108	105.26	106.63	2.74					108	105.51	106.755	2.49
108	105.28	105.5			108	105.28	106.64	2.72					108	105.5	106.75	2.5
108	105.31	105.5			108	105.31	106.655	2.69					108	105.5	106.75	2.5
108	105.35	105.49			108	105.35	106.675	2.65					108	105.49	106.745	2.51
107	105.38	105.49			107	105.38	106.19	1.62					107	105.49	106.245	1.51
107	105.42	105.49			107	105.42	106.21	1.58					107	105.49	106.245	1.51
107	105.46	105.5			107	105.46	106.23	1.54					107	105.5	106.25	1.5
107	105.5	105.51			107	105.5	106.25	1.5					107	105.51	106.255	1.49
107	105.55	105.52			107	105.55	106.275	1.45					107	105.52	106.26	1.48
106	105.58	105.53			106	105.58	105.79	0.42					106	105.53	105.765	0.47
106	105.62	105.53			106	105.62	105.81	0.38					106	105.53	105.765	0.47
106	105.62	105.53			106	105.62	105.81	0.38					106	105.53	105.765	0.47
106	105.68	105.54			106	105.68	105.84	0.32					106	105.54	105.77	0.46
106	105.74	105.57			106	105.74	105.87	0.26					106	105.57	105.785	0.43
106	105.76	105.57			106	105.76	105.88	0.24					106	105.57	105.785	0.43
106	105.8	105.58			106	105.8	105.9	0.2					106	105.58	105.79	0.42
106	105.84	105.59			106	105.84	105.92	0.16					106	105.59	105.795	0.41
107	105.9	105.6			107	105.9	106.45	1.1					107	105.6	106.3	1.4
107	105.9	105.6			107	105.9	106.45	1.1					107	105.6	106.3	1.4
107	106.02	105.62			107	106.02	106.51	0.98					107	105.62	106.31	1.38
108	106.07	105.63			108	106.07	107.035	1.93					108	105.63	106.815	2.37
108	106.07	105.63			108	106.07	107.035	1.93					108	105.63	106.815	2.37
108	106.17	105.63			108	106.17	107.085	1.83					108	105.63	106.815	2.37
108	106.17	105.63			108	106.17	107.085	1.83					108	105.63	106.815	2.37
108	106.26	105.63			108	106.26	107.13	1.74					108	105.63	106.815	2.37
108	106.31	105.63			108	106.31	107.155	1.69					108	105.63	106.815	2.37
108	106.35	105.63			108	106.35	107.175	1.65					108	105.63	106.815	2.37
108	106.4	105.63			108	106.4	107.2	1.6					108	105.63	106.815	2.37
108	106.46	105.64			108	106.46	107.23	1.54					108	105.64	106.82	2.36
108	106.51	105.64			108	106.51	107.255	1.49					108	105.64	106.82	2.36
108	106.56	105.63			108	106.56	107.28	1.44					108	105.63	106.815	2.37
108	106.6	105.62			108	106.6	107.3	1.4					108	105.62	106.81	2.38
108	106.6	105.62			108	106.6	107.3	1.4					108	105.62	106.81	2.38
108	106.6	105.62			108	106.6	107.3	1.4					108	105.62	106.81	2.38
108	106.76	105.6			108	106.76	107.38	1.24					108	105.6	106.8	2.4
108	106.8	105.6			108	106.8	107.4	1.2					108	105.6	106.8	2.4
108	106.85	105.59			108	106.85	107.425	1.15					108	105.59	106.795	2.41
108	106.9	105.59			108	106.9	107.45	1.1					108	105.59	106.795	2.41
108	106.96	105.58			108	106.96	107.48	1.04					108	105.58	106.79	2.42
108	107.03	105.59			108	107.03	107.515	0.97					108	105.59	106.795	2.41
108	107.03	105.59			108	107.03	107.515	0.97					108	105.59	106.795	2.41
108	107.17	105.59			108	107.17	107.585	0.83					108	105.59	106.795	2.41
107	107.24	105.6			107	107.24	107.12	-0.24					107	105.6	106.3	1.4
107	107.24	105.6			107	107.24	107.12	-0.24					107	105.6	106.3	1.4
107	107.37	105.62			107	107.37	107.185	-0.37					107	105.62	106.31	1.38
107	107.44	105.63			107	107.44	107.22	-0.44					107	105.63	106.315	1.37
107	107.5	105.65			107	107.5	107.25	-0.5					107	105.65	106.325	1.35
107	107.57	105.66			107	107.57	107.285	-0.57					107	105.66	106.33	1.34
107	107.63	105.69			107	107.63	107.315	-0.63					107	105.69	106.345	1.31
107	107.63	105.69			107	107.63	107.315	-0.63					107	105.69	106.345	1.31
107	107.76	105.74			107	107.76	107.38	-0.76					107	105.74	106.37	1.26
107	107.83	105.77			107	107.83	107.415	-0.83					107	105.77	106.385	1.23
107	107.91	105.81			107	107.91	107.455	-0.91					107	105.81	106.405	1.19
107	108.06	105.88			107	108.06	107.53	-1.06					107	105.88	106.44	1.12
107	108.14	105.93			107	108.14	107.57	-1.14					107	105.93	106.465	1.07
107	108.22	105.97			107	108.22	107.61	-1.22					107	105.97	106.485	1.03
107	108.29	106.01			107	108.29	107.645	-1.29					107	106.01	106.505	0.99
107	108.37	106.06			107	108.37	107.685	-1.37					107	106.06	106.53	0.94
107	108.37	106.06			107	108.37	107.685	-1.37					107	106.06	106.53	0.94
107	108.52	106.15			107	108.52	107.76	-1.52					107	106.15	106.575	0.85
107	108.52	106.15			107	108.52	107.76	-1.52					107	106.15	106.575	0.85
107	108.52	106.15			107	108.52	107.76	-1.52					107	106.15	106.575	0.85
107	108.75	106.29			107	108.75	107.875	-1.75					107	106.29	106.645	0.71
107	108.83	106.34			107	108.83	107.915	-1.83					107	106.34	106.67	0.66
107	108.9	106.38			107	108.9	107.95	-1.9					107	106.38	106.69	0.62
107	108.97	106.41			107	108.97	107.985	-1.97					107	106.41	106.705	0.59
107	109.04	106.44			107	109.04	108.02	-2.04					107	106.44	106.72	0.56
107	109.12	106.48			107	109.12	108.06	-2.12					107	106.48	106.74	0.52
107	109.2	106.51			107	109.2	108.1	-2.2					107	106.51	106.755	0.49
107	109.27	106.55			107	109.27	108.135	-2.27					107	106.55	106.775	0.45
107	109.35	106.6			107	109.35	108.175	-2.35					107	106.6	106.8	0.4
107	109.42	106.65			107	109.42	108.21	-2.42					107	106.65	106.825	0.35
107	109.5	106.7			107	109.5	108.25	-2.5					107	106.7	106.85	0.3
107	109.57	106.75			107	109.57	108.285	-2.57					107	106.75	106.875	0.25
107	109.65	106.81			107	109.65	108.325	-2.65					107	106.81	106.905	0.19
107	109.73	106.86			107	109.73	108.365	-2.73					107	106.86	106.93	0.14
107	109.8	106.92			107	109.8	108.4	-2.8					107	106.92	106.96	0.08
107	109.87	106.98			107	109.87	108.435	-2.87					107	106.98	106.99	0.02
107	109.94	107.03			107	109.94	108.47	-2.94					107	107.03	107.015	-0.03
106	110.01	107.09			106	110.01	108.005	-4.01					106	107.09	106.545	-1.09
106	110.01	107.09			106	110.01	108.005	-4.01					106	107.09	106.545	-1.09
106	110.14	107.2			106	110.14	108.07	-4.14					106	107.2	106.6	-1.2
106	110.2	107.26			106	110.2	108.1	-4.2					106	107.26	106.63	-1.26
106	110.26	107.31			106	110.26	108.13	-4.26					106	107.31	106.655	-1.31
106	110.32	107.37			106	110.32	108.16	-4.32					106	107.37	106.685	-1.37
106	110.38	107.42			106	110.38	108.19	-4.38					106	107.42	106.71	-1.42
106	110.44	107.48			106	110.44	108.22	-4.44					106	107.48	106.74	-1.48
106	110.49	107.53			106	110.49	108.245	-4.49					106	107.53	106.765	-1.53
106	110.55	107.58			106	110.55	108.275	-4.55					106	107.58	106.79	-1.58
106	110.59	107.63			106	110.59	108.295	-4.59					106	107.63	106.815	-1.63
106	110.62	107.67			106	110.62	108.31	-4.62					106	107.67	106.835	-1.67
106	110.62	107.67			106	110.62	108.31	-4.62					106	107.67	106.835	-1.67
106	110.62	107.67			106	110.62	108.31	-4.62					106	107.67	106.835	-1.67
106	110.71	107.77			106	110.71	108.355	-4.71					106	107.77	106.885	-1.77
106	110.75	107.83			106	110.75	108.375	-4.75					106	107.83	106.915	-1.83
106	110.76	107.85			106	110.76	108.38	-4.76					106	107.85	106.925	-1.85
106	110.76	107.85			106	110.76	108.38	-4.76					106	107.85	106.925	-1.85
106	110.78	107.9			106	110.78	108.39	-4.78					106	107.9	106.95	-1.9
106	110.79	107.91			106	110.79	108.395	-4.79					106	107.91	106.955	-1.91
106	110.79	107.93			106	110.79	108.395	-4.79					106	107.93	106.965	-1.93
105	110.79	107.95			105	110.79	107.895	-5.79					105	107.95	106.475	-2.95
104	110.79	107.97			104	110.79	107.395	-6.79					104	107.97	105.985	-3.97
103	110.79	107.99			103	110.79	106.895	-7.79					103	107.99	105.495	-4.99
103	110.79	107.99			103	110.79	106.895	-7.79					103	107.99	105.495	-4.99
103	110.78	108.03			103	110.78	106.89	-7.78					103	108.03	105.515	-5.03
103	110.78	108.06			103	110.78	106.89	-7.78					103	108.06	105.53	-5.06
103	110.78	108.08			103	110.78	106.89	-7.78					103	108.08	105.54	-5.08
103	110.77	108.11			103	110.77	106.885	-7.77					103	108.11	105.555	-5.11
103	110.77	108.13			103	110.77	106.885	-7.77					103	108.13	105.565	-5.13
104	110.77	108.16			104	110.77	107.385	-6.77					104	108.16	106.08	-4.16
104	110.76	108.18			104	110.76	107.38	-6.76					104	108.18	106.09	-4.18
105	110.76	108.18			105	110.76	107.88	-5.76					105	108.18	106.59	-3.18
105	110.73	108.22			105	110.73	107.865	-5.73					105	108.22	106.61	-3.22
105	110.73	108.22			105	110.73	107.865	-5.73					105	108.22	106.61	-3.22
105	110.69	108.25			105	110.69	107.845	-5.69					105	108.25	106.625	-3.25
106	110.66	108.26			106	110.66	108.33	-4.66					106	108.26	107.13	-2.26
106	110.64	108.27			106	110.64	108.32	-4.64					106	108.27	107.135	-2.27
106	110.61	108.28			106	110.61	108.305	-4.61					106	108.28	107.14	-2.28
106	110.58	108.29			106	110.58	108.29	-4.58					106	108.29	107.145	-2.29
107	110.55	108.29			107	110.55	108.775	-3.55					107	108.29	107.645	-1.29
107	110.51	108.3			107	110.51	108.755	-3.51					107	108.3	107.65	-1.3
107	110.48	108.31			107	110.48	108.74	-3.48					107	108.31	107.655	-1.31
107	110.45	108.31			107	110.45	108.725	-3.45					107	108.31	107.655	-1.31
107	110.42	108.32			107	110.42	108.71	-3.42					107	108.32	107.66	-1.32
107	110.4	108.33			107	110.4	108.7	-3.4					107	108.33	107.665	-1.33
107	110.37	108.35			107	110.37	108.685	-3.37					107	108.35	107.675	-1.35
107	110.36	108.37			107	110.36	108.68	-3.36					107	108.37	107.685	-1.37
107	110.33	108.39			107	110.33	108.665	-3.33					107	108.39	107.695	-1.39
107	110.31	108.42			107	110.31	108.655	-3.31					107	108.42	107.71	-1.42
107	110.29	108.44			107	110.29	108.645	-3.29					107	108.44	107.72	-1.44
107	110.27	108.47			107	110.27	108.635	-3.27					107	108.47	107.735	-1.47
108	110.25	108.49			108	110.25	109.125	-2.25					108	108.49	108.245	-0.49
108	110.23	108.51			108	110.23	109.115	-2.23					108	108.51	108.255	-0.51
108	110.23	108.51			108	110.23	109.115	-2.23					108	108.51	108.255	-0.51
108	110.16	108.52			108	110.16	109.08	-2.16					108	108.52	108.26	-0.52
108	110.16	108.52			108	110.16	109.08	-2.16					108	108.52	108.26	-0.52
108	110.04	108.52			108	110.04	109.02	-2.04					108	108.52	108.26	-0.52
108	110	108.53			108	110	109	-2					108	108.53	108.265	-0.53
108	109.96	108.54			108	109.96	108.98	-1.96					108	108.54	108.27	-0.54
108	109.96	108.54			108	109.96	108.98	-1.96					108	108.54	108.27	-0.54
108	109.89	108.53			108	109.89	108.945	-1.89					108	108.53	108.265	-0.53
108	109.85	108.53			108	109.85	108.925	-1.85					108	108.53	108.265	-0.53
109	109.85	108.53			109	109.85	109.425	-0.85					109	108.53	108.765	0.47
109	109.75	108.51			109	109.75	109.375	-0.75					109	108.51	108.755	0.49
109	109.7	108.5			109	109.7	109.35	-0.7					109	108.5	108.75	0.5
109	109.64	108.5			109	109.64	109.32	-0.64					109	108.5	108.75	0.5
109	109.59	108.49			109	109.59	109.295	-0.59					109	108.49	108.745	0.51
109	109.53	108.48			109	109.53	109.265	-0.53					109	108.48	108.74	0.52
109	109.48	108.48			109	109.48	109.24	-0.48					109	108.48	108.74	0.52
109	109.43	108.48			109	109.43	109.215	-0.43					109	108.48	108.74	0.52
110	109.37	108.48			110	109.37	109.685	0.63					110	108.48	109.24	1.52
110	109.32	108.47			110	109.32	109.66	0.68					110	108.47	109.235	1.53
110	109.32	108.47			110	109.32	109.66	0.68					110	108.47	109.235	1.53
110	109.22	108.48			110	109.22	109.61	0.78					110	108.48	109.24	1.52
110	109.16	108.48			110	109.16	109.58	0.84					110	108.48	109.24	1.52
110	109.11	108.48			110	109.11	109.555	0.89					110	108.48	109.24	1.52
110	109.06	108.49			110	109.06	109.53	0.94					110	108.49	109.245	1.51
110	109.01	108.5			110	109.01	109.505	0.99					110	108.5	109.25	1.5
110	108.96	108.52			110	108.96	109.48	1.04					110	108.52	109.26	1.48
109	108.96	108.52			109	108.96	108.98	0.04					109	108.52	108.76	0.48
109	108.87	108.55			109	108.87	108.935	0.13					109	108.55	108.775	0.45
109	108.82	108.57			109	108.82	108.91	0.18					109	108.57	108.785	0.43
108	108.77	108.59			108	108.77	108.385	-0.77					108	108.59	108.295	-0.59
108	108.71	108.62			108	108.71	108.355	-0.71					108	108.62	108.31	-0.62
108	108.66	108.64			108	108.66	108.33	-0.66					108	108.64	108.32	-0.64
108	108.6	108.66			108	108.6	108.3	-0.6					108	108.66	108.33	-0.66
108	108.55	108.68			108	108.55	108.275	-0.55					108	108.68	108.34	-0.68
108	108.49	108.71			108	108.49	108.245	-0.49					108	108.71	108.355	-0.71
108	108.44	108.73			108	108.44	108.22	-0.44					108	108.73	108.365	-0.73
108	108.38	108.76			108	108.38	108.19	-0.38					108	108.76	108.38	-0.76
108	108.33	108.78			108	108.33	108.165	-0.33					108	108.78	108.39	-0.78
108	108.33	108.78			108	108.33	108.165	-0.33					108	108.78	108.39	-0.78
108	108.33	108.78			108	108.33	108.165	-0.33					108	108.78	108.39	-0.78
108	108.19	108.84			108	108.19	108.095	-0.19					108	108.84	108.42	-0.84
108	108.19	108.84			108	108.19	108.095	-0.19					108	108.84	108.42	-0.84
108	108.1	108.85			108	108.1	108.05	-0.1					108	108.85	108.425	-0.85
108	108	108.85			108	108	108	0					108	108.85	108.425	-0.85
108	107.95	108.85			108	107.95	107.975	0.05					108	108.85	108.425	-0.85
108	107.9	108.84			108	107.9	107.95	0.1					108	108.84	108.42	-0.84
108	107.84	108.83			108	107.84	107.92	0.16					108	108.83	108.415	-0.83
108	107.78	108.82			108	107.78	107.89	0.22					108	108.82	108.41	-0.82
108	107.78	108.82			108	107.78	107.89	0.22					108	108.82	108.41	-0.82
108	107.64	108.78			108	107.64	107.82	0.36					108	108.78	108.39	-0.78
108	107.57	108.76			108	107.57	107.785	0.43					108	108.76	108.38	-0.76
108	107.5	108.73			108	107.5	107.75	0.5					108	108.73	108.365	-0.73
108	107.43	108.71			108	107.43	107.715	0.57					108	108.71	108.355	-0.71
108	107.43	108.71			108	107.43	107.715	0.57					108	108.71	108.355	-0.71
108	107.29	108.64			108	107.29	107.645	0.71					108	108.64	108.32	-0.64
108	107.22	108.61			108	107.22	107.61	0.78					108	108.61	108.305	-0.61
109	107.22	108.61			109	107.22	108.11	1.78					109	108.61	108.805	0.39
109	107.09	108.56			109	107.09	108.045	1.91					109	108.56	108.78	0.44
108	107.03	108.53			108	107.03	107.515	0.97					108	108.53	108.265	-0.53
108	107.03	108.53			108	107.03	107.515	0.97					108	108.53	108.265	-0.53
108	106.91	108.5			108	106.91	107.455	1.09					108	108.5	108.25	-0.5
108	106.85	108.49			108	106.85	107.425	1.15					108	108.49	108.245	-0.49
108	106.78	108.47			108	106.78	107.39	1.22					108	108.47	108.235	-0.47
108	106.78	108.47			108	106.78	107.39	1.22					108	108.47	108.235	-0.47
108	106.65	108.43			108	106.65	107.325	1.35					108	108.43	108.215	-0.43
108	106.58	108.41			108	106.58	107.29	1.42					108	108.41	108.205	-0.41
108	106.5	108.39			108	106.5	107.25	1.5					108	108.39	108.195	-0.39
108	106.43	108.37			108	106.43	107.215	1.57					108	108.37	108.185	-0.37
108	106.35	108.35			108	106.35	107.175	1.65					108	108.35	108.175	-0.35
108	106.35	108.35			108	106.35	107.175	1.65					108	108.35	108.175	-0.35
108	106.19	108.3			108	106.19	107.095	1.81					108	108.3	108.15	-0.3
108	106.19	108.3			108	106.19	107.095	1.81					108	108.3	108.15	-0.3
108	106.05	108.25			108	106.05	107.025	1.95					108	108.25	108.125	-0.25
107	105.98	108.22			107	105.98	106.49	1.02					107	108.22	107.61	-1.22
107	105.98	108.22			107	105.98	106.49	1.02					107	108.22	107.61	-1.22
107	105.98	108.22			107	105.98	106.49	1.02					107	108.22	107.61	-1.22
107	105.78	108.13			107	105.78	106.39	1.22					107	108.13	107.565	-1.13
107	105.71	108.1			107	105.71	106.355	1.29					107	108.1	107.55	-1.1
107	105.64	108.06			107	105.64	106.32	1.36					107	108.06	107.53	-1.06
107	105.64	108.06			107	105.64	106.32	1.36					107	108.06	107.53	-1.06
107	105.52	108			107	105.52	106.26	1.48					107	108	107.5	-1
107	105.47	107.96			107	105.47	106.235	1.53					107	107.96	107.48	-0.96
107	105.43	107.94			107	105.43	106.215	1.57					107	107.94	107.47	-0.94
107	105.36	107.89			107	105.36	106.18	1.64					107	107.89	107.445	-0.89
107	105.33	107.87			107	105.33	106.165	1.67					107	107.87	107.435	-0.87
107	105.3	107.86			107	105.3	106.15	1.7					107	107.86	107.43	-0.86
107	105.28	107.85			107	105.28	106.14	1.72					107	107.85	107.425	-0.85
107	105.26	107.84			107	105.26	106.13	1.74					107	107.84	107.42	-0.84
107	105.24	107.83			107	105.24	106.12	1.76					107	107.83	107.415	-0.83
108	105.22	107.83			108	105.22	106.61	2.78					108	107.83	107.915	0.17
108	105.21	107.82			108	105.21	106.605	2.79					108	107.82	107.91	0.18
108	105.19	107.82			108	105.19	106.595	2.81					108	107.82	107.91	0.18
108	105.18	107.83			108	105.18	106.59	2.82					108	107.83	107.915	0.17
108	105.17	107.83			108	105.17	106.585	2.83					108	107.83	107.915	0.17
108	105.16	107.83			108	105.16	106.58	2.84					108	107.83	107.915	0.17
108	105.16	107.83			108	105.16	106.58	2.84					108	107.83	107.915	0.17
108	105.16	107.83			108	105.16	106.58	2.84					108	107.83	107.915	0.17
108	105.16	107.83			108	105.16	106.58	2.84					108	107.83	107.915	0.17
108	105.16	107.81			108	105.16	106.58	2.84					108	107.81	107.905	0.19
108	105.16	107.81			108	105.16	106.58	2.84					108	107.81	107.905	0.19
108	105.15	107.8			108	105.15	106.575	2.85					108	107.8	107.9	0.2
107	105.14	107.79			107	105.14	106.07	1.86					107	107.79	107.395	-0.79
107	105.14	107.78			107	105.14	106.07	1.86					107	107.78	107.39	-0.78
106	105.13	107.77			106	105.13	105.565	0.87					106	107.77	106.885	-1.77
106	105.13	107.76			106	105.13	105.565	0.87					106	107.76	106.88	-1.76
106	105.13	107.75			106	105.13	105.565	0.87					106	107.75	106.875	-1.75
106	105.14	107.74			106	105.14	105.57	0.86					106	107.74	106.87	-1.74
105	105.16	107.73			105	105.16	105.08	-0.16					105	107.73	106.365	-2.73
105	105.17	107.71			105	105.17	105.085	-0.17					105	107.71	106.355	-2.71
105	105.17	107.71			105	105.17	105.085	-0.17					105	107.71	106.355	-2.71
105	105.21	107.69			105	105.21	105.105	-0.21					105	107.69	106.345	-2.69
105	105.23	107.69			105	105.23	105.115	-0.23					105	107.69	106.345	-2.69
105	105.23	107.69			105	105.23	105.115	-0.23					105	107.69	106.345	-2.69
105	105.27	107.68			105	105.27	105.135	-0.27					105	107.68	106.34	-2.68
105	105.3	107.69			105	105.3	105.15	-0.3					105	107.69	106.345	-2.69
105	105.33	107.7			105	105.33	105.165	-0.33					105	107.7	106.35	-2.7
105	105.36	107.71			105	105.36	105.18	-0.36					105	107.71	106.355	-2.71
105	105.38	107.72			105	105.38	105.19	-0.38					105	107.72	106.36	-2.72
105	105.41	107.73			105	105.41	105.205	-0.41					105	107.73	106.365	-2.73
105	105.43	107.74			105	105.43	105.215	-0.43					105	107.74	106.37	-2.74
105	105.45	107.75			105	105.45	105.225	-0.45					105	107.75	106.375	-2.75
105	105.48	107.76			105	105.48	105.24	-0.48					105	107.76	106.38	-2.76
106	105.51	107.76			106	105.51	105.755	0.49					106	107.76	106.88	-1.76
106	105.52	107.76			106	105.52	105.76	0.48					106	107.76	106.88	-1.76
106	105.53	107.76			106	105.53	105.765	0.47					106	107.76	106.88	-1.76
106	105.53	107.76			106	105.53	105.765	0.47					106	107.76	106.88	-1.76
106	105.6	107.76			106	105.6	105.8	0.4					106	107.76	106.88	-1.76
106	105.63	107.77			106	105.63	105.815	0.37					106	107.77	106.885	-1.77
107	105.66	107.79			107	105.66	106.33	1.34					107	107.79	107.395	-0.79
107	105.7	107.81			107	105.7	106.35	1.3					107	107.81	107.405	-0.81
107	105.74	107.83			107	105.74	106.37	1.26					107	107.83	107.415	-0.83
107	105.74	107.83			107	105.74	106.37	1.26					107	107.83	107.415	-0.83
107	105.82	107.86			107	105.82	106.41	1.18					107	107.86	107.43	-0.86
107	105.87	107.88			107	105.87	106.435	1.13					107	107.88	107.44	-0.88
107	105.91	107.9			107	105.91	106.455	1.09					107	107.9	107.45	-0.9
107	105.95	107.93			107	105.95	106.475	1.05					107	107.93	107.465	-0.93
107	105.95	107.93			107	105.95	106.475	1.05					107	107.93	107.465	-0.93
107	105.95	107.93			107	105.95	106.475	1.05					107	107.93	107.465	-0.93
107	106.09	108.01			107	106.09	106.545	0.91					107	108.01	107.505	-1.01
107	106.14	108.03			107	106.14	106.57	0.86					107	108.03	107.515	-1.03
107	106.19	108.05			107	106.19	106.595	0.81					107	108.05	107.525	-1.05
107	106.19	108.05			107	106.19	106.595	0.81					107	108.05	107.525	-1.05
107	106.19	108.05			107	106.19	106.595	0.81					107	108.05	107.525	-1.05
107	106.33	108.1			107	106.33	106.665	0.67					107	108.1	107.55	-1.1
107	106.33	108.1			107	106.33	106.665	0.67					107	108.1	107.55	-1.1
107	106.33	108.1			107	106.33	106.665	0.67					107	108.1	107.55	-1.1
107	106.47	108.14			107	106.47	106.735	0.53					107	108.14	107.57	-1.14
107	106.52	108.14			107	106.52	106.76	0.48					107	108.14	107.57	-1.14
107	106.57	108.13			107	106.57	106.785	0.43					107	108.13	107.565	-1.13
107	106.57	108.13			107	106.57	106.785	0.43					107	108.13	107.565	-1.13
107	106.66	108.13			107	106.66	106.83	0.34					107	108.13	107.565	-1.13
107	106.71	108.12			107	106.71	106.855	0.29					107	108.12	107.56	-1.12
107	106.75	108.11			107	106.75	106.875	0.25					107	108.11	107.555	-1.11
107	106.75	108.11			107	106.75	106.875	0.25					107	108.11	107.555	-1.11
107	106.84	108.1			107	106.84	106.92	0.16					107	108.1	107.55	-1.1
107	106.89	108.1			107	106.89	106.945	0.11					107	108.1	107.55	-1.1
107	106.94	108.09			107	106.94	106.97	0.06					107	108.09	107.545	-1.09
107	106.99	108.09			107	106.99	106.995	0.01					107	108.09	107.545	-1.09
107	107.04	108.08			107	107.04	107.02	-0.04					107	108.08	107.54	-1.08
107	107.09	108.07			107	107.09	107.045	-0.09					107	108.07	107.535	-1.07
107	107.13	108.05			107	107.13	107.065	-0.13					107	108.05	107.525	-1.05
107	107.17	108.04			107	107.17	107.085	-0.17					107	108.04	107.52	-1.04
107	107.21	108.03			107	107.21	107.105	-0.21					107	108.03	107.515	-1.03
107	107.25	108.01			107	107.25	107.125	-0.25					107	108.01	107.505	-1.01
107	107.29	108			107	107.29	107.145	-0.29					107	108	107.5	-1
107	107.29	108			107	107.29	107.145	-0.29					107	108	107.5	-1
107	107.39	107.98			107	107.39	107.195	-0.39					107	107.98	107.49	-0.98
106	107.41	107.97			106	107.41	106.705	-1.41					106	107.97	106.985	-1.97
106	107.41	107.97			106	107.41	106.705	-1.41					106	107.97	106.985	-1.97
106	107.44	107.95			106	107.44	106.72	-1.44					106	107.95	106.975	-1.95
106	107.45	107.93			106	107.45	106.725	-1.45					106	107.93	106.965	-1.93
107	107.46	107.92			107	107.46	107.23	-0.46					107	107.92	107.46	-0.92
107	107.47	107.91			107	107.47	107.235	-0.47					107	107.91	107.455	-0.91
107	107.47	107.91			107	107.47	107.235	-0.47					107	107.91	107.455	-0.91
107	107.49	107.9			107	107.49	107.245	-0.49					107	107.9	107.45	-0.9
107	107.5	107.89			107	107.5	107.25	-0.5					107	107.89	107.445	-0.89
106	107.51	107.88			106	107.51	106.755	-1.51					106	107.88	106.94	-1.88
106	107.52	107.87			106	107.52	106.76	-1.52					106	107.87	106.935	-1.87
106	107.53	107.87			106	107.53	106.765	-1.53					106	107.87	106.935	-1.87
105	107.54	107.86			105	107.54	106.27	-2.54					105	107.86	106.43	-2.86
105	107.55	107.86			105	107.55	106.275	-2.55					105	107.86	106.43	-2.86
105	107.56	107.86			105	107.56	106.28	-2.56					105	107.86	106.43	-2.86
105	107.56	107.86			105	107.56	106.28	-2.56					105	107.86	106.43	-2.86
105	107.56	107.86			105	107.56	106.28	-2.56					105	107.86	106.43	-2.86
105	107.57	107.84			105	107.57	106.285	-2.57					105	107.84	106.42	-2.84
105	107.57	107.84			105	107.57	106.285	-2.57					105	107.84	106.42	-2.84
105	107.57	107.82			105	107.57	106.285	-2.57					105	107.82	106.41	-2.82
105	107.57	107.8			105	107.57	106.285	-2.57					105	107.8	106.4	-2.8
106	107.57	107.8			106	107.57	106.785	-1.57					106	107.8	106.9	-1.8
106	107.55	107.76			106	107.55	106.775	-1.55					106	107.76	106.88	-1.76
106	107.55	107.76			106	107.55	106.775	-1.55					106	107.76	106.88	-1.76
106	107.54	107.71			106	107.54	106.77	-1.54					106	107.71	106.855	-1.71
106	107.54	107.71			106	107.54	106.77	-1.54					106	107.71	106.855	-1.71
106	107.57	107.63			106	107.57	106.785	-1.57					106	107.63	106.815	-1.63
106	107.59	107.6			106	107.59	106.795	-1.59					106	107.6	106.8	-1.6
106	107.6	107.57			106	107.6	106.8	-1.6					106	107.57	106.785	-1.57
106	107.62	107.54			106	107.62	106.81	-1.62					106	107.54	106.77	-1.54
106	107.62	107.5			106	107.62	106.81	-1.62					106	107.5	106.75	-1.5
106	107.63	107.46			106	107.63	106.815	-1.63					106	107.46	106.73	-1.46
106	107.64	107.42			106	107.64	106.82	-1.64					106	107.42	106.71	-1.42
106	107.64	107.37			106	107.64	106.82	-1.64					106	107.37	106.685	-1.37
107	107.64	107.33			107	107.64	107.32	-0.64					107	107.33	107.165	-0.33
107	107.64	107.29			107	107.64	107.32	-0.64					107	107.29	107.145	-0.29
106	107.65	107.25			106	107.65	106.825	-1.65					106	107.25	106.625	-1.25
107	107.65	107.21			107	107.65	107.325	-0.65					107	107.21	107.105	-0.21
107	107.65	107.21			107	107.65	107.325	-0.65					107	107.21	107.105	-0.21
107	107.65	107.13			107	107.65	107.325	-0.65					107	107.13	107.065	-0.13
107	107.62	107.04			107	107.62	107.31	-0.62					107	107.04	107.02	-0.04
107	107.62	107.04			107	107.62	107.31	-0.62					107	107.04	107.02	-0.04
107	107.57	106.95			107	107.57	107.285	-0.57					107	106.95	106.975	0.05
107	107.53	106.91			107	107.53	107.265	-0.53					107	106.91	106.955	0.09
107	107.5	106.86			107	107.5	107.25	-0.5					107	106.86	106.93	0.14
107	107.47	106.82			107	107.47	107.235	-0.47					107	106.82	106.91	0.18
107	107.43	106.78			107	107.43	107.215	-0.43					107	106.78	106.89	0.22
106	107.39	106.74			106	107.39	106.695	-1.39					106	106.74	106.37	-0.74
106	107.36	106.7			106	107.36	106.68	-1.36					106	106.7	106.35	-0.7
106	107.32	106.66			106	107.32	106.66	-1.32					106	106.66	106.33	-0.66
107	107.28	106.62			107	107.28	107.14	-0.28					107	106.62	106.81	0.38
107	107.25	106.58			107	107.25	107.125	-0.25					107	106.58	106.79	0.42
107	107.21	106.53			107	107.21	107.105	-0.21					107	106.53	106.765	0.47
107	107.17	106.49			107	107.17	107.085	-0.17					107	106.49	106.745	0.51
107	107.13	106.44			107	107.13	107.065	-0.13					107	106.44	106.72	0.56
107	107.08	106.4			107	107.08	107.04	-0.08					107	106.4	106.7	0.6
108	107.04	106.35			108	107.04	107.52	0.96					108	106.35	107.175	1.65
106	106.99	106.32			106	106.99	106.495	-0.99					106	106.32	106.16	-0.32
106	106.95	106.28			106	106.95	106.475	-0.95					106	106.28	106.14	-0.28
106	106.92	106.24			106	106.92	106.46	-0.92					106	106.24	106.12	-0.24
106	106.88	106.21			106	106.88	106.44	-0.88					106	106.21	106.105	-0.21
106	106.85	106.17			106	106.85	106.425	-0.85					106	106.17	106.085	-0.17
107	106.82	106.13			107	106.82	106.91	0.18					107	106.13	106.565	0.87
107	106.79	106.1			107	106.79	106.895	0.21					107	106.1	106.55	0.9
107	106.75	106.07			107	106.75	106.875	0.25					107	106.07	106.535	0.93
107	106.71	106.03			107	106.71	106.855	0.29					107	106.03	106.515	0.97
107	106.67	106			107	106.67	106.835	0.33					107	106	106.5	1
108	106.61	105.97			108	106.61	107.305	1.39					108	105.97	106.985	2.03
108	106.61	105.97			108	106.61	107.305	1.39					108	105.97	106.985	2.03
108	106.51	105.91			108	106.51	107.255	1.49					108	105.91	106.955	2.09
108	106.47	105.87			108	106.47	107.235	1.53					108	105.87	106.935	2.13
108	106.41	105.84			108	106.41	107.205	1.59					108	105.84	106.92	2.16
109	106.41	105.84			109	106.41	107.705	2.59					109	105.84	107.42	3.16
109	106.3	105.77			109	106.3	107.65	2.7					109	105.77	107.385	3.23
109	106.24	105.73			109	106.24	107.62	2.76					109	105.73	107.365	3.27
109	106.18	105.68			109	106.18	107.59	2.82					109	105.68	107.34	3.32
109	106.13	105.63			109	106.13	107.565	2.87					109	105.63	107.315	3.37
109	106.07	105.57			109	106.07	107.535	2.93					109	105.57	107.285	3.43
109	106.01	105.52			109	106.01	107.505	2.99					109	105.52	107.26	3.48
109	106.01	105.52			109	106.01	107.505	2.99					109	105.52	107.26	3.48
109	105.89	105.4			109	105.89	107.445	3.11					109	105.4	107.2	3.6
109	105.78	105.29			109	105.78	107.39	3.22					109	105.29	107.145	3.71
108	105.73	105.24			108	105.73	106.865	2.27					108	105.24	106.62	2.76
108	105.68	105.2			108	105.68	106.84	2.32					108	105.2	106.6	2.8
108	105.68	105.2			108	105.68	106.84	2.32					108	105.2	106.6	2.8
108	105.57	105.1			108	105.57	106.785	2.43					108	105.1	106.55	2.9
108	105.51	105.04			108	105.51	106.755	2.49					108	105.04	106.52	2.96
108	105.43	104.99			108	105.43	106.715	2.57					108	104.99	106.495	3.01
108	105.36	104.93			108	105.36	106.68	2.64					108	104.93	106.465	3.07
108	105.28	104.87			108	105.28	106.64	2.72					108	104.87	106.435	3.13
108	105.19	104.82			108	105.19	106.595	2.81					108	104.82	106.41	3.18
108	105.11	104.77			108	105.11	106.555	2.89					108	104.77	106.385	3.23
108	105.02	104.72			108	105.02	106.51	2.98					108	104.72	106.36	3.28
108	104.93	104.67			108	104.93	106.465	3.07					108	104.67	106.335	3.33
108	104.84	104.61			108	104.84	106.42	3.16					108	104.61	106.305	3.39
108	104.75	104.56			108	104.75	106.375	3.25					108	104.56	106.28	3.44
108	104.66	104.51			108	104.66	106.33	3.34					108	104.51	106.255	3.49
108	104.56	104.46			108	104.56	106.28	3.44					108	104.46	106.23	3.54
107	104.47	104.4			107	104.47	105.735	2.53					107	104.4	105.7	2.6
107	104.37	104.35			107	104.37	105.685	2.63					107	104.35	105.675	2.65
107	104.27	104.3			107	104.27	105.635	2.73					107	104.3	105.65	2.7
107	104.17	104.26			107	104.17	105.585	2.83					107	104.26	105.63	2.74
107	104.07	104.23			107	104.07	105.535	2.93					107	104.23	105.615	2.77
107	103.98	104.2			107	103.98	105.49	3.02					107	104.2	105.6	2.8
107	103.87	104.18			107	103.87	105.435	3.13					107	104.18	105.59	2.82
107	103.87	104.18			107	103.87	105.435	3.13					107	104.18	105.59	2.82
107	103.67	104.14			107	103.67	105.335	3.33					107	104.14	105.57	2.86
107	103.67	104.14			107	103.67	105.335	3.33					107	104.14	105.57	2.86
107	103.67	104.14			107	103.67	105.335	3.33					107	104.14	105.57	2.86
107	103.37	104.11			107	103.37	105.185	3.63					107	104.11	105.555	2.89
108	103.27	104.11			108	103.27	105.635	4.73					108	104.11	106.055	3.89
108	103.16	104.1			108	103.16	105.58	4.84					108	104.1	106.05	3.9
108	103.06	104.09			108	103.06	105.53	4.94					108	104.09	106.045	3.91
108	102.96	104.08			108	102.96	105.48	5.04					108	104.08	106.04	3.92
108	102.96	104.08			108	102.96	105.48	5.04					108	104.08	106.04	3.92
108	102.74	104.06			108	102.74	105.37	5.26					108	104.06	106.03	3.94
108	102.74	104.06			108	102.74	105.37	5.26					108	104.06	106.03	3.94
108	102.54	104.03			108	102.54	105.27	5.46					108	104.03	106.015	3.97
108	102.44	104.02			108	102.44	105.22	5.56					108	104.02	106.01	3.98
108	102.34	104.02			108	102.34	105.17	5.66					108	104.02	106.01	3.98
107	102.34	104.02			107	102.34	104.67	4.66					107	104.02	105.51	2.98
107	102.04	103.98			107	102.04	104.52	4.96					107	103.98	105.49	3.02
107	101.94	103.96			107	101.94	104.47	5.06					107	103.96	105.48	3.04
107	101.82	103.94			107	101.82	104.41	5.18					107	103.94	105.47	3.06
107	101.82	103.94			107	101.82	104.41	5.18					107	103.94	105.47	3.06
107	101.6	103.87			107	101.6	104.3	5.4					107	103.87	105.435	3.13
107	101.5	103.84			107	101.5	104.25	5.5					107	103.84	105.42	3.16
107	101.41	103.82			107	101.41	104.205	5.59					107	103.82	105.41	3.18
107	101.33	103.79			107	101.33	104.165	5.67					107	103.79	105.395	3.21
107	101.25	103.77			107	101.25	104.125	5.75					107	103.77	105.385	3.23
107	101.17	103.75			107	101.17	104.085	5.83					107	103.75	105.375	3.25
107	101.09	103.73			107	101.09	104.045	5.91					107	103.73	105.365	3.27
107	101.02	103.71			107	101.02	104.01	5.98					107	103.71	105.355	3.29
107	100.95	103.7			107	100.95	103.975	6.05					107	103.7	105.35	3.3
107	100.95	103.7			107	100.95	103.975	6.05					107	103.7	105.35	3.3
107	100.82	103.67			107	100.82	103.91	6.18					107	103.67	105.335	3.33
108	100.82	103.67			108	100.82	104.41	7.18					108	103.67	105.835	4.33
108	100.7	103.66			108	100.7	104.35	7.3					108	103.66	105.83	4.34
108	100.65	103.65			108	100.65	104.325	7.35					108	103.65	105.825	4.35
108	100.65	103.65			108	100.65	104.325	7.35					108	103.65	105.825	4.35
108	100.54	103.65			108	100.54	104.27	7.46					108	103.65	105.825	4.35
108	100.49	103.64			108	100.49	104.245	7.51					108	103.64	105.82	4.36
108	100.49	103.64			108	100.49	104.245	7.51					108	103.64	105.82	4.36
108	100.41	103.63			108	100.41	104.205	7.59					108	103.63	105.815	4.37
108	100.38	103.63			108	100.38	104.19	7.62					108	103.63	105.815	4.37
107	100.38	103.63			107	100.38	103.69	6.62					107	103.63	105.315	3.37
107	100.32	103.64			107	100.32	103.66	6.68					107	103.64	105.32	3.36
107	100.29	103.65			107	100.29	103.645	6.71					107	103.65	105.325	3.35
106	100.27	103.66			106	100.27	103.135	5.73					106	103.66	104.83	2.34
106	100.25	103.68			106	100.25	103.125	5.75					106	103.68	104.84	2.32
106	100.23	103.7			106	100.23	103.115	5.77					106	103.7	104.85	2.3
105	100.21	103.72			105	100.21	102.605	4.79					105	103.72	104.36	1.28
105	100.19	103.76			105	100.19	102.595	4.81					105	103.76	104.38	1.24
105	100.16	103.79			105	100.16	102.58	4.84					105	103.79	104.395	1.21
105	100.13	103.83			105	100.13	102.565	4.87					105	103.83	104.415	1.17
105	100.11	103.87			105	100.11	102.555	4.89					105	103.87	104.435	1.13
105	100.09	103.91			105	100.09	102.545	4.91					105	103.91	104.455	1.09
105	100.07	103.95			105	100.07	102.535	4.93					105	103.95	104.475	1.05
105	100.06	104			105	100.06	102.53	4.94					105	104	104.5	1
105	100.06	104			105	100.06	102.53	4.94					105	104	104.5	1
105	100.03	104.11			105	100.03	102.515	4.97					105	104.11	104.555	0.89
105	100.02	104.16			105	100.02	102.51	4.98					105	104.16	104.58	0.84
106	99.99	104.28			106	99.99	102.995	6.01					106	104.28	105.14	1.72
106	99.97	104.33			106	99.97	102.985	6.03					106	104.33	105.165	1.67
106	99.96	104.39			106	99.96	102.98	6.04					106	104.39	105.195	1.61
106	99.96	104.39			106	99.96	102.98	6.04					106	104.39	105.195	1.61
106	99.95	104.5			106	99.95	102.975	6.05					106	104.5	105.25	1.5
106	99.95	104.56			106	99.95	102.975	6.05					106	104.56	105.28	1.44
106	99.96	104.62			106	99.96	102.98	6.04					106	104.62	105.31	1.38
106	99.97	104.68			106	99.97	102.985	6.03					106	104.68	105.34	1.32
106	99.99	104.74			106	99.99	102.995	6.01					106	104.74	105.37	1.26
106	100	104.79			106	100	103	6					106	104.79	105.395	1.21
106	100	104.79			106	100	103	6					106	104.79	105.395	1.21
106	100	104.79			106	100	103	6					106	104.79	105.395	1.21
106	100.03	104.92			106	100.03	103.015	5.97					106	104.92	105.46	1.08
107	100.03	104.92			107	100.03	103.515	6.97					107	104.92	105.96	2.08
107	100.05	105			107	100.05	103.525	6.95					107	105	106	2
106	100.06	105.04			106	100.06	103.03	5.94					106	105.04	105.52	0.96
106	100.06	105.04			106	100.06	103.03	5.94					106	105.04	105.52	0.96
106	100.06	105.04			106	100.06	103.03	5.94					106	105.04	105.52	0.96
106	100.06	105.04			106	100.06	103.03	5.94					106	105.04	105.52	0.96
106	100.06	105.04			106	100.06	103.03	5.94					106	105.04	105.52	0.96
106	100.16	105.35			106	100.16	103.08	5.84					106	105.35	105.675	0.65
106	100.18	105.42			106	100.18	103.09	5.82					106	105.42	105.71	0.58
106	100.18	105.42			106	100.18	103.09	5.82					106	105.42	105.71	0.58
106	100.21	105.54			106	100.21	103.105	5.79					106	105.54	105.77	0.46
106	100.23	105.61			106	100.23	103.115	5.77					106	105.61	105.805	0.39
105	100.23	105.61			105	100.23	102.615	4.77					105	105.61	105.305	-0.61
105	100.26	105.73			105	100.26	102.63	4.74					105	105.73	105.365	-0.73
105	100.26	105.73			105	100.26	102.63	4.74					105	105.73	105.365	-0.73
105	100.26	105.73			105	100.26	102.63	4.74					105	105.73	105.365	-0.73
105	100.26	105.73			105	100.26	102.63	4.74					105	105.73	105.365	-0.73
105	100.27	105.96			105	100.27	102.635	4.73					105	105.96	105.48	-0.96
105	100.27	105.96			105	100.27	102.635	4.73					105	105.96	105.48	-0.96
105	100.29	106.07			105	100.29	102.645	4.71					105	106.07	105.535	-1.07
104	100.29	106.07			104	100.29	102.145	3.71					104	106.07	105.035	-2.07
104	100.31	106.19			104	100.31	102.155	3.69					104	106.19	105.095	-2.19
104	100.31	106.24			104	100.31	102.155	3.69					104	106.24	105.12	-2.24
104	100.31	106.24			104	100.31	102.155	3.69					104	106.24	105.12	-2.24
104	100.33	106.36			104	100.33	102.165	3.67					104	106.36	105.18	-2.36
104	100.35	106.41			104	100.35	102.175	3.65					104	106.41	105.205	-2.41
103	100.35	106.41			103	100.35	101.675	2.65					103	106.41	104.705	-3.41
103	100.35	106.41			103	100.35	101.675	2.65					103	106.41	104.705	-3.41
103	100.39	106.59			103	100.39	101.695	2.61					103	106.59	104.795	-3.59
103	100.41	106.72			103	100.41	101.705	2.59					103	106.72	104.86	-3.72
103	100.42	106.78			103	100.42	101.71	2.58					103	106.78	104.89	-3.78
103	100.43	106.84			103	100.43	101.715	2.57					103	106.84	104.92	-3.84
103	100.43	106.84			103	100.43	101.715	2.57					103	106.84	104.92	-3.84
103	100.44	106.95			103	100.44	101.72	2.56					103	106.95	104.975	-3.95
103	100.44	107			103	100.44	101.72	2.56					103	107	105	-4
104	100.44	107.04			104	100.44	102.22	3.56					104	107.04	105.52	-3.04
104	100.44	107.09			104	100.44	102.22	3.56					104	107.09	105.545	-3.09
104	100.45	107.14			104	100.45	102.225	3.55					104	107.14	105.57	-3.14
105	100.47	107.19			105	100.47	102.735	4.53					105	107.19	106.095	-2.19
105	100.5	107.23			105	100.5	102.75	4.5					105	107.23	106.115	-2.23
105	100.53	107.27			105	100.53	102.765	4.47					105	107.27	106.135	-2.27
106	100.56	107.31			106	100.56	103.28	5.44					106	107.31	106.655	-1.31
106	100.6	107.34			106	100.6	103.3	5.4					106	107.34	106.67	-1.34
106	100.63	107.37			106	100.63	103.315	5.37					106	107.37	106.685	-1.37
106	100.66	107.38			106	100.66	103.33	5.34					106	107.38	106.69	-1.38
107	100.7	107.4			107	100.7	103.85	6.3					107	107.4	107.2	-0.4
107	100.73	107.41			107	100.73	103.865	6.27					107	107.41	107.205	-0.41
106	100.77	107.42			106	100.77	103.385	5.23					106	107.42	106.71	-1.42
106	100.8	107.44			106	100.8	103.4	5.2					106	107.44	106.72	-1.44
106	100.84	107.46			106	100.84	103.42	5.16					106	107.46	106.73	-1.46
106	100.89	107.48			106	100.89	103.445	5.11					106	107.48	106.74	-1.48
106	100.93	107.5			106	100.93	103.465	5.07					106	107.5	106.75	-1.5
106	100.98	107.51			106	100.98	103.49	5.02					106	107.51	106.755	-1.51
106	101.04	107.53			106	101.04	103.52	4.96					106	107.53	106.765	-1.53
106	101.04	107.53			106	101.04	103.52	4.96					106	107.53	106.765	-1.53
106	101.13	107.54			106	101.13	103.565	4.87					106	107.54	106.77	-1.54
106	101.19	107.53			106	101.19	103.595	4.81					106	107.53	106.765	-1.53
106	101.24	107.52			106	101.24	103.62	4.76					106	107.52	106.76	-1.52
106	101.29	107.52			106	101.29	103.645	4.71					106	107.52	106.76	-1.52
106	101.35	107.5			106	101.35	103.675	4.65					106	107.5	106.75	-1.5
107	101.35	107.5			107	101.35	104.175	5.65					107	107.5	107.25	-0.5
107	101.46	107.48			107	101.46	104.23	5.54					107	107.48	107.24	-0.48
107	101.52	107.47			107	101.52	104.26	5.48					107	107.47	107.235	-0.47
107	101.59	107.47			107	101.59	104.295	5.41					107	107.47	107.235	-0.47
107	101.59	107.47			107	101.59	104.295	5.41					107	107.47	107.235	-0.47
107	101.73	107.47			107	101.73	104.365	5.27					107	107.47	107.235	-0.47
107	101.8	107.47			107	101.8	104.4	5.2					107	107.47	107.235	-0.47
107	101.87	107.47			107	101.87	104.435	5.13					107	107.47	107.235	-0.47
108	101.87	107.47			108	101.87	104.935	6.13					108	107.47	107.735	0.53
108	101.87	107.47			108	101.87	104.935	6.13					108	107.47	107.735	0.53
108	102.15	107.48			108	102.15	105.075	5.85					108	107.48	107.74	0.52
108	102.22	107.48			108	102.22	105.11	5.78					108	107.48	107.74	0.52
108	102.29	107.47			108	102.29	105.145	5.71					108	107.47	107.735	0.53
108	102.29	107.47			108	102.29	105.145	5.71					108	107.47	107.735	0.53
108	102.29	107.47			108	102.29	105.145	5.71					108	107.47	107.735	0.53
108	102.52	107.5			108	102.52	105.26	5.48					108	107.5	107.75	0.5
107	102.6	107.52			107	102.6	104.8	4.4					107	107.52	107.26	-0.52
107	102.6	107.52			107	102.6	104.8	4.4					107	107.52	107.26	-0.52
107	102.76	107.55			107	102.76	104.88	4.24					107	107.55	107.275	-0.55
107	102.76	107.55			107	102.76	104.88	4.24					107	107.55	107.275	-0.55
107	102.76	107.55			107	102.76	104.88	4.24					107	107.55	107.275	-0.55
107	102.76	107.55			107	102.76	104.88	4.24					107	107.55	107.275	-0.55
107	103.05	107.63			107	103.05	105.025	3.95					107	107.63	107.315	-0.63
106	103.13	107.66			106	103.13	104.565	2.87					106	107.66	106.83	-1.66
107	103.2	107.68			107	103.2	105.1	3.8					107	107.68	107.34	-0.68
106	103.28	107.71			106	103.28	104.64	2.72					106	107.71	106.855	-1.71
106	103.35	107.73			106	103.35	104.675	2.65					106	107.73	106.865	-1.73
106	103.42	107.75			106	103.42	104.71	2.58					106	107.75	106.875	-1.75
106	103.49	107.77			106	103.49	104.745	2.51					106	107.77	106.885	-1.77
106	103.55	107.79			106	103.55	104.775	2.45					106	107.79	106.895	-1.79
105	103.62	107.81			105	103.62	104.31	1.38					105	107.81	106.405	-2.81
105	103.69	107.83			105	103.69	104.345	1.31					105	107.83	106.415	-2.83
105	103.76	107.86			105	103.76	104.38	1.24					105	107.86	106.43	-2.86
105	103.83	107.89			105	103.83	104.415	1.17					105	107.89	106.445	-2.89
105	103.9	107.92			105	103.9	104.45	1.1					105	107.92	106.46	-2.92
105	103.97	107.95			105	103.97	104.485	1.03					105	107.95	106.475	-2.95
105	104.03	107.98			105	104.03	104.515	0.97					105	107.98	106.49	-2.98
105	104.09	108.01			105	104.09	104.545	0.91					105	108.01	106.505	-3.01
105	104.15	108.04			105	104.15	104.575	0.85					105	108.04	106.52	-3.04
105	104.15	108.04			105	104.15	104.575	0.85					105	108.04	106.52	-3.04
105	104.27	108.09			105	104.27	104.635	0.73					105	108.09	106.545	-3.09
105	104.27	108.09			105	104.27	104.635	0.73					105	108.09	106.545	-3.09
105	104.37	108.13			105	104.37	104.685	0.63					105	108.13	106.565	-3.13
105	104.41	108.14			105	104.41	104.705	0.59					105	108.14	106.57	-3.14
105	104.45	108.15			105	104.45	104.725	0.55					105	108.15	106.575	-3.15
105	104.5	108.16			105	104.5	104.75	0.5					105	108.16	106.58	-3.16
105	104.55	108.17			105	104.55	104.775	0.45					105	108.17	106.585	-3.17
106	104.59	108.17			106	104.59	105.295	1.41					106	108.17	107.085	-2.17
106	104.59	108.17			106	104.59	105.295	1.41					106	108.17	107.085	-2.17
106	104.67	108.18			106	104.67	105.335	1.33					106	108.18	107.09	-2.18
107	104.67	108.18			107	104.67	105.835	2.33					107	108.18	107.59	-1.18
107	104.8	108.18			107	104.8	105.9	2.2					107	108.18	107.59	-1.18
107	104.8	108.18			107	104.8	105.9	2.2					107	108.18	107.59	-1.18
107	104.8	108.18			107	104.8	105.9	2.2					107	108.18	107.59	-1.18
107	104.96	108.19			107	104.96	105.98	2.04					107	108.19	107.595	-1.19
107	105	108.19			107	105	106	2					107	108.19	107.595	-1.19
107	105.04	108.19			107	105.04	106.02	1.96					107	108.19	107.595	-1.19
108	105.08	108.19			108	105.08	106.54	2.92					108	108.19	108.095	-0.19
107	105.12	108.18			107	105.12	106.06	1.88					107	108.18	107.59	-1.18
107	105.15	108.17			107	105.15	106.075	1.85					107	108.17	107.585	-1.17
107	105.15	108.17			107	105.15	106.075	1.85					107	108.17	107.585	-1.17
107	105.2	108.16			107	105.2	106.1	1.8					107	108.16	107.58	-1.16
107	105.23	108.16			107	105.23	106.115	1.77					107	108.16	107.58	-1.16
107	105.25	108.16			107	105.25	106.125	1.75					107	108.16	107.58	-1.16
106	105.28	108.16			106	105.28	105.64	0.72					106	108.16	107.08	-2.16
106	105.31	108.16			106	105.31	105.655	0.69					106	108.16	107.08	-2.16
106	105.34	108.17			106	105.34	105.67	0.66					106	108.17	107.085	-2.17
106	105.37	108.18			106	105.37	105.685	0.63					106	108.18	107.09	-2.18
106	105.4	108.17			106	105.4	105.7	0.6					106	108.17	107.085	-2.17
106	105.42	108.16			106	105.42	105.71	0.58					106	108.16	107.08	-2.16
106	105.43	108.14			106	105.43	105.715	0.57					106	108.14	107.07	-2.14
106	105.45	108.11			106	105.45	105.725	0.55					106	108.11	107.055	-2.11
106	105.45	108.08			106	105.45	105.725	0.55					106	108.08	107.04	-2.08
107	105.45	108.08			107	105.45	106.225	1.55					107	108.08	107.54	-1.08
107	105.47	107.99			107	105.47	106.235	1.53					107	107.99	107.495	-0.99
107	105.49	107.95			107	105.49	106.245	1.51					107	107.95	107.475	-0.95
107	105.49	107.95			107	105.49	106.245	1.51					107	107.95	107.475	-0.95
107	105.52	107.87			107	105.52	106.26	1.48					107	107.87	107.435	-0.87
107	105.53	107.83			107	105.53	106.265	1.47					107	107.83	107.415	-0.83
106	105.55	107.79			106	105.55	105.775	0.45					106	107.79	106.895	-1.79
106	105.56	107.76			106	105.56	105.78	0.44					106	107.76	106.88	-1.76
106	105.59	107.72			106	105.59	105.795	0.41					106	107.72	106.86	-1.72
106	105.62	107.69			106	105.62	105.81	0.38					106	107.69	106.845	-1.69
106	105.66	107.66			106	105.66	105.83	0.34					106	107.66	106.83	-1.66
106	105.7	107.62			106	105.7	105.85	0.3					106	107.62	106.81	-1.62
106	105.75	107.59			106	105.75	105.875	0.25					106	107.59	106.795	-1.59
106	105.75	107.59			106	105.75	105.875	0.25					106	107.59	106.795	-1.59
106	105.85	107.54			106	105.85	105.925	0.15					106	107.54	106.77	-1.54
106	105.91	107.51			106	105.91	105.955	0.09					106	107.51	106.755	-1.51
106	105.96	107.49			106	105.96	105.98	0.04					106	107.49	106.745	-1.49
106	106.02	107.47			106	106.02	106.01	-0.02					106	107.47	106.735	-1.47
105	106.12	107.42			105	106.12	105.56	-1.12					105	107.42	106.21	-2.42
105	106.12	107.42			105	106.12	105.56	-1.12					105	107.42	106.21	-2.42
105	106.22	107.38			105	106.22	105.61	-1.22					105	107.38	106.19	-2.38
105	106.27	107.36			105	106.27	105.635	-1.27					105	107.36	106.18	-2.36
105	106.32	107.34			105	106.32	105.66	-1.32					105	107.34	106.17	-2.34
105	106.37	107.33			105	106.37	105.685	-1.37					105	107.33	106.165	-2.33
105	106.42	107.32			105	106.42	105.71	-1.42					105	107.32	106.16	-2.32
104	106.47	107.31			104	106.47	105.235	-2.47					104	107.31	105.655	-3.31
104	106.52	107.3			104	106.52	105.26	-2.52					104	107.3	105.65	-3.3
104	106.52	107.3			104	106.52	105.26	-2.52					104	107.3	105.65	-3.3
104	106.62	107.31			104	106.62	105.31	-2.62					104	107.31	105.655	-3.31
104	106.67	107.31			104	106.67	105.335	-2.67					104	107.31	105.655	-3.31
104	106.67	107.31			104	106.67	105.335	-2.67					104	107.31	105.655	-3.31
104	106.77	107.32			104	106.77	105.385	-2.77					104	107.32	105.66	-3.32
104	106.82	107.33			104	106.82	105.41	-2.82					104	107.33	105.665	-3.33
104	106.87	107.34			104	106.87	105.435	-2.87					104	107.34	105.67	-3.34
104	106.91	107.35			104	106.91	105.455	-2.91					104	107.35	105.675	-3.35
104	106.96	107.36			104	106.96	105.48	-2.96					104	107.36	105.68	-3.36
104	107	107.38			104	107	105.5	-3					104	107.38	105.69	-3.38
104	107.04	107.4			104	107.04	105.52	-3.04					104	107.4	105.7	-3.4
104	107.09	107.43			104	107.09	105.545	-3.09					104	107.43	105.715	-3.43
104	107.13	107.46			104	107.13	105.565	-3.13					104	107.46	105.73	-3.46
104	107.17	107.49			104	107.17	105.585	-3.17					104	107.49	105.745	-3.49
104	107.22	107.52			104	107.22	105.61	-3.22					104	107.52	105.76	-3.52
104	107.26	107.55			104	107.26	105.63	-3.26					104	107.55	105.775	-3.55
104	107.3	107.58			104	107.3	105.65	-3.3					104	107.58	105.79	-3.58
104	107.33	107.61			104	107.33	105.665	-3.33					104	107.61	105.805	-3.61
104	107.37	107.63			104	107.37	105.685	-3.37					104	107.63	105.815	-3.63
104	107.4	107.66			104	107.4	105.7	-3.4					104	107.66	105.83	-3.66
104	107.4	107.66			104	107.4	105.7	-3.4					104	107.66	105.83	-3.66
104	107.47	107.72			104	107.47	105.735	-3.47					104	107.72	105.86	-3.72
104	107.47	107.72			104	107.47	105.735	-3.47					104	107.72	105.86	-3.72
104	107.53	107.78			104	107.53	105.765	-3.53					104	107.78	105.89	-3.78
104	107.56	107.81			104	107.56	105.78	-3.56					104	107.81	105.905	-3.81
104	107.56	107.81			104	107.56	105.78	-3.56					104	107.81	105.905	-3.81
104	107.62	107.88			104	107.62	105.81	-3.62					104	107.88	105.94	-3.88
105	107.65	107.91			105	107.65	106.325	-2.65					105	107.91	106.455	-2.91
105	107.67	107.94			105	107.67	106.335	-2.67					105	107.94	106.47	-2.94
105	107.69	107.98			105	107.69	106.345	-2.69					105	107.98	106.49	-2.98
104	107.71	108.01			104	107.71	105.855	-3.71					104	108.01	106.005	-4.01
104	107.73	108.04			104	107.73	105.865	-3.73					104	108.04	106.02	-4.04
104	107.77	108.11			104	107.77	105.885	-3.77					104	108.11	106.055	-4.11
104	107.79	108.14			104	107.79	105.895	-3.79					104	108.14	106.07	-4.14
104	107.81	108.16			104	107.81	105.905	-3.81					104	108.16	106.08	-4.16
104	107.82	108.19			104	107.82	105.91	-3.82					104	108.19	106.095	-4.19
104	107.82	108.19			104	107.82	105.91	-3.82					104	108.19	106.095	-4.19
104	107.85	108.25			104	107.85	105.925	-3.85					104	108.25	106.125	-4.25
104	107.86	108.28			104	107.86	105.93	-3.86					104	108.28	106.14	-4.28
104	107.87	108.31			104	107.87	105.935	-3.87					104	108.31	106.155	-4.31
104	107.87	108.31			104	107.87	105.935	-3.87					104	108.31	106.155	-4.31
104	107.87	108.31			104	107.87	105.935	-3.87					104	108.31	106.155	-4.31
104	107.92	108.43			104	107.92	105.96	-3.92					104	108.43	106.215	-4.43
104	107.94	108.46			104	107.94	105.97	-3.94					104	108.46	106.23	-4.46
104	107.96	108.5			104	107.96	105.98	-3.96					104	108.5	106.25	-4.5
104	107.98	108.55			104	107.98	105.99	-3.98					104	108.55	106.275	-4.55
104	107.98	108.55			104	107.98	105.99	-3.98					104	108.55	106.275	-4.55
104	108.03	108.63			104	108.03	106.015	-4.03					104	108.63	106.315	-4.63
104	108.05	108.66			104	108.05	106.025	-4.05					104	108.66	106.33	-4.66
104	108.06	108.69			104	108.06	106.03	-4.06					104	108.69	106.345	-4.69
104	108.08	108.72			104	108.08	106.04	-4.08					104	108.72	106.36	-4.72
104	108.09	108.74			104	108.09	106.045	-4.09					104	108.74	106.37	-4.74
104	108.1	108.77			104	108.1	106.05	-4.1					104	108.77	106.385	-4.77
105	108.11	108.79			105	108.11	106.555	-3.11					105	108.79	106.895	-3.79
105	108.13	108.82			105	108.13	106.565	-3.13					105	108.82	106.91	-3.82
105	108.14	108.85			105	108.14	106.57	-3.14					105	108.85	106.925	-3.85
104	108.14	108.87			104	108.14	106.07	-4.14					104	108.87	106.435	-4.87
104	108.15	108.89			104	108.15	106.075	-4.15					104	108.89	106.445	-4.89
104	108.15	108.91			104	108.15	106.075	-4.15					104	108.91	106.455	-4.91
104	108.15	108.92			104	108.15	106.075	-4.15					104	108.92	106.46	-4.92
104	108.15	108.92			104	108.15	106.075	-4.15					104	108.92	106.46	-4.92
104	108.14	108.94			104	108.14	106.07	-4.14					104	108.94	106.47	-4.94
104	108.14	108.95			104	108.14	106.07	-4.14					104	108.95	106.475	-4.95
104	108.13	108.95			104	108.13	106.065	-4.13					104	108.95	106.475	-4.95
104	108.13	108.96			104	108.13	106.065	-4.13					104	108.96	106.48	-4.96
104	108.13	108.96			104	108.13	106.065	-4.13					104	108.96	106.48	-4.96
104	108.14	108.98			104	108.14	106.07	-4.14					104	108.98	106.49	-4.98
104	108.14	109			104	108.14	106.07	-4.14					104	109	106.5	-5
104	108.15	109.02			104	108.15	106.075	-4.15					104	109.02	106.51	-5.02
104	108.16	109.04			104	108.16	106.08	-4.16					104	109.04	106.52	-5.04
104	108.16	109.04			104	108.16	106.08	-4.16					104	109.04	106.52	-5.04
104	108.19	109.09			104	108.19	106.095	-4.19					104	109.09	106.545	-5.09
104	108.19	109.09			104	108.19	106.095	-4.19					104	109.09	106.545	-5.09
104	108.23	109.16			104	108.23	106.115	-4.23					104	109.16	106.58	-5.16
103	108.24	109.19			103	108.24	105.62	-5.24					103	109.19	106.095	-6.19
103	108.25	109.21			103	108.25	105.625	-5.25					103	109.21	106.105	-6.21
103	108.26	109.23			103	108.26	105.63	-5.26					103	109.23	106.115	-6.23
103	108.27	109.24			103	108.27	105.635	-5.27					103	109.24	106.12	-6.24
102	108.28	109.25			102	108.28	105.14	-6.28					102	109.25	105.625	-7.25
102	108.28	109.26			102	108.28	105.14	-6.28					102	109.26	105.63	-7.26
102	108.29	109.27			102	108.29	105.145	-6.29					102	109.27	105.635	-7.27
103	108.29	109.27			103	108.29	105.645	-5.29					103	109.27	106.135	-6.27
103	108.3	109.28			103	108.3	105.65	-5.3					103	109.28	106.14	-6.28
103	108.31	109.3			103	108.31	105.655	-5.31					103	109.3	106.15	-6.3
103	108.31	109.3			103	108.31	105.655	-5.31					103	109.3	106.15	-6.3
103	108.33	109.33			103	108.33	105.665	-5.33					103	109.33	106.165	-6.33
103	108.33	109.33			103	108.33	105.665	-5.33					103	109.33	106.165	-6.33
103	108.33	109.33			103	108.33	105.665	-5.33					103	109.33	106.165	-6.33
103	108.39	109.38			103	108.39	105.695	-5.39					103	109.38	106.19	-6.38
103	108.41	109.4			103	108.41	105.705	-5.41					103	109.4	106.2	-6.4
103	108.43	109.43			103	108.43	105.715	-5.43					103	109.43	106.215	-6.43
102	108.44	109.46			102	108.44	105.22	-6.44					102	109.46	105.73	-7.46
103	108.44	109.46			103	108.44	105.72	-5.44					103	109.46	106.23	-6.46
103	108.44	109.51			103	108.44	105.72	-5.44					103	109.51	106.255	-6.51
103	108.45	109.54			103	108.45	105.725	-5.45					103	109.54	106.27	-6.54
103	108.45	109.57			103	108.45	105.725	-5.45					103	109.57	106.285	-6.57
103	108.45	109.6			103	108.45	105.725	-5.45					103	109.6	106.3	-6.6
103	108.45	109.64			103	108.45	105.725	-5.45					103	109.64	106.32	-6.64
103	108.46	109.67			103	108.46	105.73	-5.46					103	109.67	106.335	-6.67
104	108.46	109.71			104	108.46	106.23	-4.46					104	109.71	106.855	-5.71
104	108.46	109.75			104	108.46	106.23	-4.46					104	109.75	106.875	-5.75
105	108.46	109.79			105	108.46	106.73	-3.46					105	109.79	107.395	-4.79
105	108.46	109.84			105	108.46	106.73	-3.46					105	109.84	107.42	-4.84
105	108.45	109.87			105	108.45	106.725	-3.45					105	109.87	107.435	-4.87
105	108.44	109.91			105	108.44	106.72	-3.44					105	109.91	107.455	-4.91
105	108.43	109.95			105	108.43	106.715	-3.43					105	109.95	107.475	-4.95
105	108.42	109.98			105	108.42	106.71	-3.42					105	109.98	107.49	-4.98
105	108.4	110.02			105	108.4	106.7	-3.4					105	110.02	107.51	-5.02
105	108.39	110.06			105	108.39	106.695	-3.39					105	110.06	107.53	-5.06
105	108.37	110.09			105	108.37	106.685	-3.37					105	110.09	107.545	-5.09
105	108.36	110.13			105	108.36	106.68	-3.36					105	110.13	107.565	-5.13
105	108.33	110.16			105	108.33	106.665	-3.33					105	110.16	107.58	-5.16
104	108.31	110.2			104	108.31	106.155	-4.31					104	110.2	107.1	-6.2
104	108.31	110.2			104	108.31	106.155	-4.31					104	110.2	107.1	-6.2
104	108.19	110.3			104	108.19	106.095	-4.19					104	110.3	107.15	-6.3
104	108.19	110.3			104	108.19	106.095	-4.19					104	110.3	107.15	-6.3
104	108.1	110.34			104	108.1	106.05	-4.1					104	110.34	107.17	-6.34
104	108.05	110.36			104	108.05	106.025	-4.05					104	110.36	107.18	-6.36
104	108.05	110.36			104	108.05	106.025	-4.05					104	110.36	107.18	-6.36
104	107.95	110.41			104	107.95	105.975	-3.95					104	110.41	107.205	-6.41
104	107.95	110.41			104	107.95	105.975	-3.95					104	110.41	107.205	-6.41
104	107.85	110.44			104	107.85	105.925	-3.85					104	110.44	107.22	-6.44
105	107.8	110.45			105	107.8	106.4	-2.8					105	110.45	107.725	-5.45
105	107.76	110.45			105	107.76	106.38	-2.76					105	110.45	107.725	-5.45
105	107.71	110.45			105	107.71	106.355	-2.71					105	110.45	107.725	-5.45
104	107.66	110.45			104	107.66	105.83	-3.66					104	110.45	107.225	-6.45
104	107.61	110.44			104	107.61	105.805	-3.61					104	110.44	107.22	-6.44
104	107.56	110.43			104	107.56	105.78	-3.56					104	110.43	107.215	-6.43
104	107.52	110.41			104	107.52	105.76	-3.52					104	110.41	107.205	-6.41
104	107.47	110.39			104	107.47	105.735	-3.47					104	110.39	107.195	-6.39
104	107.42	110.38			104	107.42	105.71	-3.42					104	110.38	107.19	-6.38
104	107.42	110.38			104	107.42	105.71	-3.42					104	110.38	107.19	-6.38
104	107.32	110.35			104	107.32	105.66	-3.32					104	110.35	107.175	-6.35
104	107.32	110.35			104	107.32	105.66	-3.32					104	110.35	107.175	-6.35
104	107.21	110.32			104	107.21	105.605	-3.21					104	110.32	107.16	-6.32
104	107.21	110.32			104	107.21	105.605	-3.21					104	110.32	107.16	-6.32
104	107.11	110.29			104	107.11	105.555	-3.11					104	110.29	107.145	-6.29
104	107.11	110.29			104	107.11	105.555	-3.11					104	110.29	107.145	-6.29
104	107.01	110.26			104	107.01	105.505	-3.01					104	110.26	107.13	-6.26
104	106.97	110.25			104	106.97	105.485	-2.97					104	110.25	107.125	-6.25
104	106.92	110.23			104	106.92	105.46	-2.92					104	110.23	107.115	-6.23
104	106.87	110.22			104	106.87	105.435	-2.87					104	110.22	107.11	-6.22
104	106.82	110.2			104	106.82	105.41	-2.82					104	110.2	107.1	-6.2
104	106.78	110.19			104	106.78	105.39	-2.78					104	110.19	107.095	-6.19
104	106.73	110.17			104	106.73	105.365	-2.73					104	110.17	107.085	-6.17
104	106.69	110.16			104	106.69	105.345	-2.69					104	110.16	107.08	-6.16
104	106.64	110.15			104	106.64	105.32	-2.64					104	110.15	107.075	-6.15
104	106.59	110.14			104	106.59	105.295	-2.59					104	110.14	107.07	-6.14
104	106.55	110.13			104	106.55	105.275	-2.55					104	110.13	107.065	-6.13
104	106.5	110.12			104	106.5	105.25	-2.5					104	110.12	107.06	-6.12
105	106.5	110.12			105	106.5	105.75	-1.5					105	110.12	107.56	-5.12
105	106.4	110.09			105	106.4	105.7	-1.4					105	110.09	107.545	-5.09
105	106.35	110.08			105	106.35	105.675	-1.35					105	110.08	107.54	-5.08
105	106.3	110.06			105	106.3	105.65	-1.3					105	110.06	107.53	-5.06
106	106.26	110.04			106	106.26	106.13	-0.26					106	110.04	108.02	-4.04
106	106.17	109.99			106	106.17	106.085	-0.17					106	109.99	107.995	-3.99
106	106.12	109.96			106	106.12	106.06	-0.12					106	109.96	107.98	-3.96
106	106.07	109.92			106	106.07	106.035	-0.07					106	109.92	107.96	-3.92
106	106.02	109.89			106	106.02	106.01	-0.02					106	109.89	107.945	-3.89
106	105.96	109.85			106	105.96	105.98	0.04					106	109.85	107.925	-3.85
106	105.9	109.81			106	105.9	105.95	0.1					106	109.81	107.905	-3.81
107	105.84	109.78			107	105.84	106.42	1.16					107	109.78	108.39	-2.78
107	105.79	109.75			107	105.79	106.395	1.21					107	109.75	108.375	-2.75
107	105.73	109.73			107	105.73	106.365	1.27					107	109.73	108.365	-2.73
107	105.73	109.73			107	105.73	106.365	1.27					107	109.73	108.365	-2.73
107	105.63	109.67			107	105.63	106.315	1.37					107	109.67	108.335	-2.67
107	105.63	109.67			107	105.63	106.315	1.37					107	109.67	108.335	-2.67
107	105.63	109.67			107	105.63	106.315	1.37					107	109.67	108.335	-2.67
107	105.63	109.67			107	105.63	106.315	1.37					107	109.67	108.335	-2.67
107	105.41	109.51			107	105.41	106.205	1.59					107	109.51	108.255	-2.51
107	105.41	109.51			107	105.41	106.205	1.59					107	109.51	108.255	-2.51
107	105.3	109.43			107	105.3	106.15	1.7					107	109.43	108.215	-2.43
107	105.24	109.39			107	105.24	106.12	1.76					107	109.39	108.195	-2.39
107	105.24	109.39			107	105.24	106.12	1.76					107	109.39	108.195	-2.39
107	105.13	109.32			107	105.13	106.065	1.87					107	109.32	108.16	-2.32
107	105.09	109.29			107	105.09	106.045	1.91					107	109.29	108.145	-2.29
107	105.05	109.27			107	105.05	106.025	1.95					107	109.27	108.135	-2.27
106	105.01	109.25			106	105.01	105.505	0.99					106	109.25	107.625	-3.25
106	104.97	109.24			106	104.97	105.485	1.03					106	109.24	107.62	-3.24
106	104.97	109.24			106	104.97	105.485	1.03					106	109.24	107.62	-3.24
106	104.89	109.2			106	104.89	105.445	1.11					106	109.2	107.6	-3.2
106	104.89	109.2			106	104.89	105.445	1.11					106	109.2	107.6	-3.2
106	104.81	109.16			106	104.81	105.405	1.19					106	109.16	107.58	-3.16
106	104.81	109.16			106	104.81	105.405	1.19					106	109.16	107.58	-3.16
106	104.73	109.12			106	104.73	105.365	1.27					106	109.12	107.56	-3.12
105	104.69	109.1			105	104.69	104.845	0.31					105	109.1	107.05	-4.1
105	104.65	109.08			105	104.65	104.825	0.35					105	109.08	107.04	-4.08
105	104.65	109.08			105	104.65	104.825	0.35					105	109.08	107.04	-4.08
105	104.56	109.03			105	104.56	104.78	0.44					105	109.03	107.015	-4.03
105	104.51	109.01			105	104.51	104.755	0.49					105	109.01	107.005	-4.01
105	104.46	108.99			105	104.46	104.73	0.54					105	108.99	106.995	-3.99
104	104.41	108.96			104	104.41	104.205	-0.41					104	108.96	106.48	-4.96
104	104.35	108.93			104	104.35	104.175	-0.35					104	108.93	106.465	-4.93
104	104.29	108.9			104	104.29	104.145	-0.29					104	108.9	106.45	-4.9
104	104.22	108.87			104	104.22	104.11	-0.22					104	108.87	106.435	-4.87
104	104.06	108.8			104	104.06	104.03	-0.06					104	108.8	106.4	-4.8
105	103.98	108.76			105	103.98	104.49	1.02					105	108.76	106.88	-3.76
105	103.9	108.72			105	103.9	104.45	1.1					105	108.72	106.86	-3.72
105	103.81	108.68			105	103.81	104.405	1.19					105	108.68	106.84	-3.68
105	103.73	108.64			105	103.73	104.365	1.27					105	108.64	106.82	-3.64
105	103.64	108.6			105	103.64	104.32	1.36					105	108.6	106.8	-3.6
105	103.56	108.57			105	103.56	104.28	1.44					105	108.57	106.785	-3.57
106	103.56	108.57			106	103.56	104.78	2.44					106	108.57	107.285	-2.57
106	103.38	108.49			106	103.38	104.69	2.62					106	108.49	107.245	-2.49
106	103.29	108.45			106	103.29	104.645	2.71					106	108.45	107.225	-2.45
106	103.29	108.45			106	103.29	104.645	2.71					106	108.45	107.225	-2.45
106	103.11	108.38			106	103.11	104.555	2.89					106	108.38	107.19	-2.38
106	103.11	108.38			106	103.11	104.555	2.89					106	108.38	107.19	-2.38
106	103.11	108.38			106	103.11	104.555	2.89					106	108.38	107.19	-2.38
106	102.85	108.28			106	102.85	104.425	3.15					106	108.28	107.14	-2.28
106	102.76	108.23			106	102.76	104.38	3.24					106	108.23	107.115	-2.23
106	102.76	108.23			106	102.76	104.38	3.24					106	108.23	107.115	-2.23
106	102.76	108.23			106	102.76	104.38	3.24					106	108.23	107.115	-2.23
106	102.76	108.23			106	102.76	104.38	3.24					106	108.23	107.115	-2.23
106	102.39	108.04			106	102.39	104.195	3.61					106	108.04	107.02	-2.04
106	102.28	107.98			106	102.28	104.14	3.72					106	107.98	106.99	-1.98
107	102.18	107.92			107	102.18	104.59	4.82					107	107.92	107.46	-0.92
107	102.09	107.85			107	102.09	104.545	4.91					107	107.85	107.425	-0.85
107	102.01	107.77			107	102.01	104.505	4.99					107	107.77	107.385	-0.77
107	101.94	107.69			107	101.94	104.47	5.06					107	107.69	107.345	-0.69
106	101.87	107.61			106	101.87	103.935	4.13					106	107.61	106.805	-1.61
106	101.8	107.53			106	101.8	103.9	4.2					106	107.53	106.765	-1.53
106	101.74	107.46			106	101.74	103.87	4.26					106	107.46	106.73	-1.46
106	101.68	107.39			106	101.68	103.84	4.32					106	107.39	106.695	-1.39
106	101.62	107.33			106	101.62	103.81	4.38					106	107.33	106.665	-1.33
106	101.62	107.33			106	101.62	103.81	4.38					106	107.33	106.665	-1.33
106	101.62	107.33			106	101.62	103.81	4.38					106	107.33	106.665	-1.33
106	101.46	107.14			106	101.46	103.73	4.54					106	107.14	106.57	-1.14
106	101.4	107.08			106	101.4	103.7	4.6					106	107.08	106.54	-1.08
106	101.4	107.08			106	101.4	103.7	4.6					106	107.08	106.54	-1.08
106	101.31	106.96			106	101.31	103.655	4.69					106	106.96	106.48	-0.96
106	101.27	106.91			106	101.27	103.635	4.73					106	106.91	106.455	-0.91
105	101.23	106.85			105	101.23	103.115	3.77					105	106.85	105.925	-1.85
105	101.19	106.8			105	101.19	103.095	3.81					105	106.8	105.9	-1.8
105	101.14	106.74			105	101.14	103.07	3.86					105	106.74	105.87	-1.74
105	101.14	106.74			105	101.14	103.07	3.86					105	106.74	105.87	-1.74
105	100.99	106.55			105	100.99	102.995	4.01					105	106.55	105.775	-1.55
105	100.94	106.48			105	100.94	102.97	4.06					105	106.48	105.74	-1.48
105	100.88	106.41			105	100.88	102.94	4.12					105	106.41	105.705	-1.41
105	100.83	106.34			105	100.83	102.915	4.17					105	106.34	105.67	-1.34
105	100.83	106.34			105	100.83	102.915	4.17					105	106.34	105.67	-1.34
105	100.76	106.22			105	100.76	102.88	4.24					105	106.22	105.61	-1.22
105	100.73	106.16			105	100.73	102.865	4.27					105	106.16	105.58	-1.16
105	100.71	106.1			105	100.71	102.855	4.29					105	106.1	105.55	-1.1
105	100.69	106.05			105	100.69	102.845	4.31					105	106.05	105.525	-1.05
105	100.69	106.05			105	100.69	102.845	4.31					105	106.05	105.525	-1.05
105	100.66	105.94			105	100.66	102.83	4.34					105	105.94	105.47	-0.94
105	100.66	105.89			105	100.66	102.83	4.34					105	105.89	105.445	-0.89
104	100.65	105.85			104	100.65	102.325	3.35					104	105.85	104.925	-1.85
104	100.65	105.85			104	100.65	102.325	3.35					104	105.85	104.925	-1.85
104	100.65	105.79			104	100.65	102.325	3.35					104	105.79	104.895	-1.79
104	100.65	105.77			104	100.65	102.325	3.35					104	105.77	104.885	-1.77
104	100.65	105.77			104	100.65	102.325	3.35					104	105.77	104.885	-1.77
104	100.66	105.73			104	100.66	102.33	3.34					104	105.73	104.865	-1.73
103	100.67	105.72			103	100.67	101.835	2.33					103	105.72	104.36	-2.72
103	100.67	105.72			103	100.67	101.835	2.33					103	105.72	104.36	-2.72
103	100.68	105.7			103	100.68	101.84	2.32					103	105.7	104.35	-2.7
103	100.69	105.69			103	100.69	101.845	2.31					103	105.69	104.345	-2.69
103	100.7	105.68			103	100.7	101.85	2.3					103	105.68	104.34	-2.68
103	100.72	105.67			103	100.72	101.86	2.28					103	105.67	104.335	-2.67
103	100.72	105.67			103	100.72	101.86	2.28					103	105.67	104.335	-2.67
103	100.76	105.65			103	100.76	101.88	2.24					103	105.65	104.325	-2.65
103	100.76	105.65			103	100.76	101.88	2.24					103	105.65	104.325	-2.65
103	100.79	105.63			103	100.79	101.895	2.21					103	105.63	104.315	-2.63
104	100.81	105.61			104	100.81	102.405	3.19					104	105.61	104.805	-1.61
104	100.82	105.6			104	100.82	102.41	3.18					104	105.6	104.8	-1.6
104	100.83	105.59			104	100.83	102.415	3.17					104	105.59	104.795	-1.59
104	100.83	105.59			104	100.83	102.415	3.17					104	105.59	104.795	-1.59
104	100.86	105.58			104	100.86	102.43	3.14					104	105.58	104.79	-1.58
105	100.88	105.57			105	100.88	102.94	4.12					105	105.57	105.285	-0.57
105	100.9	105.57			105	100.9	102.95	4.1					105	105.57	105.285	-0.57
105	100.9	105.57			105	100.9	102.95	4.1					105	105.57	105.285	-0.57
105	100.94	105.57			105	100.94	102.97	4.06					105	105.57	105.285	-0.57
106	100.97	105.56			106	100.97	103.485	5.03					106	105.56	105.78	0.44
106	100.99	105.56			106	100.99	103.495	5.01					106	105.56	105.78	0.44
106	100.99	105.56			106	100.99	103.495	5.01					106	105.56	105.78	0.44
106	100.99	105.56			106	100.99	103.495	5.01					106	105.56	105.78	0.44
106	101.1	105.54			106	101.1	103.55	4.9					106	105.54	105.77	0.46
106	101.13	105.54			106	101.13	103.565	4.87					106	105.54	105.77	0.46
106	101.16	105.54			106	101.16	103.58	4.84					106	105.54	105.77	0.46
106	101.19	105.55			106	101.19	103.595	4.81					106	105.55	105.775	0.45
106	101.22	105.55			106	101.22	103.61	4.78					106	105.55	105.775	0.45
106	101.25	105.56			106	101.25	103.625	4.75					106	105.56	105.78	0.44
106	101.27	105.57			106	101.27	103.635	4.73					106	105.57	105.785	0.43
106	101.31	105.59			106	101.31	103.655	4.69					106	105.59	105.795	0.41
106	101.34	105.6			106	101.34	103.67	4.66					106	105.6	105.8	0.4
105	101.37	105.62			105	101.37	103.185	3.63					105	105.62	105.31	-0.62
106	101.37	105.62			106	101.37	103.685	4.63					106	105.62	105.81	0.38
106	101.44	105.64			106	101.44	103.72	4.56					106	105.64	105.82	0.36
106	101.48	105.65			106	101.48	103.74	4.52					106	105.65	105.825	0.35
106	101.51	105.66			106	101.51	103.755	4.49					106	105.66	105.83	0.34
105	101.54	105.66			105	101.54	103.27	3.46					105	105.66	105.33	-0.66
105	101.54	105.66			105	101.54	103.27	3.46					105	105.66	105.33	-0.66
105	101.62	105.69			105	101.62	103.31	3.38					105	105.69	105.345	-0.69
105	101.66	105.7			105	101.66	103.33	3.34					105	105.7	105.35	-0.7
105	101.66	105.7			105	101.66	103.33	3.34					105	105.7	105.35	-0.7
105	101.74	105.73			105	101.74	103.37	3.26					105	105.73	105.365	-0.73
105	101.77	105.74			105	101.77	103.385	3.23					105	105.74	105.37	-0.74
105	101.8	105.74			105	101.8	103.4	3.2					105	105.74	105.37	-0.74
105	101.82	105.74			105	101.82	103.41	3.18					105	105.74	105.37	-0.74
105	101.84	105.73			105	101.84	103.42	3.16					105	105.73	105.365	-0.73
105	101.86	105.72			105	101.86	103.43	3.14					105	105.72	105.36	-0.72
105	101.88	105.7			105	101.88	103.44	3.12					105	105.7	105.35	-0.7
105	101.88	105.67			105	101.88	103.44	3.12					105	105.67	105.335	-0.67
105	101.89	105.64			105	101.89	103.445	3.11					105	105.64	105.32	-0.64
105	101.89	105.64			105	101.89	103.445	3.11					105	105.64	105.32	-0.64
105	101.9	105.59			105	101.9	103.45	3.1					105	105.59	105.295	-0.59
105	101.91	105.57			105	101.91	103.455	3.09					105	105.57	105.285	-0.57
105	101.92	105.54			105	101.92	103.46	3.08					105	105.54	105.27	-0.54
105	101.93	105.53			105	101.93	103.465	3.07					105	105.53	105.265	-0.53
105	101.94	105.51			105	101.94	103.47	3.06					105	105.51	105.255	-0.51
105	101.96	105.5			105	101.96	103.48	3.04					105	105.5	105.25	-0.5
105	101.98	105.5			105	101.98	103.49	3.02					105	105.5	105.25	-0.5
105	102	105.5			105	102	103.5	3					105	105.5	105.25	-0.5
105	102.03	105.5			105	102.03	103.515	2.97					105	105.5	105.25	-0.5
105	102.03	105.5			105	102.03	103.515	2.97					105	105.5	105.25	-0.5
105	102.12	105.51			105	102.12	103.56	2.88					105	105.51	105.255	-0.51
105	102.17	105.52			105	102.17	103.585	2.83					105	105.52	105.26	-0.52
104	102.27	105.54			104	102.27	103.135	1.73					104	105.54	104.77	-1.54
104	102.33	105.55			104	102.33	103.165	1.67					104	105.55	104.775	-1.55
104	102.4	105.56			104	102.4	103.2	1.6					104	105.56	104.78	-1.56
105	102.48	105.56			105	102.48	103.74	2.52					105	105.56	105.28	-0.56
105	102.56	105.55			105	102.56	103.78	2.44					105	105.55	105.275	-0.55
104	102.65	105.55			104	102.65	103.325	1.35					104	105.55	104.775	-1.55
105	102.73	105.55			105	102.73	103.865	2.27					105	105.55	105.275	-0.55
105	102.82	105.55			105	102.82	103.91	2.18					105	105.55	105.275	-0.55
105	102.82	105.55			105	102.82	103.91	2.18					105	105.55	105.275	-0.55
105	102.82	105.55			105	102.82	103.91	2.18					105	105.55	105.275	-0.55
105	103.06	105.54			105	103.06	104.03	1.94					105	105.54	105.27	-0.54
105	103.13	105.54			105	103.13	104.065	1.87					105	105.54	105.27	-0.54
105	103.21	105.54			105	103.21	104.105	1.79					105	105.54	105.27	-0.54
105	103.28	105.54			105	103.28	104.14	1.72					105	105.54	105.27	-0.54
105	103.35	105.55			105	103.35	104.175	1.65					105	105.55	105.275	-0.55
105	103.42	105.56			105	103.42	104.21	1.58					105	105.56	105.28	-0.56
105	103.5	105.57			105	103.5	104.25	1.5					105	105.57	105.285	-0.57
105	103.57	105.58			105	103.57	104.285	1.43					105	105.58	105.29	-0.58
105	103.63	105.59			105	103.63	104.315	1.37					105	105.59	105.295	-0.59
105	103.7	105.62			105	103.7	104.35	1.3					105	105.62	105.31	-0.62
105	103.77	105.64			105	103.77	104.385	1.23					105	105.64	105.32	-0.64
105	103.85	105.67			105	103.85	104.425	1.15					105	105.67	105.335	-0.67
106	103.85	105.67			106	103.85	104.925	2.15					106	105.67	105.835	0.33
106	104.02	105.73			106	104.02	105.01	1.98					106	105.73	105.865	0.27
105	104.1	105.76			105	104.1	104.55	0.9					105	105.76	105.38	-0.76
106	104.1	105.76			106	104.1	105.05	1.9					106	105.76	105.88	0.24
106	104.26	105.84			106	104.26	105.13	1.74					106	105.84	105.92	0.16
105	104.34	105.89			105	104.34	104.67	0.66					105	105.89	105.445	-0.89
106	104.41	105.93			106	104.41	105.205	1.59					106	105.93	105.965	0.07
106	104.48	105.99			106	104.48	105.24	1.52					106	105.99	105.995	0.01
105	104.55	106.04			105	104.55	104.775	0.45					105	106.04	105.52	-1.04
105	104.61	106.08			105	104.61	104.805	0.39					105	106.08	105.54	-1.08
105	104.67	106.13			105	104.67	104.835	0.33					105	106.13	105.565	-1.13
105	104.73	106.17			105	104.73	104.865	0.27					105	106.17	105.585	-1.17
105	104.79	106.21			105	104.79	104.895	0.21					105	106.21	105.605	-1.21
106	104.84	106.25			106	104.84	105.42	1.16					106	106.25	106.125	-0.25
106	104.91	106.29			106	104.91	105.455	1.09					106	106.29	106.145	-0.29
106	104.97	106.32			106	104.97	105.485	1.03					106	106.32	106.16	-0.32
106	105.02	106.36			106	105.02	105.51	0.98					106	106.36	106.18	-0.36
106	105.08	106.39			106	105.08	105.54	0.92					106	106.39	106.195	-0.39
106	105.13	106.42			106	105.13	105.565	0.87					106	106.42	106.21	-0.42
105	105.18	106.45			105	105.18	105.09	-0.18					105	106.45	105.725	-1.45
105	105.29	106.52			105	105.29	105.145	-0.29					105	106.52	105.76	-1.52
105	105.29	106.52			105	105.29	105.145	-0.29					105	106.52	105.76	-1.52
105	105.4	106.59			105	105.4	105.2	-0.4					105	106.59	105.795	-1.59
105	105.46	106.62			105	105.46	105.23	-0.46					105	106.62	105.81	-1.62
105	105.52	106.66			105	105.52	105.26	-0.52					105	106.66	105.83	-1.66
105	105.58	106.69			105	105.58	105.29	-0.58					105	106.69	105.845	-1.69
105	105.63	106.73			105	105.63	105.315	-0.63					105	106.73	105.865	-1.73
104	105.67	106.76			104	105.67	104.835	-1.67					104	106.76	105.38	-2.76
104	105.72	106.78			104	105.72	104.86	-1.72					104	106.78	105.39	-2.78
104	105.72	106.78			104	105.72	104.86	-1.72					104	106.78	105.39	-2.78
104	105.79	106.83			104	105.79	104.895	-1.79					104	106.83	105.415	-2.83
104	105.83	106.86			104	105.83	104.915	-1.83					104	106.86	105.43	-2.86
104	105.85	106.88			104	105.85	104.925	-1.85					104	106.88	105.44	-2.88
104	105.88	106.9			104	105.88	104.94	-1.88					104	106.9	105.45	-2.9
104	105.9	106.92			104	105.9	104.95	-1.9					104	106.92	105.46	-2.92
104	105.93	106.93			104	105.93	104.965	-1.93					104	106.93	105.465	-2.93
105	105.93	106.93			105	105.93	105.465	-0.93					105	106.93	105.965	-1.93
105	105.93	106.93			105	105.93	105.465	-0.93					105	106.93	105.965	-1.93
105	105.99	106.97			105	105.99	105.495	-0.99					105	106.97	105.985	-1.97
105	105.99	106.97			105	105.99	105.495	-0.99					105	106.97	105.985	-1.97
105	106.03	107			105	106.03	105.515	-1.03					105	107	106	-2
106	106.05	107.01			106	106.05	106.025	-0.05					106	107.01	106.505	-1.01
106	106.05	107.01			106	106.05	106.025	-0.05					106	107.01	106.505	-1.01
106	106.09	107.04			106	106.09	106.045	-0.09					106	107.04	106.52	-1.04
106	106.09	107.04			106	106.09	106.045	-0.09					106	107.04	106.52	-1.04
106	106.09	107.04			106	106.09	106.045	-0.09					106	107.04	106.52	-1.04
106	106.15	107.07			106	106.15	106.075	-0.15					106	107.07	106.535	-1.07
106	106.16	107.09			106	106.16	106.08	-0.16					106	107.09	106.545	-1.09
105	106.18	107.1			105	106.18	105.59	-1.18					105	107.1	106.05	-2.1
105	106.19	107.12			105	106.19	105.595	-1.19					105	107.12	106.06	-2.12
105	106.2	107.13			105	106.2	105.6	-1.2					105	107.13	106.065	-2.13
105	106.23	107.15			105	106.23	105.615	-1.23					105	107.15	106.075	-2.15
105	106.23	107.15			105	106.23	105.615	-1.23					105	107.15	106.075	-2.15
105	106.28	107.18			105	106.28	105.64	-1.28					105	107.18	106.09	-2.18
105	106.31	107.2			105	106.31	105.655	-1.31					105	107.2	106.1	-2.2
105	106.33	107.21			105	106.33	105.665	-1.33					105	107.21	106.105	-2.21
105	106.35	107.22			105	106.35	105.675	-1.35					105	107.22	106.11	-2.22
105	106.37	107.23			105	106.37	105.685	-1.37					105	107.23	106.115	-2.23
105	106.4	107.24			105	106.4	105.7	-1.4					105	107.24	106.12	-2.24
105	106.43	107.25			105	106.43	105.715	-1.43					105	107.25	106.125	-2.25
105	106.43	107.25			105	106.43	105.715	-1.43					105	107.25	106.125	-2.25
105	106.43	107.25			105	106.43	105.715	-1.43					105	107.25	106.125	-2.25
105	106.46	107.24			105	106.46	105.73	-1.46					105	107.24	106.12	-2.24
105	106.47	107.24			105	106.47	105.735	-1.47					105	107.24	106.12	-2.24
104	106.48	107.24			104	106.48	105.24	-2.48					104	107.24	105.62	-3.24
104	106.5	107.24			104	106.5	105.25	-2.5					104	107.24	105.62	-3.24
104	106.51	107.23			104	106.51	105.255	-2.51					104	107.23	105.615	-3.23
104	106.52	107.23			104	106.52	105.26	-2.52					104	107.23	105.615	-3.23
104	106.53	107.23			104	106.53	105.265	-2.53					104	107.23	105.615	-3.23
104	106.55	107.23			104	106.55	105.275	-2.55					104	107.23	105.615	-3.23
104	106.57	107.24			104	106.57	105.285	-2.57					104	107.24	105.62	-3.24
104	106.59	107.24			104	106.59	105.295	-2.59					104	107.24	105.62	-3.24
104	106.62	107.24			104	106.62	105.31	-2.62					104	107.24	105.62	-3.24
104	106.63	107.24			104	106.63	105.315	-2.63					104	107.24	105.62	-3.24
105	106.65	107.24			105	106.65	105.825	-1.65					105	107.24	106.12	-2.24
105	106.65	107.24			105	106.65	105.825	-1.65					105	107.24	106.12	-2.24
105	106.65	107.24			105	106.65	105.825	-1.65					105	107.24	106.12	-2.24
105	106.71	107.24			105	106.71	105.855	-1.71					105	107.24	106.12	-2.24
105	106.71	107.24			105	106.71	105.855	-1.71					105	107.24	106.12	-2.24
105	106.74	107.24			105	106.74	105.87	-1.74					105	107.24	106.12	-2.24
105	106.75	107.24			105	106.75	105.875	-1.75					105	107.24	106.12	-2.24
105	106.76	107.24			105	106.76	105.88	-1.76					105	107.24	106.12	-2.24
105	106.77	107.24			105	106.77	105.885	-1.77					105	107.24	106.12	-2.24
105	106.79	107.24			105	106.79	105.895	-1.79					105	107.24	106.12	-2.24
105	106.8	107.25			105	106.8	105.9	-1.8					105	107.25	106.125	-2.25
105	106.81	107.25			105	106.81	105.905	-1.81					105	107.25	106.125	-2.25
105	106.83	107.27			105	106.83	105.915	-1.83					105	107.27	106.135	-2.27
105	106.83	107.27			105	106.83	105.915	-1.83					105	107.27	106.135	-2.27
105	106.83	107.27			105	106.83	105.915	-1.83					105	107.27	106.135	-2.27
105	106.87	107.32			105	106.87	105.935	-1.87					105	107.32	106.16	-2.32
105	106.89	107.35			105	106.89	105.945	-1.89					105	107.35	106.175	-2.35
105	106.92	107.37			105	106.92	105.96	-1.92					105	107.37	106.185	-2.37
105	106.92	107.37			105	106.92	105.96	-1.92					105	107.37	106.185	-2.37
105	106.92	107.37			105	106.92	105.96	-1.92					105	107.37	106.185	-2.37
105	106.98	107.45			105	106.98	105.99	-1.98					105	107.45	106.225	-2.45
105	107	107.47			105	107	106	-2					105	107.47	106.235	-2.47
105	107	107.47			105	107	106	-2					105	107.47	106.235	-2.47
105	107	107.47			105	107	106	-2					105	107.47	106.235	-2.47
105	107	107.47			105	107	106	-2					105	107.47	106.235	-2.47
105	107	107.47			105	107	106	-2					105	107.47	106.235	-2.47
105	107	107.47			105	107	106	-2					105	107.47	106.235	-2.47
105	107.04	107.5			105	107.04	106.02	-2.04					105	107.5	106.25	-2.5
105	107.03	107.5			105	107.03	106.015	-2.03					105	107.5	106.25	-2.5
105	107.02	107.51			105	107.02	106.01	-2.02					105	107.51	106.255	-2.51
105	107.02	107.51			105	107.02	106.01	-2.02					105	107.51	106.255	-2.51
105	107.01	107.51			105	107.01	106.005	-2.01					105	107.51	106.255	-2.51
105	107.01	107.51			105	107.01	106.005	-2.01					105	107.51	106.255	-2.51
105	107	107.51			105	107	106	-2					105	107.51	106.255	-2.51
105	107	107.51			105	107	106	-2					105	107.51	106.255	-2.51
105	106.98	107.54			105	106.98	105.99	-1.98					105	107.54	106.27	-2.54
105	106.96	107.55			105	106.96	105.98	-1.96					105	107.55	106.275	-2.55
105	106.96	107.55			105	106.96	105.98	-1.96					105	107.55	106.275	-2.55
105	106.96	107.58			105	106.96	105.98	-1.96					105	107.58	106.29	-2.58
105	106.96	107.61			105	106.96	105.98	-1.96					105	107.61	106.305	-2.61
105	106.97	107.64			105	106.97	105.985	-1.97					105	107.64	106.32	-2.64
105	106.98	107.66			105	106.98	105.99	-1.98					105	107.66	106.33	-2.66
105	107	107.69			105	107	106	-2					105	107.69	106.345	-2.69
105	107	107.69			105	107	106	-2					105	107.69	106.345	-2.69
105	107.06	107.74			105	107.06	106.03	-2.06					105	107.74	106.37	-2.74
105	107.1	107.75			105	107.1	106.05	-2.1					105	107.75	106.375	-2.75
105	107.1	107.75			105	107.1	106.05	-2.1					105	107.75	106.375	-2.75
105	107.18	107.79			105	107.18	106.09	-2.18					105	107.79	106.395	-2.79
105	107.23	107.8			105	107.23	106.115	-2.23					105	107.8	106.4	-2.8
105	107.27	107.82			105	107.27	106.135	-2.27					105	107.82	106.41	-2.82
105	107.31	107.83			105	107.31	106.155	-2.31					105	107.83	106.415	-2.83
105	107.36	107.84			105	107.36	106.18	-2.36					105	107.84	106.42	-2.84
105	107.39	107.85			105	107.39	106.195	-2.39					105	107.85	106.425	-2.85
105	107.43	107.86			105	107.43	106.215	-2.43					105	107.86	106.43	-2.86
104	107.46	107.87			104	107.46	105.73	-3.46					104	107.87	105.935	-3.87
105	107.49	107.88			105	107.49	106.245	-2.49					105	107.88	106.44	-2.88
105	107.53	107.88			105	107.53	106.265	-2.53					105	107.88	106.44	-2.88
104	107.56	107.89			104	107.56	105.78	-3.56					104	107.89	105.945	-3.89
105	107.59	107.89			105	107.59	106.295	-2.59					105	107.89	106.445	-2.89
104	107.62	107.89			104	107.62	105.81	-3.62					104	107.89	105.945	-3.89
104	107.62	107.89			104	107.62	105.81	-3.62					104	107.89	105.945	-3.89
104	107.69	107.88			104	107.69	105.845	-3.69					104	107.88	105.94	-3.88
104	107.73	107.87			104	107.73	105.865	-3.73					104	107.87	105.935	-3.87
105	107.77	107.86			105	107.77	106.385	-2.77					105	107.86	106.43	-2.86
105	107.81	107.86			105	107.81	106.405	-2.81					105	107.86	106.43	-2.86
105	107.86	107.86			105	107.86	106.43	-2.86					105	107.86	106.43	-2.86
105	107.86	107.86			105	107.86	106.43	-2.86					105	107.86	106.43	-2.86
105	107.94	107.85			105	107.94	106.47	-2.94					105	107.85	106.425	-2.85
105	107.97	107.85			105	107.97	106.485	-2.97					105	107.85	106.425	-2.85
105	108.04	107.84			105	108.04	106.52	-3.04					105	107.84	106.42	-2.84
104	108.08	107.84			104	108.08	106.04	-4.08					104	107.84	105.92	-3.84
104	108.12	107.84			104	108.12	106.06	-4.12					104	107.84	105.92	-3.84
104	108.12	107.84			104	108.12	106.06	-4.12					104	107.84	105.92	-3.84
104	108.19	107.84			104	108.19	106.095	-4.19					104	107.84	105.92	-3.84
105	108.19	107.84			105	108.19	106.595	-3.19					105	107.84	106.42	-2.84
105	108.28	107.84			105	108.28	106.64	-3.28					105	107.84	106.42	-2.84
104	108.33	107.84			104	108.33	106.165	-4.33					104	107.84	105.92	-3.84
104	108.37	107.85			104	108.37	106.185	-4.37					104	107.85	105.925	-3.85
104	108.42	107.86			104	108.42	106.21	-4.42					104	107.86	105.93	-3.86
104	108.47	107.87			104	108.47	106.235	-4.47					104	107.87	105.935	-3.87
104	108.47	107.87			104	108.47	106.235	-4.47					104	107.87	105.935	-3.87
104	108.56	107.9			104	108.56	106.28	-4.56					104	107.9	105.95	-3.9
104	108.61	107.91			104	108.61	106.305	-4.61					104	107.91	105.955	-3.91
104	108.61	107.91			104	108.61	106.305	-4.61					104	107.91	105.955	-3.91
104	108.61	107.91			104	108.61	106.305	-4.61					104	107.91	105.955	-3.91
104	108.74	107.95			104	108.74	106.37	-4.74					104	107.95	105.975	-3.95
104	108.74	107.95			104	108.74	106.37	-4.74					104	107.95	105.975	-3.95
104	108.83	107.96			104	108.83	106.415	-4.83					104	107.96	105.98	-3.96
104	108.87	107.97			104	108.87	106.435	-4.87					104	107.97	105.985	-3.97
104	108.87	107.97			104	108.87	106.435	-4.87					104	107.97	105.985	-3.97
104	108.95	107.99			104	108.95	106.475	-4.95					104	107.99	105.995	-3.99
104	108.95	107.99			104	108.95	106.475	-4.95					104	107.99	105.995	-3.99
104	108.95	107.99			104	108.95	106.475	-4.95					104	107.99	105.995	-3.99
104	108.95	107.99			104	108.95	106.475	-4.95					104	107.99	105.995	-3.99
104	108.95	107.99			104	108.95	106.475	-4.95					104	107.99	105.995	-3.99
104	109.14	107.99			104	109.14	106.57	-5.14					104	107.99	105.995	-3.99
103	109.14	107.99			103	109.14	106.07	-6.14					103	107.99	105.495	-4.99
103	109.22	108			103	109.22	106.11	-6.22					103	108	105.5	-5
103	109.26	108			103	109.26	106.13	-6.26					103	108	105.5	-5
103	109.26	108			103	109.26	106.13	-6.26					103	108	105.5	-5
103	109.33	108			103	109.33	106.165	-6.33					103	108	105.5	-5
103	109.33	108			103	109.33	106.165	-6.33					103	108	105.5	-5
103	109.33	108			103	109.33	106.165	-6.33					103	108	105.5	-5
103	109.33	108			103	109.33	106.165	-6.33					103	108	105.5	-5
103	109.33	108			103	109.33	106.165	-6.33					103	108	105.5	-5
103	109.47	107.99			103	109.47	106.235	-6.47					103	107.99	105.495	-4.99
103	109.49	107.99			103	109.49	106.245	-6.49					103	107.99	105.495	-4.99
104	109.51	107.99			104	109.51	106.755	-5.51					104	107.99	105.995	-3.99
104	109.53	107.98			104	109.53	106.765	-5.53					104	107.98	105.99	-3.98
104	109.54	107.97			104	109.54	106.77	-5.54					104	107.97	105.985	-3.97
104	109.56	107.95			104	109.56	106.78	-5.56					104	107.95	105.975	-3.95
104	109.56	107.95			104	109.56	106.78	-5.56					104	107.95	105.975	-3.95
104	109.56	107.95			104	109.56	106.78	-5.56					104	107.95	105.975	-3.95
104	109.62	107.93			104	109.62	106.81	-5.62					104	107.93	105.965	-3.93
104	109.65	107.93			104	109.65	106.825	-5.65					104	107.93	105.965	-3.93
104	109.65	107.93			104	109.65	106.825	-5.65					104	107.93	105.965	-3.93
104	109.71	107.94			104	109.71	106.855	-5.71					104	107.94	105.97	-3.94
104	109.74	107.95			104	109.74	106.87	-5.74					104	107.95	105.975	-3.95
104	109.77	107.95			104	109.77	106.885	-5.77					104	107.95	105.975	-3.95
104	109.79	107.95			104	109.79	106.895	-5.79					104	107.95	105.975	-3.95
104	109.8	107.95			104	109.8	106.9	-5.8					104	107.95	105.975	-3.95
104	109.81	107.95			104	109.81	106.905	-5.81					104	107.95	105.975	-3.95
104	109.81	107.94			104	109.81	106.905	-5.81					104	107.94	105.97	-3.94
104	109.81	107.92			104	109.81	106.905	-5.81					104	107.92	105.96	-3.92
104	109.81	107.92			104	109.81	106.905	-5.81					104	107.92	105.96	-3.92
104	109.81	107.92			104	109.81	106.905	-5.81					104	107.92	105.96	-3.92
104	109.81	107.92			104	109.81	106.905	-5.81					104	107.92	105.96	-3.92
104	109.81	107.92			104	109.81	106.905	-5.81					104	107.92	105.96	-3.92
104	109.81	107.92			104	109.81	106.905	-5.81					104	107.92	105.96	-3.92
104	109.81	107.92			104	109.81	106.905	-5.81					104	107.92	105.96	-3.92
104	109.83	107.87			104	109.83	106.915	-5.83					104	107.87	105.935	-3.87
105	109.85	107.87			105	109.85	107.425	-4.85					105	107.87	106.435	-2.87
105	109.86	107.86			105	109.86	107.43	-4.86					105	107.86	106.43	-2.86
105	109.88	107.86			105	109.88	107.44	-4.88					105	107.86	106.43	-2.86
105	109.89	107.85			105	109.89	107.445	-4.89					105	107.85	106.425	-2.85
105	109.89	107.85			105	109.89	107.445	-4.89					105	107.85	106.425	-2.85
105	109.92	107.84			105	109.92	107.46	-4.92					105	107.84	106.42	-2.84
105	109.94	107.83			105	109.94	107.47	-4.94					105	107.83	106.415	-2.83
105	109.94	107.83			105	109.94	107.47	-4.94					105	107.83	106.415	-2.83
105	109.97	107.81			105	109.97	107.485	-4.97					105	107.81	106.405	-2.81
105	109.97	107.81			105	109.97	107.485	-4.97					105	107.81	106.405	-2.81
105	110.01	107.78			105	110.01	107.505	-5.01					105	107.78	106.39	-2.78
105	110.02	107.76			105	110.02	107.51	-5.02					105	107.76	106.38	-2.76
105	110.04	107.74			105	110.04	107.52	-5.04					105	107.74	106.37	-2.74
106	110.05	107.72			106	110.05	108.025	-4.05					106	107.72	106.86	-1.72
107	110.05	107.69			107	110.05	108.525	-3.05					107	107.69	107.345	-0.69
107	110.06	107.67			107	110.06	108.53	-3.06					107	107.67	107.335	-0.67
107	110.07	107.65			107	110.07	108.535	-3.07					107	107.65	107.325	-0.65
107	110.08	107.63			107	110.08	108.54	-3.08					107	107.63	107.315	-0.63
107	110.08	107.63			107	110.08	108.54	-3.08					107	107.63	107.315	-0.63
107	110.11	107.6			107	110.11	108.555	-3.11					107	107.6	107.3	-0.6
107	110.14	107.56			107	110.14	108.57	-3.14					107	107.56	107.28	-0.56
107	110.15	107.53			107	110.15	108.575	-3.15					107	107.53	107.265	-0.53
107	110.16	107.51			107	110.16	108.58	-3.16					107	107.51	107.255	-0.51
106	110.17	107.48			106	110.17	108.085	-4.17					106	107.48	106.74	-1.48
106	110.17	107.45			106	110.17	108.085	-4.17					106	107.45	106.725	-1.45
106	110.16	107.41			106	110.16	108.08	-4.16					106	107.41	106.705	-1.41
106	110.16	107.41			106	110.16	108.08	-4.16					106	107.41	106.705	-1.41
106	110.15	107.33			106	110.15	108.075	-4.15					106	107.33	106.665	-1.33
106	110.14	107.3			106	110.14	108.07	-4.14					106	107.3	106.65	-1.3
106	110.14	107.3			106	110.14	108.07	-4.14					106	107.3	106.65	-1.3
106	110.11	107.23			106	110.11	108.055	-4.11					106	107.23	106.615	-1.23
106	110.08	107.19			106	110.08	108.04	-4.08					106	107.19	106.595	-1.19
106	110.08	107.19			106	110.08	108.04	-4.08					106	107.19	106.595	-1.19
106	110.04	107.12			106	110.04	108.02	-4.04					106	107.12	106.56	-1.12
106	110.01	107.08			106	110.01	108.005	-4.01					106	107.08	106.54	-1.08
105	110.01	107.08			105	110.01	107.505	-5.01					105	107.08	106.04	-2.08
105	109.96	106.99			105	109.96	107.48	-4.96					105	106.99	105.995	-1.99
105	109.92	106.95			105	109.92	107.46	-4.92					105	106.95	105.975	-1.95
105	109.89	106.91			105	109.89	107.445	-4.89					105	106.91	105.955	-1.91
105	109.85	106.87			105	109.85	107.425	-4.85					105	106.87	105.935	-1.87
105	109.85	106.87			105	109.85	107.425	-4.85					105	106.87	105.935	-1.87
105	109.85	106.87			105	109.85	107.425	-4.85					105	106.87	105.935	-1.87
105	109.69	106.74			105	109.69	107.345	-4.69					105	106.74	105.87	-1.74
105	109.63	106.69			105	109.63	107.315	-4.63					105	106.69	105.845	-1.69
105	109.57	106.64			105	109.57	107.285	-4.57					105	106.64	105.82	-1.64
105	109.5	106.58			105	109.5	107.25	-4.5					105	106.58	105.79	-1.58
105	109.44	106.53			105	109.44	107.22	-4.44					105	106.53	105.765	-1.53
105	109.38	106.48			105	109.38	107.19	-4.38					105	106.48	105.74	-1.48
105	109.38	106.48			105	109.38	107.19	-4.38					105	106.48	105.74	-1.48
105	109.26	106.39			105	109.26	107.13	-4.26					105	106.39	105.695	-1.39
105	109.21	106.35			105	109.21	107.105	-4.21					105	106.35	105.675	-1.35
105	109.15	106.31			105	109.15	107.075	-4.15					105	106.31	105.655	-1.31
105	109.1	106.27			105	109.1	107.05	-4.1					105	106.27	105.635	-1.27
105	109.04	106.23			105	109.04	107.02	-4.04					105	106.23	105.615	-1.23
105	108.99	106.19			105	108.99	106.995	-3.99					105	106.19	105.595	-1.19
105	108.99	106.19			105	108.99	106.995	-3.99					105	106.19	105.595	-1.19
105	108.87	106.11			105	108.87	106.935	-3.87					105	106.11	105.555	-1.11
105	108.8	106.08			105	108.8	106.9	-3.8					105	106.08	105.54	-1.08
105	108.8	106.08			105	108.8	106.9	-3.8					105	106.08	105.54	-1.08
105	108.8	106.08			105	108.8	106.9	-3.8					105	106.08	105.54	-1.08
105	108.8	106.08			105	108.8	106.9	-3.8					105	106.08	105.54	-1.08
105	108.44	105.89			105	108.44	106.72	-3.44					105	105.89	105.445	-0.89
105	108.38	105.85			105	108.38	106.69	-3.38					105	105.85	105.425	-0.85
105	108.38	105.85			105	108.38	106.69	-3.38					105	105.85	105.425	-0.85
105	108.25	105.77			105	108.25	106.625	-3.25					105	105.77	105.385	-0.77
105	108.18	105.73			105	108.18	106.59	-3.18					105	105.73	105.365	-0.73
105	108.12	105.69			105	108.12	106.56	-3.12					105	105.69	105.345	-0.69
106	108.05	105.65			106	108.05	107.025	-2.05					106	105.65	105.825	0.35
106	107.98	105.61			106	107.98	106.99	-1.98					106	105.61	105.805	0.39
106	107.91	105.57			106	107.91	106.955	-1.91					106	105.57	105.785	0.43
106	107.83	105.52			106	107.83	106.915	-1.83					106	105.52	105.76	0.48
106	107.76	105.48			106	107.76	106.88	-1.76					106	105.48	105.74	0.52
106	107.68	105.44			106	107.68	106.84	-1.68					106	105.44	105.72	0.56
106	107.61	105.39			106	107.61	106.805	-1.61					106	105.39	105.695	0.61
106	107.53	105.34			106	107.53	106.765	-1.53					106	105.34	105.67	0.66
106	107.46	105.3			106	107.46	106.73	-1.46					106	105.3	105.65	0.7
105	107.4	105.25			105	107.4	106.2	-2.4					105	105.25	105.125	-0.25
105	107.33	105.2			105	107.33	106.165	-2.33					105	105.2	105.1	-0.2
105	107.27	105.15			105	107.27	106.135	-2.27					105	105.15	105.075	-0.15
105	107.2	105.11			105	107.2	106.1	-2.2					105	105.11	105.055	-0.11
105	107.14	105.07			105	107.14	106.07	-2.14					105	105.07	105.035	-0.07
105	107.09	105.03			105	107.09	106.045	-2.09					105	105.03	105.015	-0.03
105	107.03	104.99			105	107.03	106.015	-2.03					105	104.99	104.995	0.01
105	106.97	104.95			105	106.97	105.985	-1.97					105	104.95	104.975	0.05
105	106.91	104.91			105	106.91	105.955	-1.91					105	104.91	104.955	0.09
105	106.85	104.87			105	106.85	105.925	-1.85					105	104.87	104.935	0.13
105	106.79	104.83			105	106.79	105.895	-1.79					105	104.83	104.915	0.17
105	106.73	104.78			105	106.73	105.865	-1.73					105	104.78	104.89	0.22
105	106.73	104.78			105	106.73	105.865	-1.73					105	104.78	104.89	0.22
105	106.73	104.78			105	106.73	105.865	-1.73					105	104.78	104.89	0.22
105	106.53	104.64			105	106.53	105.765	-1.53					105	104.64	104.82	0.36
105	106.47	104.59			105	106.47	105.735	-1.47					105	104.59	104.795	0.41
105	106.47	104.59			105	106.47	105.735	-1.47					105	104.59	104.795	0.41
105	106.32	104.49			105	106.32	105.66	-1.32					105	104.49	104.745	0.51
105	106.25	104.44			105	106.25	105.625	-1.25					105	104.44	104.72	0.56
105	106.18	104.39			105	106.18	105.59	-1.18					105	104.39	104.695	0.61
105	106.11	104.34			105	106.11	105.555	-1.11					105	104.34	104.67	0.66
105	106.05	104.28			105	106.05	105.525	-1.05					105	104.28	104.64	0.72
105	106.05	104.28			105	106.05	105.525	-1.05					105	104.28	104.64	0.72
105	105.92	104.18			105	105.92	105.46	-0.92					105	104.18	104.59	0.82
104	105.92	104.18			104	105.92	104.96	-1.92					104	104.18	104.09	-0.18
104	105.74	104			104	105.74	104.87	-1.74					104	104	104	0
104	105.69	103.94			104	105.69	104.845	-1.69					104	103.94	103.97	0.06
104	105.64	103.89			104	105.64	104.82	-1.64					104	103.89	103.945	0.11
104	105.59	103.84			104	105.59	104.795	-1.59					104	103.84	103.92	0.16
104	105.55	103.8			104	105.55	104.775	-1.55					104	103.8	103.9	0.2
105	105.5	103.76			105	105.5	105.25	-0.5					105	103.76	104.38	1.24
105	105.46	103.73			105	105.46	105.23	-0.46					105	103.73	104.365	1.27
104	105.4	103.69			104	105.4	104.7	-1.4					104	103.69	103.845	0.31
104	105.4	103.69			104	105.4	104.7	-1.4					104	103.69	103.845	0.31
104	105.28	103.6			104	105.28	104.64	-1.28					104	103.6	103.8	0.4
105	105.22	103.55			105	105.22	105.11	-0.22					105	103.55	104.275	1.45
105	105.16	103.5			105	105.16	105.08	-0.16					105	103.5	104.25	1.5
104	105.1	103.45			104	105.1	104.55	-1.1					104	103.45	103.725	0.55
104	105.04	103.4			104	105.04	104.52	-1.04					104	103.4	103.7	0.6
104	104.98	103.35			104	104.98	104.49	-0.98					104	103.35	103.675	0.65
104	104.94	103.31			104	104.94	104.47	-0.94					104	103.31	103.655	0.69
104	104.9	103.26			104	104.9	104.45	-0.9					104	103.26	103.63	0.74
104	104.87	103.22			104	104.87	104.435	-0.87					104	103.22	103.61	0.78
104	104.87	103.22			104	104.87	104.435	-0.87					104	103.22	103.61	0.78
104	104.82	103.16			104	104.82	104.41	-0.82					104	103.16	103.58	0.84
104	104.82	103.16			104	104.82	104.41	-0.82					104	103.16	103.58	0.84
104	104.76	103.09			104	104.76	104.38	-0.76					104	103.09	103.545	0.91
104	104.74	103.06			104	104.74	104.37	-0.74					104	103.06	103.53	0.94
104	104.74	103.06			104	104.74	104.37	-0.74					104	103.06	103.53	0.94
104	104.74	103.06			104	104.74	104.37	-0.74					104	103.06	103.53	0.94
104	104.65	102.95			104	104.65	104.325	-0.65					104	102.95	103.475	1.05
104	104.62	102.91			104	104.62	104.31	-0.62					104	102.91	103.455	1.09
104	104.58	102.87			104	104.58	104.29	-0.58					104	102.87	103.435	1.13
104	104.55	102.82			104	104.55	104.275	-0.55					104	102.82	103.41	1.18
104	104.51	102.78			104	104.51	104.255	-0.51					104	102.78	103.39	1.22
104	104.48	102.74			104	104.48	104.24	-0.48					104	102.74	103.37	1.26
104	104.44	102.7			104	104.44	104.22	-0.44					104	102.7	103.35	1.3
104	104.41	102.66			104	104.41	104.205	-0.41					104	102.66	103.33	1.34
104	104.38	102.63			104	104.38	104.19	-0.38					104	102.63	103.315	1.37
104	104.35	102.59			104	104.35	104.175	-0.35					104	102.59	103.295	1.41
105	104.33	102.56			105	104.33	104.665	0.67					105	102.56	103.78	2.44
105	104.3	102.53			105	104.3	104.65	0.7					105	102.53	103.765	2.47
105	104.28	102.51			105	104.28	104.64	0.72					105	102.51	103.755	2.49
105	104.26	102.48			105	104.26	104.63	0.74					105	102.48	103.74	2.52
105	104.24	102.45			105	104.24	104.62	0.76					105	102.45	103.725	2.55
105	104.23	102.42			105	104.23	104.615	0.77					105	102.42	103.71	2.58
104	104.21	102.36			104	104.21	104.105	-0.21					104	102.36	103.18	1.64
104	104.2	102.33			104	104.2	104.1	-0.2					104	102.33	103.165	1.67
104	104.19	102.31			104	104.19	104.095	-0.19					104	102.31	103.155	1.69
104	104.18	102.29			104	104.18	104.09	-0.18					104	102.29	103.145	1.71
104	104.17	102.28			104	104.17	104.085	-0.17					104	102.28	103.14	1.72
104	104.17	102.27			104	104.17	104.085	-0.17					104	102.27	103.135	1.73
104	104.16	102.26			104	104.16	104.08	-0.16					104	102.26	103.13	1.74
104	104.16	102.25			104	104.16	104.08	-0.16					104	102.25	103.125	1.75
104	104.16	102.25			104	104.16	104.08	-0.16					104	102.25	103.125	1.75
104	104.17	102.25			104	104.17	104.085	-0.17					104	102.25	103.125	1.75
104	104.18	102.26			104	104.18	104.09	-0.18					104	102.26	103.13	1.74
104	104.19	102.27			104	104.19	104.095	-0.19					104	102.27	103.135	1.73
104	104.21	102.27			104	104.21	104.105	-0.21					104	102.27	103.135	1.73
104	104.22	102.27			104	104.22	104.11	-0.22					104	102.27	103.135	1.73
104	104.23	102.28			104	104.23	104.115	-0.23					104	102.28	103.14	1.72
104	104.24	102.28			104	104.24	104.12	-0.24					104	102.28	103.14	1.72
104	104.26	102.29			104	104.26	104.13	-0.26					104	102.29	103.145	1.71
104	104.27	102.3			104	104.27	104.135	-0.27					104	102.3	103.15	1.7
104	104.28	102.3			104	104.28	104.14	-0.28					104	102.3	103.15	1.7
104	104.29	102.3			104	104.29	104.145	-0.29					104	102.3	103.15	1.7
104	104.29	102.3			104	104.29	104.145	-0.29					104	102.3	103.15	1.7
104	104.3	102.31			104	104.3	104.15	-0.3					104	102.31	103.155	1.69
104	104.31	102.31			104	104.31	104.155	-0.31					104	102.31	103.155	1.69
104	104.32	102.32			104	104.32	104.16	-0.32					104	102.32	103.16	1.68
104	104.32	102.32			104	104.32	104.16	-0.32					104	102.32	103.16	1.68
104	104.32	102.32			104	104.32	104.16	-0.32					104	102.32	103.16	1.68
104	104.35	102.36			104	104.35	104.175	-0.35					104	102.36	103.18	1.64
104	104.37	102.38			104	104.37	104.185	-0.37					104	102.38	103.19	1.62
104	104.39	102.41			104	104.39	104.195	-0.39					104	102.41	103.205	1.59
104	104.42	102.44			104	104.42	104.21	-0.42					104	102.44	103.22	1.56
104	104.45	102.47			104	104.45	104.225	-0.45					104	102.47	103.235	1.53
104	104.48	102.51			104	104.48	104.24	-0.48					104	102.51	103.255	1.49
104	104.51	102.53			104	104.51	104.255	-0.51					104	102.53	103.265	1.47
104	104.51	102.53			104	104.51	104.255	-0.51					104	102.53	103.265	1.47
104	104.54	102.57			104	104.54	104.27	-0.54					104	102.57	103.285	1.43
104	104.56	102.59			104	104.56	104.28	-0.56					104	102.59	103.295	1.41
104	104.56	102.59			104	104.56	104.28	-0.56					104	102.59	103.295	1.41
104	104.6	102.62			104	104.6	104.3	-0.6					104	102.62	103.31	1.38
104	104.63	102.64			104	104.63	104.315	-0.63					104	102.64	103.32	1.36
104	104.65	102.67			104	104.65	104.325	-0.65					104	102.67	103.335	1.33
104	104.68	102.68			104	104.68	104.34	-0.68					104	102.68	103.34	1.32
104	104.68	102.68			104	104.68	104.34	-0.68					104	102.68	103.34	1.32
104	104.79	102.75			104	104.79	104.395	-0.79					104	102.75	103.375	1.25
104	104.83	102.77			104	104.83	104.415	-0.83					104	102.77	103.385	1.23
104	104.83	102.77			104	104.83	104.415	-0.83					104	102.77	103.385	1.23
104	104.83	102.77			104	104.83	104.415	-0.83					104	102.77	103.385	1.23
104	104.83	102.77			104	104.83	104.415	-0.83					104	102.77	103.385	1.23
104	105	102.88			104	105	104.5	-1					104	102.88	103.44	1.12
104	105.05	102.91			104	105.05	104.525	-1.05					104	102.91	103.455	1.09
104	105.09	102.94			104	105.09	104.545	-1.09					104	102.94	103.47	1.06
104	105.09	102.94			104	105.09	104.545	-1.09					104	102.94	103.47	1.06
104	105.19	103			104	105.19	104.595	-1.19					104	103	103.5	1
104	105.24	103.03			104	105.24	104.62	-1.24					104	103.03	103.515	0.97
104	105.29	103.06			104	105.29	104.645	-1.29					104	103.06	103.53	0.94
104	105.35	103.1			104	105.35	104.675	-1.35					104	103.1	103.55	0.9
104	105.41	103.13			104	105.41	104.705	-1.41					104	103.13	103.565	0.87
104	105.48	103.17			104	105.48	104.74	-1.48					104	103.17	103.585	0.83
104	105.54	103.2			104	105.54	104.77	-1.54					104	103.2	103.6	0.8
104	105.6	103.24			104	105.6	104.8	-1.6					104	103.24	103.62	0.76
104	105.6	103.24			104	105.6	104.8	-1.6					104	103.24	103.62	0.76
104	105.73	103.32			104	105.73	104.865	-1.73					104	103.32	103.66	0.68
104	105.78	103.36			104	105.78	104.89	-1.78					104	103.36	103.68	0.64
104	105.84	103.39			104	105.84	104.92	-1.84					104	103.39	103.695	0.61
104	105.89	103.42			104	105.89	104.945	-1.89					104	103.42	103.71	0.58
104	105.93	103.45			104	105.93	104.965	-1.93					104	103.45	103.725	0.55
104	105.93	103.45			104	105.93	104.965	-1.93					104	103.45	103.725	0.55
104	106.02	103.49			104	106.02	105.01	-2.02					104	103.49	103.745	0.51
104	106.06	103.51			104	106.06	105.03	-2.06					104	103.51	103.755	0.49
104	106.11	103.54			104	106.11	105.055	-2.11					104	103.54	103.77	0.46
104	106.11	103.54			104	106.11	105.055	-2.11					104	103.54	103.77	0.46
104	106.21	103.59			104	106.21	105.105	-2.21					104	103.59	103.795	0.41
104	106.26	103.62			104	106.26	105.13	-2.26					104	103.62	103.81	0.38
104	106.31	103.65			104	106.31	105.155	-2.31					104	103.65	103.825	0.35
104	106.36	103.68			104	106.36	105.18	-2.36					104	103.68	103.84	0.32
104	106.41	103.72			104	106.41	105.205	-2.41					104	103.72	103.86	0.28
104	106.46	103.75			104	106.46	105.23	-2.46					104	103.75	103.875	0.25
104	106.52	103.79			104	106.52	105.26	-2.52					104	103.79	103.895	0.21
103	106.58	103.83			103	106.58	104.79	-3.58					103	103.83	103.415	-0.83
103	106.64	103.87			103	106.64	104.82	-3.64					103	103.87	103.435	-0.87
104	106.7	103.91			104	106.7	105.35	-2.7					104	103.91	103.955	0.09
104	106.75	103.95			104	106.75	105.375	-2.75					104	103.95	103.975	0.05
104	106.81	103.99			104	106.81	105.405	-2.81					104	103.99	103.995	0.01
104	106.93	104.08			104	106.93	105.465	-2.93					104	104.08	104.04	-0.08
104	106.99	104.12			104	106.99	105.495	-2.99					104	104.12	104.06	-0.12
104	107.05	104.17			104	107.05	105.525	-3.05					104	104.17	104.085	-0.17
104	107.11	104.22			104	107.11	105.555	-3.11					104	104.22	104.11	-0.22
104	107.16	104.27			104	107.16	105.58	-3.16					104	104.27	104.135	-0.27
104	107.21	104.32			104	107.21	105.605	-3.21					104	104.32	104.16	-0.32
104	107.21	104.32			104	107.21	105.605	-3.21					104	104.32	104.16	-0.32
104	107.21	104.32			104	107.21	105.605	-3.21					104	104.32	104.16	-0.32
104	107.34	104.46			104	107.34	105.67	-3.34					104	104.46	104.23	-0.46
104	107.34	104.46			104	107.34	105.67	-3.34					104	104.46	104.23	-0.46
104	107.43	104.54			104	107.43	105.715	-3.43					104	104.54	104.27	-0.54
104	107.48	104.58			104	107.48	105.74	-3.48					104	104.58	104.29	-0.58
104	107.53	104.63			104	107.53	105.765	-3.53					104	104.63	104.315	-0.63
104	107.59	104.67			104	107.59	105.795	-3.59					104	104.67	104.335	-0.67
104	107.64	104.72			104	107.64	105.82	-3.64					104	104.72	104.36	-0.72
104	107.69	104.77			104	107.69	105.845	-3.69					104	104.77	104.385	-0.77
104	107.74	104.82			104	107.74	105.87	-3.74					104	104.82	104.41	-0.82
104	107.8	104.86			104	107.8	105.9	-3.8					104	104.86	104.43	-0.86
104	107.84	104.91			104	107.84	105.92	-3.84					104	104.91	104.455	-0.91
104	107.89	104.96			104	107.89	105.945	-3.89					104	104.96	104.48	-0.96
104	107.93	105.01			104	107.93	105.965	-3.93					104	105.01	104.505	-1.01
104	107.96	105.06			104	107.96	105.98	-3.96					104	105.06	104.53	-1.06
104	107.99	105.11			104	107.99	105.995	-3.99					104	105.11	104.555	-1.11
104	108.03	105.16			104	108.03	106.015	-4.03					104	105.16	104.58	-1.16
104	108.03	105.16			104	108.03	106.015	-4.03					104	105.16	104.58	-1.16
104	108.08	105.25			104	108.08	106.04	-4.08					104	105.25	104.625	-1.25
104	108.11	105.29			104	108.11	106.055	-4.11					104	105.29	104.645	-1.29
104	108.14	105.33			104	108.14	106.07	-4.14					104	105.33	104.665	-1.33
103	108.16	105.37			103	108.16	105.58	-5.16					103	105.37	104.185	-2.37
104	108.16	105.37			104	108.16	106.08	-4.16					104	105.37	104.685	-1.37
104	108.22	105.46			104	108.22	106.11	-4.22					104	105.46	104.73	-1.46
103	108.25	105.51			103	108.25	105.625	-5.25					103	105.51	104.255	-2.51
104	108.28	105.56			104	108.28	106.14	-4.28					104	105.56	104.78	-1.56
103	108.28	105.56			103	108.28	105.64	-5.28					103	105.56	104.28	-2.56
103	108.28	105.56			103	108.28	105.64	-5.28					103	105.56	104.28	-2.56
103	108.37	105.71			103	108.37	105.685	-5.37					103	105.71	104.355	-2.71
103	108.39	105.75			103	108.39	105.695	-5.39					103	105.75	104.375	-2.75
103	108.41	105.79			103	108.41	105.705	-5.41					103	105.79	104.395	-2.79
103	108.42	105.84			103	108.42	105.71	-5.42					103	105.84	104.42	-2.84
103	108.44	105.88			103	108.44	105.72	-5.44					103	105.88	104.44	-2.88
104	108.45	105.93			104	108.45	106.225	-4.45					104	105.93	104.965	-1.93
104	108.48	106.02			104	108.48	106.24	-4.48					104	106.02	105.01	-2.02
104	108.5	106.07			104	108.5	106.25	-4.5					104	106.07	105.035	-2.07
104	108.51	106.12			104	108.51	106.255	-4.51					104	106.12	105.06	-2.12
104	108.52	106.17			104	108.52	106.26	-4.52					104	106.17	105.085	-2.17
104	108.54	106.22			104	108.54	106.27	-4.54					104	106.22	105.11	-2.22
104	108.55	106.27			104	108.55	106.275	-4.55					104	106.27	105.135	-2.27
104	108.57	106.31			104	108.57	106.285	-4.57					104	106.31	105.155	-2.31
104	108.58	106.36			104	108.58	106.29	-4.58					104	106.36	105.18	-2.36
104	108.59	106.4			104	108.59	106.295	-4.59					104	106.4	105.2	-2.4
104	108.6	106.44			104	108.6	106.3	-4.6					104	106.44	105.22	-2.44
104	108.6	106.48			104	108.6	106.3	-4.6					104	106.48	105.24	-2.48
104	108.61	106.51			104	108.61	106.305	-4.61					104	106.51	105.255	-2.51
104	108.62	106.54			104	108.62	106.31	-4.62					104	106.54	105.27	-2.54
104	108.63	106.57			104	108.63	106.315	-4.63					104	106.57	105.285	-2.57
104	108.63	106.6			104	108.63	106.315	-4.63					104	106.6	105.3	-2.6
104	108.64	106.63			104	108.64	106.32	-4.64					104	106.63	105.315	-2.63
104	108.65	106.65			104	108.65	106.325	-4.65					104	106.65	105.325	-2.65
104	108.66	106.68			104	108.66	106.33	-4.66					104	106.68	105.34	-2.68
104	108.67	106.7			104	108.67	106.335	-4.67					104	106.7	105.35	-2.7
104	108.67	106.7			104	108.67	106.335	-4.67					104	106.7	105.35	-2.7
104	108.7	106.75			104	108.7	106.35	-4.7					104	106.75	105.375	-2.75
104	108.7	106.75			104	108.7	106.35	-4.7					104	106.75	105.375	-2.75
104	108.73	106.79			104	108.73	106.365	-4.73					104	106.79	105.395	-2.79
104	108.74	106.81			104	108.74	106.37	-4.74					104	106.81	105.405	-2.81
104	108.76	106.83			104	108.76	106.38	-4.76					104	106.83	105.415	-2.83
104	108.78	106.84			104	108.78	106.39	-4.78					104	106.84	105.42	-2.84
104	108.79	106.86			104	108.79	106.395	-4.79					104	106.86	105.43	-2.86
104	108.81	106.87			104	108.81	106.405	-4.81					104	106.87	105.435	-2.87
104	108.81	106.87			104	108.81	106.405	-4.81					104	106.87	105.435	-2.87
104	108.84	106.88			104	108.84	106.42	-4.84					104	106.88	105.44	-2.88
104	108.84	106.88			104	108.84	106.42	-4.84					104	106.88	105.44	-2.88
104	108.84	106.88			104	108.84	106.42	-4.84					104	106.88	105.44	-2.88
104	108.84	106.88			104	108.84	106.42	-4.84					104	106.88	105.44	-2.88
104	108.89	106.83			104	108.89	106.445	-4.89					104	106.83	105.415	-2.83
104	108.89	106.83			104	108.89	106.445	-4.89					104	106.83	105.415	-2.83
104	108.9	106.81			104	108.9	106.45	-4.9					104	106.81	105.405	-2.81
105	108.91	106.8			105	108.91	106.955	-3.91					105	106.8	105.9	-1.8
105	108.92	106.8			105	108.92	106.96	-3.92					105	106.8	105.9	-1.8
105	108.94	106.79			105	108.94	106.97	-3.94					105	106.79	105.895	-1.79
105	108.94	106.78			105	108.94	106.97	-3.94					105	106.78	105.89	-1.78
106	108.95	106.75			106	108.95	107.475	-2.95					106	106.75	106.375	-0.75
106	108.95	106.74			106	108.95	107.475	-2.95					106	106.74	106.37	-0.74
106	108.95	106.73			106	108.95	107.475	-2.95					106	106.73	106.365	-0.73
106	108.95	106.73			106	108.95	107.475	-2.95					106	106.73	106.365	-0.73
106	108.95	106.73			106	108.95	107.475	-2.95					106	106.73	106.365	-0.73
106	108.94	106.71			106	108.94	107.47	-2.94					106	106.71	106.355	-0.71
106	108.93	106.7			106	108.93	107.465	-2.93					106	106.7	106.35	-0.7
106	108.92	106.68			106	108.92	107.46	-2.92					106	106.68	106.34	-0.68
106	108.91	106.67			106	108.91	107.455	-2.91					106	106.67	106.335	-0.67
105	108.89	106.65			105	108.89	106.945	-3.89					105	106.65	105.825	-1.65
105	108.88	106.64			105	108.88	106.94	-3.88					105	106.64	105.82	-1.64
105	108.87	106.63			105	108.87	106.935	-3.87					105	106.63	105.815	-1.63
105	108.86	106.62			105	108.86	106.93	-3.86					105	106.62	105.81	-1.62
105	108.85	106.62			105	108.85	106.925	-3.85					105	106.62	105.81	-1.62
105	108.84	106.61			105	108.84	106.92	-3.84					105	106.61	105.805	-1.61
104	108.82	106.61			104	108.82	106.41	-4.82					104	106.61	105.305	-2.61
104	108.81	106.6			104	108.81	106.405	-4.81					104	106.6	105.3	-2.6
104	108.79	106.59			104	108.79	106.395	-4.79					104	106.59	105.295	-2.59
104	108.76	106.58			104	108.76	106.38	-4.76					104	106.58	105.29	-2.58
104	108.73	106.58			104	108.73	106.365	-4.73					104	106.58	105.29	-2.58
104	108.7	106.57			104	108.7	106.35	-4.7					104	106.57	105.285	-2.57
104	108.67	106.56			104	108.67	106.335	-4.67					104	106.56	105.28	-2.56
104	108.63	106.55			104	108.63	106.315	-4.63					104	106.55	105.275	-2.55
104	108.63	106.55			104	108.63	106.315	-4.63					104	106.55	105.275	-2.55
104	108.56	106.53			104	108.56	106.28	-4.56					104	106.53	105.265	-2.53
104	108.56	106.53			104	108.56	106.28	-4.56					104	106.53	105.265	-2.53
104	108.49	106.51			104	108.49	106.245	-4.49					104	106.51	105.255	-2.51
104	108.46	106.51			104	108.46	106.23	-4.46					104	106.51	105.255	-2.51
104	108.45	106.51			104	108.45	106.225	-4.45					104	106.51	105.255	-2.51
105	108.43	106.52			105	108.43	106.715	-3.43					105	106.52	105.76	-1.52
104	108.42	106.53			104	108.42	106.21	-4.42					104	106.53	105.265	-2.53
105	108.4	106.54			105	108.4	106.7	-3.4					105	106.54	105.77	-1.54
105	108.38	106.55			105	108.38	106.69	-3.38					105	106.55	105.775	-1.55
105	108.36	106.56			105	108.36	106.68	-3.36					105	106.56	105.78	-1.56
105	108.36	106.56			105	108.36	106.68	-3.36					105	106.56	105.78	-1.56
105	108.36	106.56			105	108.36	106.68	-3.36					105	106.56	105.78	-1.56
105	108.28	106.59			105	108.28	106.64	-3.28					105	106.59	105.795	-1.59
105	108.26	106.61			105	108.26	106.63	-3.26					105	106.61	105.805	-1.61
105	108.23	106.62			105	108.23	106.615	-3.23					105	106.62	105.81	-1.62
105	108.21	106.64			105	108.21	106.605	-3.21					105	106.64	105.82	-1.64
105	108.18	106.65			105	108.18	106.59	-3.18					105	106.65	105.825	-1.65
105	108.18	106.65			105	108.18	106.59	-3.18					105	106.65	105.825	-1.65
105	108.1	106.68			105	108.1	106.55	-3.1					105	106.68	105.84	-1.68
106	108.07	106.69			106	108.07	107.035	-2.07					106	106.69	106.345	-0.69
106	108.04	106.7			106	108.04	107.02	-2.04					106	106.7	106.35	-0.7
106	108.02	106.71			106	108.02	107.01	-2.02					106	106.71	106.355	-0.71
106	107.99	106.73			106	107.99	106.995	-1.99					106	106.73	106.365	-0.73
106	107.96	106.74			106	107.96	106.98	-1.96					106	106.74	106.37	-0.74
106	107.96	106.74			106	107.96	106.98	-1.96					106	106.74	106.37	-0.74
106	107.9	106.76			106	107.9	106.95	-1.9					106	106.76	106.38	-0.76
106	107.87	106.76			106	107.87	106.935	-1.87					106	106.76	106.38	-0.76
106	107.85	106.77			106	107.85	106.925	-1.85					106	106.77	106.385	-0.77
106	107.84	106.77			106	107.84	106.92	-1.84					106	106.77	106.385	-0.77
105	107.82	106.77			105	107.82	106.41	-2.82					105	106.77	105.885	-1.77
105	107.81	106.77			105	107.81	106.405	-2.81					105	106.77	105.885	-1.77
105	107.78	106.77			105	107.78	106.39	-2.78					105	106.77	105.885	-1.77
105	107.76	106.77			105	107.76	106.38	-2.76					105	106.77	105.885	-1.77
105	107.74	106.77			105	107.74	106.37	-2.74					105	106.77	105.885	-1.77
105	107.71	106.77			105	107.71	106.355	-2.71					105	106.77	105.885	-1.77
105	107.69	106.77			105	107.69	106.345	-2.69					105	106.77	105.885	-1.77
105	107.69	106.77			105	107.69	106.345	-2.69					105	106.77	105.885	-1.77
105	107.69	106.77			105	107.69	106.345	-2.69					105	106.77	105.885	-1.77
105	107.62	106.75			105	107.62	106.31	-2.62					105	106.75	105.875	-1.75
105	107.59	106.75			105	107.59	106.295	-2.59					105	106.75	105.875	-1.75
105	107.56	106.74			105	107.56	106.28	-2.56					105	106.74	105.87	-1.74
105	107.54	106.73			105	107.54	106.27	-2.54					105	106.73	105.865	-1.73
105	107.54	106.73			105	107.54	106.27	-2.54					105	106.73	105.865	-1.73
105	107.5	106.7			105	107.5	106.25	-2.5					105	106.7	105.85	-1.7
105	107.49	106.67			105	107.49	106.245	-2.49					105	106.67	105.835	-1.67
105	107.49	106.67			105	107.49	106.245	-2.49					105	106.67	105.835	-1.67
105	107.47	106.63			105	107.47	106.235	-2.47					105	106.63	105.815	-1.63
105	107.47	106.63			105	107.47	106.235	-2.47					105	106.63	105.815	-1.63
105	107.46	106.6			105	107.46	106.23	-2.46					105	106.6	105.8	-1.6
105	107.45	106.6			105	107.45	106.225	-2.45					105	106.6	105.8	-1.6
105	107.45	106.6			105	107.45	106.225	-2.45					105	106.6	105.8	-1.6
105	107.42	106.59			105	107.42	106.21	-2.42					105	106.59	105.795	-1.59
104	107.41	106.57			104	107.41	105.705	-3.41					104	106.57	105.285	-2.57
104	107.4	106.56			104	107.4	105.7	-3.4					104	106.56	105.28	-2.56
104	107.38	106.55			104	107.38	105.69	-3.38					104	106.55	105.275	-2.55
104	107.37	106.54			104	107.37	105.685	-3.37					104	106.54	105.27	-2.54
104	107.37	106.54			104	107.37	105.685	-3.37					104	106.54	105.27	-2.54
104	107.37	106.54			104	107.37	105.685	-3.37					104	106.54	105.27	-2.54
104	107.34	106.51			104	107.34	105.67	-3.34					104	106.51	105.255	-2.51
104	107.34	106.51			104	107.34	105.67	-3.34					104	106.51	105.255	-2.51
104	107.31	106.48			104	107.31	105.655	-3.31					104	106.48	105.24	-2.48
104	107.3	106.46			104	107.3	105.65	-3.3					104	106.46	105.23	-2.46
104	107.3	106.46			104	107.3	105.65	-3.3					104	106.46	105.23	-2.46
104	107.26	106.42			104	107.26	105.63	-3.26					104	106.42	105.21	-2.42
104	107.24	106.39			104	107.24	105.62	-3.24					104	106.39	105.195	-2.39
104	107.24	106.39			104	107.24	105.62	-3.24					104	106.39	105.195	-2.39
104	107.19	106.33			104	107.19	105.595	-3.19					104	106.33	105.165	-2.33
104	107.16	106.3			104	107.16	105.58	-3.16					104	106.3	105.15	-2.3
104	107.13	106.27			104	107.13	105.565	-3.13					104	106.27	105.135	-2.27
104	107.1	106.24			104	107.1	105.55	-3.1					104	106.24	105.12	-2.24
104	107.07	106.2			104	107.07	105.535	-3.07					104	106.2	105.1	-2.2
104	107.07	106.2			104	107.07	105.535	-3.07					104	106.2	105.1	-2.2
104	107.01	106.13			104	107.01	105.505	-3.01					104	106.13	105.065	-2.13
104	106.98	106.09			104	106.98	105.49	-2.98					104	106.09	105.045	-2.09
104	106.95	106.06			104	106.95	105.475	-2.95					104	106.06	105.03	-2.06
105	106.92	106.03			105	106.92	105.96	-1.92					105	106.03	105.515	-1.03
105	106.89	106			105	106.89	105.945	-1.89					105	106	105.5	-1
105	106.87	105.98			105	106.87	105.935	-1.87					105	105.98	105.49	-0.98
105	106.85	105.96			105	106.85	105.925	-1.85					105	105.96	105.48	-0.96
105	106.82	105.95			105	106.82	105.91	-1.82					105	105.95	105.475	-0.95
105	106.82	105.95			105	106.82	105.91	-1.82					105	105.95	105.475	-0.95
105	106.77	105.92			105	106.77	105.885	-1.77					105	105.92	105.46	-0.92
104	106.77	105.92			104	106.77	105.385	-2.77					104	105.92	104.96	-1.92
104	106.72	105.89			104	106.72	105.36	-2.72					104	105.89	104.945	-1.89
104	106.69	105.87			104	106.69	105.345	-2.69					104	105.87	104.935	-1.87
104	106.66	105.86			104	106.66	105.33	-2.66					104	105.86	104.93	-1.86
104	106.64	105.85			104	106.64	105.32	-2.64					104	105.85	104.925	-1.85
104	106.61	105.85			104	106.61	105.305	-2.61					104	105.85	104.925	-1.85
104	106.58	105.84			104	106.58	105.29	-2.58					104	105.84	104.92	-1.84
104	106.55	105.83			104	106.55	105.275	-2.55					104	105.83	104.915	-1.83
104	106.52	105.82			104	106.52	105.26	-2.52					104	105.82	104.91	-1.82
104	106.49	105.81			104	106.49	105.245	-2.49					104	105.81	104.905	-1.81
104	106.45	105.8			104	106.45	105.225	-2.45					104	105.8	104.9	-1.8
104	106.41	105.8			104	106.41	105.205	-2.41					104	105.8	104.9	-1.8
104	106.37	105.81			104	106.37	105.185	-2.37					104	105.81	104.905	-1.81
104	106.37	105.81			104	106.37	105.185	-2.37					104	105.81	104.905	-1.81
104	106.3	105.81			104	106.3	105.15	-2.3					104	105.81	104.905	-1.81
104	106.27	105.81			104	106.27	105.135	-2.27					104	105.81	104.905	-1.81
104	106.24	105.82			104	106.24	105.12	-2.24					104	105.82	104.91	-1.82
103	106.21	105.82			103	106.21	104.605	-3.21					103	105.82	104.41	-2.82
103	106.15	105.84			103	106.15	104.575	-3.15					103	105.84	104.42	-2.84
103	106.12	105.86			103	106.12	104.56	-3.12					103	105.86	104.43	-2.86
103	106.1	105.88			103	106.1	104.55	-3.1					103	105.88	104.44	-2.88
103	106.1	105.88			103	106.1	104.55	-3.1					103	105.88	104.44	-2.88
103	106.08	105.91			103	106.08	104.54	-3.08					103	105.91	104.455	-2.91
103	106.06	105.92			103	106.06	104.53	-3.06					103	105.92	104.46	-2.92
103	106.04	105.92			103	106.04	104.52	-3.04					103	105.92	104.46	-2.92
103	106.02	105.93			103	106.02	104.51	-3.02					103	105.93	104.465	-2.93
103	106.02	105.93			103	106.02	104.51	-3.02					103	105.93	104.465	-2.93
103	106.02	105.93			103	106.02	104.51	-3.02					103	105.93	104.465	-2.93
103	105.99	105.97			103	105.99	104.495	-2.99					103	105.97	104.485	-2.97
103	105.99	105.97			103	105.99	104.495	-2.99					103	105.97	104.485	-2.97
103	105.98	106			103	105.98	104.49	-2.98					103	106	104.5	-3
104	105.97	106.01			104	105.97	104.985	-1.97					104	106.01	105.005	-2.01
104	105.95	106.01			104	105.95	104.975	-1.95					104	106.01	105.005	-2.01
104	105.94	106.02			104	105.94	104.97	-1.94					104	106.02	105.01	-2.02
104	105.92	106.02			104	105.92	104.96	-1.92					104	106.02	105.01	-2.02
104	105.91	106.02			104	105.91	104.955	-1.91					104	106.02	105.01	-2.02
104	105.89	106.02			104	105.89	104.945	-1.89					104	106.02	105.01	-2.02
104	105.89	106.02			104	105.89	104.945	-1.89					104	106.02	105.01	-2.02
104	105.89	106.02			104	105.89	104.945	-1.89					104	106.02	105.01	-2.02
104	105.89	106.02			104	105.89	104.945	-1.89					104	106.02	105.01	-2.02
104	105.86	106.03			104	105.86	104.93	-1.86					104	106.03	105.015	-2.03
104	105.86	106.03			104	105.86	104.93	-1.86					104	106.03	105.015	-2.03
104	105.85	106.03			104	105.85	104.925	-1.85					104	106.03	105.015	-2.03
104	105.85	106.03			104	105.85	104.925	-1.85					104	106.03	105.015	-2.03
104	105.85	106.04			104	105.85	104.925	-1.85					104	106.04	105.02	-2.04
104	105.85	106.04			104	105.85	104.925	-1.85					104	106.04	105.02	-2.04
104	105.86	106.05			104	105.86	104.93	-1.86					104	106.05	105.025	-2.05
104	105.87	106.06			104	105.87	104.935	-1.87					104	106.06	105.03	-2.06
104	105.87	106.06			104	105.87	104.935	-1.87					104	106.06	105.03	-2.06
104	105.87	106.06			104	105.87	104.935	-1.87					104	106.06	105.03	-2.06
104	105.86	106.06			104	105.86	104.93	-1.86					104	106.06	105.03	-2.06
104	105.85	106.05			104	105.85	104.925	-1.85					104	106.05	105.025	-2.05
104	105.84	106.05			104	105.84	104.92	-1.84					104	106.05	105.025	-2.05
104	105.84	106.05			104	105.84	104.92	-1.84					104	106.05	105.025	-2.05
104	105.84	106.05			104	105.84	104.92	-1.84					104	106.05	105.025	-2.05
104	105.83	106.01			104	105.83	104.915	-1.83					104	106.01	105.005	-2.01
104	105.83	106.01			104	105.83	104.915	-1.83					104	106.01	105.005	-2.01
104	105.83	106.01			104	105.83	104.915	-1.83					104	106.01	105.005	-2.01
104	105.85	105.94			104	105.85	104.925	-1.85					104	105.94	104.97	-1.94
104	105.86	105.91			104	105.86	104.93	-1.86					104	105.91	104.955	-1.91
104	105.86	105.89			104	105.86	104.93	-1.86					104	105.89	104.945	-1.89
104	105.87	105.86			104	105.87	104.935	-1.87					104	105.86	104.93	-1.86
104	105.87	105.84			104	105.87	104.935	-1.87					104	105.84	104.92	-1.84
104	105.87	105.82			104	105.87	104.935	-1.87					104	105.82	104.91	-1.82
104	105.87	105.82			104	105.87	104.935	-1.87					104	105.82	104.91	-1.82
104	105.86	105.76			104	105.86	104.93	-1.86					104	105.76	104.88	-1.76
104	105.86	105.73			104	105.86	104.93	-1.86					104	105.73	104.865	-1.73
104	105.86	105.7			104	105.86	104.93	-1.86					104	105.7	104.85	-1.7
104	105.86	105.7			104	105.86	104.93	-1.86					104	105.7	104.85	-1.7
104	105.86	105.7			104	105.86	104.93	-1.86					104	105.7	104.85	-1.7
104	105.86	105.7			104	105.86	104.93	-1.86					104	105.7	104.85	-1.7
104	105.87	105.59			104	105.87	104.935	-1.87					104	105.59	104.795	-1.59
104	105.87	105.56			104	105.87	104.935	-1.87					104	105.56	104.78	-1.56
104	105.86	105.54			104	105.86	104.93	-1.86					104	105.54	104.77	-1.54
104	105.86	105.54			104	105.86	104.93	-1.86					104	105.54	104.77	-1.54
104	105.87	105.49			104	105.87	104.935	-1.87					104	105.49	104.745	-1.49
104	105.87	105.47			104	105.87	104.935	-1.87					104	105.47	104.735	-1.47
104	105.87	105.44			104	105.87	104.935	-1.87					104	105.44	104.72	-1.44
104	105.87	105.42			104	105.87	104.935	-1.87					104	105.42	104.71	-1.42
104	105.87	105.42			104	105.87	104.935	-1.87					104	105.42	104.71	-1.42
104	105.86	105.36			104	105.86	104.93	-1.86					104	105.36	104.68	-1.36
104	105.86	105.32			104	105.86	104.93	-1.86					104	105.32	104.66	-1.32
104	105.86	105.29			104	105.86	104.93	-1.86					104	105.29	104.645	-1.29
104	105.86	105.29			104	105.86	104.93	-1.86					104	105.29	104.645	-1.29
104	105.86	105.24			104	105.86	104.93	-1.86					104	105.24	104.62	-1.24
104	105.86	105.21			104	105.86	104.93	-1.86					104	105.21	104.605	-1.21
104	105.87	105.19			104	105.87	104.935	-1.87					104	105.19	104.595	-1.19
104	105.87	105.17			104	105.87	104.935	-1.87					104	105.17	104.585	-1.17
104	105.86	105.16			104	105.86	104.93	-1.86					104	105.16	104.58	-1.16
104	105.86	105.16			104	105.86	104.93	-1.86					104	105.16	104.58	-1.16
104	105.83	105.12			104	105.83	104.915	-1.83					104	105.12	104.56	-1.12
104	105.82	105.1			104	105.82	104.91	-1.82					104	105.1	104.55	-1.1
104	105.82	105.1			104	105.82	104.91	-1.82					104	105.1	104.55	-1.1
104	105.78	105.05			104	105.78	104.89	-1.78					104	105.05	104.525	-1.05
104	105.77	105.03			104	105.77	104.885	-1.77					104	105.03	104.515	-1.03
104	105.76	105.01			104	105.76	104.88	-1.76					104	105.01	104.505	-1.01
104	105.75	104.99			104	105.75	104.875	-1.75					104	104.99	104.495	-0.99
104	105.74	104.97			104	105.74	104.87	-1.74					104	104.97	104.485	-0.97
104	105.73	104.95			104	105.73	104.865	-1.73					104	104.95	104.475	-0.95
104	105.7	104.9			104	105.7	104.85	-1.7					104	104.9	104.45	-0.9
104	105.68	104.87			104	105.68	104.84	-1.68					104	104.87	104.435	-0.87
104	105.66	104.84			104	105.66	104.83	-1.66					104	104.84	104.42	-0.84
104	105.66	104.84			104	105.66	104.83	-1.66					104	104.84	104.42	-0.84
104	105.64	104.79			104	105.64	104.82	-1.64					104	104.79	104.395	-0.79
104	105.63	104.76			104	105.63	104.815	-1.63					104	104.76	104.38	-0.76
104	105.63	104.74			104	105.63	104.815	-1.63					104	104.74	104.37	-0.74
104	105.63	104.72			104	105.63	104.815	-1.63					104	104.72	104.36	-0.72
104	105.63	104.71			104	105.63	104.815	-1.63					104	104.71	104.355	-0.71
104	105.63	104.69			104	105.63	104.815	-1.63					104	104.69	104.345	-0.69
104	105.63	104.68			104	105.63	104.815	-1.63					104	104.68	104.34	-0.68
105	105.63	104.67			105	105.63	105.315	-0.63					105	104.67	104.835	0.33
104	105.64	104.66			104	105.64	104.82	-1.64					104	104.66	104.33	-0.66
105	105.64	104.66			105	105.64	105.32	-0.64					105	104.66	104.83	0.34
105	105.66	104.64			105	105.66	105.33	-0.66					105	104.64	104.82	0.36
105	105.67	104.63			105	105.67	105.335	-0.67					105	104.63	104.815	0.37
105	105.67	104.63			105	105.67	105.335	-0.67					105	104.63	104.815	0.37
105	105.69	104.62			105	105.69	105.345	-0.69					105	104.62	104.81	0.38
104	105.7	104.62			104	105.7	104.85	-1.7					104	104.62	104.31	-0.62
105	105.71	104.62			105	105.71	105.355	-0.71					105	104.62	104.81	0.38
104	105.72	104.61			104	105.72	104.86	-1.72					104	104.61	104.305	-0.61
104	105.72	104.61			104	105.72	104.86	-1.72					104	104.61	104.305	-0.61
104	105.74	104.61			104	105.74	104.87	-1.74					104	104.61	104.305	-0.61
104	105.75	104.6			104	105.75	104.875	-1.75					104	104.6	104.3	-0.6
104	105.75	104.58			104	105.75	104.875	-1.75					104	104.58	104.29	-0.58
104	105.76	104.57			104	105.76	104.88	-1.76					104	104.57	104.285	-0.57
104	105.76	104.57			104	105.76	104.88	-1.76					104	104.57	104.285	-0.57
104	105.77	104.53			104	105.77	104.885	-1.77					104	104.53	104.265	-0.53
104	105.77	104.52			104	105.77	104.885	-1.77					104	104.52	104.26	-0.52
104	105.77	104.52			104	105.77	104.885	-1.77					104	104.52	104.26	-0.52
104	105.78	104.49			104	105.78	104.89	-1.78					104	104.49	104.245	-0.49
104	105.78	104.47			104	105.78	104.89	-1.78					104	104.47	104.235	-0.47
104	105.77	104.44			104	105.77	104.885	-1.77					104	104.44	104.22	-0.44
104	105.77	104.44			104	105.77	104.885	-1.77					104	104.44	104.22	-0.44
104	105.77	104.39			104	105.77	104.885	-1.77					104	104.39	104.195	-0.39
104	105.76	104.37			104	105.76	104.88	-1.76					104	104.37	104.185	-0.37
104	105.76	104.35			104	105.76	104.88	-1.76					104	104.35	104.175	-0.35
104	105.77	104.33			104	105.77	104.885	-1.77					104	104.33	104.165	-0.33
104	105.77	104.31			104	105.77	104.885	-1.77					104	104.31	104.155	-0.31
104	105.78	104.28			104	105.78	104.89	-1.78					104	104.28	104.14	-0.28
104	105.78	104.26			104	105.78	104.89	-1.78					104	104.26	104.13	-0.26
104	105.77	104.21			104	105.77	104.885	-1.77					104	104.21	104.105	-0.21
104	105.76	104.18			104	105.76	104.88	-1.76					104	104.18	104.09	-0.18
104	105.76	104.18			104	105.76	104.88	-1.76					104	104.18	104.09	-0.18
104	105.74	104.1			104	105.74	104.87	-1.74					104	104.1	104.05	-0.1
104	105.72	104.06			104	105.72	104.86	-1.72					104	104.06	104.03	-0.06
104	105.71	104.01			104	105.71	104.855	-1.71					104	104.01	104.005	-0.01
104	105.69	103.96			104	105.69	104.845	-1.69					104	103.96	103.98	0.04
104	105.66	103.91			104	105.66	104.83	-1.66					104	103.91	103.955	0.09
104	105.66	103.91			104	105.66	104.83	-1.66					104	103.91	103.955	0.09
104	105.61	103.8			104	105.61	104.805	-1.61					104	103.8	103.9	0.2
104	105.58	103.75			104	105.58	104.79	-1.58					104	103.75	103.875	0.25
104	105.58	103.75			104	105.58	104.79	-1.58					104	103.75	103.875	0.25
104	105.52	103.66			104	105.52	104.76	-1.52					104	103.66	103.83	0.34
104	105.52	103.66			104	105.52	104.76	-1.52					104	103.66	103.83	0.34
104	105.46	103.55			104	105.46	104.73	-1.46					104	103.55	103.775	0.45
104	105.43	103.5			104	105.43	104.715	-1.43					104	103.5	103.75	0.5
105	105.43	103.5			105	105.43	105.215	-0.43					105	103.5	104.25	1.5
105	105.38	103.41			105	105.38	105.19	-0.38					105	103.41	104.205	1.59
105	105.38	103.41			105	105.38	105.19	-0.38					105	103.41	104.205	1.59
105	105.32	103.31			105	105.32	105.16	-0.32					105	103.31	104.155	1.69
105	105.29	103.26			105	105.29	105.145	-0.29					105	103.26	104.13	1.74
105	105.29	103.26			105	105.29	105.145	-0.29					105	103.26	104.13	1.74
105	105.24	103.17			105	105.24	105.12	-0.24					105	103.17	104.085	1.83
105	105.24	103.17			105	105.24	105.12	-0.24					105	103.17	104.085	1.83
105	105.17	103.08			105	105.17	105.085	-0.17					105	103.08	104.04	1.92
105	105.15	103.04			105	105.15	105.075	-0.15					105	103.04	104.02	1.96
105	105.12	103			105	105.12	105.06	-0.12					105	103	104	2
105	105.09	102.95			105	105.09	105.045	-0.09					105	102.95	103.975	2.05
105	105.06	102.91			105	105.06	105.03	-0.06					105	102.91	103.955	2.09
105	105.06	102.91			105	105.06	105.03	-0.06					105	102.91	103.955	2.09
105	105	102.81			105	105	105	0					105	102.81	103.905	2.19
105	105	102.81			105	105	105	0					105	102.81	103.905	2.19
105	105	102.81			105	105	105	0					105	102.81	103.905	2.19
105	104.89	102.64			105	104.89	104.945	0.11					105	102.64	103.82	2.36
104	104.89	102.64			104	104.89	104.445	-0.89					104	102.64	103.32	1.36
104	104.8	102.52			104	104.8	104.4	-0.8					104	102.52	103.26	1.48
104	104.76	102.47			104	104.76	104.38	-0.76					104	102.47	103.235	1.53
104	104.76	102.47			104	104.76	104.38	-0.76					104	102.47	103.235	1.53
104	104.76	102.47			104	104.76	104.38	-0.76					104	102.47	103.235	1.53
104	104.64	102.31			104	104.64	104.32	-0.64					104	102.31	103.155	1.69
104	104.6	102.26			104	104.6	104.3	-0.6					104	102.26	103.13	1.74
104	104.55	102.21			104	104.55	104.275	-0.55					104	102.21	103.105	1.79
104	104.46	102.12			104	104.46	104.23	-0.46					104	102.12	103.06	1.88
104	104.41	102.07			104	104.41	104.205	-0.41					104	102.07	103.035	1.93
105	104.37	102.04			105	104.37	104.685	0.63					105	102.04	103.52	2.96
105	104.32	102			105	104.32	104.66	0.68					105	102	103.5	3
105	104.28	101.96			105	104.28	104.64	0.72					105	101.96	103.48	3.04
105	104.24	101.93			105	104.24	104.62	0.76					105	101.93	103.465	3.07
105	104.2	101.9			105	104.2	104.6	0.8					105	101.9	103.45	3.1
105	104.17	101.87			105	104.17	104.585	0.83					105	101.87	103.435	3.13
104	104.13	101.84			104	104.13	104.065	-0.13					104	101.84	102.92	2.16
105	104.09	101.81			105	104.09	104.545	0.91					105	101.81	103.405	3.19
105	104.05	101.78			105	104.05	104.525	0.95					105	101.78	103.39	3.22
105	104.01	101.75			105	104.01	104.505	0.99					105	101.75	103.375	3.25
104	103.97	101.72			104	103.97	103.985	0.03					104	101.72	102.86	2.28
104	103.97	101.72			104	103.97	103.985	0.03					104	101.72	102.86	2.28
104	103.88	101.65			104	103.88	103.94	0.12					104	101.65	102.825	2.35
104	103.83	101.61			104	103.83	103.915	0.17					104	101.61	102.805	2.39
104	103.77	101.58			104	103.77	103.885	0.23					104	101.58	102.79	2.42
104	103.71	101.54			104	103.71	103.855	0.29					104	101.54	102.77	2.46
104	103.65	101.51			104	103.65	103.825	0.35					104	101.51	102.755	2.49
104	103.59	101.47			104	103.59	103.795	0.41					104	101.47	102.735	2.53
104	103.54	101.44			104	103.54	103.77	0.46					104	101.44	102.72	2.56
104	103.48	101.4			104	103.48	103.74	0.52					104	101.4	102.7	2.6
104	103.43	101.38			104	103.43	103.715	0.57					104	101.38	102.69	2.62
104	103.39	101.35			104	103.39	103.695	0.61					104	101.35	102.675	2.65
104	103.34	101.33			104	103.34	103.67	0.66					104	101.33	102.665	2.67
104	103.34	101.33			104	103.34	103.67	0.66					104	101.33	102.665	2.67
104	103.26	101.31			104	103.26	103.63	0.74					104	101.31	102.655	2.69
104	103.22	101.3			104	103.22	103.61	0.78					104	101.3	102.65	2.7
104	103.17	101.29			104	103.17	103.585	0.83					104	101.29	102.645	2.71
104	103.17	101.29			104	103.17	103.585	0.83					104	101.29	102.645	2.71
104	103.07	101.26			104	103.07	103.535	0.93					104	101.26	102.63	2.74
104	103.01	101.25			104	103.01	103.505	0.99					104	101.25	102.625	2.75
104	102.95	101.24			104	102.95	103.475	1.05					104	101.24	102.62	2.76
104	102.91	101.22			104	102.91	103.455	1.09					104	101.22	102.61	2.78
104	102.86	101.21			104	102.86	103.43	1.14					104	101.21	102.605	2.79
105	102.86	101.21			105	102.86	103.93	2.14					105	101.21	103.105	3.79
105	102.76	101.19			105	102.76	103.88	2.24					105	101.19	103.095	3.81
104	102.71	101.18			104	102.71	103.355	1.29					104	101.18	102.59	2.82
105	102.66	101.15			105	102.66	103.83	2.34					105	101.15	103.075	3.85
105	102.61	101.12			105	102.61	103.805	2.39					105	101.12	103.06	3.88
104	102.61	101.12			104	102.61	103.305	1.39					104	101.12	102.56	2.88
104	102.44	101.02			104	102.44	103.22	1.56					104	101.02	102.51	2.98
104	102.44	101.02			104	102.44	103.22	1.56					104	101.02	102.51	2.98
104	102.44	101.02			104	102.44	103.22	1.56					104	101.02	102.51	2.98
104	102.31	100.95			104	102.31	103.155	1.69					104	100.95	102.475	3.05
104	102.27	100.94			104	102.27	103.135	1.73					104	100.94	102.47	3.06
104	102.23	100.93			104	102.23	103.115	1.77					104	100.93	102.465	3.07
104	102.2	100.91			104	102.2	103.1	1.8					104	100.91	102.455	3.09
105	102.16	100.9			105	102.16	103.58	2.84					105	100.9	102.95	4.1
105	102.12	100.89			105	102.12	103.56	2.88					105	100.89	102.945	4.11
104	102.08	100.88			104	102.08	103.04	1.92					104	100.88	102.44	3.12
104	102.08	100.88			104	102.08	103.04	1.92					104	100.88	102.44	3.12
104	102	100.85			104	102	103	2					104	100.85	102.425	3.15
104	101.96	100.84			104	101.96	102.98	2.04					104	100.84	102.42	3.16
104	101.92	100.83			104	101.92	102.96	2.08					104	100.83	102.415	3.17
104	101.89	100.82			104	101.89	102.945	2.11					104	100.82	102.41	3.18
104	101.89	100.82			104	101.89	102.945	2.11					104	100.82	102.41	3.18
104	101.89	100.82			104	101.89	102.945	2.11					104	100.82	102.41	3.18
104	101.74	100.78			104	101.74	102.87	2.26					104	100.78	102.39	3.22
104	101.69	100.75			104	101.69	102.845	2.31					104	100.75	102.375	3.25
104	101.69	100.75			104	101.69	102.845	2.31					104	100.75	102.375	3.25
104	101.58	100.7			104	101.58	102.79	2.42					104	100.7	102.35	3.3
104	101.58	100.7			104	101.58	102.79	2.42					104	100.7	102.35	3.3
104	101.45	100.63			104	101.45	102.725	2.55					104	100.63	102.315	3.37
104	101.38	100.59			104	101.38	102.69	2.62					104	100.59	102.295	3.41
104	101.32	100.55			104	101.32	102.66	2.68					104	100.55	102.275	3.45
104	101.25	100.52			104	101.25	102.625	2.75					104	100.52	102.26	3.48
104	101.19	100.48			104	101.19	102.595	2.81					104	100.48	102.24	3.52
104	101.13	100.45			104	101.13	102.565	2.87					104	100.45	102.225	3.55
104	101.08	100.42			104	101.08	102.54	2.92					104	100.42	102.21	3.58
104	101.02	100.39			104	101.02	102.51	2.98					104	100.39	102.195	3.61
104	100.96	100.37			104	100.96	102.48	3.04					104	100.37	102.185	3.63
104	100.96	100.37			104	100.96	102.48	3.04					104	100.37	102.185	3.63
104	100.96	100.37			104	100.96	102.48	3.04					104	100.37	102.185	3.63
104	100.82	100.32			104	100.82	102.41	3.18					104	100.32	102.16	3.68
104	100.78	100.3			104	100.78	102.39	3.22					104	100.3	102.15	3.7
104	100.75	100.29			104	100.75	102.375	3.25					104	100.29	102.145	3.71
104	100.72	100.29			104	100.72	102.36	3.28					104	100.29	102.145	3.71
104	100.69	100.28			104	100.69	102.345	3.31					104	100.28	102.14	3.72
104	100.66	100.28			104	100.66	102.33	3.34					104	100.28	102.14	3.72
104	100.6	100.27			104	100.6	102.3	3.4					104	100.27	102.135	3.73
103	100.57	100.27			103	100.57	101.785	2.43					103	100.27	101.635	2.73
103	100.55	100.27			103	100.55	101.775	2.45					103	100.27	101.635	2.73
102	100.53	100.27			102	100.53	101.265	1.47					102	100.27	101.135	1.73
102	100.51	100.27			102	100.51	101.255	1.49					102	100.27	101.135	1.73
102	100.5	100.27			102	100.5	101.25	1.5					102	100.27	101.135	1.73
102	100.48	100.27			102	100.48	101.24	1.52					102	100.27	101.135	1.73
102	100.47	100.28			102	100.47	101.235	1.53					102	100.28	101.14	1.72
102	100.45	100.3			102	100.45	101.225	1.55					102	100.3	101.15	1.7
103	100.43	100.31			103	100.43	101.715	2.57					103	100.31	101.655	2.69
103	100.4	100.33			103	100.4	101.7	2.6					103	100.33	101.665	2.67
103	100.38	100.34			103	100.38	101.69	2.62					103	100.34	101.67	2.66
103	100.36	100.36			103	100.36	101.68	2.64					103	100.36	101.68	2.64
103	100.35	100.38			103	100.35	101.675	2.65					103	100.38	101.69	2.62
103	100.33	100.39			103	100.33	101.665	2.67					103	100.39	101.695	2.61
104	100.33	100.39			104	100.33	102.165	3.67					104	100.39	102.195	3.61
104	100.33	100.39			104	100.33	102.165	3.67					104	100.39	102.195	3.61
104	100.3	100.46			104	100.3	102.15	3.7					104	100.46	102.23	3.54
104	100.29	100.48			104	100.29	102.145	3.71					104	100.48	102.24	3.52
103	100.28	100.5			103	100.28	101.64	2.72					103	100.5	101.75	2.5
103	100.26	100.52			103	100.26	101.63	2.74					103	100.52	101.76	2.48
103	100.24	100.54			103	100.24	101.62	2.76					103	100.54	101.77	2.46
104	100.22	100.57			104	100.22	102.11	3.78					104	100.57	102.285	3.43
104	100.21	100.59			104	100.21	102.105	3.79					104	100.59	102.295	3.41
105	100.2	100.61			105	100.2	102.6	4.8					105	100.61	102.805	4.39
105	100.19	100.63			105	100.19	102.595	4.81					105	100.63	102.815	4.37
106	100.18	100.66			106	100.18	103.09	5.82					106	100.66	103.33	5.34
106	100.16	100.68			106	100.16	103.08	5.84					106	100.68	103.34	5.32
105	100.15	100.69			105	100.15	102.575	4.85					105	100.69	102.845	4.31
105	100.14	100.71			105	100.14	102.57	4.86					105	100.71	102.855	4.29
105	100.13	100.73			105	100.13	102.565	4.87					105	100.73	102.865	4.27
105	100.12	100.74			105	100.12	102.56	4.88					105	100.74	102.87	4.26
105	100.1	100.76			105	100.1	102.55	4.9					105	100.76	102.88	4.24
105	100.09	100.78			105	100.09	102.545	4.91					105	100.78	102.89	4.22
105	100.09	100.78			105	100.09	102.545	4.91					105	100.78	102.89	4.22
105	100.07	100.81			105	100.07	102.535	4.93					105	100.81	102.905	4.19
105	100.06	100.83			105	100.06	102.53	4.94					105	100.83	102.915	4.17
105	100.04	100.85			105	100.04	102.52	4.96					105	100.85	102.925	4.15
105	100.02	100.87			105	100.02	102.51	4.98					105	100.87	102.935	4.13
105	100.01	100.89			105	100.01	102.505	4.99					105	100.89	102.945	4.11
105	100	100.91			105	100	102.5	5					105	100.91	102.955	4.09
105	99.98	100.92			105	99.98	102.49	5.02					105	100.92	102.96	4.08
105	99.97	100.96			105	99.97	102.485	5.03					105	100.96	102.98	4.04
105	99.96	100.97			105	99.96	102.48	5.04					105	100.97	102.985	4.03
105	99.97	100.99			105	99.97	102.485	5.03					105	100.99	102.995	4.01
105	99.97	101.01			105	99.97	102.485	5.03					105	101.01	103.005	3.99
105	99.98	101.03			105	99.98	102.49	5.02					105	101.03	103.015	3.97
104	99.99	101.05			104	99.99	101.995	4.01					104	101.05	102.525	2.95
104	100	101.06			104	100	102	4					104	101.06	102.53	2.94
104	100	101.06			104	100	102	4					104	101.06	102.53	2.94
104	100.01	101.09			104	100.01	102.005	3.99					104	101.09	102.545	2.91
104	100.01	101.1			104	100.01	102.005	3.99					104	101.1	102.55	2.9
104	100	101.1			104	100	102	4					104	101.1	102.55	2.9
105	100	101.11			105	100	102.5	5					105	101.11	103.055	3.89
105	100	101.12			105	100	102.5	5					105	101.12	103.06	3.88
105	100	101.13			105	100	102.5	5					105	101.13	103.065	3.87
105	100	101.13			105	100	102.5	5					105	101.13	103.065	3.87
105	100.01	101.15			105	100.01	102.505	4.99					105	101.15	103.075	3.85
104	100.01	101.15			104	100.01	102.005	3.99					104	101.15	102.575	2.85
104	100.03	101.19			104	100.03	102.015	3.97					104	101.19	102.595	2.81
104	100.04	101.21			104	100.04	102.02	3.96					104	101.21	102.605	2.79
104	100.04	101.21			104	100.04	102.02	3.96					104	101.21	102.605	2.79
104	100.09	101.26			104	100.09	102.045	3.91					104	101.26	102.63	2.74
104	100.09	101.26			104	100.09	102.045	3.91					104	101.26	102.63	2.74
104	100.14	101.31			104	100.14	102.07	3.86					104	101.31	102.655	2.69
105	100.16	101.33			105	100.16	102.58	4.84					105	101.33	103.165	3.67
105	100.16	101.33			105	100.16	102.58	4.84					105	101.33	103.165	3.67
105	100.2	101.37			105	100.2	102.6	4.8					105	101.37	103.185	3.63
104	100.21	101.38			104	100.21	102.105	3.79					104	101.38	102.69	2.62
104	100.23	101.4			104	100.23	102.115	3.77					104	101.4	102.7	2.6
105	100.24	101.41			105	100.24	102.62	4.76					105	101.41	103.205	3.59
105	100.25	101.41			105	100.25	102.625	4.75					105	101.41	103.205	3.59
105	100.25	101.41			105	100.25	102.625	4.75					105	101.41	103.205	3.59
105	100.26	101.41			105	100.26	102.63	4.74					105	101.41	103.205	3.59
105	100.26	101.41			105	100.26	102.63	4.74					105	101.41	103.205	3.59
105	100.26	101.41			105	100.26	102.63	4.74					105	101.41	103.205	3.59
105	100.28	101.41			105	100.28	102.64	4.72					105	101.41	103.205	3.59
105	100.3	101.41			105	100.3	102.65	4.7					105	101.41	103.205	3.59
105	100.32	101.41			105	100.32	102.66	4.68					105	101.41	103.205	3.59
105	100.34	101.42			105	100.34	102.67	4.66					105	101.42	103.21	3.58
105	100.36	101.42			105	100.36	102.68	4.64					105	101.42	103.21	3.58
105	100.38	101.43			105	100.38	102.69	4.62					105	101.43	103.215	3.57
105	100.38	101.43			105	100.38	102.69	4.62					105	101.43	103.215	3.57
105	100.38	101.43			105	100.38	102.69	4.62					105	101.43	103.215	3.57
105	100.51	101.49			105	100.51	102.755	4.49					105	101.49	103.245	3.51
105	100.56	101.52			105	100.56	102.78	4.44					105	101.52	103.26	3.48
105	100.56	101.52			105	100.56	102.78	4.44					105	101.52	103.26	3.48
105	100.56	101.52			105	100.56	102.78	4.44					105	101.52	103.26	3.48
105	100.67	101.61			105	100.67	102.835	4.33					105	101.61	103.305	3.39
105	100.7	101.63			105	100.7	102.85	4.3					105	101.63	103.315	3.37
105	100.72	101.66			105	100.72	102.86	4.28					105	101.66	103.33	3.34
105	100.74	101.68			105	100.74	102.87	4.26					105	101.68	103.34	3.32
105	100.76	101.69			105	100.76	102.88	4.24					105	101.69	103.345	3.31
105	100.79	101.71			105	100.79	102.895	4.21					105	101.71	103.355	3.29
105	100.79	101.71			105	100.79	102.895	4.21					105	101.71	103.355	3.29
105	100.82	101.74			105	100.82	102.91	4.18					105	101.74	103.37	3.26
105	100.83	101.74			105	100.83	102.915	4.17					105	101.74	103.37	3.26
105	100.85	101.75			105	100.85	102.925	4.15					105	101.75	103.375	3.25
105	100.86	101.76			105	100.86	102.93	4.14					105	101.76	103.38	3.24
105	100.88	101.77			105	100.88	102.94	4.12					105	101.77	103.385	3.23
105	100.9	101.78			105	100.9	102.95	4.1					105	101.78	103.39	3.22
105	100.9	101.78			105	100.9	102.95	4.1					105	101.78	103.39	3.22
105	100.96	101.81			105	100.96	102.98	4.04					105	101.81	103.405	3.19
105	100.99	101.83			105	100.99	102.995	4.01					105	101.83	103.415	3.17
105	101.03	101.86			105	101.03	103.015	3.97					105	101.86	103.43	3.14
105	101.07	101.89			105	101.07	103.035	3.93					105	101.89	103.445	3.11
105	101.07	101.89			105	101.07	103.035	3.93					105	101.89	103.445	3.11
105	101.16	101.96			105	101.16	103.08	3.84					105	101.96	103.48	3.04
104	101.2	101.99			104	101.2	102.6	2.8					104	101.99	102.995	2.01
104	101.25	102.04			104	101.25	102.625	2.75					104	102.04	103.02	1.96
104	101.3	102.09			104	101.3	102.65	2.7					104	102.09	103.045	1.91
105	101.35	102.13			105	101.35	103.175	3.65					105	102.13	103.565	2.87
105	101.4	102.18			105	101.4	103.2	3.6					105	102.18	103.59	2.82
105	101.44	102.24			105	101.44	103.22	3.56					105	102.24	103.62	2.76
105	101.49	102.29			105	101.49	103.245	3.51					105	102.29	103.645	2.71
105	101.53	102.34			105	101.53	103.265	3.47					105	102.34	103.67	2.66
104	101.53	102.34			104	101.53	102.765	2.47					104	102.34	103.17	1.66
104	101.6	102.45			104	101.6	102.8	2.4					104	102.45	103.225	1.55
104	101.63	102.49			104	101.63	102.815	2.37					104	102.49	103.245	1.51
104	101.65	102.53			104	101.65	102.825	2.35					104	102.53	103.265	1.47
104	101.67	102.56			104	101.67	102.835	2.33					104	102.56	103.28	1.44
104	101.67	102.56			104	101.67	102.835	2.33					104	102.56	103.28	1.44
104	101.71	102.63			104	101.71	102.855	2.29					104	102.63	103.315	1.37
104	101.74	102.69			104	101.74	102.87	2.26					104	102.69	103.345	1.31
104	101.74	102.72			104	101.74	102.87	2.26					104	102.72	103.36	1.28
104	101.75	102.74			104	101.75	102.875	2.25					104	102.74	103.37	1.26
[truncated: 15,451 more rows]

## Sheet: Global Bland Altman (Fig. 5f,g)
Unit	mmHg				SBP A-line vs SBP PAT								SBP A-line vs SBP PTT
SBP A-line	SBP PAT	SBP PTT			SBP A-line	SBP PAT	Mean	Difference		Mean	1.60374		SBP A-line	SBP PTT	Mean	Difference		Mean	-0.0401492
83	87.36	85.74			83	87.36	85.18	-4.36		SD	7.99013		83	85.74	84.37	-2.74		SD	7.8551
83	87.42	85.89			83	87.42	85.21	-4.42		Limit of Agreement (+1.96SD)	17.2644		83	85.89	84.445	-2.89		Limit of Agreement (+1.96SD)	15.3558
84	87.46	86.02			84	87.46	85.73	-3.46		Limit of Agreement (-1.96SD)	-14.0569		84	86.02	85.01	-2.02		Limit of Agreement (-1.96SD)	-15.4361
84	87.46	86.11			84	87.46	85.73	-3.46					84	86.11	85.055	-2.11
85	87.44	86.17			85	87.44	86.22	-2.44					85	86.17	85.585	-1.17
86	87.39	86.2			86	87.39	86.695	-1.39					86	86.2	86.1	-0.2
87	87.33	86.19			87	87.33	87.165	-0.33					87	86.19	86.595	0.81
89	87.26	86.19			89	87.26	88.13	1.74					89	86.19	87.595	2.81
89	87.26	86.19			89	87.26	88.13	1.74					89	86.19	87.595	2.81
90	87.07	86.14			90	87.07	88.535	2.93					90	86.14	88.07	3.86
90	86.96	86.1			90	86.96	88.48	3.04					90	86.1	88.05	3.9
89	86.83	86.04			89	86.83	87.915	2.17					89	86.04	87.52	2.96
89	86.7	85.96			89	86.7	87.85	2.3					89	85.96	87.48	3.04
88	86.55	85.88			88	86.55	87.275	1.45					88	85.88	86.94	2.12
88	86.39	85.78			88	86.39	87.195	1.61					88	85.78	86.89	2.22
87	86.22	85.68			87	86.22	86.61	0.78					87	85.68	86.34	1.32
87	86.06	85.58			87	86.06	86.53	0.94					87	85.58	86.29	1.42
86	85.91	85.48			86	85.91	85.955	0.09					86	85.48	85.74	0.52
86	85.77	85.38			86	85.77	85.885	0.23					86	85.38	85.69	0.62
85	85.65	85.26			85	85.65	85.325	-0.65					85	85.26	85.13	-0.26
85	85.56	85.12			85	85.56	85.28	-0.56					85	85.12	85.06	-0.12
85	85.46	84.96			85	85.46	85.23	-0.46					85	84.96	84.98	0.04
85	85.38	84.79			85	85.38	85.19	-0.38					85	84.79	84.895	0.21
84	85.38	84.79			84	85.38	84.69	-1.38					84	84.79	84.395	-0.79
84	85.23	84.51			84	85.23	84.615	-1.23					84	84.51	84.255	-0.51
84	85.11	84.29			84	85.11	84.555	-1.11					84	84.29	84.145	-0.29
84	85.04	84.19			84	85.04	84.52	-1.04					84	84.19	84.095	-0.19
84	85.04	84.19			84	85.04	84.52	-1.04					84	84.19	84.095	-0.19
84	84.92	83.97			84	84.92	84.46	-0.92					84	83.97	83.985	0.03
84	84.92	83.97			84	84.92	84.46	-0.92					84	83.97	83.985	0.03
83	84.92	83.97			83	84.92	83.96	-1.92					83	83.97	83.485	-0.97
83	84.92	83.97			83	84.92	83.96	-1.92					83	83.97	83.485	-0.97
83	84.73	83.54			83	84.73	83.865	-1.73					83	83.54	83.27	-0.54
83	84.69	83.45			83	84.69	83.845	-1.69					83	83.45	83.225	-0.45
83	84.69	83.45			83	84.69	83.845	-1.69					83	83.45	83.225	-0.45
83	84.6	83.26			83	84.6	83.8	-1.6					83	83.26	83.13	-0.26
83	84.6	83.26			83	84.6	83.8	-1.6					83	83.26	83.13	-0.26
83	84.6	83.26			83	84.6	83.8	-1.6					83	83.26	83.13	-0.26
83	84.6	83.26			83	84.6	83.8	-1.6					83	83.26	83.13	-0.26
83	84.6	83.26			83	84.6	83.8	-1.6					83	83.26	83.13	-0.26
83	84.6	83.26			83	84.6	83.8	-1.6					83	83.26	83.13	-0.26
83	84.36	82.94			83	84.36	83.68	-1.36					83	82.94	82.97	0.06
83	84.33	82.95			83	84.33	83.665	-1.33					83	82.95	82.975	0.05
83	84.33	82.95			83	84.33	83.665	-1.33					83	82.95	82.975	0.05
83	84.28	83			83	84.28	83.64	-1.28					83	83	83	0
83	84.28	83			83	84.28	83.64	-1.28					83	83	83	0
83	84.28	83			83	84.28	83.64	-1.28					83	83	83	0
83	84.28	83			83	84.28	83.64	-1.28					83	83	83	0
83	84.24	83.18			83	84.24	83.62	-1.24					83	83.18	83.09	-0.18
83	84.24	83.18			83	84.24	83.62	-1.24					83	83.18	83.09	-0.18
84	84.24	83.32			84	84.24	84.12	-0.24					84	83.32	83.66	0.68
84	84.24	83.32			84	84.24	84.12	-0.24					84	83.32	83.66	0.68
84	84.24	83.32			84	84.24	84.12	-0.24					84	83.32	83.66	0.68
84	84.24	83.32			84	84.24	84.12	-0.24					84	83.32	83.66	0.68
84	84.2	83.6			84	84.2	84.1	-0.2					84	83.6	83.8	0.4
84	84.2	83.68			84	84.2	84.1	-0.2					84	83.68	83.84	0.32
84	84.2	83.76			84	84.2	84.1	-0.2					84	83.76	83.88	0.24
83	84.2	83.76			83	84.2	83.6	-1.2					83	83.76	83.38	-0.76
84	84.21	83.91			84	84.21	84.105	-0.21					84	83.91	83.955	0.09
84	84.21	83.91			84	84.21	84.105	-0.21					84	83.91	83.955	0.09
84	84.21	83.91			84	84.21	84.105	-0.21					84	83.91	83.955	0.09
84	84.21	83.91			84	84.21	84.105	-0.21					84	83.91	83.955	0.09
84	84.21	83.91			84	84.21	84.105	-0.21					84	83.91	83.955	0.09
84	84.21	83.91			84	84.21	84.105	-0.21					84	83.91	83.955	0.09
84	84.21	83.91			84	84.21	84.105	-0.21					84	83.91	83.955	0.09
84	84.18	84.09			84	84.18	84.09	-0.18					84	84.09	84.045	-0.09
84	84.18	84.09			84	84.18	84.09	-0.18					84	84.09	84.045	-0.09
83	84.18	84.09			83	84.18	83.59	-1.18					83	84.09	83.545	-1.09
83	84.18	84.09			83	84.18	83.59	-1.18					83	84.09	83.545	-1.09
83	84.18	84.09			83	84.18	83.59	-1.18					83	84.09	83.545	-1.09
83	84.18	84.09			83	84.18	83.59	-1.18					83	84.09	83.545	-1.09
83	84.18	84.09			83	84.18	83.59	-1.18					83	84.09	83.545	-1.09
83	84.18	84.09			83	84.18	83.59	-1.18					83	84.09	83.545	-1.09
83	84.18	84.09			83	84.18	83.59	-1.18					83	84.09	83.545	-1.09
83	84.18	84.09			83	84.18	83.59	-1.18					83	84.09	83.545	-1.09
83	84.18	84.09			83	84.18	83.59	-1.18					83	84.09	83.545	-1.09
83	84.18	84.09			83	84.18	83.59	-1.18					83	84.09	83.545	-1.09
83	84.18	84.09			83	84.18	83.59	-1.18					83	84.09	83.545	-1.09
83	84.18	84.09			83	84.18	83.59	-1.18					83	84.09	83.545	-1.09
83	84.18	84.09			83	84.18	83.59	-1.18					83	84.09	83.545	-1.09
83	84.18	84.09			83	84.18	83.59	-1.18					83	84.09	83.545	-1.09
83	84.18	84.09			83	84.18	83.59	-1.18					83	84.09	83.545	-1.09
83	84.18	84.09			83	84.18	83.59	-1.18					83	84.09	83.545	-1.09
83	84.45	84.34			83	84.45	83.725	-1.45					83	84.34	83.67	-1.34
83	84.45	84.34			83	84.45	83.725	-1.45					83	84.34	83.67	-1.34
83	84.45	84.34			83	84.45	83.725	-1.45					83	84.34	83.67	-1.34
83	84.45	84.34			83	84.45	83.725	-1.45					83	84.34	83.67	-1.34
83	84	84.45			83	84	83.5	-1					83	84.45	83.725	-1.45
83	84	84.45			83	84	83.5	-1					83	84.45	83.725	-1.45
84	84	84.45			84	84	84	0					84	84.45	84.225	-0.45
84	84	84.45			84	84	84	0					84	84.45	84.225	-0.45
84	84	84.45			84	84	84	0					84	84.45	84.225	-0.45
84	84	84.45			84	84	84	0					84	84.45	84.225	-0.45
84	84	84.45			84	84	84	0					84	84.45	84.225	-0.45
84	84	84.45			84	84	84	0					84	84.45	84.225	-0.45
84	84	84.45			84	84	84	0					84	84.45	84.225	-0.45
84	84	84.45			84	84	84	0					84	84.45	84.225	-0.45
84	84	84.45			84	84	84	0					84	84.45	84.225	-0.45
84	84	84.45			84	84	84	0					84	84.45	84.225	-0.45
84	84	84.45			84	84	84	0					84	84.45	84.225	-0.45
84	84	84.45			84	84	84	0					84	84.45	84.225	-0.45
84	84	84.45			84	84	84	0					84	84.45	84.225	-0.45
84	84	84.45			84	84	84	0					84	84.45	84.225	-0.45
84	84	84.45			84	84	84	0					84	84.45	84.225	-0.45
84	82.03	83.68			84	82.03	83.015	1.97					84	83.68	83.84	0.32
84	82.08	83.64			84	82.08	83.04	1.92					84	83.64	83.82	0.36
83	82.21	83.54			83	82.21	82.605	0.79					83	83.54	83.27	-0.54
83	82.21	83.54			83	82.21	82.605	0.79					83	83.54	83.27	-0.54
83	82.34	83.45			83	82.34	82.67	0.66					83	83.45	83.225	-0.45
83	82.34	83.45			83	82.34	82.67	0.66					83	83.45	83.225	-0.45
83	82.5	83.44			83	82.5	82.75	0.5					83	83.44	83.22	-0.44
83	82.58	83.46			83	82.58	82.79	0.42					83	83.46	83.23	-0.46
83	82.58	83.46			83	82.58	82.79	0.42					83	83.46	83.23	-0.46
83	82.58	83.46			83	82.58	82.79	0.42					83	83.46	83.23	-0.46
83	82.58	83.46			83	82.58	82.79	0.42					83	83.46	83.23	-0.46
83	82.87	83.61			83	82.87	82.935	0.13					83	83.61	83.305	-0.61
83	82.87	83.61			83	82.87	82.935	0.13					83	83.61	83.305	-0.61
83	82.87	83.61			83	82.87	82.935	0.13					83	83.61	83.305	-0.61
83	82.87	83.61			83	82.87	82.935	0.13					83	83.61	83.305	-0.61
83	82.9	83.52			83	82.9	82.95	0.1					83	83.52	83.26	-0.52
83	82.9	83.52			83	82.9	82.95	0.1					83	83.52	83.26	-0.52
83	82.84	83.45			83	82.84	82.92	0.16					83	83.45	83.225	-0.45
83	82.82	83.43			83	82.82	82.91	0.18					83	83.43	83.215	-0.43
83	82.8	83.42			83	82.8	82.9	0.2					83	83.42	83.21	-0.42
83	82.8	83.42			83	82.8	82.9	0.2					83	83.42	83.21	-0.42
83	82.8	83.42			83	82.8	82.9	0.2					83	83.42	83.21	-0.42
83	82.8	83.42			83	82.8	82.9	0.2					83	83.42	83.21	-0.42
83	82.8	83.42			83	82.8	82.9	0.2					83	83.42	83.21	-0.42
83	82.8	83.42			83	82.8	82.9	0.2					83	83.42	83.21	-0.42
83	82.8	83.42			83	82.8	82.9	0.2					83	83.42	83.21	-0.42
83	82.8	83.42			83	82.8	82.9	0.2					83	83.42	83.21	-0.42
83	82.79	83.26			83	82.79	82.895	0.21					83	83.26	83.13	-0.26
83	82.79	83.26			83	82.79	82.895	0.21					83	83.26	83.13	-0.26
83	82.79	83.26			83	82.79	82.895	0.21					83	83.26	83.13	-0.26
83	82.79	83.26			83	82.79	82.895	0.21					83	83.26	83.13	-0.26
83	82.79	83.26			83	82.79	82.895	0.21					83	83.26	83.13	-0.26
83	82.79	83.26			83	82.79	82.895	0.21					83	83.26	83.13	-0.26
83	82.79	83.26			83	82.79	82.895	0.21					83	83.26	83.13	-0.26
83	83.19	83.23			83	83.19	83.095	-0.19					83	83.23	83.115	-0.23
83	83.27	83.26			83	83.27	83.135	-0.27					83	83.26	83.13	-0.26
83	83.27	83.26			83	83.27	83.135	-0.27					83	83.26	83.13	-0.26
83	83.27	83.26			83	83.27	83.135	-0.27					83	83.26	83.13	-0.26
83	83.27	83.26			83	83.27	83.135	-0.27					83	83.26	83.13	-0.26
83	83.27	83.26			83	83.27	83.135	-0.27					83	83.26	83.13	-0.26
83	83.33	83.17			83	83.33	83.165	-0.33					83	83.17	83.085	-0.17
83	83.3	83.11			83	83.3	83.15	-0.3					83	83.11	83.055	-0.11
83	83.28	83.04			83	83.28	83.14	-0.28					83	83.04	83.02	-0.04
82	83.26	82.98			82	83.26	82.63	-1.26					82	82.98	82.49	-0.98
83	83.26	82.98			83	83.26	83.13	-0.26					83	82.98	82.99	0.02
82	83.26	82.98			82	83.26	82.63	-1.26					82	82.98	82.49	-0.98
82	83.26	82.98			82	83.26	82.63	-1.26					82	82.98	82.49	-0.98
82	83.26	82.98			82	83.26	82.63	-1.26					82	82.98	82.49	-0.98
82	83.26	82.98			82	83.26	82.63	-1.26					82	82.98	82.49	-0.98
82	83.26	82.98			82	83.26	82.63	-1.26					82	82.98	82.49	-0.98
82	83.31	82.77			82	83.31	82.655	-1.31					82	82.77	82.385	-0.77
82	83.31	82.77			82	83.31	82.655	-1.31					82	82.77	82.385	-0.77
83	83.31	82.77			83	83.31	83.155	-0.31					83	82.77	82.885	0.23
83	83.31	82.77			83	83.31	83.155	-0.31					83	82.77	82.885	0.23
83	83.31	82.63			83	83.31	83.155	-0.31					83	82.63	82.815	0.37
83	83.34	82.62			83	83.34	83.17	-0.34					83	82.62	82.81	0.38
83	83.34	82.62			83	83.34	83.17	-0.34					83	82.62	82.81	0.38
83	83.34	82.62			83	83.34	83.17	-0.34					83	82.62	82.81	0.38
83	83.43	82.72			83	83.43	83.215	-0.43					83	82.72	82.86	0.28
83	83.47	82.81			83	83.47	83.235	-0.47					83	82.81	82.905	0.19
83	83.47	82.81			83	83.47	83.235	-0.47					83	82.81	82.905	0.19
82	83.47	82.81			82	83.47	82.735	-1.47					82	82.81	82.405	-0.81
82	83.47	82.81			82	83.47	82.735	-1.47					82	82.81	82.405	-0.81
82	83.47	82.81			82	83.47	82.735	-1.47					82	82.81	82.405	-0.81
82	83.47	82.81			82	83.47	82.735	-1.47					82	82.81	82.405	-0.81
82	83.47	82.81			82	83.47	82.735	-1.47					82	82.81	82.405	-0.81
82	83.47	82.81			82	83.47	82.735	-1.47					82	82.81	82.405	-0.81
82	83.47	82.81			82	83.47	82.735	-1.47					82	82.81	82.405	-0.81
82	83.47	82.81			82	83.47	82.735	-1.47					82	82.81	82.405	-0.81
82	83.47	82.81			82	83.47	82.735	-1.47					82	82.81	82.405	-0.81
82	83.43	83.88			82	83.43	82.715	-1.43					82	83.88	82.94	-1.88
82	83.4	84.01			82	83.4	82.7	-1.4					82	84.01	83.005	-2.01
82	83.37	84.13			82	83.37	82.685	-1.37					82	84.13	83.065	-2.13
83	83.37	84.13			83	83.37	83.185	-0.37					83	84.13	83.565	-1.13
83	83.37	84.13			83	83.37	83.185	-0.37					83	84.13	83.565	-1.13
83	83.21	84.38			83	83.21	83.105	-0.21					83	84.38	83.69	-1.38
83	83.13	84.42			83	83.13	83.065	-0.13					83	84.42	83.71	-1.42
83	83.13	84.42			83	83.13	83.065	-0.13					83	84.42	83.71	-1.42
83	83.13	84.42			83	83.13	83.065	-0.13					83	84.42	83.71	-1.42
83	82.94	84.39			83	82.94	82.97	0.06					83	84.39	83.695	-1.39
83	82.89	84.35			83	82.89	82.945	0.11					83	84.35	83.675	-1.35
83	82.89	84.35			83	82.89	82.945	0.11					83	84.35	83.675	-1.35
83	82.79	84.26			83	82.79	82.895	0.21					83	84.26	83.63	-1.26
83	82.79	84.26			83	82.79	82.895	0.21					83	84.26	83.63	-1.26
83	82.79	84.26			83	82.79	82.895	0.21					83	84.26	83.63	-1.26
83	82.66	83.93			83	82.66	82.83	0.34					83	83.93	83.465	-0.93
83	82.66	83.93			83	82.66	82.83	0.34					83	83.93	83.465	-0.93
83	82.66	83.93			83	82.66	82.83	0.34					83	83.93	83.465	-0.93
83	82.42	83.57			83	82.42	82.71	0.58					83	83.57	83.285	-0.57
83	82.42	83.57			83	82.42	82.71	0.58					83	83.57	83.285	-0.57
82	82.42	83.57			82	82.42	82.21	-0.42					82	83.57	82.785	-1.57
82	82.42	83.57			82	82.42	82.21	-0.42					82	83.57	82.785	-1.57
82	82.42	83.57			82	82.42	82.21	-0.42					82	83.57	82.785	-1.57
82	82.42	83.57			82	82.42	82.21	-0.42					82	83.57	82.785	-1.57
82	82.42	83.57			82	82.42	82.21	-0.42					82	83.57	82.785	-1.57
82	82.03	82.61			82	82.03	82.015	-0.03					82	82.61	82.305	-0.61
82	82.03	82.61			82	82.03	82.015	-0.03					82	82.61	82.305	-0.61
82	82.03	82.61			82	82.03	82.015	-0.03					82	82.61	82.305	-0.61
82	82.03	82.61			82	82.03	82.015	-0.03					82	82.61	82.305	-0.61
82	82.01	82.48			82	82.01	82.005	-0.01					82	82.48	82.24	-0.48
82	82.01	82.48			82	82.01	82.005	-0.01					82	82.48	82.24	-0.48
82	81.97	82.47			82	81.97	81.985	0.03					82	82.47	82.235	-0.47
82	81.97	82.47			82	81.97	81.985	0.03					82	82.47	82.235	-0.47
82	81.97	82.47			82	81.97	81.985	0.03					82	82.47	82.235	-0.47
82	81.97	82.47			82	81.97	81.985	0.03					82	82.47	82.235	-0.47
82	81.97	82.47			82	81.97	81.985	0.03					82	82.47	82.235	-0.47
82	81.97	82.47			82	81.97	81.985	0.03					82	82.47	82.235	-0.47
82	81.97	82.47			82	81.97	81.985	0.03					82	82.47	82.235	-0.47
82	81.97	82.47			82	81.97	81.985	0.03					82	82.47	82.235	-0.47
82	81.97	82.47			82	81.97	81.985	0.03					82	82.47	82.235	-0.47
82	81.97	82.47			82	81.97	81.985	0.03					82	82.47	82.235	-0.47
82	81.97	82.47			82	81.97	81.985	0.03					82	82.47	82.235	-0.47
82	82.15	82.8			82	82.15	82.075	-0.15					82	82.8	82.4	-0.8
82	82.19	82.86			82	82.19	82.095	-0.19					82	82.86	82.43	-0.86
83	82.19	82.86			83	82.19	82.595	0.81					83	82.86	82.93	0.14
82	82.19	82.86			82	82.19	82.095	-0.19					82	82.86	82.43	-0.86
82	82.19	82.86			82	82.19	82.095	-0.19					82	82.86	82.43	-0.86
82	82.21	82.99			82	82.21	82.105	-0.21					82	82.99	82.495	-0.99
82	82.21	82.99			82	82.21	82.105	-0.21					82	82.99	82.495	-0.99
82	82.21	82.99			82	82.21	82.105	-0.21					82	82.99	82.495	-0.99
82	82.21	82.99			82	82.21	82.105	-0.21					82	82.99	82.495	-0.99
82	82.16	82.89			82	82.16	82.08	-0.16					82	82.89	82.445	-0.89
82	82.16	82.89			82	82.16	82.08	-0.16					82	82.89	82.445	-0.89
82	82.16	82.89			82	82.16	82.08	-0.16					82	82.89	82.445	-0.89
82	82.16	82.89			82	82.16	82.08	-0.16					82	82.89	82.445	-0.89
82	82.17	82.73			82	82.17	82.085	-0.17					82	82.73	82.365	-0.73
82	82.17	82.73			82	82.17	82.085	-0.17					82	82.73	82.365	-0.73
82	82.17	82.73			82	82.17	82.085	-0.17					82	82.73	82.365	-0.73
82	82.17	82.73			82	82.17	82.085	-0.17					82	82.73	82.365	-0.73
82	82.17	82.73			82	82.17	82.085	-0.17					82	82.73	82.365	-0.73
82	82.02	82.41			82	82.02	82.01	-0.02					82	82.41	82.205	-0.41
82	81.99	82.32			82	81.99	81.995	0.01					82	82.32	82.16	-0.32
82	81.99	82.32			82	81.99	81.995	0.01					82	82.32	82.16	-0.32
82	81.92	82.13			82	81.92	81.96	0.08					82	82.13	82.065	-0.13
82	81.92	82.13			82	81.92	81.96	0.08					82	82.13	82.065	-0.13
82	81.92	82.13			82	81.92	81.96	0.08					82	82.13	82.065	-0.13
82	81.92	82.13			82	81.92	81.96	0.08					82	82.13	82.065	-0.13
82	81.92	82.13			82	81.92	81.96	0.08					82	82.13	82.065	-0.13
82	81.91	81.67			82	81.91	81.955	0.09					82	81.67	81.835	0.33
82	81.91	81.67			82	81.91	81.955	0.09					82	81.67	81.835	0.33
82	81.91	81.67			82	81.91	81.955	0.09					82	81.67	81.835	0.33
82	81.99	81.49			82	81.99	81.995	0.01					82	81.49	81.745	0.51
82	81.99	81.49			82	81.99	81.995	0.01					82	81.49	81.745	0.51
82	81.99	81.49			82	81.99	81.995	0.01					82	81.49	81.745	0.51
82	81.99	81.49			82	81.99	81.995	0.01					82	81.49	81.745	0.51
82	81.99	81.49			82	81.99	81.995	0.01					82	81.49	81.745	0.51
82	81.99	81.49			82	81.99	81.995	0.01					82	81.49	81.745	0.51
82	81.99	81.49			82	81.99	81.995	0.01					82	81.49	81.745	0.51
82	81.99	81.49			82	81.99	81.995	0.01					82	81.49	81.745	0.51
82	81.99	81.49			82	81.99	81.995	0.01					82	81.49	81.745	0.51
82	81.99	81.49			82	81.99	81.995	0.01					82	81.49	81.745	0.51
82	82.17	81.29			82	82.17	82.085	-0.17					82	81.29	81.645	0.71
82	82.17	81.29			82	82.17	82.085	-0.17					82	81.29	81.645	0.71
82	82.19	81.29			82	82.19	82.095	-0.19					82	81.29	81.645	0.71
82	82.21	81.32			82	82.21	82.105	-0.21					82	81.32	81.66	0.68
82	82.25	81.34			82	82.25	82.125	-0.25					82	81.34	81.67	0.66
82	82.26	81.37			82	82.26	82.13	-0.26					82	81.37	81.685	0.63
82	82.26	81.37			82	82.26	82.13	-0.26					82	81.37	81.685	0.63
82	82.26	81.37			82	82.26	82.13	-0.26					82	81.37	81.685	0.63
82	82.26	81.37			82	82.26	82.13	-0.26					82	81.37	81.685	0.63
82	82.26	81.37			82	82.26	82.13	-0.26					82	81.37	81.685	0.63
82	82.26	81.37			82	82.26	82.13	-0.26					82	81.37	81.685	0.63
82	82.26	81.37			82	82.26	82.13	-0.26					82	81.37	81.685	0.63
82	82.26	81.37			82	82.26	82.13	-0.26					82	81.37	81.685	0.63
82	82.26	81.37			82	82.26	82.13	-0.26					82	81.37	81.685	0.63
82	82.26	81.37			82	82.26	82.13	-0.26					82	81.37	81.685	0.63
82	82.26	81.37			82	82.26	82.13	-0.26					82	81.37	81.685	0.63
82	82.26	81.37			82	82.26	82.13	-0.26					82	81.37	81.685	0.63
82	81.03	81.31			82	81.03	81.515	0.97					82	81.31	81.655	0.69
82	80.89	81.28			82	80.89	81.445	1.11					82	81.28	81.64	0.72
81	80.74	81.25			81	80.74	80.87	0.26					81	81.25	81.125	-0.25
81	80.6	81.22			81	80.6	80.8	0.4					81	81.22	81.11	-0.22
81	80.6	81.22			81	80.6	80.8	0.4					81	81.22	81.11	-0.22
81	80.6	81.22			81	80.6	80.8	0.4					81	81.22	81.11	-0.22
81	80.6	81.22			81	80.6	80.8	0.4					81	81.22	81.11	-0.22
81	80.6	81.22			81	80.6	80.8	0.4					81	81.22	81.11	-0.22
81	80.6	81.22			81	80.6	80.8	0.4					81	81.22	81.11	-0.22
81	79.8	80.98			81	79.8	80.4	1.2					81	80.98	80.99	0.02
81	79.8	80.98			81	79.8	80.4	1.2					81	80.98	80.99	0.02
81	79.8	80.98			81	79.8	80.4	1.2					81	80.98	80.99	0.02
81	79.78	81.01			81	79.78	80.39	1.22					81	81.01	81.005	-0.01
81	79.8	81.01			81	79.8	80.4	1.2					81	81.01	81.005	-0.01
81	79.8	81.01			81	79.8	80.4	1.2					81	81.01	81.005	-0.01
81	79.8	81.01			81	79.8	80.4	1.2					81	81.01	81.005	-0.01
81	79.8	81.01			81	79.8	80.4	1.2					81	81.01	81.005	-0.01
81	79.91	80.99			81	79.91	80.455	1.09					81	80.99	80.995	0.01
81	79.91	80.99			81	79.91	80.455	1.09					81	80.99	80.995	0.01
81	80.03	81			81	80.03	80.515	0.97					81	81	81	0
81	80.03	81			81	80.03	80.515	0.97					81	81	81	0
81	80.03	81			81	80.03	80.515	0.97					81	81	81	0
81	80.03	81			81	80.03	80.515	0.97					81	81	81	0
81	80.47	81.23			81	80.47	80.735	0.53					81	81.23	81.115	-0.23
81	80.56	81.25			81	80.56	80.78	0.44					81	81.25	81.125	-0.25
81	80.65	81.28			81	80.65	80.825	0.35					81	81.28	81.14	-0.28
82	80.65	81.28			82	80.65	81.325	1.35					82	81.28	81.64	0.72
82	80.65	81.28			82	80.65	81.325	1.35					82	81.28	81.64	0.72
82	80.65	81.28			82	80.65	81.325	1.35					82	81.28	81.64	0.72
82	80.86	81.36			82	80.86	81.43	1.14					82	81.36	81.68	0.64
82	80.86	81.36			82	80.86	81.43	1.14					82	81.36	81.68	0.64
82	80.86	81.36			82	80.86	81.43	1.14					82	81.36	81.68	0.64
82	80.79	81.35			82	80.79	81.395	1.21					82	81.35	81.675	0.65
82	80.79	81.35			82	80.79	81.395	1.21					82	81.35	81.675	0.65
82	80.67	81.35			82	80.67	81.335	1.33					82	81.35	81.675	0.65
82	80.67	81.35			82	80.67	81.335	1.33					82	81.35	81.675	0.65
82	80.67	81.35			82	80.67	81.335	1.33					82	81.35	81.675	0.65
82	80.67	81.35			82	80.67	81.335	1.33					82	81.35	81.675	0.65
82	80.28	81.19			82	80.28	81.14	1.72					82	81.19	81.595	0.81
82	80.28	81.19			82	80.28	81.14	1.72					82	81.19	81.595	0.81
83	79.92	80.9			83	79.92	81.46	3.08					83	80.9	81.95	2.1
83	79.8	80.82			83	79.8	81.4	3.2					83	80.82	81.91	2.18
83	79.8	80.82			83	79.8	81.4	3.2					83	80.82	81.91	2.18
83	79.8	80.82			83	79.8	81.4	3.2					83	80.82	81.91	2.18
83	79.57	80.68			83	79.57	81.285	3.43					83	80.68	81.84	2.32
83	79.57	80.68			83	79.57	81.285	3.43					83	80.68	81.84	2.32
82	79.56	80.7			82	79.56	80.78	2.44					82	80.7	81.35	1.3
82	79.59	80.71			82	79.59	80.795	2.41					82	80.71	81.355	1.29
82	79.59	80.71			82	79.59	80.795	2.41					82	80.71	81.355	1.29
82	79.59	80.71			82	79.59	80.795	2.41					82	80.71	81.355	1.29
82	79.59	80.71			82	79.59	80.795	2.41					82	80.71	81.355	1.29
82	79.85	80.79			82	79.85	80.925	2.15					82	80.79	81.395	1.21
82	79.85	80.79			82	79.85	80.925	2.15					82	80.79	81.395	1.21
82	79.85	80.79			82	79.85	80.925	2.15					82	80.79	81.395	1.21
82	79.85	80.79			82	79.85	80.925	2.15					82	80.79	81.395	1.21
82	79.85	80.79			82	79.85	80.925	2.15					82	80.79	81.395	1.21
82	79.85	80.79			82	79.85	80.925	2.15					82	80.79	81.395	1.21
82	79.85	80.79			82	79.85	80.925	2.15					82	80.79	81.395	1.21
82	79.85	80.79			82	79.85	80.925	2.15					82	80.79	81.395	1.21
82	79.85	80.79			82	79.85	80.925	2.15					82	80.79	81.395	1.21
82	79.85	80.79			82	79.85	80.925	2.15					82	80.79	81.395	1.21
82	81.69	82.11			82	81.69	81.845	0.31					82	82.11	82.055	-0.11
82	81.88	82.26			82	81.88	81.94	0.12					82	82.26	82.13	-0.26
81	82.05	82.41			81	82.05	81.525	-1.05					81	82.41	81.705	-1.41
81	82.05	82.41			81	82.05	81.525	-1.05					81	82.41	81.705	-1.41
82	82.05	82.41			82	82.05	82.025	-0.05					82	82.41	82.205	-0.41
82	82.05	82.41			82	82.05	82.025	-0.05					82	82.41	82.205	-0.41
82	82.05	82.41			82	82.05	82.025	-0.05					82	82.41	82.205	-0.41
82	82.49	82.78			82	82.49	82.245	-0.49					82	82.78	82.39	-0.78
82	82.48	82.82			82	82.48	82.24	-0.48					82	82.82	82.41	-0.82
82	82.48	82.82			82	82.48	82.24	-0.48					82	82.82	82.41	-0.82
82	82.46	82.86			82	82.46	82.23	-0.46					82	82.86	82.43	-0.86
82	82.46	82.86			82	82.46	82.23	-0.46					82	82.86	82.43	-0.86
83	82.46	82.86			83	82.46	82.73	0.54					83	82.86	82.93	0.14
83	82.46	82.86			83	82.46	82.73	0.54					83	82.86	82.93	0.14
83	82.46	82.86			83	82.46	82.73	0.54					83	82.86	82.93	0.14
83	82.33	82.69			83	82.33	82.665	0.67					83	82.69	82.845	0.31
83	82.33	82.69			83	82.33	82.665	0.67					83	82.69	82.845	0.31
83	82.17	82.58			83	82.17	82.585	0.83					83	82.58	82.79	0.42
83	82.17	82.58			83	82.17	82.585	0.83					83	82.58	82.79	0.42
83	81.88	82.33			83	81.88	82.44	1.12					83	82.33	82.665	0.67
83	81.77	82.23			83	81.77	82.385	1.23					83	82.23	82.615	0.77
83	81.77	82.23			83	81.77	82.385	1.23					83	82.23	82.615	0.77
83	81.77	82.23			83	81.77	82.385	1.23					83	82.23	82.615	0.77
83	81.77	82.23			83	81.77	82.385	1.23					83	82.23	82.615	0.77
83	81.31	81.93			83	81.31	82.155	1.69					83	81.93	82.465	1.07
83	81.23	81.89			83	81.23	82.115	1.77					83	81.89	82.445	1.11
83	81.16	81.86			83	81.16	82.08	1.84					83	81.86	82.43	1.14
83	81.12	81.82			83	81.12	82.06	1.88					83	81.82	82.41	1.18
83	81.08	81.76			83	81.08	82.04	1.92					83	81.76	82.38	1.24
82	81.08	81.76			82	81.08	81.54	0.92					82	81.76	81.88	0.24
82	80.96	81.61			82	80.96	81.48	1.04					82	81.61	81.805	0.39
82	80.88	81.55			82	80.88	81.44	1.12					82	81.55	81.775	0.45
82	80.78	81.48			82	80.78	81.39	1.22					82	81.48	81.74	0.52
82	80.78	81.48			82	80.78	81.39	1.22					82	81.48	81.74	0.52
82	80.59	81.37			82	80.59	81.295	1.41					82	81.37	81.685	0.63
82	80.59	81.37			82	80.59	81.295	1.41					82	81.37	81.685	0.63
82	80.49	81.26			82	80.49	81.245	1.51					82	81.26	81.63	0.74
82	80.46	81.24			82	80.46	81.23	1.54					82	81.24	81.62	0.76
82	80.43	81.2			82	80.43	81.215	1.57					82	81.2	81.6	0.8
82	80.43	81.2			82	80.43	81.215	1.57					82	81.2	81.6	0.8
82	80.43	81.2			82	80.43	81.215	1.57					82	81.2	81.6	0.8
82	80.4	81.22			82	80.4	81.2	1.6					82	81.22	81.61	0.78
82	80.4	81.22			82	80.4	81.2	1.6					82	81.22	81.61	0.78
82	80.4	81.22			82	80.4	81.2	1.6					82	81.22	81.61	0.78
82	80.4	81.22			82	80.4	81.2	1.6					82	81.22	81.61	0.78
82	80.53	81.23			82	80.53	81.265	1.47					82	81.23	81.615	0.77
82	80.53	81.23			82	80.53	81.265	1.47					82	81.23	81.615	0.77
82	80.53	81.23			82	80.53	81.265	1.47					82	81.23	81.615	0.77
82	80.65	81.26			82	80.65	81.325	1.35					82	81.26	81.63	0.74
82	80.7	81.33			82	80.7	81.35	1.3					82	81.33	81.665	0.67
81	80.75	81.39			81	80.75	80.875	0.25					81	81.39	81.195	-0.39
82	80.82	81.45			82	80.82	81.41	1.18					82	81.45	81.725	0.55
81	80.82	81.45			81	80.82	80.91	0.18					81	81.45	81.225	-0.45
82	81.01	81.55			82	81.01	81.505	0.99					82	81.55	81.775	0.45
82	81.01	81.55			82	81.01	81.505	0.99					82	81.55	81.775	0.45
82	81.18	81.62			82	81.18	81.59	0.82					82	81.62	81.81	0.38
82	81.18	81.62			82	81.18	81.59	0.82					82	81.62	81.81	0.38
82	81.33	81.72			82	81.33	81.665	0.67					82	81.72	81.86	0.28
82	81.33	81.72			82	81.33	81.665	0.67					82	81.72	81.86	0.28
82	81.33	81.72			82	81.33	81.665	0.67					82	81.72	81.86	0.28
82	81.69	81.89			82	81.69	81.845	0.31					82	81.89	81.945	0.11
82	81.77	81.89			82	81.77	81.885	0.23					82	81.89	81.945	0.11
82	81.77	81.89			82	81.77	81.885	0.23					82	81.89	81.945	0.11
82	81.77	81.89			82	81.77	81.885	0.23					82	81.89	81.945	0.11
82	81.99	81.95			82	81.99	81.995	0.01					82	81.95	81.975	0.05
82	81.99	81.95			82	81.99	81.995	0.01					82	81.95	81.975	0.05
82	81.99	81.95			82	81.99	81.995	0.01					82	81.95	81.975	0.05
82	81.99	81.95			82	81.99	81.995	0.01					82	81.95	81.975	0.05
82	82.3	82.1			82	82.3	82.15	-0.3					82	82.1	82.05	-0.1
82	82.35	82.13			82	82.35	82.175	-0.35					82	82.13	82.065	-0.13
82	82.35	82.13			82	82.35	82.175	-0.35					82	82.13	82.065	-0.13
82	82.42	82.24			82	82.42	82.21	-0.42					82	82.24	82.12	-0.24
82	82.46	82.33			82	82.46	82.23	-0.46					82	82.33	82.165	-0.33
82	82.51	82.43			82	82.51	82.255	-0.51					82	82.43	82.215	-0.43
82	82.51	82.43			82	82.51	82.255	-0.51					82	82.43	82.215	-0.43
82	82.51	82.43			82	82.51	82.255	-0.51					82	82.43	82.215	-0.43
82	82.51	82.43			82	82.51	82.255	-0.51					82	82.43	82.215	-0.43
82	82.51	82.43			82	82.51	82.255	-0.51					82	82.43	82.215	-0.43
82	82.51	82.43			82	82.51	82.255	-0.51					82	82.43	82.215	-0.43
82	82.51	82.43			82	82.51	82.255	-0.51					82	82.43	82.215	-0.43
82	82.51	82.43			82	82.51	82.255	-0.51					82	82.43	82.215	-0.43
82	82.51	82.43			82	82.51	82.255	-0.51					82	82.43	82.215	-0.43
82	82.99	83.52			82	82.99	82.495	-0.99					82	83.52	82.76	-1.52
82	82.99	83.52			82	82.99	82.495	-0.99					82	83.52	82.76	-1.52
82	83.1	83.78			82	83.1	82.55	-1.1					82	83.78	82.89	-1.78
82	83.15	83.89			82	83.15	82.575	-1.15					82	83.89	82.945	-1.89
83	83.15	83.89			83	83.15	83.075	-0.15					83	83.89	83.445	-0.89
83	83.23	84.05			83	83.23	83.115	-0.23					83	84.05	83.525	-1.05
83	83.23	84.05			83	83.23	83.115	-0.23					83	84.05	83.525	-1.05
83	83.23	84.05			83	83.23	83.115	-0.23					83	84.05	83.525	-1.05
83	83.23	84.05			83	83.23	83.115	-0.23					83	84.05	83.525	-1.05
83	83.58	84.36			83	83.58	83.29	-0.58					83	84.36	83.68	-1.36
83	83.58	84.36			83	83.58	83.29	-0.58					83	84.36	83.68	-1.36
83	83.72	84.38			83	83.72	83.36	-0.72					83	84.38	83.69	-1.38
83	83.77	84.36			83	83.77	83.385	-0.77					83	84.36	83.68	-1.36
83	83.77	84.36			83	83.77	83.385	-0.77					83	84.36	83.68	-1.36
83	83.77	84.36			83	83.77	83.385	-0.77					83	84.36	83.68	-1.36
83	83.77	84.36			83	83.77	83.385	-0.77					83	84.36	83.68	-1.36
83	83.77	84.36			83	83.77	83.385	-0.77					83	84.36	83.68	-1.36
83	83.77	84.36			83	83.77	83.385	-0.77					83	84.36	83.68	-1.36
83	83.77	84.36			83	83.77	83.385	-0.77					83	84.36	83.68	-1.36
83	83.77	84.36			83	83.77	83.385	-0.77					83	84.36	83.68	-1.36
83	83.79	83.91			83	83.79	83.395	-0.79					83	83.91	83.455	-0.91
83	83.74	83.86			83	83.74	83.37	-0.74					83	83.86	83.43	-0.86
83	83.71	83.84			83	83.71	83.355	-0.71					83	83.84	83.42	-0.84
83	83.68	83.84			83	83.68	83.34	-0.68					83	83.84	83.42	-0.84
83	83.68	83.84			83	83.68	83.34	-0.68					83	83.84	83.42	-0.84
83	83.68	83.84			83	83.68	83.34	-0.68					83	83.84	83.42	-0.84
83	83.59	83.92			83	83.59	83.295	-0.59					83	83.92	83.46	-0.92
83	83.59	83.92			83	83.59	83.295	-0.59					83	83.92	83.46	-0.92
83	83.46	83.99			83	83.46	83.23	-0.46					83	83.99	83.495	-0.99
83	83.46	83.99			83	83.46	83.23	-0.46					83	83.99	83.495	-0.99
83	83.36	84.11			83	83.36	83.18	-0.36					83	84.11	83.555	-1.11
83	83.36	84.11			83	83.36	83.18	-0.36					83	84.11	83.555	-1.11
83	83.36	84.11			83	83.36	83.18	-0.36					83	84.11	83.555	-1.11
83	83.27	84.43			83	83.27	83.135	-0.27					83	84.43	83.715	-1.43
83	83.27	84.43			83	83.27	83.135	-0.27					83	84.43	83.715	-1.43
83	83.25	84.72			83	83.25	83.125	-0.25					83	84.72	83.86	-1.72
83	83.25	84.72			83	83.25	83.125	-0.25					83	84.72	83.86	-1.72
82	83.25	84.96			82	83.25	82.625	-1.25					82	84.96	83.48	-2.96
82	83.25	84.96			82	83.25	82.625	-1.25					82	84.96	83.48	-2.96
82	83.27	85.21			82	83.27	82.635	-1.27					82	85.21	83.605	-3.21
82	83.27	85.21			82	83.27	82.635	-1.27					82	85.21	83.605	-3.21
82	83.39	85.49			82	83.39	82.695	-1.39					82	85.49	83.745	-3.49
82	83.39	85.49			82	83.39	82.695	-1.39					82	85.49	83.745	-3.49
82	83.39	85.49			82	83.39	82.695	-1.39					82	85.49	83.745	-3.49
82	83.56	85.81			82	83.56	82.78	-1.56					82	85.81	83.905	-3.81
82	83.62	85.9			82	83.62	82.81	-1.62					82	85.9	83.95	-3.9
82	83.62	85.9			82	83.62	82.81	-1.62					82	85.9	83.95	-3.9
82	83.8	86.08			82	83.8	82.9	-1.8					82	86.08	84.04	-4.08
82	83.89	86.18			82	83.89	82.945	-1.89					82	86.18	84.09	-4.18
82	84	86.26			82	84	83	-2					82	86.26	84.13	-4.26
82	84.09	86.34			82	84.09	83.045	-2.09					82	86.34	84.17	-4.34
83	84.09	86.34			83	84.09	83.545	-1.09					83	86.34	84.67	-3.34
83	84.27	86.4			83	84.27	83.635	-1.27					83	86.4	84.7	-3.4
83	84.35	86.4			83	84.35	83.675	-1.35					83	86.4	84.7	-3.4
83	84.43	86.36			83	84.43	83.715	-1.43					83	86.36	84.68	-3.36
83	84.49	86.31			83	84.49	83.745	-1.49					83	86.31	84.655	-3.31
83	84.56	86.26			83	84.56	83.78	-1.56					83	86.26	84.63	-3.26
83	84.63	86.2			83	84.63	83.815	-1.63					83	86.2	84.6	-3.2
83	84.7	86.13			83	84.7	83.85	-1.7					83	86.13	84.565	-3.13
83	84.82	85.95			83	84.82	83.91	-1.82					83	85.95	84.475	-2.95
83	84.84	85.85			83	84.84	83.92	-1.84					83	85.85	84.425	-2.85
83	84.85	85.72			83	84.85	83.925	-1.85					83	85.72	84.36	-2.72
83	84.85	85.72			83	84.85	83.925	-1.85					83	85.72	84.36	-2.72
83	84.85	85.72			83	84.85	83.925	-1.85					83	85.72	84.36	-2.72
83	84.79	85.33			83	84.79	83.895	-1.79					83	85.33	84.165	-2.33
83	84.72	85.21			83	84.72	83.86	-1.72					83	85.21	84.105	-2.21
84	84.64	85.08			84	84.64	84.32	-0.64					84	85.08	84.54	-1.08
84	84.55	84.94			84	84.55	84.275	-0.55					84	84.94	84.47	-0.94
84	84.46	84.79			84	84.46	84.23	-0.46					84	84.79	84.395	-0.79
84	84.37	84.65			84	84.37	84.185	-0.37					84	84.65	84.325	-0.65
84	84.29	84.52			84	84.29	84.145	-0.29					84	84.52	84.26	-0.52
84	84.23	84.43			84	84.23	84.115	-0.23					84	84.43	84.215	-0.43
84	84.18	84.35			84	84.18	84.09	-0.18					84	84.35	84.175	-0.35
84	84.14	84.29			84	84.14	84.07	-0.14					84	84.29	84.145	-0.29
84	84.13	84.24			84	84.13	84.065	-0.13					84	84.24	84.12	-0.24
84	84.11	84.19			84	84.11	84.055	-0.11					84	84.19	84.095	-0.19
83	84.11	84.19			83	84.11	83.555	-1.11					83	84.19	83.595	-1.19
83	84.11	84.19			83	84.11	83.555	-1.11					83	84.19	83.595	-1.19
83	84.11	84.19			83	84.11	83.555	-1.11					83	84.19	83.595	-1.19
83	83.99	84.07			83	83.99	83.495	-0.99					83	84.07	83.535	-1.07
83	83.96	84.06			83	83.96	83.48	-0.96					83	84.06	83.53	-1.06
83	83.95	84.06			83	83.95	83.475	-0.95					83	84.06	83.53	-1.06
83	83.97	84.08			83	83.97	83.485	-0.97					83	84.08	83.54	-1.08
83	83.97	84.08			83	83.97	83.485	-0.97					83	84.08	83.54	-1.08
83	83.97	84.08			83	83.97	83.485	-0.97					83	84.08	83.54	-1.08
83	84.08	83.99			83	84.08	83.54	-1.08					83	83.99	83.495	-0.99
83	84.08	83.99			83	84.08	83.54	-1.08					83	83.99	83.495	-0.99
83	84.08	83.99			83	84.08	83.54	-1.08					83	83.99	83.495	-0.99
83	84.28	83.86			83	84.28	83.64	-1.28					83	83.86	83.43	-0.86
83	84.36	83.82			83	84.36	83.68	-1.36					83	83.82	83.41	-0.82
83	84.36	83.82			83	84.36	83.68	-1.36					83	83.82	83.41	-0.82
83	84.36	83.82			83	84.36	83.68	-1.36					83	83.82	83.41	-0.82
83	84.36	83.82			83	84.36	83.68	-1.36					83	83.82	83.41	-0.82
83	84.36	83.82			83	84.36	83.68	-1.36					83	83.82	83.41	-0.82
83	84.48	83.54			83	84.48	83.74	-1.48					83	83.54	83.27	-0.54
83	84.49	83.5			83	84.49	83.745	-1.49					83	83.5	83.25	-0.5
83	84.49	83.5			83	84.49	83.745	-1.49					83	83.5	83.25	-0.5
83	84.53	83.45			83	84.53	83.765	-1.53					83	83.45	83.225	-0.45
83	84.55	83.42			83	84.55	83.775	-1.55					83	83.42	83.21	-0.42
83	84.58	83.41			83	84.58	83.79	-1.58					83	83.41	83.205	-0.41
84	84.61	83.39			84	84.61	84.305	-0.61					84	83.39	83.695	0.61
84	84.67	83.36			84	84.67	84.335	-0.67					84	83.36	83.68	0.64
84	84.69	83.37			84	84.69	84.345	-0.69					84	83.37	83.685	0.63
84	84.69	83.37			84	84.69	84.345	-0.69					84	83.37	83.685	0.63
85	84.7	83.44			85	84.7	84.85	0.3					85	83.44	84.22	1.56
85	84.71	83.5			85	84.71	84.855	0.29					85	83.5	84.25	1.5
85	84.7	83.57			85	84.7	84.85	0.3					85	83.57	84.285	1.43
84	84.68	83.66			84	84.68	84.34	-0.68					84	83.66	83.83	0.34
84	84.66	83.75			84	84.66	84.33	-0.66					84	83.75	83.875	0.25
84	84.63	83.84			84	84.63	84.315	-0.63					84	83.84	83.92	0.16
84	84.61	83.93			84	84.61	84.305	-0.61					84	83.93	83.965	0.07
84	84.61	83.93			84	84.61	84.305	-0.61					84	83.93	83.965	0.07
84	84.61	83.93			84	84.61	84.305	-0.61					84	83.93	83.965	0.07
84	84.61	83.93			84	84.61	84.305	-0.61					84	83.93	83.965	0.07
84	84.48	84.2			84	84.48	84.24	-0.48					84	84.2	84.1	-0.2
84	84.48	84.2			84	84.48	84.24	-0.48					84	84.2	84.1	-0.2
83	84.32	84.21			83	84.32	83.66	-1.32					83	84.21	83.605	-1.21
83	84.24	84.2			83	84.24	83.62	-1.24					83	84.2	83.6	-1.2
83	84.24	84.2			83	84.24	83.62	-1.24					83	84.2	83.6	-1.2
83	84.06	84.19			83	84.06	83.53	-1.06					83	84.19	83.595	-1.19
83	84.06	84.19			83	84.06	83.53	-1.06					83	84.19	83.595	-1.19
83	83.84	84.15			83	83.84	83.42	-0.84					83	84.15	83.575	-1.15
83	83.84	84.15			83	83.84	83.42	-0.84					83	84.15	83.575	-1.15
83	83.84	84.15			83	83.84	83.42	-0.84					83	84.15	83.575	-1.15
83	83.84	84.15			83	83.84	83.42	-0.84					83	84.15	83.575	-1.15
83	83.43	83.96			83	83.43	83.215	-0.43					83	83.96	83.48	-0.96
83	83.43	83.96			83	83.43	83.215	-0.43					83	83.96	83.48	-0.96
84	83.43	83.96			84	83.43	83.715	0.57					84	83.96	83.98	0.04
84	83.43	83.96			84	83.43	83.715	0.57					84	83.96	83.98	0.04
84	83.22	83.72			84	83.22	83.61	0.78					84	83.72	83.86	0.28
84	83.22	83.72			84	83.22	83.61	0.78					84	83.72	83.86	0.28
84	83.22	83.72			84	83.22	83.61	0.78					84	83.72	83.86	0.28
84	83.18	83.55			84	83.18	83.59	0.82					84	83.55	83.775	0.45
84	83.18	83.55			84	83.18	83.59	0.82					84	83.55	83.775	0.45
84	83.18	83.55			84	83.18	83.59	0.82					84	83.55	83.775	0.45
84	83.29	83.51			84	83.29	83.645	0.71					84	83.51	83.755	0.49
84	83.29	83.51			84	83.29	83.645	0.71					84	83.51	83.755	0.49
84	83.29	83.51			84	83.29	83.645	0.71					84	83.51	83.755	0.49
84	83.29	83.51			84	83.29	83.645	0.71					84	83.51	83.755	0.49
84	83.29	83.51			84	83.29	83.645	0.71					84	83.51	83.755	0.49
84	83.29	83.51			84	83.29	83.645	0.71					84	83.51	83.755	0.49
84	83.29	83.51			84	83.29	83.645	0.71					84	83.51	83.755	0.49
84	83.29	83.51			84	83.29	83.645	0.71					84	83.51	83.755	0.49
84	84	84.07			84	84	84	0					84	84.07	84.035	-0.07
84	84	84.07			84	84	84	0					84	84.07	84.035	-0.07
84	84.11	84.18			84	84.11	84.055	-0.11					84	84.18	84.09	-0.18
84	84.11	84.18			84	84.11	84.055	-0.11					84	84.18	84.09	-0.18
84	84.11	84.18			84	84.11	84.055	-0.11					84	84.18	84.09	-0.18
84	84.11	84.18			84	84.11	84.055	-0.11					84	84.18	84.09	-0.18
84	84.11	84.18			84	84.11	84.055	-0.11					84	84.18	84.09	-0.18
84	84.11	84.18			84	84.11	84.055	-0.11					84	84.18	84.09	-0.18
84	84.23	84.54			84	84.23	84.115	-0.23					84	84.54	84.27	-0.54
84	84.23	84.54			84	84.23	84.115	-0.23					84	84.54	84.27	-0.54
84	84.23	84.54			84	84.23	84.115	-0.23					84	84.54	84.27	-0.54
84	84.23	84.54			84	84.23	84.115	-0.23					84	84.54	84.27	-0.54
84	84.23	84.54			84	84.23	84.115	-0.23					84	84.54	84.27	-0.54
84	84.05	84.57			84	84.05	84.025	-0.05					84	84.57	84.285	-0.57
84	83.97	84.5			84	83.97	83.985	0.03					84	84.5	84.25	-0.5
84	83.89	84.41			84	83.89	83.945	0.11					84	84.41	84.205	-0.41
84	83.82	84.35			84	83.82	83.91	0.18					84	84.35	84.175	-0.35
84	83.82	84.35			84	83.82	83.91	0.18					84	84.35	84.175	-0.35
84	83.82	84.35			84	83.82	83.91	0.18					84	84.35	84.175	-0.35
84	83.82	84.35			84	83.82	83.91	0.18					84	84.35	84.175	-0.35
84	83.82	84.35			84	83.82	83.91	0.18					84	84.35	84.175	-0.35
84	83.82	84.35			84	83.82	83.91	0.18					84	84.35	84.175	-0.35
84	83.6	84.16			84	83.6	83.8	0.4					84	84.16	84.08	-0.16
84	83.57	84.15			84	83.57	83.785	0.43					84	84.15	84.075	-0.15
84	83.57	84.15			84	83.57	83.785	0.43					84	84.15	84.075	-0.15
84	83.57	84.15			84	83.57	83.785	0.43					84	84.15	84.075	-0.15
84	83.46	84.06			84	83.46	83.73	0.54					84	84.06	84.03	-0.06
84	83.4	83.98			84	83.4	83.7	0.6					84	83.98	83.99	0.02
84	83.35	83.93			84	83.35	83.675	0.65					84	83.93	83.965	0.07
84	83.35	83.93			84	83.35	83.675	0.65					84	83.93	83.965	0.07
83	83.3	83.89			83	83.3	83.15	-0.3					83	83.89	83.445	-0.89
83	83.3	83.89			83	83.3	83.15	-0.3					83	83.89	83.445	-0.89
83	83.37	83.92			83	83.37	83.185	-0.37					83	83.92	83.46	-0.92
83	83.37	83.92			83	83.37	83.185	-0.37					83	83.92	83.46	-0.92
83	83.52	84			83	83.52	83.26	-0.52					83	84	83.5	-1
83	83.61	84.07			83	83.61	83.305	-0.61					83	84.07	83.535	-1.07
83	83.7	84.13			83	83.7	83.35	-0.7					83	84.13	83.565	-1.13
83	83.78	84.18			83	83.78	83.39	-0.78					83	84.18	83.59	-1.18
83	83.84	84.23			83	83.84	83.42	-0.84					83	84.23	83.615	-1.23
83	83.95	84.29			83	83.95	83.475	-0.95					83	84.29	83.645	-1.29
82	83.95	84.29			82	83.95	82.975	-1.95					82	84.29	83.145	-2.29
83	84.06	84.32			83	84.06	83.53	-1.06					83	84.32	83.66	-1.32
83	84.12	84.33			83	84.12	83.56	-1.12					83	84.33	83.665	-1.33
83	84.2	84.35			83	84.2	83.6	-1.2					83	84.35	83.675	-1.35
82	84.28	84.38			82	84.28	83.14	-2.28					82	84.38	83.19	-2.38
83	84.36	84.43			83	84.36	83.68	-1.36					83	84.43	83.715	-1.43
82	84.45	84.49			82	84.45	83.225	-2.45					82	84.49	83.245	-2.49
82	84.45	84.49			82	84.45	83.225	-2.45					82	84.49	83.245	-2.49
82	84.55	84.54			82	84.55	83.275	-2.55					82	84.54	83.27	-2.54
82	84.57	84.55			82	84.57	83.285	-2.57					82	84.55	83.275	-2.55
82	84.55	84.57			82	84.55	83.275	-2.55					82	84.57	83.285	-2.57
82	84.55	84.57			82	84.55	83.275	-2.55					82	84.57	83.285	-2.57
82	84.47	84.58			82	84.47	83.235	-2.47					82	84.58	83.29	-2.58
82	84.47	84.58			82	84.47	83.235	-2.47					82	84.58	83.29	-2.58
82	84.47	84.58			82	84.47	83.235	-2.47					82	84.58	83.29	-2.58
82	84.33	84.56			82	84.33	83.165	-2.33					82	84.56	83.28	-2.56
82	84.29	84.54			82	84.29	83.145	-2.29					82	84.54	83.27	-2.54
83	84.29	84.54			83	84.29	83.645	-1.29					83	84.54	83.77	-1.54
83	84.22	84.52			83	84.22	83.61	-1.22					83	84.52	83.76	-1.52
83	84.22	84.52			83	84.22	83.61	-1.22					83	84.52	83.76	-1.52
82	84.22	84.52			82	84.22	83.11	-2.22					82	84.52	83.26	-2.52
82	84.22	84.52			82	84.22	83.11	-2.22					82	84.52	83.26	-2.52
82	84.22	84.52			82	84.22	83.11	-2.22					82	84.52	83.26	-2.52
82	83.96	84.44			82	83.96	82.98	-1.96					82	84.44	83.22	-2.44
82	83.9	84.39			82	83.9	82.95	-1.9					82	84.39	83.195	-2.39
82	83.9	84.39			82	83.9	82.95	-1.9					82	84.39	83.195	-2.39
83	83.8	84.27			83	83.8	83.4	-0.8					83	84.27	83.635	-1.27
83	83.69	84.21			83	83.69	83.345	-0.69					83	84.21	83.605	-1.21
83	83.58	84.14			83	83.58	83.29	-0.58					83	84.14	83.57	-1.14
83	83.37	83.98			83	83.37	83.185	-0.37					83	83.98	83.49	-0.98
83	83.37	83.98			83	83.37	83.185	-0.37					83	83.98	83.49	-0.98
83	82.84	83.54			83	82.84	82.92	0.16					83	83.54	83.27	-0.54
83	82.84	83.54			83	82.84	82.92	0.16					83	83.54	83.27	-0.54
83	82.84	83.54			83	82.84	82.92	0.16					83	83.54	83.27	-0.54
83	82.84	83.54			83	82.84	82.92	0.16					83	83.54	83.27	-0.54
83	81.48	82.66			83	81.48	82.24	1.52					83	82.66	82.83	0.34
83	81.48	82.66			83	81.48	82.24	1.52					83	82.66	82.83	0.34
83	81.48	82.66			83	81.48	82.24	1.52					83	82.66	82.83	0.34
83	81.48	82.66			83	81.48	82.24	1.52					83	82.66	82.83	0.34
83	81.48	82.66			83	81.48	82.24	1.52					83	82.66	82.83	0.34
83	79.55	81.52			83	79.55	81.275	3.45					83	81.52	82.26	1.48
83	79.26	81.35			83	79.26	81.13	3.74					83	81.35	82.175	1.65
83	79.26	81.35			83	79.26	81.13	3.74					83	81.35	82.175	1.65
83	79.26	81.35			83	79.26	81.13	3.74					83	81.35	82.175	1.65
83	79.26	81.35			83	79.26	81.13	3.74					83	81.35	82.175	1.65
83	77.99	80.68			83	77.99	80.495	5.01					83	80.68	81.84	2.32
83	77.99	80.68			83	77.99	80.495	5.01					83	80.68	81.84	2.32
83	77.99	80.68			83	77.99	80.495	5.01					83	80.68	81.84	2.32
83	77.99	80.68			83	77.99	80.495	5.01					83	80.68	81.84	2.32
83	77.81	80.39			83	77.81	80.405	5.19					83	80.39	81.695	2.61
83	77.81	80.39			83	77.81	80.405	5.19					83	80.39	81.695	2.61
83	78.27	80.62			83	78.27	80.635	4.73					83	80.62	81.81	2.38
83	78.27	80.62			83	78.27	80.635	4.73					83	80.62	81.81	2.38
83	78.8	80.79			83	78.8	80.9	4.2					83	80.79	81.895	2.21
83	78.8	80.79			83	78.8	80.9	4.2					83	80.79	81.895	2.21
84	78.8	80.79			84	78.8	81.4	5.2					84	80.79	82.395	3.21
84	79.51	80.91			84	79.51	81.755	4.49					84	80.91	82.455	3.09
84	79.7	80.92			84	79.7	81.85	4.3					84	80.92	82.46	3.08
84	79.88	80.95			84	79.88	81.94	4.12					84	80.95	82.475	3.05
84	80.04	80.96			84	80.04	82.02	3.96					84	80.96	82.48	3.04
83	80.04	80.96			83	80.04	81.52	2.96					83	80.96	81.98	2.04
83	80.04	80.96			83	80.04	81.52	2.96					83	80.96	81.98	2.04
83	80.04	80.96			83	80.04	81.52	2.96					83	80.96	81.98	2.04
83	80.04	80.96			83	80.04	81.52	2.96					83	80.96	81.98	2.04
83	80.04	80.96			83	80.04	81.52	2.96					83	80.96	81.98	2.04
83	81.06	81.13			83	81.06	82.03	1.94					83	81.13	82.065	1.87
83	81.17	81.23			83	81.17	82.085	1.83					83	81.23	82.115	1.77
83	81.17	81.23			83	81.17	82.085	1.83					83	81.23	82.115	1.77
83	81.34	81.39			83	81.34	82.17	1.66					83	81.39	82.195	1.61
83	81.32	81.43			83	81.32	82.16	1.68					83	81.43	82.215	1.57
83	81.32	81.43			83	81.32	82.16	1.68					83	81.43	82.215	1.57
83	81.32	81.43			83	81.32	82.16	1.68					83	81.43	82.215	1.57
83	81.24	81.6			83	81.24	82.12	1.76					83	81.6	82.3	1.4
83	81.25	81.71			83	81.25	82.125	1.75					83	81.71	82.355	1.29
83	81.25	81.71			83	81.25	82.125	1.75					83	81.71	82.355	1.29
83	81.25	81.71			83	81.25	82.125	1.75					83	81.71	82.355	1.29
83	81.44	82.23			83	81.44	82.22	1.56					83	82.23	82.615	0.77
83	81.57	82.43			83	81.57	82.285	1.43					83	82.43	82.715	0.57
83	81.69	82.61			83	81.69	82.345	1.31					83	82.61	82.805	0.39
83	81.82	82.78			83	81.82	82.41	1.18					83	82.78	82.89	0.22
83	81.82	82.78			83	81.82	82.41	1.18					83	82.78	82.89	0.22
83	82.2	83.3			83	82.2	82.6	0.8					83	83.3	83.15	-0.3
83	82.2	83.3			83	82.2	82.6	0.8					83	83.3	83.15	-0.3
83	82.2	83.3			83	82.2	82.6	0.8					83	83.3	83.15	-0.3
83	82.2	83.3			83	82.2	82.6	0.8					83	83.3	83.15	-0.3
83	82.2	83.3			83	82.2	82.6	0.8					83	83.3	83.15	-0.3
83	82.93	84.02			83	82.93	82.965	0.07					83	84.02	83.51	-1.02
83	82.93	84.02			83	82.93	82.965	0.07					83	84.02	83.51	-1.02
83	82.93	84.02			83	82.93	82.965	0.07					83	84.02	83.51	-1.02
83	82.93	84.02			83	82.93	82.965	0.07					83	84.02	83.51	-1.02
83	82.93	84.02			83	82.93	82.965	0.07					83	84.02	83.51	-1.02
83	82.93	84.02			83	82.93	82.965	0.07					83	84.02	83.51	-1.02
83	82.93	84.02			83	82.93	82.965	0.07					83	84.02	83.51	-1.02
83	82.93	84.02			83	82.93	82.965	0.07					83	84.02	83.51	-1.02
83	82.93	84.02			83	82.93	82.965	0.07					83	84.02	83.51	-1.02
83	82.93	84.02			83	82.93	82.965	0.07					83	84.02	83.51	-1.02
83	82.73	83.3			83	82.73	82.865	0.27					83	83.3	83.15	-0.3
83	82.61	83.15			83	82.61	82.805	0.39					83	83.15	83.075	-0.15
83	82.61	83.15			83	82.61	82.805	0.39					83	83.15	83.075	-0.15
83	82.61	83.15			83	82.61	82.805	0.39					83	83.15	83.075	-0.15
83	82.61	83.15			83	82.61	82.805	0.39					83	83.15	83.075	-0.15
83	82.07	82.58			83	82.07	82.535	0.93					83	82.58	82.79	0.42
83	81.93	82.44			83	81.93	82.465	1.07					83	82.44	82.72	0.56
83	81.93	82.44			83	81.93	82.465	1.07					83	82.44	82.72	0.56
83	81.93	82.44			83	81.93	82.465	1.07					83	82.44	82.72	0.56
83	81.47	82			83	81.47	82.235	1.53					83	82	82.5	1
83	81.47	82			83	81.47	82.235	1.53					83	82	82.5	1
83	81.27	81.82			83	81.27	82.135	1.73					83	81.82	82.41	1.18
83	81.22	81.77			83	81.22	82.11	1.78					83	81.77	82.385	1.23
83	81.22	81.77			83	81.22	82.11	1.78					83	81.77	82.385	1.23
83	81.26	81.78			83	81.26	82.13	1.74					83	81.78	82.39	1.22
83	81.26	81.78			83	81.26	82.13	1.74					83	81.78	82.39	1.22
82	81.26	81.78			82	81.26	81.63	0.74					82	81.78	81.89	0.22
82	81.26	81.78			82	81.26	81.63	0.74					82	81.78	81.89	0.22
82	81.26	81.78			82	81.26	81.63	0.74					82	81.78	81.89	0.22
82	81.59	82.12			82	81.59	81.795	0.41					82	82.12	82.06	-0.12
82	81.69	82.24			82	81.69	81.845	0.31					82	82.24	82.12	-0.24
82	81.69	82.24			82	81.69	81.845	0.31					82	82.24	82.12	-0.24
82	81.69	82.24			82	81.69	81.845	0.31					82	82.24	82.12	-0.24
82	81.69	82.24			82	81.69	81.845	0.31					82	82.24	82.12	-0.24
82	81.69	82.24			82	81.69	81.845	0.31					82	82.24	82.12	-0.24
82	82.4	82.9			82	82.4	82.2	-0.4					82	82.9	82.45	-0.9
82	82.71	83.2			82	82.71	82.355	-0.71					82	83.2	82.6	-1.2
82	82.71	83.2			82	82.71	82.355	-0.71					82	83.2	82.6	-1.2
82	83.03	83.54			82	83.03	82.515	-1.03					82	83.54	82.77	-1.54
82	83.03	83.54			82	83.03	82.515	-1.03					82	83.54	82.77	-1.54
82	83.33	83.86			82	83.33	82.665	-1.33					82	83.86	82.93	-1.86
82	83.33	83.86			82	83.33	82.665	-1.33					82	83.86	82.93	-1.86
83	83.33	83.86			83	83.33	83.165	-0.33					83	83.86	83.43	-0.86
83	83.33	83.86			83	83.33	83.165	-0.33					83	83.86	83.43	-0.86
83	83.33	83.86			83	83.33	83.165	-0.33					83	83.86	83.43	-0.86
83	83.33	83.86			83	83.33	83.165	-0.33					83	83.86	83.43	-0.86
83	83.96	84.65			83	83.96	83.48	-0.96					83	84.65	83.825	-1.65
83	83.96	84.65			83	83.96	83.48	-0.96					83	84.65	83.825	-1.65
83	84.13	84.89			83	84.13	83.565	-1.13					83	84.89	83.945	-1.89
83	84.23	85.01			83	84.23	83.615	-1.23					83	85.01	84.005	-2.01
83	84.33	85.13			83	84.33	83.665	-1.33					83	85.13	84.065	-2.13
83	84.4	85.25			83	84.4	83.7	-1.4					83	85.25	84.125	-2.25
83	84.4	85.25			83	84.4	83.7	-1.4					83	85.25	84.125	-2.25
83	84.4	85.25			83	84.4	83.7	-1.4					83	85.25	84.125	-2.25
83	84.4	85.25			83	84.4	83.7	-1.4					83	85.25	84.125	-2.25
83	84.4	85.25			83	84.4	83.7	-1.4					83	85.25	84.125	-2.25
83	84.63	85.8			83	84.63	83.815	-1.63					83	85.8	84.4	-2.8
83	84.66	85.88			83	84.66	83.83	-1.66					83	85.88	84.44	-2.88
83	84.66	85.88			83	84.66	83.83	-1.66					83	85.88	84.44	-2.88
83	84.66	85.88			83	84.66	83.83	-1.66					83	85.88	84.44	-2.88
83	84.66	85.88			83	84.66	83.83	-1.66					83	85.88	84.44	-2.88
83	84.66	85.88			83	84.66	83.83	-1.66					83	85.88	84.44	-2.88
83	84.66	85.88			83	84.66	83.83	-1.66					83	85.88	84.44	-2.88
83	84.72	86.11			83	84.72	83.86	-1.72					83	86.11	84.555	-3.11
83	84.72	86.11			83	84.72	83.86	-1.72					83	86.11	84.555	-3.11
83	84.72	86.11			83	84.72	83.86	-1.72					83	86.11	84.555	-3.11
83	84.71	86.1			83	84.71	83.855	-1.71					83	86.1	84.55	-3.1
83	84.71	86.1			83	84.71	83.855	-1.71					83	86.1	84.55	-3.1
83	84.71	86.1			83	84.71	83.855	-1.71					83	86.1	84.55	-3.1
83	84.67	85.98			83	84.67	83.835	-1.67					83	85.98	84.49	-2.98
83	84.67	85.98			83	84.67	83.835	-1.67					83	85.98	84.49	-2.98
83	84.67	85.98			83	84.67	83.835	-1.67					83	85.98	84.49	-2.98
83	84.67	85.98			83	84.67	83.835	-1.67					83	85.98	84.49	-2.98
83	84.67	85.98			83	84.67	83.835	-1.67					83	85.98	84.49	-2.98
83	84.76	85.66			83	84.76	83.88	-1.76					83	85.66	84.33	-2.66
83	84.86	85.6			83	84.86	83.93	-1.86					83	85.6	84.3	-2.6
83	84.86	85.6			83	84.86	83.93	-1.86					83	85.6	84.3	-2.6
83	85.25	85.54			83	85.25	84.125	-2.25					83	85.54	84.27	-2.54
83	85.42	85.58			83	85.42	84.21	-2.42					83	85.58	84.29	-2.58
83	85.42	85.58			83	85.42	84.21	-2.42					83	85.58	84.29	-2.58
83	85.42	85.58			83	85.42	84.21	-2.42					83	85.58	84.29	-2.58
83	86.09	85.83			83	86.09	84.545	-3.09					83	85.83	84.415	-2.83
83	86.09	85.83			83	86.09	84.545	-3.09					83	85.83	84.415	-2.83
83	86.09	85.83			83	86.09	84.545	-3.09					83	85.83	84.415	-2.83
83	86.94	86.23			83	86.94	84.97	-3.94					83	86.23	84.615	-3.23
83	87.27	86.42			83	87.27	85.135	-4.27					83	86.42	84.71	-3.42
84	87.27	86.42			84	87.27	85.635	-3.27					84	86.42	85.21	-2.42
84	87.27	86.42			84	87.27	85.635	-3.27					84	86.42	85.21	-2.42
84	88.4	87.2			84	88.4	86.2	-4.4					84	87.2	85.6	-3.2
84	88.82	87.51			84	88.82	86.41	-4.82					84	87.51	85.755	-3.51
84	88.82	87.51			84	88.82	86.41	-4.82					84	87.51	85.755	-3.51
84	88.82	87.51			84	88.82	86.41	-4.82					84	87.51	85.755	-3.51
84	90.07	88.51			84	90.07	87.035	-6.07					84	88.51	86.255	-4.51
84	90.07	88.51			84	90.07	87.035	-6.07					84	88.51	86.255	-4.51
84	90.83	89.26			84	90.83	87.415	-6.83					84	89.26	86.63	-5.26
84	91.19	89.61			84	91.19	87.595	-7.19					84	89.61	86.805	-5.61
84	91.54	89.95			84	91.54	87.77	-7.54					84	89.95	86.975	-5.95
84	91.86	90.26			84	91.86	87.93	-7.86					84	90.26	87.13	-6.26
85	92.15	90.56			85	92.15	88.575	-7.15					85	90.56	87.78	-5.56
86	92.41	90.82			86	92.41	89.205	-6.41					86	90.82	88.41	-4.82
87	92.63	91.06			87	92.63	89.815	-5.63					87	91.06	89.03	-4.06
89	92.82	91.27			89	92.82	90.91	-3.82					89	91.27	90.135	-2.27
90	92.97	91.47			90	92.97	91.485	-2.97					90	91.47	90.735	-1.47
91	93.08	91.62			91	93.08	92.04	-2.08					91	91.62	91.31	-0.62
92	93.08	91.62			92	93.08	92.54	-1.08					92	91.62	91.81	0.38
93	93.16	91.84			93	93.16	93.08	-0.16					93	91.84	92.42	1.16
93	93.13	91.9			93	93.13	93.065	-0.13					93	91.9	92.45	1.1
93	93.07	91.92			93	93.07	93.035	-0.07					93	91.92	92.46	1.08
93	92.94	91.91			93	92.94	92.97	0.06					93	91.91	92.455	1.09
93	92.78	91.87			93	92.78	92.89	0.22					93	91.87	92.435	1.13
93	92.59	91.77			93	92.59	92.795	0.41					93	91.77	92.385	1.23
93	92.36	91.64			93	92.36	92.68	0.64					93	91.64	92.32	1.36
94	92.36	91.64			94	92.36	93.18	1.64					94	91.64	92.82	2.36
93	92.36	91.64			93	92.36	92.68	0.64					93	91.64	92.32	1.36
93	92.36	91.64			93	92.36	92.68	0.64					93	91.64	92.32	1.36
93	91.2	90.79			93	91.2	92.1	1.8					93	90.79	91.895	2.21
93	90.84	90.51			93	90.84	91.92	2.16					93	90.51	91.755	2.49
93	90.47	90.21			93	90.47	91.735	2.53					93	90.21	91.605	2.79
92	90.47	90.21			92	90.47	91.235	1.53					92	90.21	91.105	1.79
92	90.47	90.21			92	90.47	91.235	1.53					92	90.21	91.105	1.79
92	90.47	90.21			92	90.47	91.235	1.53					92	90.21	91.105	1.79
92	88.49	88.53			92	88.49	90.245	3.51					92	88.53	90.265	3.47
92	88.49	88.53			92	88.49	90.245	3.51					92	88.53	90.265	3.47
91	87.69	87.86			91	87.69	89.345	3.31					91	87.86	89.43	3.14
91	87.3	87.53			91	87.3	89.15	3.7					91	87.53	89.265	3.47
91	86.95	87.2			91	86.95	88.975	4.05					91	87.2	89.1	3.8
90	86.61	86.88			90	86.61	88.305	3.39					90	86.88	88.44	3.12
90	86.3	86.57			90	86.3	88.15	3.7					90	86.57	88.285	3.43
89	86.01	86.27			89	86.01	87.505	2.99					89	86.27	87.635	2.73
89	85.74	86.01			89	85.74	87.37	3.26					89	86.01	87.505	2.99
88	85.5	85.77			88	85.5	86.75	2.5					88	85.77	86.885	2.23
88	85.29	85.56			88	85.29	86.645	2.71					88	85.56	86.78	2.44
87	85.09	85.37			87	85.09	86.045	1.91					87	85.37	86.185	1.63
87	84.93	85.2			87	84.93	85.965	2.07					87	85.2	86.1	1.8
87	84.8	85.05			87	84.8	85.9	2.2					87	85.05	86.025	1.95
87	84.7	84.93			87	84.7	85.85	2.3					87	84.93	85.965	2.07
86	84.63	84.83			86	84.63	85.315	1.37					86	84.83	85.415	1.17
86	84.57	84.75			86	84.57	85.285	1.43					86	84.75	85.375	1.25
86	84.57	84.75			86	84.57	85.285	1.43					86	84.75	85.375	1.25
85	84.57	84.75			85	84.57	84.785	0.43					85	84.75	84.875	0.25
85	84.57	84.75			85	84.57	84.785	0.43					85	84.75	84.875	0.25
85	84.57	84.75			85	84.57	84.785	0.43					85	84.75	84.875	0.25
85	84.57	84.75			85	84.57	84.785	0.43					85	84.75	84.875	0.25
85	84.57	84.75			85	84.57	84.785	0.43					85	84.75	84.875	0.25
85	84.57	84.75			85	84.57	84.785	0.43					85	84.75	84.875	0.25
85	85.2	84.74			85	85.2	85.1	-0.2					85	84.74	84.87	0.26
85	85.34	84.76			85	85.34	85.17	-0.34					85	84.76	84.88	0.24
85	85.34	84.76			85	85.34	85.17	-0.34					85	84.76	84.88	0.24
85	85.6	84.83			85	85.6	85.3	-0.6					85	84.83	84.915	0.17
85	85.6	84.83			85	85.6	85.3	-0.6					85	84.83	84.915	0.17
84	85.82	84.91			84	85.82	84.91	-1.82					84	84.91	84.455	-0.91
84	85.9	84.95			84	85.9	84.95	-1.9					84	84.95	84.475	-0.95
84	85.9	84.95			84	85.9	84.95	-1.9					84	84.95	84.475	-0.95
85	86.02	85.02			85	86.02	85.51	-1.02					85	85.02	85.01	-0.02
85	86.04	85.05			85	86.04	85.52	-1.04					85	85.05	85.025	-0.05
85	86.04	85.05			85	86.04	85.52	-1.04					85	85.05	85.025	-0.05
85	86.04	85.05			85	86.04	85.52	-1.04					85	85.05	85.025	-0.05
85	86.05	85.17			85	86.05	85.525	-1.05					85	85.17	85.085	-0.17
85	86.05	85.17			85	86.05	85.525	-1.05					85	85.17	85.085	-0.17
85	86.05	85.17			85	86.05	85.525	-1.05					85	85.17	85.085	-0.17
85	86.05	85.17			85	86.05	85.525	-1.05					85	85.17	85.085	-0.17
85	85.88	85.38			85	85.88	85.44	-0.88					85	85.38	85.19	-0.38
85	85.88	85.38			85	85.88	85.44	-0.88					85	85.38	85.19	-0.38
85	85.88	85.38			85	85.88	85.44	-0.88					85	85.38	85.19	-0.38
85	85.88	85.38			85	85.88	85.44	-0.88					85	85.38	85.19	-0.38
85	85.65	85.72			85	85.65	85.325	-0.65					85	85.72	85.36	-0.72
85	85.65	85.72			85	85.65	85.325	-0.65					85	85.72	85.36	-0.72
85	85.58	85.94			85	85.58	85.29	-0.58					85	85.94	85.47	-0.94
85	85.58	85.94			85	85.58	85.29	-0.58					85	85.94	85.47	-0.94
86	85.58	85.94			86	85.58	85.79	0.42					86	85.94	85.97	0.06
86	85.58	85.94			86	85.58	85.79	0.42					86	85.94	85.97	0.06
86	85.58	85.94			86	85.58	85.79	0.42					86	85.94	85.97	0.06
86	85.64	86.38			86	85.64	85.82	0.36					86	86.38	86.19	-0.38
86	85.69	86.49			86	85.69	85.845	0.31					86	86.49	86.245	-0.49
86	85.69	86.49			86	85.69	85.845	0.31					86	86.49	86.245	-0.49
86	85.69	86.49			86	85.69	85.845	0.31					86	86.49	86.245	-0.49
86	85.88	86.84			86	85.88	85.94	0.12					86	86.84	86.42	-0.84
86	85.94	86.94			86	85.94	85.97	0.06					86	86.94	86.47	-0.94
85	85.99	87.04			85	85.99	85.495	-0.99					85	87.04	86.02	-2.04
86	85.99	87.04			86	85.99	85.995	0.01					86	87.04	86.52	-1.04
86	86.08	87.24			86	86.08	86.04	-0.08					86	87.24	86.62	-1.24
86	86.1	87.33			86	86.1	86.05	-0.1					86	87.33	86.665	-1.33
85	86.1	87.33			85	86.1	85.55	-1.1					85	87.33	86.165	-2.33
85	86.08	87.46			85	86.08	85.54	-1.08					85	87.46	86.23	-2.46
85	86.05	87.5			85	86.05	85.525	-1.05					85	87.5	86.25	-2.5
85	86.01	87.52			85	86.01	85.505	-1.01					85	87.52	86.26	-2.52
85	86.01	87.52			85	86.01	85.505	-1.01					85	87.52	86.26	-2.52
85	86.01	87.52			85	86.01	85.505	-1.01					85	87.52	86.26	-2.52
85	86.01	87.52			85	86.01	85.505	-1.01					85	87.52	86.26	-2.52
85	86.01	87.52			85	86.01	85.505	-1.01					85	87.52	86.26	-2.52
85	85.56	87.61			85	85.56	85.28	-0.56					85	87.61	86.305	-2.61
85	85.56	87.61			85	85.56	85.28	-0.56					85	87.61	86.305	-2.61
85	85.56	87.61			85	85.56	85.28	-0.56					85	87.61	86.305	-2.61
85	85.56	87.61			85	85.56	85.28	-0.56					85	87.61	86.305	-2.61
85	85.56	87.61			85	85.56	85.28	-0.56					85	87.61	86.305	-2.61
85	84.94	87.48			85	84.94	84.97	0.06					85	87.48	86.24	-2.48
85	84.94	87.48			85	84.94	84.97	0.06					85	87.48	86.24	-2.48
85	84.94	87.48			85	84.94	84.97	0.06					85	87.48	86.24	-2.48
85	84.77	87.34			85	84.77	84.885	0.23					85	87.34	86.17	-2.34
85	84.65	87.14			85	84.65	84.825	0.35					85	87.14	86.07	-2.14
85	84.62	87.03			85	84.62	84.81	0.38					85	87.03	86.015	-2.03
84	84.59	86.91			84	84.59	84.295	-0.59					84	86.91	85.455	-2.91
84	84.59	86.91			84	84.59	84.295	-0.59					84	86.91	85.455	-2.91
84	84.56	86.65			84	84.56	84.28	-0.56					84	86.65	85.325	-2.65
84	84.55	86.51			84	84.55	84.275	-0.55					84	86.51	85.255	-2.51
83	84.57	86.35			83	84.57	83.785	-1.57					83	86.35	84.675	-3.35
83	84.61	86.18			83	84.61	83.805	-1.61					83	86.18	84.59	-3.18
83	84.67	85.98			83	84.67	83.835	-1.67					83	85.98	84.49	-2.98
82	84.67	85.98			82	84.67	83.335	-2.67					82	85.98	83.99	-3.98
82	84.79	85.55			82	84.79	83.395	-2.79					82	85.55	83.775	-3.55
82	84.79	85.55			82	84.79	83.395	-2.79					82	85.55	83.775	-3.55
81	84.79	85.55			81	84.79	82.895	-3.79					81	85.55	83.275	-4.55
81	85.01	84.97			81	85.01	83.005	-4.01					81	84.97	82.985	-3.97
81	85.06	84.8			81	85.06	83.03	-4.06					81	84.8	82.9	-3.8
80	85.13	84.65			80	85.13	82.565	-5.13					80	84.65	82.325	-4.65
80	85.18	84.5			80	85.18	82.59	-5.18					80	84.5	82.25	-4.5
81	85.23	84.38			81	85.23	83.115	-4.23					81	84.38	82.69	-3.38
81	85.27	84.27			81	85.27	83.135	-4.27					81	84.27	82.635	-3.27
81	85.27	84.27			81	85.27	83.135	-4.27					81	84.27	82.635	-3.27
81	85.31	84.09			81	85.31	83.155	-4.31					81	84.09	82.545	-3.09
81	85.34	84.04			81	85.34	83.17	-4.34					81	84.04	82.52	-3.04
81	85.34	84.04			81	85.34	83.17	-4.34					81	84.04	82.52	-3.04
81	85.39	83.96			81	85.39	83.195	-4.39					81	83.96	82.48	-2.96
81	85.42	83.93			81	85.42	83.21	-4.42					81	83.93	82.465	-2.93
81	85.46	83.94			81	85.46	83.23	-4.46					81	83.94	82.47	-2.94
81	85.49	83.97			81	85.49	83.245	-4.49					81	83.97	82.485	-2.97
81	85.52	84.04			81	85.52	83.26	-4.52					81	84.04	82.52	-3.04
82	85.57	84.16			82	85.57	83.785	-3.57					82	84.16	83.08	-2.16
82	85.62	84.31			82	85.62	83.81	-3.62					82	84.31	83.155	-2.31
82	85.62	84.31			82	85.62	83.81	-3.62					82	84.31	83.155	-2.31
83	85.72	84.61			83	85.72	84.36	-2.72					83	84.61	83.805	-1.61
83	85.76	84.73			83	85.76	84.38	-2.76					83	84.73	83.865	-1.73
84	85.81	84.86			84	85.81	84.905	-1.81					84	84.86	84.43	-0.86
84	85.81	84.86			84	85.81	84.905	-1.81					84	84.86	84.43	-0.86
84	85.81	84.86			84	85.81	84.905	-1.81					84	84.86	84.43	-0.86
84	85.99	85.24			84	85.99	84.995	-1.99					84	85.24	84.62	-1.24
84	85.99	85.24			84	85.99	84.995	-1.99					84	85.24	84.62	-1.24
84	86.14	85.48			84	86.14	85.07	-2.14					84	85.48	84.74	-1.48
84	86.23	85.61			84	86.23	85.115	-2.23					84	85.61	84.805	-1.61
84	86.23	85.61			84	86.23	85.115	-2.23					84	85.61	84.805	-1.61
84	86.51	85.88			84	86.51	85.255	-2.51					84	85.88	84.94	-1.88
84	86.58	85.96			84	86.58	85.29	-2.58					84	85.96	84.98	-1.96
84	86.65	86.05			84	86.65	85.325	-2.65					84	86.05	85.025	-2.05
84	86.65	86.05			84	86.65	85.325	-2.65					84	86.05	85.025	-2.05
84	86.75	86.23			84	86.75	85.375	-2.75					84	86.23	85.115	-2.23
84	86.79	86.29			84	86.79	85.395	-2.79					84	86.29	85.145	-2.29
84	86.79	86.29			84	86.79	85.395	-2.79					84	86.29	85.145	-2.29
84	86.79	86.29			84	86.79	85.395	-2.79					84	86.29	85.145	-2.29
84	86.84	86.3			84	86.84	85.42	-2.84					84	86.3	85.15	-2.3
84	86.84	86.32			84	86.84	85.42	-2.84					84	86.32	85.16	-2.32
84	86.84	86.38			84	86.84	85.42	-2.84					84	86.38	85.19	-2.38
84	86.82	86.41			84	86.82	85.41	-2.82					84	86.41	85.205	-2.41
84	86.8	86.44			84	86.8	85.4	-2.8					84	86.44	85.22	-2.44
85	86.78	86.45			85	86.78	85.89	-1.78					85	86.45	85.725	-1.45
85	86.75	86.47			85	86.75	85.875	-1.75					85	86.47	85.735	-1.47
85	86.72	86.49			85	86.72	85.86	-1.72					85	86.49	85.745	-1.49
85	86.68	86.5			85	86.68	85.84	-1.68					85	86.5	85.75	-1.5
85	86.65	86.53			85	86.65	85.825	-1.65					85	86.53	85.765	-1.53
85	86.62	86.56			85	86.62	85.81	-1.62					85	86.56	85.78	-1.56
85	86.57	86.61			85	86.57	85.785	-1.57					85	86.61	85.805	-1.61
85	86.54	86.66			85	86.54	85.77	-1.54					85	86.66	85.83	-1.66
85	86.51	86.7			85	86.51	85.755	-1.51					85	86.7	85.85	-1.7
85	86.5	86.74			85	86.5	85.75	-1.5					85	86.74	85.87	-1.74
85	86.48	86.78			85	86.48	85.74	-1.48					85	86.78	85.89	-1.78
85	86.46	86.81			85	86.46	85.73	-1.46					85	86.81	85.905	-1.81
85	86.43	86.84			85	86.43	85.715	-1.43					85	86.84	85.92	-1.84
85	86.4	86.88			85	86.4	85.7	-1.4					85	86.88	85.94	-1.88
85	86.38	86.94			85	86.38	85.69	-1.38					85	86.94	85.97	-1.94
85	86.37	86.99			85	86.37	85.685	-1.37					85	86.99	85.995	-1.99
85	86.36	87.02			85	86.36	85.68	-1.36					85	87.02	86.01	-2.02
85	86.35	87.02			85	86.35	85.675	-1.35					85	87.02	86.01	-2.02
85	86.34	87.04			85	86.34	85.67	-1.34					85	87.04	86.02	-2.04
85	86.34	87.06			85	86.34	85.67	-1.34					85	87.06	86.03	-2.06
85	86.33	87.1			85	86.33	85.665	-1.33					85	87.1	86.05	-2.1
85	86.32	87.14			85	86.32	85.66	-1.32					85	87.14	86.07	-2.14
85	86.32	87.17			85	86.32	85.66	-1.32					85	87.17	86.085	-2.17
85	86.32	87.17			85	86.32	85.66	-1.32					85	87.17	86.085	-2.17
85	86.32	87.17			85	86.32	85.66	-1.32					85	87.17	86.085	-2.17
85	86.32	87.17			85	86.32	85.66	-1.32					85	87.17	86.085	-2.17
85	86.31	87.2			85	86.31	85.655	-1.31					85	87.2	86.1	-2.2
85	86.3	87.2			85	86.3	85.65	-1.3					85	87.2	86.1	-2.2
84	86.27	87.21			84	86.27	85.135	-2.27					84	87.21	85.605	-3.21
85	86.27	87.21			85	86.27	85.635	-1.27					85	87.21	86.105	-2.21
84	86.27	87.21			84	86.27	85.135	-2.27					84	87.21	85.605	-3.21
84	86.3	87.2			84	86.3	85.15	-2.3					84	87.2	85.6	-3.2
84	86.3	87.2			84	86.3	85.15	-2.3					84	87.2	85.6	-3.2
85	86.3	87.2			85	86.3	85.65	-1.3					85	87.2	86.1	-2.2
85	86.3	87.2			85	86.3	85.65	-1.3					85	87.2	86.1	-2.2
85	86.41	87.18			85	86.41	85.705	-1.41					85	87.18	86.09	-2.18
85	86.43	87.19			85	86.43	85.715	-1.43					85	87.19	86.095	-2.19
85	86.46	87.19			85	86.46	85.73	-1.46					85	87.19	86.095	-2.19
84	86.46	87.19			84	86.46	85.23	-2.46					84	87.19	85.595	-3.19
85	86.46	87.19			85	86.46	85.73	-1.46					85	87.19	86.095	-2.19
85	86.46	87.19			85	86.46	85.73	-1.46					85	87.19	86.095	-2.19
85	86.61	87.08			85	86.61	85.805	-1.61					85	87.08	86.04	-2.08
85	86.61	87.08			85	86.61	85.805	-1.61					85	87.08	86.04	-2.08
85	86.61	87.08			85	86.61	85.805	-1.61					85	87.08	86.04	-2.08
85	86.61	87.08			85	86.61	85.805	-1.61					85	87.08	86.04	-2.08
85	86.61	87.08			85	86.61	85.805	-1.61					85	87.08	86.04	-2.08
85	86.9	87.06			85	86.9	85.95	-1.9					85	87.06	86.03	-2.06
85	86.9	87.06			85	86.9	85.95	-1.9					85	87.06	86.03	-2.06
85	86.9	87.06			85	86.9	85.95	-1.9					85	87.06	86.03	-2.06
85	86.9	87.06			85	86.9	85.95	-1.9					85	87.06	86.03	-2.06
85	86.9	87.06			85	86.9	85.95	-1.9					85	87.06	86.03	-2.06
85	86.9	87.06			85	86.9	85.95	-1.9					85	87.06	86.03	-2.06
85	87.17	87			85	87.17	86.085	-2.17					85	87	86	-2
85	87.19	86.98			85	87.19	86.095	-2.19					85	86.98	85.99	-1.98
85	87.19	86.98			85	87.19	86.095	-2.19					85	86.98	85.99	-1.98
85	87.22	86.93			85	87.22	86.11	-2.22					85	86.93	85.965	-1.93
85	87.24	86.9			85	87.24	86.12	-2.24					85	86.9	85.95	-1.9
84	87.24	86.87			84	87.24	85.62	-3.24					84	86.87	85.435	-2.87
85	87.24	86.87			85	87.24	86.12	-2.24					85	86.87	85.935	-1.87
85	87.24	86.87			85	87.24	86.12	-2.24					85	86.87	85.935	-1.87
85	87.24	86.87			85	87.24	86.12	-2.24					85	86.87	85.935	-1.87
85	87.23	86.88			85	87.23	86.115	-2.23					85	86.88	85.94	-1.88
85	87.23	86.88			85	87.23	86.115	-2.23					85	86.88	85.94	-1.88
85	87.2	86.86			85	87.2	86.1	-2.2					85	86.86	85.93	-1.86
85	87.2	86.86			85	87.2	86.1	-2.2					85	86.86	85.93	-1.86
85	87.07	86.81			85	87.07	86.035	-2.07					85	86.81	85.905	-1.81
85	86.99	86.78			85	86.99	85.995	-1.99					85	86.78	85.89	-1.78
85	86.82	86.74			85	86.82	85.91	-1.82					85	86.74	85.87	-1.74
85	86.82	86.74			85	86.82	85.91	-1.82					85	86.74	85.87	-1.74
85	86.68	86.71			85	86.68	85.84	-1.68					85	86.71	85.855	-1.71
85	86.68	86.71			85	86.68	85.84	-1.68					85	86.71	85.855	-1.71
85	86.65	86.66			85	86.65	85.825	-1.65					85	86.66	85.83	-1.66
85	86.65	86.66			85	86.65	85.825	-1.65					85	86.66	85.83	-1.66
85	86.65	86.66			85	86.65	85.825	-1.65					85	86.66	85.83	-1.66
85	86.65	86.66			85	86.65	85.825	-1.65					85	86.66	85.83	-1.66
85	86.65	86.66			85	86.65	85.825	-1.65					85	86.66	85.83	-1.66
85	86.65	86.66			85	86.65	85.825	-1.65					85	86.66	85.83	-1.66
85	86.69	86.75			85	86.69	85.845	-1.69					85	86.75	85.875	-1.75
85	86.69	86.75			85	86.69	85.845	-1.69					85	86.75	85.875	-1.75
84	86.75	86.78			84	86.75	85.375	-2.75					84	86.78	85.39	-2.78
84	86.79	86.82			84	86.79	85.395	-2.79					84	86.82	85.41	-2.82
84	86.79	86.82			84	86.79	85.395	-2.79					84	86.82	85.41	-2.82
84	86.79	86.82			84	86.79	85.395	-2.79					84	86.82	85.41	-2.82
84	86.79	86.82			84	86.79	85.395	-2.79					84	86.82	85.41	-2.82
84	86.79	86.82			84	86.79	85.395	-2.79					84	86.82	85.41	-2.82
84	86.79	86.82			84	86.79	85.395	-2.79					84	86.82	85.41	-2.82
84	87.3	87.08			84	87.3	85.65	-3.3					84	87.08	85.54	-3.08
84	87.4	87.09			84	87.4	85.7	-3.4					84	87.09	85.545	-3.09
85	87.4	87.09			85	87.4	86.2	-2.4					85	87.09	86.045	-2.09
85	87.4	87.09			85	87.4	86.2	-2.4					85	87.09	86.045	-2.09
85	87.4	87.09			85	87.4	86.2	-2.4					85	87.09	86.045	-2.09
85	87.4	87.09			85	87.4	86.2	-2.4					85	87.09	86.045	-2.09
85	87.4	87.09			85	87.4	86.2	-2.4					85	87.09	86.045	-2.09
85	87.4	87.09			85	87.4	86.2	-2.4					85	87.09	86.045	-2.09
85	87.4	87.09			85	87.4	86.2	-2.4					85	87.09	86.045	-2.09
85	87.4	87.09			85	87.4	86.2	-2.4					85	87.09	86.045	-2.09
85	87.4	87.09			85	87.4	86.2	-2.4					85	87.09	86.045	-2.09
85	87.4	87.09			85	87.4	86.2	-2.4					85	87.09	86.045	-2.09
85	87.4	87.09			85	87.4	86.2	-2.4					85	87.09	86.045	-2.09
85	87.4	87.09			85	87.4	86.2	-2.4					85	87.09	86.045	-2.09
85	87.13	86.37			85	87.13	86.065	-2.13					85	86.37	85.685	-1.37
85	87.13	86.37			85	87.13	86.065	-2.13					85	86.37	85.685	-1.37
85	87.13	86.37			85	87.13	86.065	-2.13					85	86.37	85.685	-1.37
85	87.13	86.37			85	87.13	86.065	-2.13					85	86.37	85.685	-1.37
85	86.65	85.85			85	86.65	85.825	-1.65					85	85.85	85.425	-0.85
85	86.52	85.74			85	86.52	85.76	-1.52					85	85.74	85.37	-0.74
84	86.41	85.64			84	86.41	85.205	-2.41					84	85.64	84.82	-1.64
85	86.29	85.56			85	86.29	85.645	-1.29					85	85.56	85.28	-0.56
84	86.29	85.56			84	86.29	85.145	-2.29					84	85.56	84.78	-1.56
84	86.29	85.56			84	86.29	85.145	-2.29					84	85.56	84.78	-1.56
84	85.93	85.37			84	85.93	84.965	-1.93					84	85.37	84.685	-1.37
84	85.93	85.37			84	85.93	84.965	-1.93					84	85.37	84.685	-1.37
84	85.93	85.37			84	85.93	84.965	-1.93					84	85.37	84.685	-1.37
84	85.93	85.37			84	85.93	84.965	-1.93					84	85.37	84.685	-1.37
84	85.93	85.37			84	85.93	84.965	-1.93					84	85.37	84.685	-1.37
84	85.93	85.37			84	85.93	84.965	-1.93					84	85.37	84.685	-1.37
84	86.2	85.47			84	86.2	85.1	-2.2					84	85.47	84.735	-1.47
84	86.32	85.53			84	86.32	85.16	-2.32					84	85.53	84.765	-1.53
83	86.32	85.53			83	86.32	84.66	-3.32					83	85.53	84.265	-2.53
83	86.32	85.53			83	86.32	84.66	-3.32					83	85.53	84.265	-2.53
83	86.68	85.78			83	86.68	84.84	-3.68					83	85.78	84.39	-2.78
83	86.68	85.78			83	86.68	84.84	-3.68					83	85.78	84.39	-2.78
84	86.89	85.97			84	86.89	85.445	-2.89					84	85.97	84.985	-1.97
84	86.99	86.07			84	86.99	85.495	-2.99					84	86.07	85.035	-2.07
84	86.99	86.07			84	86.99	85.495	-2.99					84	86.07	85.035	-2.07
84	87.14	86.28			84	87.14	85.57	-3.14					84	86.28	85.14	-2.28
84	87.14	86.28			84	87.14	85.57	-3.14					84	86.28	85.14	-2.28
84	87.14	86.28			84	87.14	85.57	-3.14					84	86.28	85.14	-2.28
84	87.35	86.54			84	87.35	85.675	-3.35					84	86.54	85.27	-2.54
84	87.39	86.59			84	87.39	85.695	-3.39					84	86.59	85.295	-2.59
84	87.39	86.59			84	87.39	85.695	-3.39					84	86.59	85.295	-2.59
85	87.41	86.64			85	87.41	86.205	-2.41					85	86.64	85.82	-1.64
85	87.36	86.64			85	87.36	86.18	-2.36					85	86.64	85.82	-1.64
85	87.27	86.63			85	87.27	86.135	-2.27					85	86.63	85.815	-1.63
85	87.27	86.63			85	87.27	86.135	-2.27					85	86.63	85.815	-1.63
86	87.27	86.63			86	87.27	86.635	-1.27					86	86.63	86.315	-0.63
86	87.27	86.63			86	87.27	86.635	-1.27					86	86.63	86.315	-0.63
86	87.27	86.63			86	87.27	86.635	-1.27					86	86.63	86.315	-0.63
86	87.27	86.63			86	87.27	86.635	-1.27					86	86.63	86.315	-0.63
86	86.36	86.31			86	86.36	86.18	-0.36					86	86.31	86.155	-0.31
86	86.36	86.31			86	86.36	86.18	-0.36					86	86.31	86.155	-0.31
86	86.36	86.31			86	86.36	86.18	-0.36					86	86.31	86.155	-0.31
86	85.95	85.99			86	85.95	85.975	0.05					86	85.99	85.995	0.01
86	85.83	85.87			86	85.83	85.915	0.17					86	85.87	85.935	0.13
86	85.83	85.87			86	85.83	85.915	0.17					86	85.87	85.935	0.13
86	85.83	85.87			86	85.83	85.915	0.17					86	85.87	85.935	0.13
86	85.55	85.5			86	85.55	85.775	0.45					86	85.5	85.75	0.5
86	85.46	85.39			86	85.46	85.73	0.54					86	85.39	85.695	0.61
86	85.39	85.28			86	85.39	85.695	0.61					86	85.28	85.64	0.72
85	85.33	85.18			85	85.33	85.165	-0.33					85	85.18	85.09	-0.18
85	85.3	85.09			85	85.3	85.15	-0.3					85	85.09	85.045	-0.09
85	85.32	85			85	85.32	85.16	-0.32					85	85	85	0
85	85.38	85			85	85.38	85.19	-0.38					85	85	85	0
85	85.47	85.02			85	85.47	85.235	-0.47					85	85.02	85.01	-0.02
85	85.47	85.02			85	85.47	85.235	-0.47					85	85.02	85.01	-0.02
84	85.71	85.11			84	85.71	84.855	-1.71					84	85.11	84.555	-1.11
84	85.71	85.11			84	85.71	84.855	-1.71					84	85.11	84.555	-1.11
84	85.98	85.23			84	85.98	84.99	-1.98					84	85.23	84.615	-1.23
84	85.98	85.23			84	85.98	84.99	-1.98					84	85.23	84.615	-1.23
84	86.25	85.36			84	86.25	85.125	-2.25					84	85.36	84.68	-1.36
84	86.25	85.36			84	86.25	85.125	-2.25					84	85.36	84.68	-1.36
83	86.5	85.55			83	86.5	84.75	-3.5					83	85.55	84.275	-2.55
83	86.61	85.65			83	86.61	84.805	-3.61					83	85.65	84.325	-2.65
83	86.71	85.74			83	86.71	84.855	-3.71					83	85.74	84.37	-2.74
83	86.8	85.82			83	86.8	84.9	-3.8					83	85.82	84.41	-2.82
83	86.8	85.82			83	86.8	84.9	-3.8					83	85.82	84.41	-2.82
83	86.8	85.82			83	86.8	84.9	-3.8					83	85.82	84.41	-2.82
83	87.03	86.05			83	87.03	85.015	-4.03					83	86.05	84.525	-3.05
83	87.03	86.05			83	87.03	85.015	-4.03					83	86.05	84.525	-3.05
84	87.03	86.05			84	87.03	85.515	-3.03					84	86.05	85.025	-2.05
84	87.03	86.05			84	87.03	85.515	-3.03					84	86.05	85.025	-2.05
84	87.19	86.28			84	87.19	85.595	-3.19					84	86.28	85.14	-2.28
84	87.19	86.28			84	87.19	85.595	-3.19					84	86.28	85.14	-2.28
84	87.13	86.2			84	87.13	85.565	-3.13					84	86.2	85.1	-2.2
84	87.13	86.2			84	87.13	85.565	-3.13					84	86.2	85.1	-2.2
84	87	86.04			84	87	85.5	-3					84	86.04	85.02	-2.04
84	87	86.04			84	87	85.5	-3					84	86.04	85.02	-2.04
85	86.81	85.86			85	86.81	85.905	-1.81					85	85.86	85.43	-0.86
85	86.69	85.78			85	86.69	85.845	-1.69					85	85.78	85.39	-0.78
85	86.69	85.78			85	86.69	85.845	-1.69					85	85.78	85.39	-0.78
85	86.69	85.78			85	86.69	85.845	-1.69					85	85.78	85.39	-0.78
85	86.69	85.78			85	86.69	85.845	-1.69					85	85.78	85.39	-0.78
85	86.09	85.32			85	86.09	85.545	-1.09					85	85.32	85.16	-0.32
85	85.94	85.18			85	85.94	85.47	-0.94					85	85.18	85.09	-0.18
85	85.79	85.04			85	85.79	85.395	-0.79					85	85.04	85.02	-0.04
85	85.64	84.91			85	85.64	85.32	-0.64					85	84.91	84.955	0.09
85	85.64	84.91			85	85.64	85.32	-0.64					85	84.91	84.955	0.09
85	85.64	84.91			85	85.64	85.32	-0.64					85	84.91	84.955	0.09
85	85.23	84.52			85	85.23	85.115	-0.23					85	84.52	84.76	0.48
85	85.07	84.38			85	85.07	85.035	-0.07					85	84.38	84.69	0.62
84	84.92	84.27			84	84.92	84.46	-0.92					84	84.27	84.135	-0.27
84	84.92	84.27			84	84.92	84.46	-0.92					84	84.27	84.135	-0.27
84	84.48	84.06			84	84.48	84.24	-0.48					84	84.06	84.03	-0.06
84	84.36	84.04			84	84.36	84.18	-0.36					84	84.04	84.02	-0.04
84	84.25	84.02			84	84.25	84.125	-0.25					84	84.02	84.01	-0.02
84	84.25	84.02			84	84.25	84.125	-0.25					84	84.02	84.01	-0.02
84	84.1	84			84	84.1	84.05	-0.1					84	84	84	0
84	84.1	84			84	84.1	84.05	-0.1					84	84	84	0
83	84.1	84			83	84.1	83.55	-1.1					83	84	83.5	-1
83	84.1	84			83	84.1	83.55	-1.1					83	84	83.5	-1
83	84.1	84			83	84.1	83.55	-1.1					83	84	83.5	-1
83	84.1	84			83	84.1	83.55	-1.1					83	84	83.5	-1
83	84.08	84.16			83	84.08	83.54	-1.08					83	84.16	83.58	-1.16
83	84.08	84.16			83	84.08	83.54	-1.08					83	84.16	83.58	-1.16
83	84.08	84.16			83	84.08	83.54	-1.08					83	84.16	83.58	-1.16
83	84.08	84.16			83	84.08	83.54	-1.08					83	84.16	83.58	-1.16
83	84.21	84.44			83	84.21	83.605	-1.21					83	84.44	83.72	-1.44
83	84.21	84.44			83	84.21	83.605	-1.21					83	84.44	83.72	-1.44
83	84.21	84.44			83	84.21	83.605	-1.21					83	84.44	83.72	-1.44
83	84.21	84.44			83	84.21	83.605	-1.21					83	84.44	83.72	-1.44
83	84.42	84.74			83	84.42	83.71	-1.42					83	84.74	83.87	-1.74
83	84.42	84.74			83	84.42	83.71	-1.42					83	84.74	83.87	-1.74
83	84.42	84.74			83	84.42	83.71	-1.42					83	84.74	83.87	-1.74
83	84.63	84.87			83	84.63	83.815	-1.63					83	84.87	83.935	-1.87
83	84.68	84.89			83	84.68	83.84	-1.68					83	84.89	83.945	-1.89
83	84.73	84.9			83	84.73	83.865	-1.73					83	84.9	83.95	-1.9
83	84.73	84.9			83	84.73	83.865	-1.73					83	84.9	83.95	-1.9
83	84.73	84.9			83	84.73	83.865	-1.73					83	84.9	83.95	-1.9
83	84.73	84.9			83	84.73	83.865	-1.73					83	84.9	83.95	-1.9
83	84.73	84.9			83	84.73	83.865	-1.73					83	84.9	83.95	-1.9
83	84.76	84.99			83	84.76	83.88	-1.76					83	84.99	83.995	-1.99
83	84.76	84.99			83	84.76	83.88	-1.76					83	84.99	83.995	-1.99
83	84.7	84.96			83	84.7	83.85	-1.7					83	84.96	83.98	-1.96
83	84.69	84.95			83	84.69	83.845	-1.69					83	84.95	83.975	-1.95
83	84.69	84.95			83	84.69	83.845	-1.69					83	84.95	83.975	-1.95
83	84.69	84.95			83	84.69	83.845	-1.69					83	84.95	83.975	-1.95
83	84.69	84.95			83	84.69	83.845	-1.69					83	84.95	83.975	-1.95
83	84.69	84.95			83	84.69	83.845	-1.69					83	84.95	83.975	-1.95
83	84.62	84.83			83	84.62	83.81	-1.62					83	84.83	83.915	-1.83
83	84.62	84.83			83	84.62	83.81	-1.62					83	84.83	83.915	-1.83
84	84.62	84.83			84	84.62	84.31	-0.62					84	84.83	84.415	-0.83
84	84.54	84.74			84	84.54	84.27	-0.54					84	84.74	84.37	-0.74
84	84.48	84.71			84	84.48	84.24	-0.48					84	84.71	84.355	-0.71
83	84.45	84.7			83	84.45	83.725	-1.45					83	84.7	83.85	-1.7
84	84.45	84.7			84	84.45	84.225	-0.45					84	84.7	84.35	-0.7
83	84.45	84.7			83	84.45	83.725	-1.45					83	84.7	83.85	-1.7
83	84.45	84.7			83	84.45	83.725	-1.45					83	84.7	83.85	-1.7
83	84.39	84.58			83	84.39	83.695	-1.39					83	84.58	83.79	-1.58
83	84.39	84.58			83	84.39	83.695	-1.39					83	84.58	83.79	-1.58
83	84.39	84.58			83	84.39	83.695	-1.39					83	84.58	83.79	-1.58
83	84.39	84.58			83	84.39	83.695	-1.39					83	84.58	83.79	-1.58
83	84.39	84.58			83	84.39	83.695	-1.39					83	84.58	83.79	-1.58
83	84.39	84.58			83	84.39	83.695	-1.39					83	84.58	83.79	-1.58
83	84.39	84.34			83	84.39	83.695	-1.39					83	84.34	83.67	-1.34
83	84.39	84.31			83	84.39	83.695	-1.39					83	84.31	83.655	-1.31
83	84.4	84.29			83	84.4	83.7	-1.4					83	84.29	83.645	-1.29
83	84.4	84.29			83	84.4	83.7	-1.4					83	84.29	83.645	-1.29
83	84.46	84.24			83	84.46	83.73	-1.46					83	84.24	83.62	-1.24
83	84.46	84.24			83	84.46	83.73	-1.46					83	84.24	83.62	-1.24
83	84.56	84.18			83	84.56	83.78	-1.56					83	84.18	83.59	-1.18
83	84.56	84.18			83	84.56	83.78	-1.56					83	84.18	83.59	-1.18
83	84.56	84.18			83	84.56	83.78	-1.56					83	84.18	83.59	-1.18
83	84.56	84.18			83	84.56	83.78	-1.56					83	84.18	83.59	-1.18
83	84.56	84.18			83	84.56	83.78	-1.56					83	84.18	83.59	-1.18
83	84.78	84.01			83	84.78	83.89	-1.78					83	84.01	83.505	-1.01
83	84.78	84.01			83	84.78	83.89	-1.78					83	84.01	83.505	-1.01
83	84.78	84.01			83	84.78	83.89	-1.78					83	84.01	83.505	-1.01
83	84.78	84.01			83	84.78	83.89	-1.78					83	84.01	83.505	-1.01
83	84.94	84.08			83	84.94	83.97	-1.94					83	84.08	83.54	-1.08
83	84.94	84.08			83	84.94	83.97	-1.94					83	84.08	83.54	-1.08
83	84.94	84.08			83	84.94	83.97	-1.94					83	84.08	83.54	-1.08
83	84.94	84.08			83	84.94	83.97	-1.94					83	84.08	83.54	-1.08
83	85.03	84.26			83	85.03	84.015	-2.03					83	84.26	83.63	-1.26
83	85.04	84.28			83	85.04	84.02	-2.04					83	84.28	83.64	-1.28
83	85.04	84.32			83	85.04	84.02	-2.04					83	84.32	83.66	-1.32
83	85.04	84.32			83	85.04	84.02	-2.04					83	84.32	83.66	-1.32
83	85.04	84.32			83	85.04	84.02	-2.04					83	84.32	83.66	-1.32
83	84.99	84.47			83	84.99	83.995	-1.99					83	84.47	83.735	-1.47
83	84.95	84.52			83	84.95	83.975	-1.95					83	84.52	83.76	-1.52
83	84.9	84.57			83	84.9	83.95	-1.9					83	84.57	83.785	-1.57
83	84.86	84.61			83	84.86	83.93	-1.86					83	84.61	83.805	-1.61
83	84.86	84.61			83	84.86	83.93	-1.86					83	84.61	83.805	-1.61
82	84.86	84.61			82	84.86	83.43	-2.86					82	84.61	83.305	-2.61
82	84.86	84.61			82	84.86	83.43	-2.86					82	84.61	83.305	-2.61
82	84.84	84.87			82	84.84	83.42	-2.84					82	84.87	83.435	-2.87
82	84.85	84.9			82	84.85	83.425	-2.85					82	84.9	83.45	-2.9
82	84.85	84.9			82	84.85	83.425	-2.85					82	84.9	83.45	-2.9
82	84.85	84.9			82	84.85	83.425	-2.85					82	84.9	83.45	-2.9
82	84.85	84.9			82	84.85	83.425	-2.85					82	84.9	83.45	-2.9
82	84.82	84.84			82	84.82	83.41	-2.82					82	84.84	83.42	-2.84
82	84.82	84.84			82	84.82	83.41	-2.82					82	84.84	83.42	-2.84
82	84.82	84.84			82	84.82	83.41	-2.82					82	84.84	83.42	-2.84
82	84.82	84.84			82	84.82	83.41	-2.82					82	84.84	83.42	-2.84
82	84.78	84.75			82	84.78	83.39	-2.78					82	84.75	83.375	-2.75
82	84.77	84.7			82	84.77	83.385	-2.77					82	84.7	83.35	-2.7
83	84.75	84.66			83	84.75	83.875	-1.75					83	84.66	83.83	-1.66
83	84.74	84.63			83	84.74	83.87	-1.74					83	84.63	83.815	-1.63
83	84.74	84.63			83	84.74	83.87	-1.74					83	84.63	83.815	-1.63
83	84.74	84.63			83	84.74	83.87	-1.74					83	84.63	83.815	-1.63
83	84.75	84.58			83	84.75	83.875	-1.75					83	84.58	83.79	-1.58
83	84.75	84.58			83	84.75	83.875	-1.75					83	84.58	83.79	-1.58
84	84.74	84.6			84	84.74	84.37	-0.74					84	84.6	84.3	-0.6
84	84.74	84.6			84	84.74	84.37	-0.74					84	84.6	84.3	-0.6
84	84.74	84.6			84	84.74	84.37	-0.74					84	84.6	84.3	-0.6
84	84.58	84.59			84	84.58	84.29	-0.58					84	84.59	84.295	-0.59
84	84.51	84.59			84	84.51	84.255	-0.51					84	84.59	84.295	-0.59
84	84.44	84.59			84	84.44	84.22	-0.44					84	84.59	84.295	-0.59
84	84.44	84.59			84	84.44	84.22	-0.44					84	84.59	84.295	-0.59
84	84.44	84.59			84	84.44	84.22	-0.44					84	84.59	84.295	-0.59
84	84.44	84.59			84	84.44	84.22	-0.44					84	84.59	84.295	-0.59
84	84.2	84.68			84	84.2	84.1	-0.2					84	84.68	84.34	-0.68
84	84.18	84.72			84	84.18	84.09	-0.18					84	84.72	84.36	-0.72
84	84.18	84.72			84	84.18	84.09	-0.18					84	84.72	84.36	-0.72
84	84.17	84.81			84	84.17	84.085	-0.17					84	84.81	84.405	-0.81
84	84.17	84.87			84	84.17	84.085	-0.17					84	84.87	84.435	-0.87
84	84.19	84.92			84	84.19	84.095	-0.19					84	84.92	84.46	-0.92
84	84.19	84.92			84	84.19	84.095	-0.19					84	84.92	84.46	-0.92
83	84.19	84.92			83	84.19	83.595	-1.19					83	84.92	83.96	-1.92
83	84.19	84.92			83	84.19	83.595	-1.19					83	84.92	83.96	-1.92
83	84.19	84.92			83	84.19	83.595	-1.19					83	84.92	83.96	-1.92
83	84.19	84.92			83	84.19	83.595	-1.19					83	84.92	83.96	-1.92
83	84.19	84.92			83	84.19	83.595	-1.19					83	84.92	83.96	-1.92
83	84.27	84.87			83	84.27	83.635	-1.27					83	84.87	83.935	-1.87
83	84.29	84.8			83	84.29	83.645	-1.29					83	84.8	83.9	-1.8
83	84.29	84.8			83	84.29	83.645	-1.29					83	84.8	83.9	-1.8
83	84.29	84.8			83	84.29	83.645	-1.29					83	84.8	83.9	-1.8
83	84.39	84.46			83	84.39	83.695	-1.39					83	84.46	83.73	-1.46
83	84.42	84.36			83	84.42	83.71	-1.42					83	84.36	83.68	-1.36
83	84.42	84.36			83	84.42	83.71	-1.42					83	84.36	83.68	-1.36
83	84.42	84.36			83	84.42	83.71	-1.42					83	84.36	83.68	-1.36
83	84.47	84.04			83	84.47	83.735	-1.47					83	84.04	83.52	-1.04
83	84.47	84.04			83	84.47	83.735	-1.47					83	84.04	83.52	-1.04
83	84.47	84.04			83	84.47	83.735	-1.47					83	84.04	83.52	-1.04
83	84.48	83.74			83	84.48	83.74	-1.48					83	83.74	83.37	-0.74
83	84.48	83.74			83	84.48	83.74	-1.48					83	83.74	83.37	-0.74
83	84.48	83.74			83	84.48	83.74	-1.48					83	83.74	83.37	-0.74
83	84.48	83.74			83	84.48	83.74	-1.48					83	83.74	83.37	-0.74
83	84.39	83.38			83	84.39	83.695	-1.39					83	83.38	83.19	-0.38
83	84.37	83.31			83	84.37	83.685	-1.37					83	83.31	83.155	-0.31
83	84.37	83.31			83	84.37	83.685	-1.37					83	83.31	83.155	-0.31
83	84.31	83.23			83	84.31	83.655	-1.31					83	83.23	83.115	-0.23
83	84.31	83.23			83	84.31	83.655	-1.31					83	83.23	83.115	-0.23
83	84.31	83.23			83	84.31	83.655	-1.31					83	83.23	83.115	-0.23
83	84.31	83.24			83	84.31	83.655	-1.31					83	83.24	83.12	-0.24
83	84.31	83.24			83	84.31	83.655	-1.31					83	83.24	83.12	-0.24
83	84.36	83.3			83	84.36	83.68	-1.36					83	83.3	83.15	-0.3
83	84.38	83.34			83	84.38	83.69	-1.38					83	83.34	83.17	-0.34
83	84.4	83.38			83	84.4	83.7	-1.4					83	83.38	83.19	-0.38
83	84.4	83.38			83	84.4	83.7	-1.4					83	83.38	83.19	-0.38
83	84.4	83.38			83	84.4	83.7	-1.4					83	83.38	83.19	-0.38
83	84.46	83.46			83	84.46	83.73	-1.46					83	83.46	83.23	-0.46
83	84.47	83.46			83	84.47	83.735	-1.47					83	83.46	83.23	-0.46
82	84.47	83.46			82	84.47	83.235	-2.47					82	83.46	82.73	-1.46
83	84.47	83.45			83	84.47	83.735	-1.47					83	83.45	83.225	-0.45
83	84.47	83.45			83	84.47	83.735	-1.47					83	83.45	83.225	-0.45
83	84.47	83.45			83	84.47	83.735	-1.47					83	83.45	83.225	-0.45
83	84.46	83.43			83	84.46	83.73	-1.46					83	83.43	83.215	-0.43
83	84.46	83.43			83	84.46	83.73	-1.46					83	83.43	83.215	-0.43
83	84.46	83.43			83	84.46	83.73	-1.46					83	83.43	83.215	-0.43
83	84.46	83.43			83	84.46	83.73	-1.46					83	83.43	83.215	-0.43
83	84.46	83.43			83	84.46	83.73	-1.46					83	83.43	83.215	-0.43
83	84.51	83.49			83	84.51	83.755	-1.51					83	83.49	83.245	-0.49
83	84.51	83.49			83	84.51	83.755	-1.51					83	83.49	83.245	-0.49
83	84.51	83.49			83	84.51	83.755	-1.51					83	83.49	83.245	-0.49
83	84.51	83.49			83	84.51	83.755	-1.51					83	83.49	83.245	-0.49
83	84.51	83.49			83	84.51	83.755	-1.51					83	83.49	83.245	-0.49
83	84.51	83.49			83	84.51	83.755	-1.51					83	83.49	83.245	-0.49
83	84.51	83.49			83	84.51	83.755	-1.51					83	83.49	83.245	-0.49
83	84.51	83.49			83	84.51	83.755	-1.51					83	83.49	83.245	-0.49
83	84.84	84.2			83	84.84	83.92	-1.84					83	84.2	83.6	-1.2
83	84.89	84.33			83	84.89	83.945	-1.89					83	84.33	83.665	-1.33
83	84.89	84.33			83	84.89	83.945	-1.89					83	84.33	83.665	-1.33
83	84.89	84.33			83	84.89	83.945	-1.89					83	84.33	83.665	-1.33
83	84.89	84.33			83	84.89	83.945	-1.89					83	84.33	83.665	-1.33
83	84.89	84.33			83	84.89	83.945	-1.89					83	84.33	83.665	-1.33
83	85.16	84.99			83	85.16	84.08	-2.16					83	84.99	83.995	-1.99
83	85.16	84.99			83	85.16	84.08	-2.16					83	84.99	83.995	-1.99
83	85.16	84.99			83	85.16	84.08	-2.16					83	84.99	83.995	-1.99
83	85.33	85.32			83	85.33	84.165	-2.33					83	85.32	84.16	-2.32
83	85.33	85.32			83	85.33	84.165	-2.33					83	85.32	84.16	-2.32
83	85.33	85.32			83	85.33	84.165	-2.33					83	85.32	84.16	-2.32
83	85.33	85.32			83	85.33	84.165	-2.33					83	85.32	84.16	-2.32
83	85.33	85.32			83	85.33	84.165	-2.33					83	85.32	84.16	-2.32
83	85.48	85.57			83	85.48	84.24	-2.48					83	85.57	84.285	-2.57
83	85.49	85.58			83	85.49	84.245	-2.49					83	85.58	84.29	-2.58
83	85.49	85.58			83	85.49	84.245	-2.49					83	85.58	84.29	-2.58
83	85.49	85.58			83	85.49	84.245	-2.49					83	85.58	84.29	-2.58
83	85.49	85.58			83	85.49	84.245	-2.49					83	85.58	84.29	-2.58
83	85.49	85.58			83	85.49	84.245	-2.49					83	85.58	84.29	-2.58
83	85.49	85.58			83	85.49	84.245	-2.49					83	85.58	84.29	-2.58
83	85.49	85.58			83	85.49	84.245	-2.49					83	85.58	84.29	-2.58
83	85.49	85.58			83	85.49	84.245	-2.49					83	85.58	84.29	-2.58
83	85.45	85.37			83	85.45	84.225	-2.45					83	85.37	84.185	-2.37
83	85.46	85.31			83	85.46	84.23	-2.46					83	85.31	84.155	-2.31
83	85.48	85.27			83	85.48	84.24	-2.48					83	85.27	84.135	-2.27
83	85.51	85.23			83	85.51	84.255	-2.51					83	85.23	84.115	-2.23
83	85.54	85.21			83	85.54	84.27	-2.54					83	85.21	84.105	-2.21
83	85.56	85.21			83	85.56	84.28	-2.56					83	85.21	84.105	-2.21
83	85.56	85.21			83	85.56	84.28	-2.56					83	85.21	84.105	-2.21
83	85.56	85.21			83	85.56	84.28	-2.56					83	85.21	84.105	-2.21
83	85.58	85.24			83	85.58	84.29	-2.58					83	85.24	84.12	-2.24
83	85.58	85.25			83	85.58	84.29	-2.58					83	85.25	84.125	-2.25
84	85.58	85.24			84	85.58	84.79	-1.58					84	85.24	84.62	-1.24
83	85.57	85.23			83	85.57	84.285	-2.57					83	85.23	84.115	-2.23
84	85.54	85.22			84	85.54	84.77	-1.54					84	85.22	84.61	-1.22
83	85.53	85.2			83	85.53	84.265	-2.53					83	85.2	84.1	-2.2
84	85.48	85.15			84	85.48	84.74	-1.48					84	85.15	84.575	-1.15
83	85.43	85.11			83	85.43	84.215	-2.43					83	85.11	84.055	-2.11
83	85.43	85.11			83	85.43	84.215	-2.43					83	85.11	84.055	-2.11
83	85.29	85			83	85.29	84.145	-2.29					83	85	84	-2
83	85.21	84.96			83	85.21	84.105	-2.21					83	84.96	83.98	-1.96
83	85.21	84.96			83	85.21	84.105	-2.21					83	84.96	83.98	-1.96
84	85.03	84.89			84	85.03	84.515	-1.03					84	84.89	84.445	-0.89
84	84.92	84.84			84	84.92	84.46	-0.92					84	84.84	84.42	-0.84
84	84.92	84.84			84	84.92	84.46	-0.92					84	84.84	84.42	-0.84
84	84.92	84.84			84	84.92	84.46	-0.92					84	84.84	84.42	-0.84
84	84.59	84.65			84	84.59	84.295	-0.59					84	84.65	84.325	-0.65
84	84.59	84.65			84	84.59	84.295	-0.59					84	84.65	84.325	-0.65
84	84.41	84.46			84	84.41	84.205	-0.41					84	84.46	84.23	-0.46
84	84.41	84.46			84	84.41	84.205	-0.41					84	84.46	84.23	-0.46
84	84.23	84.24			84	84.23	84.115	-0.23					84	84.24	84.12	-0.24
84	84.15	84.14			84	84.15	84.075	-0.15					84	84.14	84.07	-0.14
84	84.15	84.14			84	84.15	84.075	-0.15					84	84.14	84.07	-0.14
84	84.15	84.14			84	84.15	84.075	-0.15					84	84.14	84.07	-0.14
84	84.15	84.14			84	84.15	84.075	-0.15					84	84.14	84.07	-0.14
84	84.15	84.14			84	84.15	84.075	-0.15					84	84.14	84.07	-0.14
84	84.15	84.14			84	84.15	84.075	-0.15					84	84.14	84.07	-0.14
84	84.15	84.14			84	84.15	84.075	-0.15					84	84.14	84.07	-0.14
84	83.84	83.49			84	83.84	83.92	0.16					84	83.49	83.745	0.51
84	83.86	83.42			84	83.86	83.93	0.14					84	83.42	83.71	0.58
84	83.9	83.35			84	83.9	83.95	0.1					84	83.35	83.675	0.65
84	83.9	83.35			84	83.9	83.95	0.1					84	83.35	83.675	0.65
84	83.9	83.35			84	83.9	83.95	0.1					84	83.35	83.675	0.65
84	83.9	83.35			84	83.9	83.95	0.1					84	83.35	83.675	0.65
84	83.9	83.35			84	83.9	83.95	0.1					84	83.35	83.675	0.65
84	83.9	83.35			84	83.9	83.95	0.1					84	83.35	83.675	0.65
84	84.3	83.1			84	84.3	84.15	-0.3					84	83.1	83.55	0.9
84	84.37	83.1			84	84.37	84.185	-0.37					84	83.1	83.55	0.9
83	84.37	83.1			83	84.37	83.685	-1.37					83	83.1	83.05	-0.1
83	84.55	83.19			83	84.55	83.775	-1.55					83	83.19	83.095	-0.19
83	84.67	83.27			83	84.67	83.835	-1.67					83	83.27	83.135	-0.27
83	84.67	83.27			83	84.67	83.835	-1.67					83	83.27	83.135	-0.27
83	84.93	83.49			83	84.93	83.965	-1.93					83	83.49	83.245	-0.49
83	84.93	83.49			83	84.93	83.965	-1.93					83	83.49	83.245	-0.49
83	85.18	83.73			83	85.18	84.09	-2.18					83	83.73	83.365	-0.73
83	85.18	83.73			83	85.18	84.09	-2.18					83	83.73	83.365	-0.73
83	85.18	83.73			83	85.18	84.09	-2.18					83	83.73	83.365	-0.73
83	85.18	83.73			83	85.18	84.09	-2.18					83	83.73	83.365	-0.73
83	85.18	83.73			83	85.18	84.09	-2.18					83	83.73	83.365	-0.73
83	85.84	84.53			83	85.84	84.42	-2.84					83	84.53	83.765	-1.53
83	85.91	84.66			83	85.91	84.455	-2.91					83	84.66	83.83	-1.66
83	85.97	84.77			83	85.97	84.485	-2.97					83	84.77	83.885	-1.77
83	85.97	84.77			83	85.97	84.485	-2.97					83	84.77	83.885	-1.77
83	86.08	84.96			83	86.08	84.54	-3.08					83	84.96	83.98	-1.96
83	86.08	84.96			83	86.08	84.54	-3.08					83	84.96	83.98	-1.96
83	86.15	85.13			83	86.15	84.575	-3.15					83	85.13	84.065	-2.13
83	86.15	85.13			83	86.15	84.575	-3.15					83	85.13	84.065	-2.13
84	86.15	85.13			84	86.15	85.075	-2.15					84	85.13	84.565	-1.13
84	86.16	85.28			84	86.16	85.08	-2.16					84	85.28	84.64	-1.28
84	86.16	85.28			84	86.16	85.08	-2.16					84	85.28	84.64	-1.28
84	86.02	85.25			84	86.02	85.01	-2.02					84	85.25	84.625	-1.25
84	86.02	85.25			84	86.02	85.01	-2.02					84	85.25	84.625	-1.25
84	86.02	85.25			84	86.02	85.01	-2.02					84	85.25	84.625	-1.25
84	86.02	85.25			84	86.02	85.01	-2.02					84	85.25	84.625	-1.25
84	85.59	85.04			84	85.59	84.795	-1.59					84	85.04	84.52	-1.04
84	85.59	85.04			84	85.59	84.795	-1.59					84	85.04	84.52	-1.04
84	85.59	85.04			84	85.59	84.795	-1.59					84	85.04	84.52	-1.04
84	85.59	85.04			84	85.59	84.795	-1.59					84	85.04	84.52	-1.04
84	85.59	85.04			84	85.59	84.795	-1.59					84	85.04	84.52	-1.04
84	84.86	84.41			84	84.86	84.43	-0.86					84	84.41	84.205	-0.41
84	84.86	84.41			84	84.86	84.43	-0.86					84	84.41	84.205	-0.41
84	84.86	84.41			84	84.86	84.43	-0.86					84	84.41	84.205	-0.41
84	84.44	84.06			84	84.44	84.22	-0.44					84	84.06	84.03	-0.06
84	84.3	83.97			84	84.3	84.15	-0.3					84	83.97	83.985	0.03
84	84.18	83.88			84	84.18	84.09	-0.18					84	83.88	83.94	0.12
84	84.06	83.8			84	84.06	84.03	-0.06					84	83.8	83.9	0.2
84	84.06	83.8			84	84.06	84.03	-0.06					84	83.8	83.9	0.2
83	83.82	83.64			83	83.82	83.41	-0.82					83	83.64	83.32	-0.64
83	83.82	83.64			83	83.82	83.41	-0.82					83	83.64	83.32	-0.64
83	83.59	83.48			83	83.59	83.295	-0.59					83	83.48	83.24	-0.48
83	83.48	83.4			83	83.48	83.24	-0.48					83	83.4	83.2	-0.4
83	83.48	83.4			83	83.48	83.24	-0.48					83	83.4	83.2	-0.4
83	83.48	83.4			83	83.48	83.24	-0.48					83	83.4	83.2	-0.4
83	83.26	83.24			83	83.26	83.13	-0.26					83	83.24	83.12	-0.24
83	83.24	83.23			83	83.24	83.12	-0.24					83	83.23	83.115	-0.23
83	83.22	83.24			83	83.22	83.11	-0.22					83	83.24	83.12	-0.24
83	83.21	83.28			83	83.21	83.105	-0.21					83	83.28	83.14	-0.28
82	83.21	83.28			82	83.21	82.605	-1.21					82	83.28	82.64	-1.28
82	83.21	83.28			82	83.21	82.605	-1.21					82	83.28	82.64	-1.28
82	83.21	83.28			82	83.21	82.605	-1.21					82	83.28	82.64	-1.28
82	83.21	83.28			82	83.21	82.605	-1.21					82	83.28	82.64	-1.28
82	83.21	83.28			82	83.21	82.605	-1.21					82	83.28	82.64	-1.28
82	83.21	83.28			82	83.21	82.605	-1.21					82	83.28	82.64	-1.28
82	83.21	83.67			82	83.21	82.605	-1.21					82	83.67	82.835	-1.67
82	83.21	83.67			82	83.21	82.605	-1.21					82	83.67	82.835	-1.67
82	83.21	83.67			82	83.21	82.605	-1.21					82	83.67	82.835	-1.67
82	83.21	83.67			82	83.21	82.605	-1.21					82	83.67	82.835	-1.67
82	83.21	83.67			82	83.21	82.605	-1.21					82	83.67	82.835	-1.67
82	83.3	83.73			82	83.3	82.65	-1.3					82	83.73	82.865	-1.73
82	83.3	83.73			82	83.3	82.65	-1.3					82	83.73	82.865	-1.73
82	83.3	83.73			82	83.3	82.65	-1.3					82	83.73	82.865	-1.73
82	83.3	83.73			82	83.3	82.65	-1.3					82	83.73	82.865	-1.73
82	83.3	83.73			82	83.3	82.65	-1.3					82	83.73	82.865	-1.73
82	83.58	83.93			82	83.58	82.79	-1.58					82	83.93	82.965	-1.93
82	83.63	83.94			82	83.63	82.815	-1.63					82	83.94	82.97	-1.94
82	83.63	83.94			82	83.63	82.815	-1.63					82	83.94	82.97	-1.94
82	83.63	83.94			82	83.63	82.815	-1.63					82	83.94	82.97	-1.94
82	83.63	83.94			82	83.63	82.815	-1.63					82	83.94	82.97	-1.94
82	83.63	83.94			82	83.63	82.815	-1.63					82	83.94	82.97	-1.94
82	84.13	83.98			82	84.13	83.065	-2.13					82	83.98	82.99	-1.98
82	84.13	83.98			82	84.13	83.065	-2.13					82	83.98	82.99	-1.98
83	84.13	83.98			83	84.13	83.565	-1.13					83	83.98	83.49	-0.98
83	84.53	84.06			83	84.53	83.765	-1.53					83	84.06	83.53	-1.06
83	84.53	84.06			83	84.53	83.765	-1.53					83	84.06	83.53	-1.06
83	84.53	84.06			83	84.53	83.765	-1.53					83	84.06	83.53	-1.06
83	84.53	84.06			83	84.53	83.765	-1.53					83	84.06	83.53	-1.06
83	84.99	84.23			83	84.99	83.995	-1.99					83	84.23	83.615	-1.23
83	84.99	84.23			83	84.99	83.995	-1.99					83	84.23	83.615	-1.23
83	84.99	84.23			83	84.99	83.995	-1.99					83	84.23	83.615	-1.23
83	85.31	84.34			83	85.31	84.155	-2.31					83	84.34	83.67	-1.34
83	85.4	84.35			83	85.4	84.2	-2.4					83	84.35	83.675	-1.35
83	85.49	84.36			83	85.49	84.245	-2.49					83	84.36	83.68	-1.36
83	85.49	84.36			83	85.49	84.245	-2.49					83	84.36	83.68	-1.36
84	85.67	84.43			84	85.67	84.835	-1.67					84	84.43	84.215	-0.43
84	85.67	84.43			84	85.67	84.835	-1.67					84	84.43	84.215	-0.43
84	85.81	84.55			84	85.81	84.905	-1.81					84	84.55	84.275	-0.55
84	85.85	84.59			84	85.85	84.925	-1.85					84	84.59	84.295	-0.59
84	85.85	84.59			84	85.85	84.925	-1.85					84	84.59	84.295	-0.59
83	85.85	84.59			83	85.85	84.425	-2.85					83	84.59	83.795	-1.59
83	85.85	84.59			83	85.85	84.425	-2.85					83	84.59	83.795	-1.59
83	85.85	84.59			83	85.85	84.425	-2.85					83	84.59	83.795	-1.59
83	85.85	84.59			83	85.85	84.425	-2.85					83	84.59	83.795	-1.59
83	85.85	84.59			83	85.85	84.425	-2.85					83	84.59	83.795	-1.59
83	85.85	84.59			83	85.85	84.425	-2.85					83	84.59	83.795	-1.59
83	85.85	84.59			83	85.85	84.425	-2.85					83	84.59	83.795	-1.59
83	85.85	84.59			83	85.85	84.425	-2.85					83	84.59	83.795	-1.59
83	85.85	84.59			83	85.85	84.425	-2.85					83	84.59	83.795	-1.59
83	85.39	84.12			83	85.39	84.195	-2.39					83	84.12	83.56	-1.12
83	85.39	84.12			83	85.39	84.195	-2.39					83	84.12	83.56	-1.12
83	85.39	84.12			83	85.39	84.195	-2.39					83	84.12	83.56	-1.12
83	85.21	83.95			83	85.21	84.105	-2.21					83	83.95	83.475	-0.95
83	85.12	83.86			83	85.12	84.06	-2.12					83	83.86	83.43	-0.86
83	85.12	83.86			83	85.12	84.06	-2.12					83	83.86	83.43	-0.86
83	85.12	83.86			83	85.12	84.06	-2.12					83	83.86	83.43	-0.86
83	85.12	83.86			83	85.12	84.06	-2.12					83	83.86	83.43	-0.86
83	84.76	83.35			83	84.76	83.88	-1.76					83	83.35	83.175	-0.35
83	84.76	83.35			83	84.76	83.88	-1.76					83	83.35	83.175	-0.35
83	84.62	83.18			83	84.62	83.81	-1.62					83	83.18	83.09	-0.18
83	84.62	83.18			83	84.62	83.81	-1.62					83	83.18	83.09	-0.18
83	84.62	83.18			83	84.62	83.81	-1.62					83	83.18	83.09	-0.18
83	84.46	83.1			83	84.46	83.73	-1.46					83	83.1	83.05	-0.1
83	84.43	83.12			83	84.43	83.715	-1.43					83	83.12	83.06	-0.12
83	84.43	83.12			83	84.43	83.715	-1.43					83	83.12	83.06	-0.12
82	84.37	83.17			82	84.37	83.185	-2.37					82	83.17	82.585	-1.17
82	84.37	83.17			82	84.37	83.185	-2.37					82	83.17	82.585	-1.17
82	84.37	83.17			82	84.37	83.185	-2.37					82	83.17	82.585	-1.17
82	84.37	83.17			82	84.37	83.185	-2.37					82	83.17	82.585	-1.17
82	84.37	83.17			82	84.37	83.185	-2.37					82	83.17	82.585	-1.17
82	84.37	83.17			82	84.37	83.185	-2.37					82	83.17	82.585	-1.17
82	84.37	83.17			82	84.37	83.185	-2.37					82	83.17	82.585	-1.17
82	84.37	83.17			82	84.37	83.185	-2.37					82	83.17	82.585	-1.17
82	84.22	83.63			82	84.22	83.11	-2.22					82	83.63	82.815	-1.63
82	84.22	83.63			82	84.22	83.11	-2.22					82	83.63	82.815	-1.63
82	84.22	83.63			82	84.22	83.11	-2.22					82	83.63	82.815	-1.63
82	84.23	83.84			82	84.23	83.115	-2.23					82	83.84	82.92	-1.84
82	84.23	83.84			82	84.23	83.115	-2.23					82	83.84	82.92	-1.84
82	84.22	83.97			82	84.22	83.11	-2.22					82	83.97	82.985	-1.97
82	84.22	83.97			82	84.22	83.11	-2.22					82	83.97	82.985	-1.97
83	84.2	84.06			83	84.2	83.6	-1.2					83	84.06	83.53	-1.06
83	84.2	84.06			83	84.2	83.6	-1.2					83	84.06	83.53	-1.06
83	84.18	84.06			83	84.18	83.59	-1.18					83	84.06	83.53	-1.06
83	84.17	84.05			83	84.17	83.585	-1.17					83	84.05	83.525	-1.05
83	84.17	84.04			83	84.17	83.585	-1.17					83	84.04	83.52	-1.04
83	84.17	84.04			83	84.17	83.585	-1.17					83	84.04	83.52	-1.04
83	84.16	84.02			83	84.16	83.58	-1.16					83	84.02	83.51	-1.02
83	84.16	84.02			83	84.16	83.58	-1.16					83	84.02	83.51	-1.02
83	84.16	84.02			83	84.16	83.58	-1.16					83	84.02	83.51	-1.02
83	84.16	84.02			83	84.16	83.58	-1.16					83	84.02	83.51	-1.02
83	84.16	84.02			83	84.16	83.58	-1.16					83	84.02	83.51	-1.02
83	84.16	84.02			83	84.16	83.58	-1.16					83	84.02	83.51	-1.02
83	84.13	84.04			83	84.13	83.565	-1.13					83	84.04	83.52	-1.04
83	84.13	84.04			83	84.13	83.565	-1.13					83	84.04	83.52	-1.04
83	84.13	84.04			83	84.13	83.565	-1.13					83	84.04	83.52	-1.04
83	84.17	84.2			83	84.17	83.585	-1.17					83	84.2	83.6	-1.2
83	84.2	84.25			83	84.2	83.6	-1.2					83	84.25	83.625	-1.25
83	84.2	84.25			83	84.2	83.6	-1.2					83	84.25	83.625	-1.25
83	84.2	84.25			83	84.2	83.6	-1.2					83	84.25	83.625	-1.25
83	84.2	84.25			83	84.2	83.6	-1.2					83	84.25	83.625	-1.25
83	84.25	84.39			83	84.25	83.625	-1.25					83	84.39	83.695	-1.39
83	84.25	84.39			83	84.25	83.625	-1.25					83	84.39	83.695	-1.39
83	84.25	84.39			83	84.25	83.625	-1.25					83	84.39	83.695	-1.39
83	84.23	84.41			83	84.23	83.615	-1.23					83	84.41	83.705	-1.41
83	84.2	84.4			83	84.2	83.6	-1.2					83	84.4	83.7	-1.4
83	84.2	84.4			83	84.2	83.6	-1.2					83	84.4	83.7	-1.4
83	84.16	84.33			83	84.16	83.58	-1.16					83	84.33	83.665	-1.33
83	84.16	84.33			83	84.16	83.58	-1.16					83	84.33	83.665	-1.33
82	84.16	84.33			82	84.16	83.08	-2.16					82	84.33	83.165	-2.33
82	84.16	84.33			82	84.16	83.08	-2.16					82	84.33	83.165	-2.33
82	83.97	83.98			82	83.97	82.985	-1.97					82	83.98	82.99	-1.98
82	83.97	83.98			82	83.97	82.985	-1.97					82	83.98	82.99	-1.98
82	83.89	83.76			82	83.89	82.945	-1.89					82	83.76	82.88	-1.76
82	83.81	83.64			82	83.81	82.905	-1.81					82	83.64	82.82	-1.64
82	83.73	83.51			82	83.73	82.865	-1.73					82	83.51	82.755	-1.51
83	83.66	83.39			83	83.66	83.33	-0.66					83	83.39	83.195	-0.39
83	83.66	83.39			83	83.66	83.33	-0.66					83	83.39	83.195	-0.39
83	83.56	83.2			83	83.56	83.28	-0.56					83	83.2	83.1	-0.2
83	83.56	83.2			83	83.56	83.28	-0.56					83	83.2	83.1	-0.2
83	83.54	83.09			83	83.54	83.27	-0.54					83	83.09	83.045	-0.09
83	83.54	83.06			83	83.54	83.27	-0.54					83	83.06	83.03	-0.06
83	83.55	83.04			83	83.55	83.275	-0.55					83	83.04	83.02	-0.04
83	83.55	83.04			83	83.55	83.275	-0.55					83	83.04	83.02	-0.04
83	83.6	83.02			83	83.6	83.3	-0.6					83	83.02	83.01	-0.02
83	83.64	83.04			83	83.64	83.32	-0.64					83	83.04	83.02	-0.04
83	83.64	83.04			83	83.64	83.32	-0.64					83	83.04	83.02	-0.04
83	83.77	83.19			83	83.77	83.385	-0.77					83	83.19	83.095	-0.19
83	83.86	83.31			83	83.86	83.43	-0.86					83	83.31	83.155	-0.31
83	83.97	83.43			83	83.97	83.485	-0.97					83	83.43	83.215	-0.43
83	83.97	83.43			83	83.97	83.485	-0.97					83	83.43	83.215	-0.43
83	83.97	83.43			83	83.97	83.485	-0.97					83	83.43	83.215	-0.43
83	83.97	83.43			83	83.97	83.485	-0.97					83	83.43	83.215	-0.43
83	84.47	83.91			83	84.47	83.735	-1.47					83	83.91	83.455	-0.91
83	84.47	83.91			83	84.47	83.735	-1.47					83	83.91	83.455	-0.91
83	84.47	83.91			83	84.47	83.735	-1.47					83	83.91	83.455	-0.91
83	84.92	84.28			83	84.92	83.96	-1.92					83	84.28	83.64	-1.28
83	84.92	84.28			83	84.92	83.96	-1.92					83	84.28	83.64	-1.28
83	84.92	84.28			83	84.92	83.96	-1.92					83	84.28	83.64	-1.28
83	85.33	84.58			83	85.33	84.165	-2.33					83	84.58	83.79	-1.58
83	85.33	84.58			83	85.33	84.165	-2.33					83	84.58	83.79	-1.58
82	85.33	84.58			82	85.33	83.665	-3.33					82	84.58	83.29	-2.58
82	85.7	84.81			82	85.7	83.85	-3.7					82	84.81	83.405	-2.81
82	85.8	84.88			82	85.8	83.9	-3.8					82	84.88	83.44	-2.88
83	85.91	84.96			83	85.91	84.455	-2.91					83	84.96	83.98	-1.96
83	85.91	84.96			83	85.91	84.455	-2.91					83	84.96	83.98	-1.96
83	86.1	85.08			83	86.1	84.55	-3.1					83	85.08	84.04	-2.08
83	86.17	85.13			83	86.17	84.585	-3.17					83	85.13	84.065	-2.13
84	86.23	85.18			84	86.23	85.115	-2.23					84	85.18	84.59	-1.18
84	86.27	85.23			84	86.27	85.135	-2.27					84	85.23	84.615	-1.23
85	86.31	85.3			85	86.31	85.655	-1.31					85	85.3	85.15	-0.3
85	86.31	85.3			85	86.31	85.655	-1.31					85	85.3	85.15	-0.3
85	86.31	85.3			85	86.31	85.655	-1.31					85	85.3	85.15	-0.3
85	86.42	85.47			85	86.42	85.71	-1.42					85	85.47	85.235	-0.47
85	86.42	85.47			85	86.42	85.71	-1.42					85	85.47	85.235	-0.47
85	86.43	85.57			85	86.43	85.715	-1.43					85	85.57	85.285	-0.57
85	86.43	85.64			85	86.43	85.715	-1.43					85	85.64	85.32	-0.64
85	86.43	85.64			85	86.43	85.715	-1.43					85	85.64	85.32	-0.64
85	86.38	85.72			85	86.38	85.69	-1.38					85	85.72	85.36	-0.72
85	86.34	85.75			85	86.34	85.67	-1.34					85	85.75	85.375	-0.75
85	86.29	85.78			85	86.29	85.645	-1.29					85	85.78	85.39	-0.78
85	86.24	85.8			85	86.24	85.62	-1.24					85	85.8	85.4	-0.8
85	86.24	85.8			85	86.24	85.62	-1.24					85	85.8	85.4	-0.8
85	86.19	85.87			85	86.19	85.595	-1.19					85	85.87	85.435	-0.87
85	86.19	85.87			85	86.19	85.595	-1.19					85	85.87	85.435	-0.87
85	86.19	85.87			85	86.19	85.595	-1.19					85	85.87	85.435	-0.87
85	86.19	85.87			85	86.19	85.595	-1.19					85	85.87	85.435	-0.87
85	86.19	85.87			85	86.19	85.595	-1.19					85	85.87	85.435	-0.87
85	86.19	85.87			85	86.19	85.595	-1.19					85	85.87	85.435	-0.87
85	85.91	85.66			85	85.91	85.455	-0.91					85	85.66	85.33	-0.66
85	85.85	85.57			85	85.85	85.425	-0.85					85	85.57	85.285	-0.57
85	85.79	85.49			85	85.79	85.395	-0.79					85	85.49	85.245	-0.49
86	85.76	85.42			86	85.76	85.88	0.24					86	85.42	85.71	0.58
86	85.75	85.37			86	85.75	85.875	0.25					86	85.37	85.685	0.63
86	85.75	85.37			86	85.75	85.875	0.25					86	85.37	85.685	0.63
86	85.77	85.28			86	85.77	85.885	0.23					86	85.28	85.64	0.72
86	85.81	85.25			86	85.81	85.905	0.19					86	85.25	85.625	0.75
86	85.81	85.25			86	85.81	85.905	0.19					86	85.25	85.625	0.75
85	85.93	85.27			85	85.93	85.465	-0.93					85	85.27	85.135	-0.27
85	86.02	85.3			85	86.02	85.51	-1.02					85	85.3	85.15	-0.3
85	86.11	85.33			85	86.11	85.555	-1.11					85	85.33	85.165	-0.33
85	86.16	85.35			85	86.16	85.58	-1.16					85	85.35	85.175	-0.35
84	86.16	85.35			84	86.16	85.08	-2.16					84	85.35	84.675	-1.35
84	86.16	85.35			84	86.16	85.08	-2.16					84	85.35	84.675	-1.35
84	86.16	85.35			84	86.16	85.08	-2.16					84	85.35	84.675	-1.35
84	86.34	85.35			84	86.34	85.17	-2.34					84	85.35	84.675	-1.35
84	86.34	85.35			84	86.34	85.17	-2.34					84	85.35	84.675	-1.35
84	86.34	85.35			84	86.34	85.17	-2.34					84	85.35	84.675	-1.35
84	86.34	85.35			84	86.34	85.17	-2.34					84	85.35	84.675	-1.35
84	86.52	85.44			84	86.52	85.26	-2.52					84	85.44	84.72	-1.44
84	86.52	85.44			84	86.52	85.26	-2.52					84	85.44	84.72	-1.44
84	86.52	85.44			84	86.52	85.26	-2.52					84	85.44	84.72	-1.44
84	86.52	85.44			84	86.52	85.26	-2.52					84	85.44	84.72	-1.44
84	86.62	85.51			84	86.62	85.31	-2.62					84	85.51	84.755	-1.51
84	86.62	85.51			84	86.62	85.31	-2.62					84	85.51	84.755	-1.51
84	86.51	85.47			84	86.51	85.255	-2.51					84	85.47	84.735	-1.47
84	86.43	85.42			84	86.43	85.215	-2.43					84	85.42	84.71	-1.42
83	86.43	85.42			83	86.43	84.715	-3.43					83	85.42	84.21	-2.42
84	86.43	85.42			84	86.43	85.215	-2.43					84	85.42	84.71	-1.42
84	86.09	85.16			84	86.09	85.045	-2.09					84	85.16	84.58	-1.16
84	85.97	85.07			84	85.97	84.985	-1.97					84	85.07	84.535	-1.07
85	85.89	85.02			85	85.89	85.445	-0.89					85	85.02	85.01	-0.02
86	85.82	84.99			86	85.82	85.91	0.18					86	84.99	85.495	1.01
86	85.77	84.99			86	85.77	85.885	0.23					86	84.99	85.495	1.01
86	85.73	85.03			86	85.73	85.865	0.27					86	85.03	85.515	0.97
86	85.73	85.07			86	85.73	85.865	0.27					86	85.07	85.535	0.93
86	85.72	85.12			86	85.72	85.86	0.28					86	85.12	85.56	0.88
85	85.71	85.18			85	85.71	85.355	-0.71					85	85.18	85.09	-0.18
85	85.68	85.26			85	85.68	85.34	-0.68					85	85.26	85.13	-0.26
85	85.66	85.34			85	85.66	85.33	-0.66					85	85.34	85.17	-0.34
85	85.65	85.44			85	85.65	85.325	-0.65					85	85.44	85.22	-0.44
85	85.67	85.54			85	85.67	85.335	-0.67					85	85.54	85.27	-0.54
85	85.67	85.54			85	85.67	85.335	-0.67					85	85.54	85.27	-0.54
84	85.74	85.79			84	85.74	84.87	-1.74					84	85.79	84.895	-1.79
84	85.74	85.79			84	85.74	84.87	-1.74					84	85.79	84.895	-1.79
84	85.74	85.79			84	85.74	84.87	-1.74					84	85.79	84.895	-1.79
84	85.74	85.79			84	85.74	84.87	-1.74					84	85.79	84.895	-1.79
84	85.74	85.79			84	85.74	84.87	-1.74					84	85.79	84.895	-1.79
84	85.74	85.79			84	85.74	84.87	-1.74					84	85.79	84.895	-1.79
84	85.74	85.79			84	85.74	84.87	-1.74					84	85.79	84.895	-1.79
84	86.16	86.82			84	86.16	85.08	-2.16					84	86.82	85.41	-2.82
84	86.18	86.93			84	86.18	85.09	-2.18					84	86.93	85.465	-2.93
84	86.2	87.02			84	86.2	85.1	-2.2					84	87.02	85.51	-3.02
84	86.2	87.02			84	86.2	85.1	-2.2					84	87.02	85.51	-3.02
84	86.2	87.02			84	86.2	85.1	-2.2					84	87.02	85.51	-3.02
84	86.2	87.02			84	86.2	85.1	-2.2					84	87.02	85.51	-3.02
84	86.2	87.02			84	86.2	85.1	-2.2					84	87.02	85.51	-3.02
84	86.2	87.02			84	86.2	85.1	-2.2					84	87.02	85.51	-3.02
84	86.2	87.02			84	86.2	85.1	-2.2					84	87.02	85.51	-3.02
84	86.2	87.02			84	86.2	85.1	-2.2					84	87.02	85.51	-3.02
84	86.2	87.02			84	86.2	85.1	-2.2					84	87.02	85.51	-3.02
84	86.2	87.02			84	86.2	85.1	-2.2					84	87.02	85.51	-3.02
84	86.27	87.31			84	86.27	85.135	-2.27					84	87.31	85.655	-3.31
84	86.25	87.26			84	86.25	85.125	-2.25					84	87.26	85.63	-3.26
84	86.23	87.2			84	86.23	85.115	-2.23					84	87.2	85.6	-3.2
84	86.23	87.2			84	86.23	85.115	-2.23					84	87.2	85.6	-3.2
85	86.13	87.06			85	86.13	85.565	-1.13					85	87.06	86.03	-2.06
85	86.13	87.06			85	86.13	85.565	-1.13					85	87.06	86.03	-2.06
86	86.02	86.9			86	86.02	86.01	-0.02					86	86.9	86.45	-0.9
86	86.02	86.9			86	86.02	86.01	-0.02					86	86.9	86.45	-0.9
85	85.9	86.75			85	85.9	85.45	-0.9					85	86.75	85.875	-1.75
85	85.85	86.68			85	85.85	85.425	-0.85					85	86.68	85.84	-1.68
85	85.79	86.61			85	85.79	85.395	-0.79					85	86.61	85.805	-1.61
85	85.79	86.61			85	85.79	85.395	-0.79					85	86.61	85.805	-1.61
84	85.79	86.61			84	85.79	84.895	-1.79					84	86.61	85.305	-2.61
84	85.79	86.61			84	85.79	84.895	-1.79					84	86.61	85.305	-2.61
84	85.37	86.11			84	85.37	84.685	-1.37					84	86.11	85.055	-2.11
84	85.37	86.11			84	85.37	84.685	-1.37					84	86.11	85.055	-2.11
84	85.37	86.11			84	85.37	84.685	-1.37					84	86.11	85.055	-2.11
84	85.37	86.11			84	85.37	84.685	-1.37					84	86.11	85.055	-2.11
84	84.91	85.68			84	84.91	84.455	-0.91					84	85.68	84.84	-1.68
84	84.83	85.62			84	84.83	84.415	-0.83					84	85.62	84.81	-1.62
83	84.76	85.56			83	84.76	83.88	-1.76					83	85.56	84.28	-2.56
83	84.76	85.56			83	84.76	83.88	-1.76					83	85.56	84.28	-2.56
83	84.76	85.56			83	84.76	83.88	-1.76					83	85.56	84.28	-2.56
83	84.76	85.56			83	84.76	83.88	-1.76					83	85.56	84.28	-2.56
83	84.76	85.56			83	84.76	83.88	-1.76					83	85.56	84.28	-2.56
83	84.79	85.36			83	84.79	83.895	-1.79					83	85.36	84.18	-2.36
83	84.79	85.36			83	84.79	83.895	-1.79					83	85.36	84.18	-2.36
83	84.79	85.36			83	84.79	83.895	-1.79					83	85.36	84.18	-2.36
83	84.79	85.36			83	84.79	83.895	-1.79					83	85.36	84.18	-2.36
83	84.79	85.36			83	84.79	83.895	-1.79					83	85.36	84.18	-2.36
83	84.79	85.36			83	84.79	83.895	-1.79					83	85.36	84.18	-2.36
83	84.79	85.36			83	84.79	83.895	-1.79					83	85.36	84.18	-2.36
83	84.79	85.36			83	84.79	83.895	-1.79					83	85.36	84.18	-2.36
83	84.79	85.36			83	84.79	83.895	-1.79					83	85.36	84.18	-2.36
83	84.79	85.36			83	84.79	83.895	-1.79					83	85.36	84.18	-2.36
83	85.95	85.39			83	85.95	84.475	-2.95					83	85.39	84.195	-2.39
83	86.17	85.49			83	86.17	84.585	-3.17					83	85.49	84.245	-2.49
83	86.4	85.6			83	86.4	84.7	-3.4					83	85.6	84.3	-2.6
84	86.64	85.71			84	86.64	85.32	-2.64					84	85.71	84.855	-1.71
84	86.64	85.71			84	86.64	85.32	-2.64					84	85.71	84.855	-1.71
84	87.07	85.88			84	87.07	85.535	-3.07					84	85.88	84.94	-1.88
84	87.27	85.96			84	87.27	85.635	-3.27					84	85.96	84.98	-1.96
84	87.27	85.96			84	87.27	85.635	-3.27					84	85.96	84.98	-1.96
84	87.63	86.15			84	87.63	85.815	-3.63					84	86.15	85.075	-2.15
84	87.81	86.28			84	87.81	85.905	-3.81					84	86.28	85.14	-2.28
84	87.81	86.28			84	87.81	85.905	-3.81					84	86.28	85.14	-2.28
84	87.81	86.28			84	87.81	85.905	-3.81					84	86.28	85.14	-2.28
84	88.3	86.8			84	88.3	86.15	-4.3					84	86.8	85.4	-2.8
84	88.46	86.98			84	88.46	86.23	-4.46					84	86.98	85.49	-2.98
84	88.46	86.98			84	88.46	86.23	-4.46					84	86.98	85.49	-2.98
85	88.75	87.34			85	88.75	86.875	-3.75					85	87.34	86.17	-2.34
85	88.87	87.49			85	88.87	86.935	-3.87					85	87.49	86.245	-2.49
85	88.95	87.62			85	88.95	86.975	-3.95					85	87.62	86.31	-2.62
86	89	87.73			86	89	87.5	-3					86	87.73	86.865	-1.73
87	89.04	87.91			87	89.04	88.02	-2.04					87	87.91	87.455	-0.91
88	89.04	87.91			88	89.04	88.52	-1.04					88	87.91	87.955	0.09
90	89.01	88.06			90	89.01	89.505	0.99					90	88.06	89.03	1.94
90	88.96	88.12			90	88.96	89.48	1.04					90	88.12	89.06	1.88
90	88.96	88.12			90	88.96	89.48	1.04					90	88.12	89.06	1.88
90	88.85	88.24			90	88.85	89.425	1.15					90	88.24	89.12	1.76
90	88.79	88.3			90	88.79	89.395	1.21					90	88.3	89.15	1.7
90	88.72	88.34			90	88.72	89.36	1.28					90	88.34	89.17	1.66
89	88.64	88.36			89	88.64	88.82	0.36					89	88.36	88.68	0.64
89	88.54	88.34			89	88.54	88.77	0.46					89	88.34	88.67	0.66
89	88.43	88.3			89	88.43	88.715	0.57					89	88.3	88.65	0.7
88	88.43	88.3			88	88.43	88.215	-0.43					88	88.3	88.15	-0.3
88	88.43	88.3			88	88.43	88.215	-0.43					88	88.3	88.15	-0.3
88	88.05	88.11			88	88.05	88.025	-0.05					88	88.11	88.055	-0.11
88	87.92	88.04			88	87.92	87.96	0.08					88	88.04	88.02	-0.04
88	87.92	88.04			88	87.92	87.96	0.08					88	88.04	88.02	-0.04
88	87.92	88.04			88	87.92	87.96	0.08					88	88.04	88.02	-0.04
88	87.64	87.84			88	87.64	87.82	0.36					88	87.84	87.92	0.16
88	87.55	87.76			88	87.55	87.775	0.45					88	87.76	87.88	0.24
88	87.48	87.68			88	87.48	87.74	0.52					88	87.68	87.84	0.32
88	87.41	87.59			88	87.41	87.705	0.59					88	87.59	87.795	0.41
88	87.34	87.5			88	87.34	87.67	0.66					88	87.5	87.75	0.5
88	87.3	87.42			88	87.3	87.65	0.7					88	87.42	87.71	0.58
87	87.27	87.35			87	87.27	87.135	-0.27					87	87.35	87.175	-0.35
87	87.24	87.28			87	87.24	87.12	-0.24					87	87.28	87.14	-0.28
87	87.23	87.21			87	87.23	87.115	-0.23					87	87.21	87.105	-0.21
87	87.2	87.13			87	87.2	87.1	-0.2					87	87.13	87.065	-0.13
86	87.2	87.13			86	87.2	86.6	-1.2					86	87.13	86.565	-1.13
86	87.12	86.97			86	87.12	86.56	-1.12					86	86.97	86.485	-0.97
86	87.12	86.97			86	87.12	86.56	-1.12					86	86.97	86.485	-0.97
86	87.03	86.8			86	87.03	86.515	-1.03					86	86.8	86.4	-0.8
86	87.01	86.73			86	87.01	86.505	-1.01					86	86.73	86.365	-0.73
85	86.99	86.65			85	86.99	85.995	-1.99					85	86.65	85.825	-1.65
86	86.99	86.65			86	86.99	86.495	-0.99					86	86.65	86.325	-0.65
85	86.96	86.5			85	86.96	85.98	-1.96					85	86.5	85.75	-1.5
85	86.92	86.43			85	86.92	85.96	-1.92					85	86.43	85.715	-1.43
85	86.89	86.37			85	86.89	85.945	-1.89					85	86.37	85.685	-1.37
86	86.89	86.37			86	86.89	86.445	-0.89					86	86.37	86.185	-0.37
85	86.82	86.26			85	86.82	85.91	-1.82					85	86.26	85.63	-1.26
85	86.82	86.26			85	86.82	85.91	-1.82					85	86.26	85.63	-1.26
85	86.77	86.2			85	86.77	85.885	-1.77					85	86.2	85.6	-1.2
85	86.77	86.2			85	86.77	85.885	-1.77					85	86.2	85.6	-1.2
85	86.77	86.2			85	86.77	85.885	-1.77					85	86.2	85.6	-1.2
85	86.77	86.2			85	86.77	85.885	-1.77					85	86.2	85.6	-1.2
85	86.54	85.93			85	86.54	85.77	-1.54					85	85.93	85.465	-0.93
85	86.54	85.93			85	86.54	85.77	-1.54					85	85.93	85.465	-0.93
85	86.51	85.82			85	86.51	85.755	-1.51					85	85.82	85.41	-0.82
85	86.51	85.82			85	86.51	85.755	-1.51					85	85.82	85.41	-0.82
84	86.51	85.82			84	86.51	85.255	-2.51					84	85.82	84.91	-1.82
84	86.51	85.82			84	86.51	85.255	-2.51					84	85.82	84.91	-1.82
84	86.55	85.78			84	86.55	85.275	-2.55					84	85.78	84.89	-1.78
84	86.55	85.78			84	86.55	85.275	-2.55					84	85.78	84.89	-1.78
84	86.55	85.78			84	86.55	85.275	-2.55					84	85.78	84.89	-1.78
84	86.57	85.75			84	86.57	85.285	-2.57					84	85.75	84.875	-1.75
84	86.57	85.72			84	86.57	85.285	-2.57					84	85.72	84.86	-1.72
84	86.56	85.68			84	86.56	85.28	-2.56					84	85.68	84.84	-1.68
84	86.55	85.65			84	86.55	85.275	-2.55					84	85.65	84.825	-1.65
85	86.53	85.61			85	86.53	85.765	-1.53					85	85.61	85.305	-0.61
85	86.53	85.61			85	86.53	85.765	-1.53					85	85.61	85.305	-0.61
85	86.5	85.5			85	86.5	85.75	-1.5					85	85.5	85.25	-0.5
85	86.48	85.46			85	86.48	85.74	-1.48					85	85.46	85.23	-0.46
84	86.47	85.43			84	86.47	85.235	-2.47					84	85.43	84.715	-1.43
84	86.47	85.43			84	86.47	85.235	-2.47					84	85.43	84.715	-1.43
84	86.47	85.43			84	86.47	85.235	-2.47					84	85.43	84.715	-1.43
84	86.45	85.43			84	86.45	85.225	-2.45					84	85.43	84.715	-1.43
84	86.43	85.46			84	86.43	85.215	-2.43					84	85.46	84.73	-1.46
84	86.43	85.46			84	86.43	85.215	-2.43					84	85.46	84.73	-1.46
84	86.43	85.46			84	86.43	85.215	-2.43					84	85.46	84.73	-1.46
84	86.28	85.52			84	86.28	85.14	-2.28					84	85.52	84.76	-1.52
84	86.22	85.52			84	86.22	85.11	-2.22					84	85.52	84.76	-1.52
84	86.22	85.52			84	86.22	85.11	-2.22					84	85.52	84.76	-1.52
84	86.22	85.52			84	86.22	85.11	-2.22					84	85.52	84.76	-1.52
84	86.01	85.48			84	86.01	85.005	-2.01					84	85.48	84.74	-1.48
84	85.94	85.47			84	85.94	84.97	-1.94					84	85.47	84.735	-1.47
84	85.87	85.47			84	85.87	84.935	-1.87					84	85.47	84.735	-1.47
84	85.81	85.47			84	85.81	84.905	-1.81					84	85.47	84.735	-1.47
84	85.77	85.48			84	85.77	84.885	-1.77					84	85.48	84.74	-1.48
85	85.72	85.48			85	85.72	85.36	-0.72					85	85.48	85.24	-0.48
85	85.72	85.48			85	85.72	85.36	-0.72					85	85.48	85.24	-0.48
85	85.72	85.48			85	85.72	85.36	-0.72					85	85.48	85.24	-0.48
85	85.57	85.47			85	85.57	85.285	-0.57					85	85.47	85.235	-0.47
85	85.54	85.43			85	85.54	85.27	-0.54					85	85.43	85.215	-0.43
85	85.54	85.43			85	85.54	85.27	-0.54					85	85.43	85.215	-0.43
85	85.44	85.2			85	85.44	85.22	-0.44					85	85.2	85.1	-0.2
85	85.44	85.2			85	85.44	85.22	-0.44					85	85.2	85.1	-0.2
85	85.38	84.95			85	85.38	85.19	-0.38					85	84.95	84.975	0.05
85	85.37	84.81			85	85.37	85.185	-0.37					85	84.81	84.905	0.19
85	85.37	84.67			85	85.37	85.185	-0.37					85	84.67	84.835	0.33
85	85.37	84.67			85	85.37	85.185	-0.37					85	84.67	84.835	0.33
85	85.38	84.42			85	85.38	85.19	-0.38					85	84.42	84.71	0.58
85	85.38	84.42			85	85.38	85.19	-0.38					85	84.42	84.71	0.58
84	85.41	84.21			84	85.41	84.705	-1.41					84	84.21	84.105	-0.21
84	85.43	84.13			84	85.43	84.715	-1.43					84	84.13	84.065	-0.13
84	85.44	84.06			84	85.44	84.72	-1.44					84	84.06	84.03	-0.06
84	85.46	83.99			84	85.46	84.73	-1.46					84	83.99	83.995	0.01
84	85.48	83.93			84	85.48	84.74	-1.48					84	83.93	83.965	0.07
84	85.49	83.88			84	85.49	84.745	-1.49					84	83.88	83.94	0.12
84	85.52	83.85			84	85.52	84.76	-1.52					84	83.85	83.925	0.15
84	85.54	83.84			84	85.54	84.77	-1.54					84	83.84	83.92	0.16
84	85.54	83.84			84	85.54	84.77	-1.54					84	83.84	83.92	0.16
84	85.54	83.84			84	85.54	84.77	-1.54					84	83.84	83.92	0.16
84	85.62	83.99			84	85.62	84.81	-1.62					84	83.99	83.995	0.01
84	85.66	84.09			84	85.66	84.83	-1.66					84	84.09	84.045	-0.09
83	85.69	84.21			83	85.69	84.345	-2.69					83	84.21	83.605	-1.21
84	85.73	84.34			84	85.73	84.865	-1.73					84	84.34	84.17	-0.34
84	85.78	84.49			84	85.78	84.89	-1.78					84	84.49	84.245	-0.49
84	85.83	84.63			84	85.83	84.915	-1.83					84	84.63	84.315	-0.63
84	85.83	84.63			84	85.83	84.915	-1.83					84	84.63	84.315	-0.63
84	85.83	84.63			84	85.83	84.915	-1.83					84	84.63	84.315	-0.63
84	85.96	85.1			84	85.96	84.98	-1.96					84	85.1	84.55	-1.1
84	86.01	85.25			84	86.01	85.005	-2.01					84	85.25	84.625	-1.25
84	86.01	85.25			84	86.01	85.005	-2.01					84	85.25	84.625	-1.25
84	86.17	85.51			84	86.17	85.085	-2.17					84	85.51	84.755	-1.51
84	86.17	85.51			84	86.17	85.085	-2.17					84	85.51	84.755	-1.51
84	86.17	85.51			84	86.17	85.085	-2.17					84	85.51	84.755	-1.51
84	86.42	85.86			84	86.42	85.21	-2.42					84	85.86	84.93	-1.86
84	86.42	85.86			84	86.42	85.21	-2.42					84	85.86	84.93	-1.86
84	86.55	86.04			84	86.55	85.275	-2.55					84	86.04	85.02	-2.04
84	86.6	86.1			84	86.6	85.3	-2.6					84	86.1	85.05	-2.1
84	86.63	86.13			84	86.63	85.315	-2.63					84	86.13	85.065	-2.13
84	86.65	86.15			84	86.65	85.325	-2.65					84	86.15	85.075	-2.15
84	86.65	86.15			84	86.65	85.325	-2.65					84	86.15	85.075	-2.15
84	86.65	86.15			84	86.65	85.325	-2.65					84	86.15	85.075	-2.15
84	86.65	86.15			84	86.65	85.325	-2.65					84	86.15	85.075	-2.15
84	86.62	86.02			84	86.62	85.31	-2.62					84	86.02	85.01	-2.02
84	86.62	86.02			84	86.62	85.31	-2.62					84	86.02	85.01	-2.02
84	86.6	86			84	86.6	85.3	-2.6					84	86	85	-2
84	86.57	85.98			84	86.57	85.285	-2.57					84	85.98	84.99	-1.98
84	86.54	85.98			84	86.54	85.27	-2.54					84	85.98	84.99	-1.98
84	86.49	85.99			84	86.49	85.245	-2.49					84	85.99	84.995	-1.99
84	86.43	86.01			84	86.43	85.215	-2.43					84	86.01	85.005	-2.01
84	86.43	86.01			84	86.43	85.215	-2.43					84	86.01	85.005	-2.01
84	86.43	86.01			84	86.43	85.215	-2.43					84	86.01	85.005	-2.01
84	86.43	86.01			84	86.43	85.215	-2.43					84	86.01	85.005	-2.01
84	86.26	86.15			84	86.26	85.13	-2.26					84	86.15	85.075	-2.15
84	86.23	86.19			84	86.23	85.115	-2.23					84	86.19	85.095	-2.19
84	86.23	86.19			84	86.23	85.115	-2.23					84	86.19	85.095	-2.19
84	86.23	86.32			84	86.23	85.115	-2.23					84	86.32	85.16	-2.32
84	86.23	86.32			84	86.23	85.115	-2.23					84	86.32	85.16	-2.32
84	86.29	86.51			84	86.29	85.145	-2.29					84	86.51	85.255	-2.51
84	86.29	86.51			84	86.29	85.145	-2.29					84	86.51	85.255	-2.51
84	86.29	86.51			84	86.29	85.145	-2.29					84	86.51	85.255	-2.51
84	86.46	86.84			84	86.46	85.23	-2.46					84	86.84	85.42	-2.84
84	86.52	86.95			84	86.52	85.26	-2.52					84	86.95	85.475	-2.95
84	86.52	86.95			84	86.52	85.26	-2.52					84	86.95	85.475	-2.95
84	86.63	87.14			84	86.63	85.315	-2.63					84	87.14	85.57	-3.14
84	86.68	87.22			84	86.68	85.34	-2.68					84	87.22	85.61	-3.22
84	86.74	87.28			84	86.74	85.37	-2.74					84	87.28	85.64	-3.28
84	86.74	87.28			84	86.74	85.37	-2.74					84	87.28	85.64	-3.28
83	86.74	87.28			83	86.74	84.87	-3.74					83	87.28	85.14	-4.28
83	86.95	87.41			83	86.95	84.975	-3.95					83	87.41	85.205	-4.41
83	86.95	87.41			83	86.95	84.975	-3.95					83	87.41	85.205	-4.41
84	87.04	87.44			84	87.04	85.52	-3.04					84	87.44	85.72	-3.44
84	87.07	87.45			84	87.07	85.535	-3.07					84	87.45	85.725	-3.45
84	87.1	87.46			84	87.1	85.55	-3.1					84	87.46	85.73	-3.46
84	87.13	87.47			84	87.13	85.565	-3.13					84	87.47	85.735	-3.47
84	87.14	87.47			84	87.14	85.57	-3.14					84	87.47	85.735	-3.47
84	87.15	87.46			84	87.15	85.575	-3.15					84	87.46	85.73	-3.46
85	87.15	87.46			85	87.15	86.075	-2.15					85	87.46	86.23	-2.46
85	87.08	87.41			85	87.08	86.04	-2.08					85	87.41	86.205	-2.41
85	87.08	87.41			85	87.08	86.04	-2.08					85	87.41	86.205	-2.41
85	87.08	87.41			85	87.08	86.04	-2.08					85	87.41	86.205	-2.41
85	87.08	87.41			85	87.08	86.04	-2.08					85	87.41	86.205	-2.41
85	86.66	87.14			85	86.66	85.83	-1.66					85	87.14	86.07	-2.14
85	86.58	87.07			85	86.58	85.79	-1.58					85	87.07	86.035	-2.07
85	86.5	87.01			85	86.5	85.75	-1.5					85	87.01	86.005	-2.01
85	86.43	86.96			85	86.43	85.715	-1.43					85	86.96	85.98	-1.96
85	86.36	86.92			85	86.36	85.68	-1.36					85	86.92	85.96	-1.92
85	86.36	86.92			85	86.36	85.68	-1.36					85	86.92	85.96	-1.92
84	86.19	86.84			84	86.19	85.095	-2.19					84	86.84	85.42	-2.84
84	86.19	86.84			84	86.19	85.095	-2.19					84	86.84	85.42	-2.84
84	86.03	86.75			84	86.03	85.015	-2.03					84	86.75	85.375	-2.75
84	86.03	86.75			84	86.03	85.015	-2.03					84	86.75	85.375	-2.75
84	85.86	86.64			84	85.86	84.93	-1.86					84	86.64	85.32	-2.64
84	85.86	86.64			84	85.86	84.93	-1.86					84	86.64	85.32	-2.64
84	85.86	86.64			84	85.86	84.93	-1.86					84	86.64	85.32	-2.64
84	85.64	86.48			84	85.64	84.82	-1.64					84	86.48	85.24	-2.48
84	85.64	86.48			84	85.64	84.82	-1.64					84	86.48	85.24	-2.48
84	85.6	86.37			84	85.6	84.8	-1.6					84	86.37	85.185	-2.37
84	85.6	86.37			84	85.6	84.8	-1.6					84	86.37	85.185	-2.37
83	85.6	86.37			83	85.6	84.3	-2.6					83	86.37	84.685	-3.37
83	85.7	86.22			83	85.7	84.35	-2.7					83	86.22	84.61	-3.22
83	85.76	86.19			83	85.76	84.38	-2.76					83	86.19	84.595	-3.19
83	85.82	86.17			83	85.82	84.41	-2.82					83	86.17	84.585	-3.17
83	85.86	86.14			83	85.86	84.43	-2.86					83	86.14	84.57	-3.14
83	85.89	86.09			83	85.89	84.445	-2.89					83	86.09	84.545	-3.09
83	85.9	86.02			83	85.9	84.45	-2.9					83	86.02	84.51	-3.02
83	85.9	85.94			83	85.9	84.45	-2.9					83	85.94	84.47	-2.94
83	85.91	85.86			83	85.91	84.455	-2.91					83	85.86	84.43	-2.86
83	85.91	85.86			83	85.91	84.455	-2.91					83	85.86	84.43	-2.86
83	85.91	85.86			83	85.91	84.455	-2.91					83	85.86	84.43	-2.86
83	85.95	85.62			83	85.95	84.475	-2.95					83	85.62	84.31	-2.62
83	85.96	85.55			83	85.96	84.48	-2.96					83	85.55	84.275	-2.55
83	85.98	85.46			83	85.98	84.49	-2.98					83	85.46	84.23	-2.46
83	85.99	85.37			83	85.99	84.495	-2.99					83	85.37	84.185	-2.37
83	85.99	85.37			83	85.99	84.495	-2.99					83	85.37	84.185	-2.37
83	85.97	85.18			83	85.97	84.485	-2.97					83	85.18	84.09	-2.18
83	85.96	85.1			83	85.96	84.48	-2.96					83	85.1	84.05	-2.1
83	85.94	85.03			83	85.94	84.47	-2.94					83	85.03	84.015	-2.03
83	85.94	85.03			83	85.94	84.47	-2.94					83	85.03	84.015	-2.03
83	85.94	85.03			83	85.94	84.47	-2.94					83	85.03	84.015	-2.03
83	85.87	84.78			83	85.87	84.435	-2.87					83	84.78	83.89	-1.78
83	85.84	84.7			83	85.84	84.42	-2.84					83	84.7	83.85	-1.7
83	85.84	84.7			83	85.84	84.42	-2.84					83	84.7	83.85	-1.7
83	85.84	84.7			83	85.84	84.42	-2.84					83	84.7	83.85	-1.7
83	85.84	84.52			83	85.84	84.42	-2.84					83	84.52	83.76	-1.52
83	85.84	84.52			83	85.84	84.42	-2.84					83	84.52	83.76	-1.52
83	85.9	84.55			83	85.9	84.45	-2.9					83	84.55	83.775	-1.55
83	85.92	84.57			83	85.92	84.46	-2.92					83	84.57	83.785	-1.57
83	85.92	84.57			83	85.92	84.46	-2.92					83	84.57	83.785	-1.57
83	85.92	84.57			83	85.92	84.46	-2.92					83	84.57	83.785	-1.57
83	85.92	84.57			83	85.92	84.46	-2.92					83	84.57	83.785	-1.57
83	85.9	84.59			83	85.9	84.45	-2.9					83	84.59	83.795	-1.59
83	85.9	84.59			83	85.9	84.45	-2.9					83	84.59	83.795	-1.59
83	85.87	84.66			83	85.87	84.435	-2.87					83	84.66	83.83	-1.66
83	85.87	84.66			83	85.87	84.435	-2.87					83	84.66	83.83	-1.66
83	85.87	84.66			83	85.87	84.435	-2.87					83	84.66	83.83	-1.66
83	85.78	84.8			83	85.78	84.39	-2.78					83	84.8	83.9	-1.8
83	85.74	84.86			83	85.74	84.37	-2.74					83	84.86	83.93	-1.86
83	85.69	84.94			83	85.69	84.345	-2.69					83	84.94	83.97	-1.94
83	85.65	85.03			83	85.65	84.325	-2.65					83	85.03	84.015	-2.03
83	85.61	85.13			83	85.61	84.305	-2.61					83	85.13	84.065	-2.13
83	85.61	85.13			83	85.61	84.305	-2.61					83	85.13	84.065	-2.13
84	85.56	85.32			84	85.56	84.78	-1.56					84	85.32	84.66	-1.32
84	85.52	85.38			84	85.52	84.76	-1.52					84	85.38	84.69	-1.38
84	85.46	85.43			84	85.46	84.73	-1.46					84	85.43	84.715	-1.43
84	85.39	85.43			84	85.39	84.695	-1.39					84	85.43	84.715	-1.43
84	85.32	85.42			84	85.32	84.66	-1.32					84	85.42	84.71	-1.42
84	85.26	85.42			84	85.26	84.63	-1.26					84	85.42	84.71	-1.42
84	85.26	85.42			84	85.26	84.63	-1.26					84	85.42	84.71	-1.42
84	85.16	85.5			84	85.16	84.58	-1.16					84	85.5	84.75	-1.5
84	85.13	85.53			84	85.13	84.565	-1.13					84	85.53	84.765	-1.53
84	85.12	85.57			84	85.12	84.56	-1.12					84	85.57	84.785	-1.57
84	85.12	85.6			84	85.12	84.56	-1.12					84	85.6	84.8	-1.6
84	85.12	85.61			84	85.12	84.56	-1.12					84	85.61	84.805	-1.61
84	85.12	85.61			84	85.12	84.56	-1.12					84	85.61	84.805	-1.61
84	85.12	85.61			84	85.12	84.56	-1.12					84	85.61	84.805	-1.61
84	85.12	85.59			84	85.12	84.56	-1.12					84	85.59	84.795	-1.59
84	85.12	85.59			84	85.12	84.56	-1.12					84	85.59	84.795	-1.59
84	85.07	85.5			84	85.07	84.535	-1.07					84	85.5	84.75	-1.5
84	85.01	85.42			84	85.01	84.505	-1.01					84	85.42	84.71	-1.42
83	85.01	85.42			83	85.01	84.005	-2.01					83	85.42	84.21	-2.42
83	85.01	85.42			83	85.01	84.005	-2.01					83	85.42	84.21	-2.42
83	84.8	85.08			83	84.8	83.9	-1.8					83	85.08	84.04	-2.08
83	84.8	85.08			83	84.8	83.9	-1.8					83	85.08	84.04	-2.08
83	84.72	84.92			83	84.72	83.86	-1.72					83	84.92	83.96	-1.92
83	84.75	84.94			83	84.75	83.875	-1.75					83	84.94	83.97	-1.94
83	84.8	84.95			83	84.8	83.9	-1.8					83	84.95	83.975	-1.95
83	84.8	84.95			83	84.8	83.9	-1.8					83	84.95	83.975	-1.95
83	84.96	84.97			83	84.96	83.98	-1.96					83	84.97	83.985	-1.97
83	84.96	84.97			83	84.96	83.98	-1.96					83	84.97	83.985	-1.97
83	84.96	84.97			83	84.96	83.98	-1.96					83	84.97	83.985	-1.97
83	84.96	84.97			83	84.96	83.98	-1.96					83	84.97	83.985	-1.97
83	85.25	85.1			83	85.25	84.125	-2.25					83	85.1	84.05	-2.1
83	85.25	85.1			83	85.25	84.125	-2.25					83	85.1	84.05	-2.1
83	85.44	85.16			83	85.44	84.22	-2.44					83	85.16	84.08	-2.16
83	85.55	85.19			83	85.55	84.275	-2.55					83	85.19	84.095	-2.19
82	85.69	85.23			82	85.69	83.845	-3.69					82	85.23	83.615	-3.23
83	85.83	85.28			83	85.83	84.415	-2.83					83	85.28	84.14	-2.28
82	85.99	85.33			82	85.99	83.995	-3.99					82	85.33	83.665	-3.33
83	85.99	85.33			83	85.99	84.495	-2.99					83	85.33	84.165	-2.33
83	86.3	85.48			83	86.3	84.65	-3.3					83	85.48	84.24	-2.48
83	86.3	85.48			83	86.3	84.65	-3.3					83	85.48	84.24	-2.48
83	86.55	85.63			83	86.55	84.775	-3.55					83	85.63	84.315	-2.63
83	86.55	85.63			83	86.55	84.775	-3.55					83	85.63	84.315	-2.63
83	86.55	85.63			83	86.55	84.775	-3.55					83	85.63	84.315	-2.63
83	86.55	85.63			83	86.55	84.775	-3.55					83	85.63	84.315	-2.63
83	86.79	85.67			83	86.79	84.895	-3.79					83	85.67	84.335	-2.67
83	86.79	85.64			83	86.79	84.895	-3.79					83	85.64	84.32	-2.64
83	86.77	85.62			83	86.77	84.885	-3.77					83	85.62	84.31	-2.62
83	86.75	85.59			83	86.75	84.875	-3.75					83	85.59	84.295	-2.59
83	86.73	85.57			83	86.73	84.865	-3.73					83	85.57	84.285	-2.57
83	86.73	85.57			83	86.73	84.865	-3.73					83	85.57	84.285	-2.57
83	86.67	85.51			83	86.67	84.835	-3.67					83	85.51	84.255	-2.51
83	86.67	85.51			83	86.67	84.835	-3.67					83	85.51	84.255	-2.51
84	86.67	85.51			84	86.67	85.335	-2.67					84	85.51	84.755	-1.51
84	86.67	85.51			84	86.67	85.335	-2.67					84	85.51	84.755	-1.51
84	86.67	85.51			84	86.67	85.335	-2.67					84	85.51	84.755	-1.51
84	86.26	85.4			84	86.26	85.13	-2.26					84	85.4	84.7	-1.4
84	86.17	85.38			84	86.17	85.085	-2.17					84	85.38	84.69	-1.38
84	86.09	85.37			84	86.09	85.045	-2.09					84	85.37	84.685	-1.37
84	86.02	85.35			84	86.02	85.01	-2.02					84	85.35	84.675	-1.35
84	86.02	85.35			84	86.02	85.01	-2.02					84	85.35	84.675	-1.35
84	86.02	85.35			84	86.02	85.01	-2.02					84	85.35	84.675	-1.35
84	86.02	85.35			84	86.02	85.01	-2.02					84	85.35	84.675	-1.35
84	86.02	85.35			84	86.02	85.01	-2.02					84	85.35	84.675	-1.35
84	85.69	85.28			84	85.69	84.845	-1.69					84	85.28	84.64	-1.28
84	85.66	85.26			84	85.66	84.83	-1.66					84	85.26	84.63	-1.26
84	85.66	85.26			84	85.66	84.83	-1.66					84	85.26	84.63	-1.26
84	85.66	85.26			84	85.66	84.83	-1.66					84	85.26	84.63	-1.26
84	85.66	85.26			84	85.66	84.83	-1.66					84	85.26	84.63	-1.26
84	85.66	85.26			84	85.66	84.83	-1.66					84	85.26	84.63	-1.26
84	85.66	85.26			84	85.66	84.83	-1.66					84	85.26	84.63	-1.26
84	85.66	85.26			84	85.66	84.83	-1.66					84	85.26	84.63	-1.26
84	85.54	85			84	85.54	84.77	-1.54					84	85	84.5	-1
84	85.56	84.98			84	85.56	84.78	-1.56					84	84.98	84.49	-0.98
83	85.59	84.96			83	85.59	84.295	-2.59					83	84.96	83.98	-1.96
84	85.61	84.94			84	85.61	84.805	-1.61					84	84.94	84.47	-0.94
[truncated: 66,050 more rows]
