# Supplementary material for: Skin-Interfaced Biosensors and Pilot Studies for Advanced Wireless Physiological Monitoring in Neonatal and Pediatric Intensive Care Units
Source: Nat Med. Author manuscript; Available in PMC 2020 Jun 25. (PMC7315772; doi:10.1038/s41591-020-0792-9)
Supplement: Chung_SourceData_ExtDataFig2 [file NIHMS1598235-supplement-Chung_SourceData_ExtDataFig2.xlsx]

## Sheet: ED 2a. RSSI
Air			On Chest			On Limb
Distance (m)	RSSI (dBm)	Std (dBm)	Distance (m)	RSSI (dBm)	Std (dBm)	Distance (m)	RSSI (dBm)	Std (dBm)
0	-35.3333	0.72008	0	-29.5	1.36083	0	-37.3333	0.98131
2	-59.3333	0.72008	2	-56.5	0.72008	2	-62.3333	1.65552
4	-66.3333	0.72008	4	-61.5	0.72008	4	-65.3333	1.18634
6	-70	1.24722	6	-67.5	0.72008	6	-69	0.4714
8	-73	1.24722	8	-70.5	1.65552	8	-69.6667	1.51535
10	-72.3333	3.81032	10	-71.5	1.65552	10	-70.6667	1.08866
12	-76.3333	2.41906	12	-76.5	0.4714	12	-76.6667	2.41906
14	-83	0.94281	14	-80.5	0.8165	14	-83	0.94281
