# Supplementary material for: Skin-Interfaced Biosensors and Pilot Studies for Advanced Wireless Physiological Monitoring in Neonatal and Pediatric Intensive Care Units
Source: Nat Med. Author manuscript; Available in PMC 2020 Jun 25. (PMC7315772; doi:10.1038/s41591-020-0792-9)
Supplement: Chung_SourceData_ExtDataFig4 [file NIHMS1598235-supplement-Chung_SourceData_ExtDataFig4.xlsx]

## Sheet: ED 4d. Intensity
Time (s)	PPG RED (a.u.)	PPG IR (a.u.)
0	0.0645411	0.375143
0.01002	0.590443	2.1945
0.0200401	1.14969	3.99554
0.0300601	1.7521	5.72846
0.0400802	2.36689	7.29129
0.0501002	2.91803	8.52564
0.0601202	3.29316	9.2329
0.0701403	3.36515	9.20826
0.0801603	3.0214	8.28522
0.0901804	2.19389	6.38057
0.1002	0.882373	3.52865
0.11022	-0.834953	-0.104879
0.12024	-2.80692	-4.23319
0.130261	-4.83124	-8.48457
0.140281	-6.68708	-12.4558
0.150301	-8.17351	-15.7742
0.160321	-9.14447	-18.1561
0.170341	-9.53334	-19.449
0.180361	-9.36239	-19.6498
0.190381	-8.73397	-18.8954
0.200401	-7.80687	-17.4292
0.210421	-6.7629	-15.5487
0.220441	-5.77012	-13.548
0.230461	-4.95208	-11.6651
0.240481	-4.36821	-10.046
0.250501	-4.00928	-8.73056
0.260521	-3.80828	-7.66301
0.270541	-3.66319	-6.72126
0.280561	-3.46568	-5.75916
0.290581	-3.12889	-4.64945
0.300601	-2.60797	-3.3182
0.310621	-1.90871	-1.76303
0.320641	-1.08281	-0.0507501
0.330661	-0.212213	1.7023
0.340681	0.61449	3.36347
0.350701	1.32603	4.82095
0.360721	1.88772	6.0157
0.370741	2.31064	6.95948
0.380762	2.64908	7.7353
0.390782	2.98631	8.47851
0.400802	3.4124	9.34321
0.410822	3.99898	10.4612
0.420842	4.77706	11.9028
0.430862	5.7233	13.6482
0.440882	6.75773	15.577
0.450902	7.75362	17.4782
0.460922	8.55799	19.0797
0.470942	9.01826	20.092
0.480962	9.0096	20.2581
0.490982	8.45805	19.3999
0.501002	7.35456	17.4523
0.511022	5.75788	14.4786
0.521042	3.78612	10.6654
0.531062	1.59907	6.2971
0.541082	-0.6249	1.71553
0.551102	-2.71308	-2.72736
0.561122	-4.5197	-6.71621
0.571142	-5.94062	-10.0102
0.581162	-6.9204	-12.4659
0.591182	-7.45132	-14.0446
0.601202	-7.5662	-14.8016
0.611222	-7.32688	-14.8635
0.621242	-6.81158	-14.3971
0.631263	-6.10311	-13.5771
0.641283	-5.27946	-12.5578
0.651303	-4.40784	-11.4539
0.661323	-3.54195	-10.3314
0.671343	-2.7213	-9.2101
0.681363	-1.97293	-8.07508
0.691383	-1.31275	-6.89341
0.701403	-0.747474	-5.63267
0.711423	-0.275753	-4.2766
0.721443	0.11099	-2.83518
0.731463	0.428006	-1.3479
0.741483	0.696428	0.121954
0.751503	0.941977	1.49898
0.761523	1.19394	2.71127
0.771543	1.48276	3.7072
0.781563	1.83754	4.46937
0.791583	2.28361	5.02266
0.801603	2.83939	5.43453
0.811623	3.51329	5.80635
0.821643	4.30086	6.25626
0.831663	5.18211	6.89685
0.841683	6.11986	7.81011
0.851703	7.05945	9.02445
0.861723	7.93078	10.4985
0.871743	8.65255	12.1152
0.881764	9.13997	13.6893
0.891784	9.31382	14.9874
0.901804	9.1112	15.7591
0.911824	8.49615	15.7753
0.921844	7.46764	14.867
0.931864	6.06372	12.9585
0.941884	4.36063	10.0887
0.951904	2.46572	6.41579
0.961924	0.505588	2.20317
0.971944	-1.38934	-2.21134
0.981964	-3.10102	-6.45955
0.991984	-4.53831	-10.1927
1.002	-5.64676	-13.1289
1.01202	-6.41211	-15.0905
1.02204	-6.85721	-16.0242
1.03206	-7.03266	-16.0009
1.04208	-7.00365	-15.1962
1.0521	-6.83567	-13.8539
1.06212	-6.58217	-12.241
1.07214	-6.27656	-10.6012
1.08216	-5.93015	-9.11754
1.09218	-5.53617	-7.88879
1.1022	-5.07843	-6.92441
1.11222	-4.54205	-6.15795
1.12224	-3.92381	-5.47478
1.13226	-3.23895	-4.74793
1.14228	-2.52279	-3.87272
1.1523	-1.82634	-2.79366
1.16232	-1.20701	-1.51712
1.17234	-0.716226	-0.107652
1.18236	-0.386993	1.33035
1.19238	-0.224193	2.68209
1.2024	-0.200337	3.85385
1.21242	-0.257578	4.79978
1.22244	-0.316889	5.53675
1.23246	-0.291893	6.14353
1.24248	-0.105285	6.74261
1.25251	0.295491	7.46935
1.26253	0.925999	8.43474
1.27255	1.75894	9.68943
1.28257	2.72527	11.1986
1.29259	3.72297	12.8331
1.30261	4.63126	14.38
1.31263	5.32816	15.5735
1.32265	5.70855	16.1378
1.33267	5.69977	15.8373
1.34269	5.27234	14.5219
1.35271	4.44442	12.1609
1.36273	3.27925	8.85718
1.37275	1.87677	4.83875
1.38277	0.360405	0.429876
1.39279	-1.13853	-3.994
1.40281	-2.497	-8.05908
1.41283	-3.61384	-11.4444
1.42285	-4.42062	-13.9232
1.43287	-4.88657	-15.3864
1.44289	-5.01891	-15.8481
1.45291	-4.85793	-15.4298
1.46293	-4.46784	-14.3305
1.47295	-3.92543	-12.7878
1.48297	-3.30777	-11.0375
1.49299	-2.68113	-9.27981
1.50301	-2.09272	-7.65572
1.51303	-1.56657	-6.23879
1.52305	-1.10395	-5.03989
1.53307	-0.688042	-4.02281
1.54309	-0.292074	-3.12598
1.55311	0.111467	-2.28527
1.56313	0.541677	-1.45212
1.57315	1.00308	-0.604059
1.58317	1.48308	0.254295
1.59319	1.95403	1.09846
1.60321	2.3798	1.89738
1.61323	2.72519	2.62858
1.62325	2.96587	3.29161
1.63327	3.09674	3.91413
1.64329	3.13657	4.55199
1.65331	3.12643	5.27891
1.66333	3.12293	6.16985
1.67335	3.18631	7.2804
1.68337	3.36609	8.62627
1.69339	3.68696	10.168
1.70341	4.13844	11.8038
1.71343	4.67052	13.3744
1.72345	5.19796	14.6784
1.73347	5.61084	15.4985
1.74349	5.79295	15.6328
1.75351	5.64219	14.9277
1.76353	5.09037	13.3072
1.77355	4.11832	10.7916
1.78357	2.76307	7.5027
1.79359	1.11589	3.65509
1.80361	-0.6895	-0.467356
1.81363	-2.49559	-4.54574
1.82365	-4.14408	-8.2659
1.83367	-5.49891	-11.3586
1.84369	-6.46458	-13.631
1.85371	-6.99781	-14.9883
1.86373	-7.10973	-15.4387
1.87375	-6.85936	-15.0844
1.88377	-6.33917	-14.0979
1.89379	-5.6571	-12.691
1.90381	-4.91737	-11.0788
1.91383	-4.20423	-9.44901
1.92385	-3.57117	-7.93746
1.93387	-3.03733	-6.61701
1.94389	-2.59088	-5.49862
1.95391	-2.19824	-4.54403
1.96393	-1.81673	-3.68602
1.97395	-1.40744	-2.85173
1.98397	-0.945713	-1.98313
1.99399	-0.427338	-1.05084
2.00401	0.130623	-0.058457
2.01403	0.69499	0.962996
2.02405	1.22511	1.96837
2.03407	1.68384	2.91551
2.04409	2.04784	3.78183
2.05411	2.315	4.57556
2.06413	2.50686	5.33805
2.07415	2.66557	6.13616
2.08417	2.84534	7.04571
2.09419	3.09998	8.12887
2.10421	3.46883	9.41126
2.11423	3.96416	10.8631
2.12425	4.56224	12.3897
2.13427	5.20097	13.8344
2.14429	5.7849	14.995
2.15431	6.19734	15.6512
2.16433	6.31845	15.599
2.17435	6.04597	14.6864
2.18437	5.31527	12.8436
2.19439	4.11511	10.1029
2.20441	2.49537	6.60227
2.21443	0.565429	2.57454
2.22445	-1.51782	-1.68018
2.23447	-3.57036	-5.8313
2.24449	-5.40702	-9.55962
2.25451	-6.86836	-12.5981
2.26453	-7.84359	-14.7632
2.27455	-8.28691	-15.9737
2.28457	-8.22154	-16.2543
2.29459	-7.73283	-15.7225
2.30461	-6.95103	-14.5641
2.31463	-6.0268	-13.0001
2.32465	-5.10385	-11.2515
2.33467	-4.29487	-9.50795
2.34469	-3.66404	-7.90481
2.35471	-3.22063	-6.51265
2.36473	-2.92316	-5.33864
2.37475	-2.6946	-4.33932
2.38477	-2.44361	-3.4412
2.39479	-2.08802	-2.56415
2.40481	-1.57471	-1.64285
2.41483	-0.891846	-0.642129
2.42485	-0.0714498	0.437212
2.43487	0.819142	1.56175
2.44489	1.6942	2.67756
2.45491	2.47076	3.72764
2.46493	3.08936	4.66989
2.47495	3.52933	5.49188
2.48497	3.81453	6.21787
2.49499	4.00818	6.90573
2.50501	4.19803	7.63433
2.51503	4.47398	8.48306
2.52505	4.90426	9.50738
2.53507	5.5148	10.7161
2.54509	6.2771	12.0553
2.55511	7.10757	13.4035
2.56513	7.87886	14.5807
2.57515	8.44153	15.3705
2.58517	8.65153	15.5525
2.59519	8.39818	14.9407
2.60521	7.62703	13.4194
2.61523	6.35238	10.9715
2.62525	4.65746	7.69207
2.63527	2.68207	3.7851
2.64529	0.599869	-0.458225
2.65531	-1.40949	-4.69608
2.66533	-3.18827	-8.58177
2.67535	-4.62297	-11.8113
2.68537	-5.65723	-14.1642
2.69539	-6.29329	-15.5312
2.70541	-6.58238	-15.9241
2.71543	-6.60705	-15.4655
2.72545	-6.45968	-14.3616
2.73547	-6.22185	-12.8628
2.74549	-5.94889	-11.2203
2.75551	-5.66292	-9.64473
2.76553	-5.35486	-8.27663
2.77555	-4.99411	-7.1727
2.78557	-4.54334	-6.30845
2.79559	-3.97423	-5.59748
2.80561	-3.28025	-4.92075
2.81563	-2.48371	-4.16046
2.82565	-1.63455	-3.2305
2.83567	-0.802178	-2.09616
2.84569	-0.0615348	-0.780653
2.85571	0.523033	0.644043
2.86573	0.912732	2.07826
2.87575	1.10494	3.42215
2.88577	1.1358	4.60449
2.89579	1.07576	5.60326
2.90581	1.01727	6.45404
2.91583	1.05786	7.2423
2.92585	1.28074	8.08141
2.93587	1.73804	9.08002
2.94589	2.43826	10.3066
2.95591	3.34125	11.759
2.96593	4.36161	13.3469
2.97595	5.37923	14.8921
2.98597	6.25679	16.1491
2.99599	6.85968	16.8431
3.00601	7.07654	16.7185
3.01603	6.83624	15.5896
3.02605	6.11923	13.3833
3.03607	4.96175	10.1636
3.04609	3.45178	6.13433
3.05611	1.71812	1.61588
3.06613	-0.0866701	-2.99831
3.07615	-1.80585	-7.29942
3.08617	-3.29865	-10.924
3.09619	-4.45741	-13.6072
3.10621	-5.21963	-15.2176
3.11623	-5.57331	-15.7691
3.12625	-5.55482	-15.4068
3.13627	-5.23957	-14.3711
3.14629	-4.72777	-12.9476
3.15631	-4.12682	-11.4125
3.16633	-3.5339	-9.98571
3.17635	-3.02119	-8.79816
3.18637	-2.62669	-7.88135
3.19639	-2.35167	-7.17783
3.20641	-2.16476	-6.57032
3.21643	-2.01279	-5.92072
3.22645	-1.83485	-5.11092
3.23647	-1.57764	-4.07404
3.24649	-1.20799	-2.81153
3.25651	-0.721251	-1.39107
3.26653	-0.142336	0.0728792
3.27655	0.479891	1.45021
3.28657	1.0843	2.63139
3.29659	1.61235	3.55886
3.30661	2.0227	4.2457
3.31663	2.30266	4.7771
3.32665	2.47294	5.29306
3.33667	2.5845	5.95622
3.34669	2.70795	6.91144
3.35671	2.91661	8.24529
3.36673	3.26753	9.95567
3.37675	3.78379	11.9375
3.38677	4.44302	13.9889
3.39679	5.174	15.838
3.40681	5.86415	17.1843
3.41683	6.3759	17.7485
3.42685	6.56999	17.3208
3.43687	6.3312	15.7988
3.44689	5.59159	13.2084
3.45691	4.34666	9.70403
3.46693	2.66088	5.54855
3.47695	0.661744	1.07653
3.48697	-1.47798	-3.35149
3.49699	-3.56551	-7.3967
3.50701	-5.41651	-10.7829
3.51703	-6.8816	-13.3254
3.52705	-7.86685	-14.9441
3.53707	-8.34345	-15.6595
3.54709	-8.34639	-15.5759
3.55711	-7.96261	-14.8549
3.56713	-7.31134	-13.6846
3.57715	-6.52061	-12.2511
3.58717	-5.70534	-10.7152
3.59719	-4.9501	-9.19761
3.60721	-4.30008	-7.77391
3.61723	-3.76073	-6.47751
3.62725	-3.30567	-5.30863
3.63727	-2.88957	-4.24678
3.64729	-2.46361	-3.2636
3.65731	-1.98919	-2.33378
3.66733	-1.44724	-1.44166
3.67735	-0.841494	-0.583753
3.68737	-0.195382	0.233221
3.69739	0.45605	0.998164
3.70741	1.0768	1.70248
3.71743	1.64037	2.348
3.72745	2.1375	2.95219
3.73747	2.57874	3.55065
3.74749	2.99177	4.19426
3.75752	3.41388	4.94154
3.76754	3.88123	5.84702
3.77756	4.41706	6.94617
3.78758	5.02292	8.24082
3.7976	5.67288	9.68741
3.80762	6.31409	11.1912
3.81764	6.87284	12.6088
3.82766	7.26563	13.761
3.83768	7.4126	14.4539
3.8477	7.25184	14.507
3.85772	6.75086	13.7838
3.86774	5.91427	12.2197
3.87776	4.78454	9.84094
3.88778	3.43818	6.77146
3.8978	1.97573	3.22406
3.90782	0.508379	-0.523291
3.91784	-0.856328	-4.16323
3.92786	-2.02864	-7.4007
3.93788	-2.94626	-9.99433
3.9479	-3.58015	-11.789
3.95792	-3.93501	-12.7342
3.96794	-4.0447	-12.8849
3.97796	-3.96389	-12.3843
3.98798	-3.75763	-11.4322
3.998	-3.49039	-10.2459
4.00802	-3.21696	-9.02055
4.01804	-2.97612	-7.89696
4.02806	-2.78736	-6.94412
4.03808	-2.65206	-6.15767
4.0481	-2.55705	-5.47493
4.05812	-2.48016	-4.80198
4.06814	-2.39654	-4.04534
4.07816	-2.28372	-3.14137
4.08818	-2.12549	-2.07528
4.0982	-1.91321	-0.886255
4.10822	-1.64486	0.343088
4.11824	-1.32283	1.51012
4.12826	-0.950407	2.52232
4.13828	-0.52875	3.32653
4.1483	-0.0554568	3.92922
4.15832	0.475481	4.4017
4.16834	1.07117	4.86862
4.17836	1.73571	5.4801
4.18838	2.46512	6.37373
4.1984	3.24265	7.63425
4.20842	4.0355	9.26055
4.21844	4.79415	11.1478
4.22846	5.45521	13.0905
4.23848	5.94718	14.8075
4.2485	6.19936	15.9847
4.25852	6.15192	16.329
4.26854	5.76613	15.622
4.27856	5.03271	13.7647
4.28858	3.97653	10.8031
4.2986	2.65703	6.92883
4.30862	1.16352	2.45574
4.31864	-0.394211	-2.22435
4.32866	-1.89829	-6.69851
4.33868	-3.23725	-10.5917
4.3487	-4.3196	-13.6181
4.35872	-5.085	-15.6143
4.36874	-5.51084	-16.5521
4.37876	-5.61361	-16.5267
4.38878	-5.44447	-15.7266
4.3988	-5.07945	-14.3911
4.40882	-4.60687	-12.7641
4.41884	-4.11275	-11.0542
4.42886	-3.66762	-9.40578
4.43888	-3.31633	-7.88803
4.4489	-3.07285	-6.5001
4.45892	-2.92086	-5.19047
4.46894	-2.81958	-3.88506
4.47896	-2.71427	-2.51552
4.48898	-2.54862	-1.0432
4.499	-2.27719	0.527572
4.50902	-1.87502	2.14853
4.51904	-1.34304	3.73879
4.52906	-0.707265	5.20483
4.53908	-0.0127863	6.46428
4.5491	0.686292	7.46793
4.55912	1.33925	8.2144
4.56914	1.9099	8.75414
4.57916	2.38496	9.18147
4.58918	2.77638	9.61548
4.5992	3.11712	10.174
4.60922	3.45175	10.9453
4.61924	3.8227	11.9625
4.62926	4.25579	13.1877
4.63928	4.74849	14.5071
4.6493	5.26327	15.7405
4.65932	5.72954	16.6639
4.66934	6.053	17.041
4.67936	6.13228	16.6599
4.68938	5.87899	15.369
4.6994	5.23799	13.1049
4.70942	4.20272	9.90958
4.71944	2.82246	5.93279
4.72946	1.19948	1.4184
4.73948	-0.52398	-3.32188
4.7495	-2.18705	-7.94551
4.75952	-3.63529	-12.1194
4.76954	-4.74497	-15.5595
4.77956	-5.44179	-18.0621
4.78958	-5.70997	-19.5249
4.7996	-5.5901	-19.9529
4.80962	-5.16655	-19.4507
4.81964	-4.54709	-18.2028
4.82966	-3.83949	-16.4438
4.83968	-3.1302	-14.4258
4.8497	-2.46966	-12.3862
4.85972	-1.86775	-10.5203
4.86974	-1.29959	-8.96374
4.87976	-0.720431	-7.7835
4.88978	-0.0852964	-6.97991
4.8998	0.630751	-6.49683
4.90982	1.41802	-6.23829
4.91984	2.22607	-6.08735
4.92986	2.96887	-5.92545
4.93988	3.53956	-5.64864
4.9499	3.83261	-5.17993
4.95992	3.76778	-4.47631
4.96994	3.31045	-3.53093
4.97996	2.48411	-2.37069
4.98998	1.37102	-1.05047
5	0.101175	0.354931

## Sheet: ED 4d. Norm Power
Frequency (Hz)	Norm Power Red	Norm Power IR
0.02	0.000101626	0.000238764
0.02999	0.000228496	0.000536836
0.03998	0.000406053	0.000953993
0.04997	0.000634277	0.00149019
0.05996	0.000913143	0.00214536
0.0699499	0.00124262	0.00291944
0.0799399	0.00162267	0.00381233
0.0899299	0.00205325	0.00482394
0.0999199	0.00253431	0.00595414
0.10991	0.0030658	0.00720282
0.1199	0.00364766	0.00856982
0.12989	0.00427982	0.010055
0.13988	0.00496221	0.0116582
0.14987	0.00569475	0.0133792
0.15986	0.00647737	0.0152178
0.16985	0.00730998	0.0171739
0.17984	0.00819247	0.0192471
0.18983	0.00912476	0.0214373
0.19982	0.0101067	0.0237443
0.20981	0.0111383	0.0261677
0.2198	0.0122193	0.0287072
0.22979	0.0133496	0.0313627
0.23978	0.0145292	0.0341337
0.24977	0.0157579	0.03702
0.25976	0.0170354	0.0400213
0.26975	0.0183618	0.0431372
0.27974	0.0197369	0.0463673
0.28973	0.0211604	0.0497113
0.29972	0.0226323	0.0531689
0.30971	0.0241523	0.0567395
0.3197	0.0257204	0.0604229
0.32969	0.0273362	0.0642186
0.33968	0.0289997	0.0681261
0.34967	0.0307107	0.0721451
0.35966	0.032469	0.076275
0.36965	0.0342743	0.0805155
0.37964	0.0361264	0.084866
0.38963	0.0380253	0.0893261
0.39962	0.0399706	0.0938951
0.40961	0.0419621	0.0985727
0.4196	0.0439996	0.103358
0.42959	0.046083	0.108251
0.43958	0.0482118	0.113251
0.44957	0.050386	0.118358
0.45956	0.0526053	0.12357
0.46955	0.0548693	0.128887
0.47954	0.057178	0.134309
0.48953	0.0595309	0.139835
0.49952	0.0619279	0.145464
0.50951	0.0643687	0.151196
0.519499	0.066853	0.15703
0.529489	0.0693806	0.162965
0.539479	0.0719511	0.169001
0.549469	0.0745643	0.175137
0.559459	0.0772198	0.181373
0.569449	0.0799175	0.187707
0.579439	0.0826569	0.19414
0.589429	0.0854378	0.200669
0.599419	0.0882599	0.207295
0.609409	0.0911229	0.214017
0.619399	0.0940264	0.220834
0.629389	0.0969701	0.227746
0.639379	0.0999538	0.23475
0.649369	0.102977	0.241848
0.659359	0.106039	0.249037
0.669349	0.109141	0.256318
0.679339	0.112281	0.263689
0.689329	0.115459	0.271149
0.699319	0.118675	0.278698
0.709309	0.121928	0.286335
0.719299	0.125219	0.294059
0.729289	0.128546	0.30187
0.739279	0.13191	0.309765
0.749269	0.13531	0.317745
0.759259	0.138746	0.325808
0.769249	0.142217	0.333954
0.779239	0.145722	0.342182
0.789229	0.149263	0.35049
0.799219	0.152837	0.358879
0.809209	0.156446	0.367346
0.819199	0.160087	0.375892
0.829189	0.163762	0.384514
0.839179	0.167469	0.393213
0.849169	0.171209	0.401987
0.859159	0.17498	0.410835
0.869149	0.178782	0.419757
0.879139	0.182616	0.42875
0.889129	0.18648	0.437815
0.899119	0.190374	0.446951
0.909109	0.194298	0.456156
0.919099	0.198251	0.465429
0.929089	0.202233	0.474769
0.939079	0.206243	0.484175
0.949069	0.210281	0.493647
0.959059	0.214347	0.503183
0.969049	0.21844	0.512783
0.979039	0.22256	0.522444
0.989029	0.226706	0.532167
0.999019	0.230878	0.541949
1.00901	0.235075	0.551791
1.019	0.239297	0.56169
1.02899	0.243543	0.571647
1.03898	0.247814	0.581659
1.04897	0.252108	0.591726
1.05896	0.256425	0.601846
1.06895	0.260764	0.612019
1.07894	0.265126	0.622244
1.08893	0.269509	0.632518
1.09892	0.273914	0.642842
1.10891	0.278339	0.653215
1.1189	0.282785	0.663634
1.12889	0.287251	0.674099
1.13888	0.291735	0.684609
1.14887	0.296239	0.695162
1.15886	0.300761	0.705758
1.16885	0.305301	0.716396
1.17884	0.309859	0.727074
1.18883	0.314433	0.737791
1.19882	0.319024	0.748546
1.20881	0.323631	0.759338
1.2188	0.328253	0.770165
1.22879	0.332891	0.781027
1.23878	0.337543	0.791923
1.24877	0.342209	0.802851
1.25876	0.34689	0.81381
1.26875	0.351583	0.8248
1.27874	0.356289	0.835818
1.28873	0.361007	0.846864
1.29872	0.365737	0.857936
1.30871	0.370478	0.869034
1.3187	0.375229	0.880156
1.32869	0.379991	0.891301
1.33868	0.384763	0.902468
1.34867	0.389543	0.913656
1.35866	0.394333	0.924864
1.36865	0.399131	0.93609
1.37864	0.403936	0.947333
1.38863	0.408749	0.958595
1.39862	0.413568	0.969871
1.40861	0.418394	0.981161
1.4186	0.423225	0.992465
1.42859	0.428062	1.00378
1.43858	0.432904	1.0151
1.44857	0.43775	1.02644
1.45856	0.4426	1.03778
1.46855	0.447453	1.04913
1.47854	0.452309	1.06049
1.48853	0.457167	1.07185
1.49852	0.462028	1.08321
1.50851	0.466889	1.09458
1.5185	0.471752	1.10594
1.52849	0.476615	1.11731
1.53848	0.481478	1.12868
1.54847	0.486341	1.14005
1.55846	0.491202	1.15142
1.56845	0.496062	1.16278
1.57844	0.50092	1.17413
1.58843	0.505776	1.18548
1.59842	0.510629	1.19682
1.60841	0.515478	1.20815
1.6184	0.520323	1.21948
1.62839	0.525165	1.23079
1.63838	0.530001	1.24209
1.64837	0.534832	1.25337
1.65836	0.539657	1.26464
1.66835	0.544477	1.2759
1.67834	0.549289	1.28714
1.68833	0.554094	1.29836
1.69832	0.558892	1.30956
1.70831	0.563682	1.32075
1.7183	0.568463	1.33191
1.72829	0.573236	1.34305
1.73828	0.577998	1.35417
1.74827	0.582751	1.36526
1.75826	0.587494	1.37633
1.76825	0.592226	1.38737
1.77824	0.596947	1.39838
1.78823	0.601656	1.40937
1.79822	0.606353	1.42033
1.80821	0.611038	1.43125
1.8182	0.61571	1.44215
1.82819	0.620368	1.45301
1.83818	0.625012	1.46384
1.84817	0.629643	1.47464
1.85816	0.634258	1.4854
1.86815	0.638859	1.49612
1.87814	0.643444	1.50681
1.88813	0.648013	1.51746
1.89812	0.652565	1.52807
1.90811	0.657101	1.53864
1.9181	0.66162	1.54917
1.92809	0.666122	1.55966
1.93808	0.670605	1.57011
1.94807	0.67507	1.58051
1.95806	0.679516	1.59087
1.96805	0.683943	1.60118
1.97804	0.688351	1.61144
1.98803	0.692739	1.62166
1.99802	0.697106	1.63183
2.00801	0.701453	1.64195
2.018	0.705782	1.65202
2.02799	0.710089	1.66204
2.03798	0.714375	1.67201
2.04797	0.718638	1.68193
2.05796	0.722879	1.69179
2.06795	0.727097	1.7016
2.07794	0.731292	1.71135
2.08793	0.735463	1.72105
2.09792	0.739611	1.73069
2.10791	0.743734	1.74027
2.1179	0.747832	1.7498
2.12789	0.751906	1.75926
2.13788	0.755955	1.76867
2.14787	0.759977	1.77801
2.15786	0.763974	1.78729
2.16785	0.767945	1.79651
2.17784	0.771889	1.80567
2.18783	0.775806	1.81476
2.19782	0.779696	1.82379
2.20781	0.783558	1.83276
2.2178	0.787393	1.84165
2.22779	0.7912	1.85049
2.23778	0.794978	1.85925
2.24777	0.798727	1.86795
2.25776	0.802447	1.87658
2.26775	0.806139	1.88514
2.27774	0.809802	1.89364
2.28773	0.813437	1.90206
2.29772	0.817043	1.91041
2.30771	0.820618	1.91869
2.3177	0.824162	1.92689
2.32769	0.827676	1.93503
2.33768	0.831158	1.94308
2.34767	0.834609	1.95107
2.35766	0.838028	1.95898
2.36765	0.841416	1.96681
2.37764	0.844771	1.97457
2.38763	0.848097	1.98225
2.39762	0.85139	1.98985
2.40761	0.85465	1.99737
2.4176	0.857877	2.00482
2.42759	0.861071	2.01219
2.43758	0.864232	2.01948
2.44757	0.867359	2.02668
2.45756	0.870452	2.03381
2.46755	0.873511	2.04086
2.47754	0.876536	2.04782
2.48753	0.879526	2.05471
2.49752	0.882482	2.06152
2.50751	0.885403	2.06825
2.5175	0.888289	2.0749
2.52749	0.891139	2.08147
2.53748	0.893956	2.08795
2.54747	0.89674	2.09435
2.55746	0.899488	2.10066
2.56745	0.9022	2.10689
2.57744	0.904876	2.11303
2.58743	0.907516	2.11909
2.59742	0.91012	2.12506
2.60741	0.912687	2.13095
2.6174	0.915218	2.13675
2.62739	0.917712	2.14246
2.63738	0.92017	2.14808
2.64737	0.92259	2.15362
2.65736	0.924974	2.15907
2.66735	0.92732	2.16443
2.67734	0.929629	2.1697
2.68733	0.9319	2.17489
2.69732	0.934136	2.17998
2.70731	0.936334	2.18499
2.7173	0.938498	2.18991
2.72729	0.940624	2.19474
2.73728	0.942712	2.19947
2.74727	0.944765	2.20412
2.75726	0.94678	2.20868
2.76725	0.948757	2.21315
2.77724	0.950696	2.21753
2.78723	0.952597	2.22182
2.79722	0.954459	2.22603
2.80721	0.956285	2.23014
2.8172	0.958076	2.23416
2.82719	0.959829	2.2381
2.83718	0.961544	2.24194
2.84717	0.96322	2.24569
2.85716	0.964857	2.24935
2.86715	0.966456	2.25292
2.87714	0.968017	2.25639
2.88713	0.969539	2.25978
2.89712	0.971022	2.26307
2.90711	0.972466	2.26628
2.9171	0.973872	2.26939
2.92709	0.97524	2.27242
2.93708	0.976569	2.27536
2.94707	0.977864	2.27821
2.95706	0.979128	2.28097
2.96705	0.980356	2.28364
2.97704	0.981546	2.28621
2.98703	0.982697	2.2887
2.99702	0.98381	2.29109
3.00701	0.984884	2.29339
3.017	0.98592	2.29561
3.02699	0.986918	2.29773
3.03698	0.987877	2.29976
3.04697	0.988798	2.30169
3.05696	0.98968	2.30354
3.06695	0.990524	2.3053
3.07694	0.99133	2.30697
3.08693	0.992102	2.30855
3.09692	0.992836	2.31003
3.10691	0.993532	2.31144
3.1169	0.99419	2.31277
3.12689	0.994812	2.31401
3.13688	0.995403	2.31516
3.14687	0.99596	2.31624
3.15686	0.99648	2.31722
3.16685	0.996963	2.31812
3.17684	0.997414	2.31894
3.18683	0.99783	2.31968
3.19682	0.998209	2.32035
3.20681	0.998551	2.32095
3.2168	0.998856	2.32145
3.22679	0.999124	2.32188
3.23678	0.999355	2.32221
3.24677	0.999549	2.32246
3.25676	0.999707	2.32262
3.26675	0.999828	2.32269
3.27674	0.999913	2.32268
3.28673	0.999969	2.32261
3.29672	1	2.32245
3.30671	0.999995	2.3222
3.3167	0.999955	2.32188
3.32669	0.999881	2.32147
3.33668	0.999771	2.32098
3.34667	0.999627	2.32041
3.35666	0.999446	2.31975
3.36665	0.999231	2.31901
3.37664	0.998981	2.31819
3.38663	0.998696	2.31729
3.39662	0.998381	2.3163
3.40661	0.998033	2.31524
3.4166	0.997657	2.3141
3.42659	0.997255	2.31288
3.43658	0.996827	2.31158
3.44657	0.996369	2.31021
3.45656	0.995878	2.30877
3.46655	0.995353	2.30724
3.47654	0.994795	2.30566
3.48653	0.994204	2.304
3.49652	0.99358	2.30227
3.50651	0.992923	2.30046
3.5165	0.992233	2.29857
3.52649	0.991531	2.29661
3.53648	0.990803	2.29457
3.54647	0.990047	2.29245
3.55646	0.989259	2.29026
3.56645	0.98844	2.288
3.57644	0.987588	2.28567
3.58643	0.986706	2.28334
3.59642	0.985797	2.28093
3.60641	0.984867	2.27846
3.6164	0.983916	2.27593
3.62639	0.982938	2.27333
3.63638	0.981943	2.27066
3.64637	0.980917	2.26792
3.65636	0.979862	2.26511
3.66635	0.978777	2.26223
3.67634	0.977663	2.2593
3.68633	0.976524	2.2563
3.69632	0.975368	2.25323
3.70631	0.974184	2.2501
3.7163	0.972971	2.2469
3.72629	0.971729	2.24363
3.73628	0.970461	2.24032
3.74627	0.969165	2.23698
3.75626	0.967857	2.23359
3.76625	0.966526	2.23013
3.77624	0.965169	2.2266
3.78623	0.963789	2.22301
3.79622	0.962391	2.21936
3.80621	0.960966	2.21565
3.8162	0.959515	2.21189
3.82619	0.95804	2.2081
3.83618	0.956543	2.20425
3.84617	0.955023	2.20034
3.85616	0.95348	2.19638
3.86615	0.951911	2.19236
3.87614	0.950325	2.1883
3.88613	0.948735	2.18421
3.89612	0.947124	2.1801
3.90611	0.945489	2.17594
3.9161	0.943843	2.17177
3.92609	0.9422	2.16757
3.93608	0.940548	2.16331
3.94607	0.938871	2.15901
3.95606	0.937172	2.15465
3.96605	0.935455	2.15026
3.97604	0.933723	2.14582
3.98603	0.931968	2.14134
3.99602	0.930191	2.13684
4.00601	0.928394	2.13231
4.016	0.926585	2.12774
4.02599	0.924754	2.12313
4.03598	0.922902	2.1185
4.04597	0.921041	2.11389
4.05596	0.919161	2.10924
4.06595	0.917267	2.10457
4.07594	0.915351	2.09985
4.08593	0.913415	2.09509
4.09592	0.911459	2.09032
4.10591	0.909485	2.08559
4.1159	0.907498	2.08083
4.12589	0.905492	2.07604
4.13588	0.903468	2.07121
4.14587	0.901454	2.06636
4.15586	0.899438	2.06147
4.16585	0.897409	2.05654
4.17584	0.895361	2.05156
4.18583	0.893295	2.04656
4.19582	0.891233	2.04153
4.20581	0.889156	2.03648
4.2158	0.887075	2.03139
4.22579	0.884985	2.02626
4.23578	0.882877	2.02114
4.24577	0.880753	2.01601
4.25576	0.878632	2.01086
4.26575	0.876507	2.00569
4.27574	0.874366	2.00048
4.28573	0.872215	1.99527
4.29572	0.870057	1.99008
4.30571	0.867882	1.98499
4.3157	0.865709	1.9799
4.32569	0.863523	1.9748
4.33568	0.861327	1.96968
4.34567	0.859116	1.96452
4.35566	0.856898	1.95935
4.36565	0.854665	1.95415
4.37564	0.852418	1.94893
4.38563	0.850166	1.94374
4.39562	0.847909	1.93854
4.40561	0.845648	1.93334
4.4156	0.843371	1.92813
4.42559	0.841084	1.92295
4.43558	0.838802	1.91775
4.44557	0.83651	1.91251
4.45556	0.834208	1.90725
4.46555	0.831915	1.90196
4.47554	0.829636	1.89665
4.48553	0.827374	1.89135
4.49552	0.825104	1.88606
4.50551	0.822825	1.88083
4.5155	0.820539	1.87568
4.52549	0.818244	1.87057
4.53548	0.815942	1.86544
4.54547	0.813653	1.86027
4.55546	0.811357	1.85511
4.56545	0.809048	1.84997
4.57544	0.806728	1.84489
4.58543	0.804426	1.83986
4.59542	0.802166	1.83479
4.60541	0.799902	1.82972
4.6154	0.797632	1.82467
4.62539	0.795358	1.81966
4.63538	0.793103	1.81466
4.64537	0.790859	1.80965
4.65536	0.788611	1.80461
4.66535	0.786352	1.79955
4.67534	0.784084	1.79447
4.68533	0.781818	1.78938
4.69532	0.779574	1.78429
4.70531	0.777329	1.77921
4.7153	0.775077	1.77416
4.72529	0.77283	1.76907
4.73528	0.770588	1.76399
4.74527	0.768337	1.75888
4.75526	0.766076	1.75378
4.76525	0.763806	1.74867
4.77524	0.761553	1.74353
4.78523	0.759315	1.73843
4.79522	0.757094	1.73334
4.80521	0.754862	1.72833
4.8152	0.75262	1.72334
4.82519	0.750391	1.71835
4.83518	0.748172	1.71335
4.84517	0.745951	1.7084
4.85516	0.743731	1.70351
4.86515	0.741514	1.69867
4.87514	0.739304	1.6938
4.88513	0.737085	1.6889
4.89512	0.734856	1.68399
4.90511	0.732618	1.67909
4.9151	0.730372	1.67418
4.92509	0.728122	1.66937
4.93508	0.725886	1.66455
4.94507	0.723652	1.65974
4.95506	0.721458	1.65494
4.96505	0.719267	1.65012
4.97504	0.71708	1.64529
4.98503	0.714899	1.64047
4.99502	0.71273	1.63563
5.00501	0.710581	1.63078
5.01499	0.708435	1.62594
5.02498	0.706331	1.62113
5.03497	0.704231	1.61631
5.04496	0.702138	1.61151
5.05495	0.700049	1.60675
5.06494	0.69797	1.60199
5.07493	0.695894	1.59721
5.08492	0.69381	1.5924
5.09491	0.691736	1.58765
5.1049	0.689675	1.58291
5.11489	0.687615	1.57821
5.12488	0.685546	1.57352
5.13487	0.683469	1.56885
5.14486	0.681383	1.56422
5.15485	0.6793	1.55959
5.16484	0.677216	1.55494
5.17483	0.675154	1.55028
5.18482	0.673115	1.54562
5.19481	0.671097	1.54094
5.2048	0.669085	1.53625
5.21479	0.66708	1.53156
5.22478	0.665067	1.5269
5.23477	0.663046	1.52225
5.24476	0.661041	1.51761
5.25475	0.659052	1.513
5.26474	0.657071	1.50839
5.27473	0.655089	1.50379
5.28472	0.653112	1.49917
5.29471	0.651153	1.49462
5.3047	0.649199	1.4901
5.31469	0.647237	1.4856
5.32468	0.64529	1.48111
5.33467	0.643336	1.47659
5.34466	0.641374	1.4721
5.35465	0.639404	1.46763
5.36464	0.637444	1.4632
5.37463	0.635487	1.45879
5.38462	0.633537	1.45437
5.39461	0.631595	1.44993
5.4046	0.62967	1.44547
5.41459	0.627741	1.44103
5.42458	0.62581	1.43661
5.43457	0.623872	1.43219
5.44456	0.621928	1.42776
5.45455	0.619993	1.42337
5.46454	0.618058	1.41897
5.47453	0.616123	1.41459
5.48452	0.614195	1.41019
5.49451	0.61226	1.40578
5.5045	0.610332	1.40135
5.51449	0.608413	1.39694
5.52448	0.606495	1.39259
5.53447	0.604588	1.38827
5.54446	0.602688	1.38395
5.55445	0.600789	1.37967
5.56444	0.598884	1.37538
5.57443	0.596984	1.37108
5.58442	0.595103	1.36677
5.59441	0.593245	1.36243
5.6044	0.591383	1.35807
5.61439	0.589515	1.35374
5.62438	0.58766	1.34938
5.63437	0.5858	1.34501
5.64436	0.583935	1.34066
5.65435	0.582086	1.3363
5.66434	0.580246	1.33196
5.67433	0.578399	1.32761
5.68432	0.576557	1.32325
5.69431	0.574726	1.3189
5.7043	0.572895	1.31462
5.71429	0.571058	1.31033
5.72428	0.569231	1.30604
5.73427	0.567407	1.30177
5.74426	0.565584	1.2975
5.75425	0.563771	1.2932
5.76424	0.561965	1.28891
5.77423	0.560159	1.28469
5.78422	0.558356	1.28049
5.79421	0.556567	1.27632
5.8042	0.554786	1.27212
5.81419	0.553	1.26794
5.82418	0.551229	1.2638
5.83417	0.549489	1.25967
5.84416	0.547744	1.25554
5.85415	0.545993	1.25143
5.86414	0.544241	1.24731
5.87413	0.542488	1.24318
5.88412	0.540739	1.23906
5.89411	0.538999	1.23495
5.9041	0.537256	1.23084
5.91409	0.53551	1.22675
5.92408	0.533761	1.22267
5.93407	0.532018	1.21858
5.94406	0.530281	1.21448
5.95405	0.528564	1.21037
5.96404	0.526848	1.20628
5.97403	0.525136	1.20218
5.98402	0.523424	1.19807
5.99401	0.521709	1.19394
6.004	0.519992	1.18982
6.01399	0.518271	1.18571
6.02398	0.516545	1.18161
6.03397	0.51483	1.1775
6.04396	0.513116	1.17341
6.05395	0.511397	1.16934
6.06394	0.509692	1.16525
6.07393	0.507984	1.16119
6.08392	0.506275	1.15716
6.09391	0.504579	1.15312
6.1039	0.502879	1.1491
6.11389	0.501175	1.14507
6.12388	0.499484	1.14103
6.13387	0.497798	1.13698
6.14386	0.496116	1.13291
6.15385	0.49443	1.12884
6.16384	0.492741	1.12481
6.17383	0.49105	1.12079
6.18382	0.48936	1.11675
6.19381	0.487666	1.1127
6.2038	0.485969	1.10864
6.21379	0.484269	1.10457
6.22378	0.482567	1.10052
6.23377	0.480861	1.09652
6.24376	0.479153	1.09259
6.25375	0.477449	1.08866
6.26374	0.475752	1.08471
6.27373	0.474053	1.08078
6.28372	0.472392	1.07685
6.29371	0.47076	1.07291
6.3037	0.469125	1.06898
6.31369	0.467487	1.06504
6.32368	0.465855	1.06113
6.33367	0.464227	1.05727
6.34366	0.462612	1.05344
6.35365	0.461012	1.04961
6.36364	0.459409	1.04578
6.37363	0.457814	1.04197
6.38362	0.456218	1.03816
6.39361	0.45462	1.03437
6.4036	0.453023	1.03057
6.41359	0.451448	1.02677
6.42358	0.449879	1.02296
6.43357	0.448317	1.01919
6.44356	0.446764	1.01544
6.45355	0.445218	1.01168
6.46354	0.443687	1.00793
6.47353	0.442165	1.00423
6.48352	0.440645	1.00052
6.49351	0.439124	0.996799
6.5035	0.4376	0.993074
6.51349	0.436089	0.989341
6.52348	0.434584	0.985601
6.53347	0.433076	0.98186
6.54346	0.431566	0.97812
6.55345	0.430061	0.974384
6.56344	0.428558	0.970646
6.57343	0.427065	0.966916
6.58342	0.425572	0.963189
6.59341	0.424076	0.959486
6.6034	0.422579	0.955781
6.61339	0.421085	0.952106
6.62338	0.419606	0.948465
6.63337	0.418129	0.944832
6.64336	0.41665	0.941228
6.65335	0.415178	0.937682
6.66334	0.41371	0.934151
6.67333	0.412241	0.930634
6.68332	0.410773	0.927131
6.69331	0.409327	0.923628
6.7033	0.407884	0.920129
6.71329	0.406444	0.916632
6.72328	0.405002	0.913131
6.73327	0.403558	0.909649
6.74326	0.402119	0.906185
6.75325	0.400695	0.902718
6.76324	0.399281	0.899263
6.77323	0.397867	0.895814
6.78322	0.396456	0.892392
6.79321	0.395054	0.888976
6.8032	0.393659	0.885578
6.81319	0.392274	0.882205
6.82318	0.39089	0.878883
6.83317	0.389507	0.875564
6.84316	0.388127	0.872243
6.85315	0.386753	0.868938
6.86314	0.385384	0.865633
6.87313	0.384018	0.862324
6.88312	0.382655	0.859011
6.89311	0.3813	0.855694
6.9031	0.379953	0.852395
6.91309	0.378613	0.849097
6.92308	0.377287	0.845806
6.93307	0.375988	0.84253
6.94306	0.3747	0.839255
6.95305	0.373422	0.83601
6.96304	0.372145	0.832789
6.97303	0.370883	0.829584
6.98302	0.369629	0.826384
6.99301	0.368388	0.823194
7.003	0.367148	0.820004
7.01299	0.365912	0.816815
7.02298	0.364685	0.813639
7.03297	0.36347	0.810494
7.04296	0.36226	0.807395
7.05295	0.361057	0.804318
7.06294	0.359859	0.801239
7.07293	0.358662	0.798174
7.08292	0.357464	0.795135
7.09291	0.35627	0.792102
7.1029	0.355075	0.789069
7.11289	0.353885	0.786067
7.12288	0.352696	0.783063
7.13287	0.351506	0.78007
7.14286	0.350329	0.777119
7.15285	0.349169	0.774184
7.16284	0.348019	0.771254
7.17283	0.346885	0.768323
7.18282	0.345755	0.765407
7.19281	0.344628	0.762531
7.2028	0.343505	0.759664
7.21279	0.342388	0.756801
7.22278	0.341274	0.753955
7.23277	0.340159	0.751109
7.24276	0.339043	0.748271
7.25275	0.337933	0.745448
7.26274	0.336826	0.742627
7.27273	0.33573	0.739806
7.28272	0.33464	0.737022
7.29271	0.333562	0.734248
7.3027	0.332486	0.731492
7.31269	0.331423	0.728754
7.32268	0.330362	0.726035
7.33267	0.329299	0.723362
7.34266	0.328234	0.720686
7.35265	0.327177	0.718023
7.36264	0.326123	0.715361
7.37263	0.325078	0.712723
7.38262	0.324044	0.7101
7.39261	0.32301	0.707478
7.4026	0.321978	0.704875
7.41259	0.320944	0.702301
7.42258	0.319909	0.699724
7.43257	0.318872	0.697158
7.44256	0.317833	0.694589
7.45255	0.316794	0.692026
7.46254	0.315752	0.689468
7.47253	0.314709	0.686908
7.48252	0.313674	0.684346
7.49251	0.31264	0.681805
7.5025	0.311606	0.679292
7.51249	0.310572	0.676785
7.52248	0.309537	0.674288
7.53247	0.308508	0.671791
7.54246	0.307479	0.669303
7.55245	0.30645	0.666826
7.56244	0.305419	0.664355
7.57243	0.304387	0.661882
7.58242	0.303353	0.659425
7.59241	0.302319	0.656972
7.6024	0.301283	0.654528
7.61239	0.300246	0.652094
7.62238	0.299208	0.64966
7.63237	0.298169	0.64723
7.64236	0.297129	0.644827
7.65235	0.296099	0.642455
7.66234	0.295073	0.640085
7.67233	0.294045	0.637718
7.68232	0.293016	0.635352
7.69231	0.29199	0.632984
7.7023	0.29098	0.630614
7.71229	0.289981	0.628243
7.72228	0.288983	0.625871
7.73227	0.287984	0.623522
7.74226	0.286984	0.621178
7.75225	0.285982	0.618832
7.76224	0.284989	0.616484
7.77223	0.284006	0.614135
7.78222	0.283026	0.611796
7.79221	0.282048	0.609461
7.8022	0.28107	0.607133
7.81219	0.280092	0.60481
7.82218	0.279118	0.602491
7.83217	0.278143	0.600182
7.84216	0.277168	0.59789
7.85215	0.276196	0.595604
7.86214	0.275223	0.593316
7.87213	0.274253	0.591026
7.88212	0.273293	0.588735
7.89211	0.272333	0.586443
7.9021	0.271372	0.584149
7.91209	0.270415	0.581862
7.92208	0.269458	0.579589
7.93207	0.2685	0.577316
7.94206	0.267541	0.575049
7.95205	0.266581	0.572784
7.96204	0.265623	0.570528
7.97203	0.264664	0.56827
7.98202	0.263708	0.566012
7.99201	0.262751	0.563754
8.002	0.261793	0.561506
8.01199	0.260835	0.559263
8.02198	0.259878	0.557019
8.03197	0.258921	0.554784
8.04196	0.257966	0.552564
8.05195	0.257011	0.550346
8.06194	0.25606	0.548134
8.07193	0.255113	0.54592
8.08192	0.254166	0.543715
8.09191	0.253218	0.541513
8.1019	0.25227	0.539313
8.11189	0.251325	0.537115
8.12188	0.250381	0.534922
8.13187	0.249441	0.532732
8.14186	0.248501	0.53055
8.15185	0.247563	0.528374
8.16184	0.246624	0.526202
8.17183	0.245683	0.524034
8.18182	0.244742	0.521865
8.19181	0.2438	0.519695
8.2018	0.242858	0.51753
8.21179	0.241914	0.515374
8.22178	0.240972	0.513217
8.23177	0.240031	0.511059
8.24176	0.239089	0.508901
8.25175	0.238146	0.506749
8.26174	0.237204	0.504598
8.27173	0.236263	0.502446
8.28172	0.235321	0.500294
8.29171	0.234379	0.498142
8.3017	0.233436	0.495989
8.31169	0.232498	0.493837
8.32168	0.231561	0.491688
8.33167	0.230625	0.489546
8.34166	0.229692	0.487403
8.35165	0.22876	0.485275
8.36164	0.22783	0.483149
8.37163	0.226901	0.481033
8.38162	0.225971	0.47892
8.39161	0.22504	0.476819
8.4016	0.224111	0.474721
8.41159	0.223181	0.472622
8.42158	0.222251	0.470524
8.43157	0.221321	0.468433
8.44156	0.220391	0.466343
8.45155	0.21946	0.46427
8.46154	0.218529	0.462205
8.47153	0.217599	0.460147
8.48152	0.216668	0.458092
8.49151	0.215737	0.456043
8.5015	0.214806	0.454002
8.51149	0.213875	0.451969
8.52148	0.212943	0.449936
8.53147	0.212013	0.447904
8.54146	0.211082	0.445871
8.55145	0.210151	0.443839
8.56144	0.20922	0.441814
8.57143	0.208294	0.439794
8.58142	0.207369	0.437774
8.59141	0.206444	0.435755
8.6014	0.205528	0.433736
8.61139	0.204612	0.431718
8.62138	0.203696	0.4297
8.63137	0.20278	0.427683
8.64136	0.201865	0.425671
8.65135	0.20095	0.423662
8.66134	0.200036	0.421654
8.67133	0.199128	0.419649
8.68132	0.198222	0.41765
8.69131	0.197316	0.415655
8.7013	0.19641	0.413666
8.71129	0.195509	0.411686
8.72128	0.194612	0.409708
8.73127	0.193718	0.407731
8.74126	0.192824	0.405756
8.75125	0.191931	0.403785
8.76124	0.191037	0.401816
8.77123	0.190145	0.399852
8.78122	0.189253	0.397892
8.79121	0.188361	0.395939
8.8012	0.187469	0.393986
8.81119	0.186579	0.392037
8.82118	0.185688	0.390093
8.83117	0.184799	0.38815
8.84116	0.183909	0.386209
8.85115	0.183023	0.384269
8.86114	0.182137	0.382331
8.87113	0.181252	0.380395
8.88112	0.180368	0.378461
8.89111	0.179486	0.376528
8.9011	0.178605	0.374597
8.91109	0.177725	0.372668
8.92108	0.176846	0.370741
8.93107	0.175967	0.368817
8.94106	0.17509	0.366894
8.95105	0.174213	0.364974
8.96104	0.173337	0.363056
8.97103	0.172462	0.36114
8.98102	0.171588	0.359227
8.99101	0.170715	0.357316
9.001	0.169843	0.355408
9.01099	0.168971	0.353503
9.02098	0.168101	0.351604
9.03097	0.167233	0.349708
9.04096	0.166365	0.347816
9.05095	0.165498	0.345928
9.06094	0.164634	0.344048
9.07093	0.163771	0.342173
9.08092	0.16291	0.3403
9.09091	0.162051	0.338431
9.1009	0.161193	0.336564
9.11089	0.160337	0.334701
9.12088	0.159484	0.332841
9.13087	0.158633	0.330983
9.14086	0.157784	0.32913
9.15085	0.156938	0.327283
9.16084	0.156094	0.325441
9.17083	0.155255	0.323603
9.18082	0.154418	0.321768
9.19081	0.153583	0.319936
9.2008	0.15275	0.318108
9.21079	0.151918	0.316284
9.22078	0.151087	0.314463
9.23077	0.150258	0.312645
9.24076	0.14943	0.310832
9.25075	0.148608	0.309022
9.26074	0.147789	0.307216
9.27073	0.146972	0.305414
9.28072	0.146157	0.303615
9.29071	0.145343	0.301821
9.3007	0.144531	0.300032
9.31069	0.143721	0.298249
9.32068	0.142914	0.296469
9.33067	0.142108	0.294694
9.34066	0.141303	0.292925
9.35065	0.1405	0.291161
9.36064	0.139699	0.289401
9.37063	0.138901	0.287646
9.38062	0.138104	0.285894
9.39061	0.13731	0.284151
9.4006	0.136518	0.282412
9.41059	0.135729	0.280677
9.42058	0.134942	0.278947
9.43057	0.134156	0.277222
9.44056	0.133372	0.275503
9.45055	0.13259	0.27379
9.46054	0.13181	0.272081
9.47053	0.131031	0.270377
9.48052	0.130256	0.268683
9.49051	0.129483	0.266997
9.5005	0.128714	0.265317
9.51049	0.127946	0.263641
9.52048	0.127181	0.261972
9.53047	0.126417	0.260311
9.54046	0.125656	0.258655
9.55045	0.124898	0.257005
9.56044	0.124142	0.255359
9.57043	0.123388	0.25372
9.58042	0.122637	0.252087
9.59041	0.121888	0.250459
9.6004	0.12114	0.248836
9.61039	0.120395	0.247218
9.62038	0.119651	0.245605
9.63037	0.11891	0.243997
9.64036	0.11817	0.242394
9.65035	0.117433	0.240796
9.66034	0.116697	0.239205
9.67033	0.115963	0.237619
9.68032	0.115232	0.236039
9.69031	0.114503	0.234463
9.7003	0.113775	0.232893
9.71029	0.11305	0.231328
9.72028	0.112327	0.229769
9.73027	0.111607	0.228214
9.74026	0.110888	0.226665
9.75025	0.110172	0.225122
9.76024	0.109458	0.223583
9.77023	0.108746	0.222051
9.78022	0.108036	0.220523
9.79021	0.107329	0.219004
9.8002	0.106623	0.217491
9.81019	0.105921	0.215983
9.82018	0.105221	0.21448
9.83017	0.104525	0.212985
9.84016	0.103832	0.211496
9.85015	0.103143	0.210013
9.86014	0.102455	0.208536
9.87013	0.10177	0.207067
9.88012	0.101088	0.205606
9.89011	0.100409	0.20415
9.9001	0.0997329	0.202701
9.91009	0.0990592	0.20126
9.92008	0.0983878	0.199824
9.93007	0.0977199	0.198393
9.94006	0.0970547	0.196969
9.95005	0.0963918	0.195551
9.96004	0.0957313	0.194139
9.97003	0.0950732	0.192733
9.98002	0.0944175	0.191333
9.99001	0.0937642	0.189938
10	0.0931134	0.188549

## Sheet: ED 4d. SpO2 Freq
Frequency (Hz)	SpO2 (%)
0.02	98.2403
0.02999	98.3021
0.03998	98.4795
0.04997	98.2011
0.05996	98.3188
0.0699499	98.4935
0.0799399	98.2731
0.0899299	98.4985
0.0999199	98.3359
0.10991	98.1798
0.1199	98.1858
0.12989	98.1586
0.13988	98.0975
0.14987	98.4105
0.15986	98.0723
0.16985	98.4335
0.17984	98.3254
0.18983	98.3339
0.19982	98.3134
0.20981	98.3172
0.2198	98.3517
0.22979	98.2707
0.23978	98.2434
0.24977	98.4993
0.25976	98.5143
0.26975	98.4173
0.27974	98.4549
0.28973	98.2995
0.29972	98.4795
0.30971	98.3321
0.3197	98.036
0.32969	98.2119
0.33968	98.587
0.34967	98.2926
0.35966	98.1463
0.36965	98.46
0.37964	98.1249
0.38963	98.102
0.39962	98.1528
0.40961	98.4429
0.4196	98.4269
0.42959	98.4915
0.43958	98.2318
0.44957	98.3363
0.45956	98.1938
0.46955	98.2736
0.47954	98.3813
0.48953	98.4605
0.49952	98.4102
0.50951	98.3434
0.519499	98.4603
0.529489	98.3635
0.539479	98.1924
0.549469	98.3405
0.559459	98.5107
0.569449	98.1766
0.579439	98.186
0.589429	98.405
0.599419	98.2018
0.609409	98.2741
0.619399	98.6225
0.629389	98.4292
0.639379	98.3191
0.649369	98.2732
0.659359	98.3518
0.669349	98.4613
0.679339	98.1486
0.689329	98.6009
0.699319	98.4742
0.709309	98.0321
0.719299	98.3085
0.729289	98.0407
0.739279	98.3873
0.749269	98.4527
0.759259	98.2036
0.769249	98.4713
0.779239	98.1098
0.789229	98.2702
0.799219	98.1541
0.809209	98.2449
0.819199	98.6134
0.829189	98.3759
0.839179	98.3627
0.849169	98.0699
0.859159	98.3104
0.869149	98.2711
0.879139	98.3412
0.889129	98.1955
0.899119	98.3793
0.909109	98.2176
0.919099	98.3236
0.929089	98.5011
0.939079	98.4051
0.949069	98.3745
0.959059	98.3367
0.969049	98.3943
0.979039	98.5217
0.989029	98.2361
0.999019	98.416
1.00901	98.5839
1.019	98.3656
1.02899	98.5284
1.03898	98.4346
1.04897	97.9969
1.05896	98.301
1.06895	98.1513
1.07894	98.4179
1.08893	98.1854
1.09892	98.0971
1.10891	98.4074
1.1189	98.4489
1.12889	98.2393
1.13888	98.4107
1.14887	98.2343
1.15886	98.2586
1.16885	98.34
1.17884	98.3703
1.18883	98.3792
1.19882	98.2427
1.20881	98.3614
1.2188	98.4366
1.22879	98.6205
1.23878	98.5071
1.24877	98.4131
1.25876	98.2642
1.26875	98.401
1.27874	98.1428
1.28873	98.5062
1.29872	98.1049
1.30871	98.348
1.3187	98.4979
1.32869	98.3169
1.33868	98.3159
1.34867	98.5617
1.35866	98.1266
1.36865	98.382
1.37864	98.4213
1.38863	98.5044
1.39862	98.4346
1.40861	98.2786
1.4186	98.3003
1.42859	98.3499
1.43858	98.4105
1.44857	98.3779
1.45856	98.5497
1.46855	98.3502
1.47854	97.9916
1.48853	98.4343
1.49852	98.4199
1.50851	98.1367
1.5185	98.4803
1.52849	98.0666
1.53848	98.3119
1.54847	98.6846
1.55846	98.1644
1.56845	98.3143
1.57844	98.2875
1.58843	98.1533
1.59842	98.4809
1.60841	98.0215
1.6184	98.1908
1.62839	98.2067
1.63838	98.2398
1.64837	98.1985
1.65836	98.3398
1.66835	98.1979
1.67834	98.3475
1.68833	98.3852
1.69832	98.4066
1.70831	98.1229
1.7183	98.5145
1.72829	98.1907
1.73828	98.3208
1.74827	98.4129
1.75826	98.1478
1.76825	98.2082
1.77824	98.4764
1.78823	98.4202
1.79822	98.2277
1.80821	98.4495
1.8182	98.1658
1.82819	98.4549
1.83818	98.4622
1.84817	98.3681
1.85816	98.1539
1.86815	98.2093
1.87814	98.4893
1.88813	98.3517
1.89812	98.2288
1.90811	98.1688
1.9181	98.2636
1.92809	98.2355
1.93808	98.2687
1.94807	98.4461
1.95806	98.3355
1.96805	98.3412
1.97804	98.3754
1.98803	98.3488
1.99802	98.1161
2.00801	98.2652
2.018	98.042
2.02799	98.2258
2.03798	98.1381
2.04797	98.387
2.05796	98.4353
2.06795	98.2536
2.07794	98.2522
2.08793	98.2983
2.09792	98.2542
2.10791	98.2058
2.1179	98.5524
2.12789	98.3743
2.13788	98.3133
2.14787	97.9732
2.15786	98.5664
2.16785	98.3512
2.17784	98.7316
2.18783	98.6408
2.19782	98.3189
2.20781	98.2211
2.2178	98.4034
2.22779	98.3403
2.23778	98.3586
2.24777	98.3899
2.25776	98.2424
2.26775	98.6302
2.27774	98.3351
2.28773	98.5639
2.29772	98.2416
2.30771	98.2026
2.3177	98.4728
2.32769	98.0931
2.33768	98.2865
2.34767	98.4033
2.35766	98.5246
2.36765	97.9799
2.37764	98.0955
2.38763	98.1674
2.39762	98.2383
2.40761	98.4421
2.4176	98.3717
2.42759	98.2965
2.43758	98.1982
2.44757	98.3193
2.45756	98.0211
2.46755	98.505
2.47754	98.1315
2.48753	98.2356
2.49752	98.1947
2.50751	98.1864
2.5175	98.2485
2.52749	98.3876
2.53748	98.1139
2.54747	98.1938
2.55746	98.1609
2.56745	98.2346
2.57744	98.0965
2.58743	98.1923
2.59742	98.1481
2.60741	98.401
2.6174	98.2484
2.62739	98.3312
2.63738	98.4135
2.64737	98.3446
2.65736	98.2811
2.66735	98.2426
2.67734	98.3719
2.68733	98.0856
2.69732	98.3711
2.70731	98.0271
2.7173	98.336
2.72729	98.4128
2.73728	98.0851
2.74727	98.2842
2.75726	98.4081
2.76725	98.3961
2.77724	98.3818
2.78723	98.3457
2.79722	98.2768
2.80721	98.5167
2.8172	98.2511
2.82719	98.3133
2.83718	98.3921
2.84717	98.2612
2.85716	98.0902
2.86715	98.1212
2.87714	98.4927
2.88713	98.288
2.89712	98.3191
2.90711	98.4419
2.9171	98.3743
2.92709	98.3573
2.93708	98.0955
2.94707	98.1377
2.95706	98.3083
2.96705	98.3844
2.97704	98.2253
2.98703	98.1115
2.99702	98.3204
3.00701	98.2673
3.017	98.4267
3.02699	98.2376
3.03698	98.3944
3.04697	98.3484
3.05696	98.1782
3.06695	98.389
3.07694	98.4463
3.08693	98.0455
3.09692	98.2332
3.10691	98.4387
3.1169	98.3097
3.12689	98.0591
3.13688	98.2764
3.14687	98.286
3.15686	98.3887
3.16685	98.3773
3.17684	98.2134
3.18683	98.3399
3.19682	98.2182
3.20681	98.2845
3.2168	98.3247
3.22679	98.1506
3.23678	98.2329
3.24677	98.301
3.25676	98.1514
3.26675	98.1373
3.27674	98.3673
3.28673	98.2888
3.29672	98.0818
3.30671	98.3602
3.3167	98.0135
3.32669	98.2624
3.33668	98.1288
3.34667	98.225
3.35666	98.2313
3.36665	98.2544
3.37664	98.013
3.38663	98.1696
3.39662	98.1432
3.40661	98.2566
3.4166	98.1934
3.42659	98.2873
3.43658	98.2095
3.44657	98.1318
3.45656	98.2335
3.46655	98.0841
3.47654	98.2925
3.48653	98.1161
3.49652	98.0344
3.50651	98.0988
3.5165	98.3232
3.52649	98.5609
3.53648	98.3188
3.54647	98.1423
3.55646	98.1502
3.56645	98.228
3.57644	98.0968
3.58643	98.2022
3.59642	98.3329
3.60641	98.2155
3.6164	98.3477
3.62639	98.2031
3.63638	98.2039
3.64637	98.597
3.65636	98.3541
3.66635	98.3319
3.67634	98.2322
3.68633	98.3821
3.69632	98.2423
3.70631	97.8288
3.7163	98.3739
3.72629	98.269
3.73628	97.8756
3.74627	97.9214
3.75626	98.2539
3.76625	98.0488
3.77624	98.3744
3.78623	98.4218
3.79622	97.9206
3.80621	98.283
3.8162	98.2584
3.82619	98.0897
3.83618	98.3393
3.84617	98.3911
3.85616	98.2035
3.86615	98
3.87614	98.1454
3.88613	98.2803
3.89612	98.3385
3.90611	98.2561
3.9161	98.043
3.92609	98.1834
3.93608	98.1603
3.94607	98.093
3.95606	97.9819
3.96605	98.2503
3.97604	98.3067
3.98603	98.0782
3.99602	98.4495
4.00601	98.2918
4.016	98.2817
4.02599	98.0039
4.03598	98.1296
4.04597	98.1568
4.05596	98.4252
4.06595	98.1643
4.07594	98.0913
4.08593	98.0545
4.09592	98.2754
4.10591	98.2726
4.1159	98.1189
4.12589	98.2298
4.13588	98.0406
4.14587	98.2566
4.15586	98.0452
4.16585	98.3636
4.17584	97.9787
4.18583	98.1856
4.19582	98.1359
4.20581	98.1904
4.2158	98.2552
4.22579	98.0916
4.23578	98.0148
4.24577	98.1719
4.25576	98.3844
4.26575	98.1446
4.27574	98.1379
4.28573	98.1786
4.29572	97.9616
4.30571	98.2731
4.3157	98.0065
4.32569	98.2262
4.33568	98.193
4.34567	98.0779
4.35566	98.0303
4.36565	98.2433
4.37564	97.9446
4.38563	97.9139
4.39562	97.9323
4.40561	98.2707
4.4156	97.8921
4.42559	97.8301
4.43558	98.0627
4.44557	98.0456
4.45556	97.9945
4.46555	98.0674
4.47554	98.0509
4.48553	98.1107
4.49552	98.128
4.50551	98.1828
4.5155	98.08
4.52549	98.1303
4.53548	98.0393
4.54547	98.1543
4.55546	98.1103
4.56545	98.1049
4.57544	97.9015
4.58543	98.2799
4.59542	98.2416
4.60541	98.2391
4.6154	98.2634
4.62539	98.1281
4.63538	98.1659
4.64537	98.5454
4.65536	98.3784
4.66535	98.0635
4.67534	98.0572
4.68533	98.1475
4.69532	97.9643
4.70531	98.1276
4.7153	97.8958
4.72529	97.9904
4.73528	98.3554
4.74527	98.1026
4.75526	98.0594
4.76525	98.1519
4.77524	98.1214
4.78523	97.9722
4.79522	98.2471
4.80521	98.1687
4.8152	98.1221
4.82519	98.2521
4.83518	98.1308
4.84517	97.9905
4.85516	98.2013
4.86515	98.251
4.87514	98.1305
4.88513	98.2972
4.89512	98.1256
4.90511	98.0178
4.9151	98.3956
4.92509	98.0145
4.93508	97.8481
4.94507	97.971
4.95506	98.5252
4.96505	98.0708
4.97504	98.138
4.98503	98.2034
4.99502	98.2499
5.00501	98.159
5.01499	98.306
5.02498	98.1129
5.03497	98.2309
5.04496	98.1882
5.05495	97.8071
5.06494	98.3366
5.07493	97.9341
5.08492	98.1423
5.09491	98.0616
5.1049	98.0205
5.11489	98.0515
5.12488	97.9166
5.13487	98.1175
5.14486	98.0421
5.15485	97.7963
5.16484	98.0895
5.17483	98.2126
5.18482	98.2718
5.19481	98.2318
5.2048	98.1463
5.21479	98.319
5.22478	98.329
5.23477	98.0612
5.24476	98.1303
5.25475	98.2784
5.26474	98.4178
5.27473	98.1176
5.28472	98.0177
5.29471	98.0182
5.3047	97.9973
5.31469	98.3299
5.32468	98.1292
5.33467	98.205
5.34466	98.1258
5.35465	98.2002
5.36464	98.2162
5.37463	98.0365
5.38462	98.2554
5.39461	98.0068
5.4046	98.3483
5.41459	98.2251
5.42458	98.0558
5.43457	98.0515
5.44456	98.0317
5.45455	97.9417
5.46454	98.3229
5.47453	98.0794
5.48452	98.0695
5.49451	98.3125
5.5045	98.5288
5.51449	98.0023
5.52448	98.2628
5.53447	98.2816
5.54446	98.1482
5.55445	98.3428
5.56444	97.99
5.57443	98.1011
5.58442	98.2125
5.59441	97.9998
5.6044	98.1631
5.61439	98.1482
5.62438	98.3092
5.63437	98.2761
5.64436	98.4186
5.65435	98.3312
5.66434	98.3452
5.67433	98.2061
5.68432	98.1452
5.69431	97.9271
5.7043	98.1354
5.71429	98.3792
5.72428	98.0885
5.73427	98.0124
5.74426	98.1588
5.75425	97.9275
5.76424	97.9849
5.77423	98.0607
5.78422	98.4797
5.79421	98.1007
5.8042	98.0059
5.81419	98.3635
5.82418	98.1773
5.83417	98.0771
5.84416	98.0741
5.85415	98.1142
5.86414	97.9863
5.87413	98.0042
5.88412	98.1187
5.89411	98.0026
5.9041	98.0148
5.91409	98.1246
5.92408	98.1624
5.93407	98.3122
5.94406	98.2788
5.95405	98.0153
5.96404	98.4112
5.97403	98.2919
5.98402	97.8521
5.99401	98.2257
6.004	98.3029
6.01399	97.9498
6.02398	97.9774
6.03397	98.442
6.04396	98.2508
6.05395	98.0726
6.06394	98.1785
6.07393	98.1927
6.08392	98.1918
6.09391	98.1528
6.1039	98.3785
6.11389	98.158
6.12388	97.9393
6.13387	98.1806
6.14386	98.1208
6.15385	98.1067
6.16384	97.8571
6.17383	98.0832
6.18382	97.9806
6.19381	98.0836
6.2038	98.2592
6.21379	98.1684
6.22378	98.346
6.23377	98.2987
6.24376	98.1294
6.25375	97.9281
6.26374	98.1896
6.27373	98.2235
6.28372	97.9107
6.29371	98.0938
6.3037	98.2973
6.31369	98.0074
6.32368	98.0722
6.33367	98.244
6.34366	97.9975
6.35365	97.7833
6.36364	98.2285
6.37363	97.9171
6.38362	98.4293
6.39361	98.2282
6.4036	98.2216
6.41359	98.1277
6.42358	98.1365
6.43357	98.0337
6.44356	98.1592
6.45355	98.2528
6.46354	98.1143
6.47353	98.0371
6.48352	98.0069
6.49351	97.7681
6.5035	98.2381
6.51349	98.0136
6.52348	98.1776
6.53347	97.7895
6.54346	98.0756
6.55345	98.1537
6.56344	97.8939
6.57343	98.2773
6.58342	98.055
6.59341	97.7816
6.6034	97.9883
6.61339	97.9938
6.62338	98.3473
6.63337	97.8987
6.64336	98.1699
6.65335	97.8879
6.66334	97.8754
6.67333	98.1555
6.68332	97.9978
6.69331	98.2391
6.7033	98.1638
6.71329	97.7176
6.72328	98.0008
6.73327	97.8855
6.74326	97.9837
6.75325	97.9561
6.76324	98.0011
6.77323	97.9242
6.78322	98.0502
6.79321	97.9771
6.8032	98.0561
6.81319	98.2022
6.82318	98.0036
6.83317	97.8511
6.84316	97.8038
6.85315	97.8318
6.86314	97.841
6.87313	97.9526
6.88312	98.1179
6.89311	98.0409
6.9031	98.1258
6.91309	97.8487
6.92308	98.1636
6.93307	97.9244
6.94306	98.18
6.95305	98.1868
6.96304	98.1415
6.97303	97.8425
6.98302	98.0859
6.99301	97.8045
7.003	97.8398
7.01299	97.9827
7.02298	97.8991
7.03297	98.1197
7.04296	97.8752
7.05295	97.9413
7.06294	97.3752
7.07293	98.1353
7.08292	97.6982
7.09291	97.8391
7.1029	98.2074
7.11289	97.6806
7.12288	97.9119
7.13287	97.9615
7.14286	97.7219
7.15285	98.1841
7.16284	98.2135
7.17283	97.8867
7.18282	98.1699
7.19281	97.9261
7.2028	97.9071
7.21279	97.7553
7.22278	98.0947
7.23277	97.867
7.24276	98.0268
7.25275	98.076
7.26274	97.8199
7.27273	97.793
7.28272	97.9333
7.29271	97.8834
7.3027	97.862
7.31269	97.7681
7.32268	97.8784
7.33267	97.7874
7.34266	97.8018
7.35265	97.9978
7.36264	97.5427
7.37263	97.873
7.38262	97.9434
7.39261	97.8717
7.4026	97.9635
7.41259	97.5406
7.42258	98.1491
7.43257	97.9025
7.44256	97.5164
7.45255	97.6993
7.46254	97.7662
7.47253	97.9689
7.48252	97.804
7.49251	97.6907
7.5025	97.553
7.51249	98.078
7.52248	97.7588
7.53247	97.6446
7.54246	97.6245
7.55245	97.8422
7.56244	97.5753
7.57243	97.4942
7.58242	97.6648
7.59241	97.6116
7.6024	97.7753
7.61239	97.7209
7.62238	97.6571
7.63237	97.8772
7.64236	97.8921
7.65235	97.6381
7.66234	97.974
7.67233	97.5986
7.68232	97.923
7.69231	97.4627
7.7023	97.5587
7.71229	98.0667
7.72228	97.5419
7.73227	97.7895
7.74226	97.7405
7.75225	97.7734
7.76224	98.0192
7.77223	97.6982
7.78222	97.4808
7.79221	97.5969
7.8022	97.4342
7.81219	97.7455
7.82218	97.2968
7.83217	97.991
7.84216	97.4159
7.85215	97.8131
7.86214	97.6044
7.87213	97.8167
7.88212	97.6489
7.89211	97.8522
7.9021	97.8179
7.91209	97.5781
7.92208	97.8886
7.93207	97.5843
7.94206	97.6871
7.95205	97.7425
7.96204	97.4934
7.97203	97.5995
7.98202	97.5982
7.99201	97.8302
8.002	97.4571
8.01199	97.5075
8.02198	97.5802
8.03197	97.6204
8.04196	97.7135
8.05195	97.3824
8.06194	97.5688
8.07193	97.4765
8.08192	97.7259
8.09191	97.5339
8.1019	97.7734
8.11189	97.7997
8.12188	97.7488
8.13187	97.3713
8.14186	97.4853
8.15185	97.4293
8.16184	97.7413
8.17183	97.4739
8.18182	97.5442
8.19181	97.6421
8.2018	97.2918
8.21179	97.5406
8.22178	97.668
8.23177	97.519
8.24176	97.2245
8.25175	97.5967
8.26174	97.5792
8.27173	97.4907
8.28172	97.546
8.29171	97.5208
8.3017	97.3259
8.31169	97.6375
8.32168	97.3866
8.33167	97.7543
8.34166	97.45
8.35165	97.1421
8.36164	97.56
8.37163	97.5438
8.38162	97.508
8.39161	97.73
8.4016	97.2455
8.41159	97.6308
8.42158	97.2199
8.43157	97.5386
8.44156	97.6755
8.45155	97.4956
8.46154	97.5712
8.47153	97.3519
8.48152	97.1995
8.49151	97.6266
8.5015	97.3699
8.51149	97.493
8.52148	97.5483
8.53147	97.2401
8.54146	97.8195
8.55145	97.4113
8.56144	97.6337
8.57143	97.5182
8.58142	97.5948
8.59141	97.5836
8.6014	97.1954
8.61139	97.6594
8.62138	97.5011
8.63137	97.5051
8.64136	97.5989
8.65135	97.5999
8.66134	97.4257
8.67133	97.4535
8.68132	97.5594
8.69131	97.5414
8.7013	97.1241
8.71129	97.3642
8.72128	97.3512
8.73127	97.445
8.74126	97.2732
8.75125	97.3997
8.76124	97.5872
8.77123	97.5674
8.78122	97.5348
8.79121	97.6453
8.8012	97.4736
8.81119	97.2928
8.82118	97.4547
8.83117	97.4192
8.84116	97.4016
8.85115	97.3682
8.86114	97.5896
8.87113	97.6165
8.88112	97.2822
8.89111	97.5416
8.9011	97.0515
8.91109	97.6972
8.92108	97.6324
8.93107	97.4936
8.94106	97.4359
8.95105	97.1825
8.96104	97.2827
8.97103	97.5827
8.98102	97.4934
8.99101	97.4899
9.001	97.3371
9.01099	96.7665
9.02098	97.7421
9.03097	97.3903
9.04096	97.5209
9.05095	97.4458
9.06094	97.3402
9.07093	97.1174
9.08092	97.0858
9.09091	97.1612
9.1009	97.2311
9.11089	97.1127
9.12088	97.2229
9.13087	97.7529
9.14086	97.5426
9.15085	97.3359
9.16084	97.5849
9.17083	97.3879
9.18082	97.1171
9.19081	97.0992
9.2008	97.4025
9.21079	96.7196
9.22078	96.937
9.23077	97.1646
9.24076	97.1325
9.25075	97.2547
9.26074	97.5135
9.27073	97.4409
9.28072	97.2903
9.29071	97.2679
9.3007	97.0332
9.31069	97.1577
9.32068	97.3122
9.33067	97.4327
9.34066	97.4359
9.35065	97.3648
9.36064	96.8256
9.37063	97.3194
9.38062	97.3358
9.39061	97.4588
9.4006	97.1572
9.41059	97.2193
9.42058	97.1581
9.43057	97.5504
9.44056	97.1178
9.45055	97.1658
9.46054	97.1021
9.47053	97.4175
9.48052	97.3231
9.49051	96.7594
9.5005	97.2338
9.51049	97.4067
9.52048	97.374
9.53047	97.3657
9.54046	97.2156
9.55045	97.1348
9.56044	97.4292
9.57043	97.482
9.58042	97.0253
9.59041	97.3391
9.6004	97.1697
9.61039	97.2584
9.62038	97.2696
9.63037	97.0088
9.64036	97.5088
9.65035	97.2615
9.66034	97.5637
9.67033	97.297
9.68032	97.3318
9.69031	97.1916
9.7003	97.1087
9.71029	97.1226
9.72028	97.2084
9.73027	97.3458
9.74026	97.0291
9.75025	97.185
9.76024	97.0834
9.77023	96.9964
9.78022	97.1388
9.79021	97.2756
9.8002	97.0148
9.81019	97.4134
9.82018	97.2939
9.83017	96.999
9.84016	97.3241
9.85015	97.4692
9.86014	96.9663
9.87013	97.1179
9.88012	96.9988
9.89011	96.8201
9.9001	96.6239
9.91009	96.7346
9.92008	97.101
9.93007	97.3034
9.94006	97.0785
9.95005	97.0302
9.96004	96.9276
9.97003	96.9767
9.98002	97.2546
9.99001	97.0553
10	97.0219

## Sheet: ED 4d. Density
SpO2 (%)	Density
101.062	0
101.049	0
101.023	0
100.985	0
100.934	0
100.871	0
100.796	0
100.707	0
100.607	2.9767e-308
100.494	1.60264e-272
100.368	1.88389e-235
100.23	7.37441e-198
100.079	1.21629e-160
99.9165	8.87184e-125
99.741	2.49192e-91
99.553	1.9468e-61
99.3526	2.53484e-36
99.1396	2.73501e-17
98.9142	1.0288e-05
98.6764	0.0480985
98.426	0.86834
98.1631	1.48785
97.8878	0.494038
97.6	0.406449
97.2997	0.280963
96.987	0.10489
96.6618	0.0149986
96.324	1.24265e-10
95.9738	1.5969e-39
95.6112	6.70704e-92
95.236	4.03214e-170
94.8484	1.26055e-276
94.4483	0
94.0357	0
93.6106	0
93.1731	0
92.7231	0
92.2606	0
91.7856	0
91.2981	0
90.7982	0
90.2858	0
89.7609	0
89.2235	0
88.6736	0
88.1113	0
87.5365	0
86.9492	0
86.3494	0
85.7372	0
85.1125	0
84.4753	0
83.8256	0
83.1634	0
82.4888	0
81.8017	0
81.1021	0
80.39	0
79.6654	0
78.9284	0
78.1789	0
77.4169	0
76.6424	0
75.8555	0
75.0561	0
74.2442	0
73.4198	0
72.5829	0
71.7336	0
70.8717	0
69.9974	0
69.1107	0
68.2114	0
67.2997	0
66.3755	0
65.4388	0
64.4896	0
63.5279	0
62.5538	0
61.5672	0
60.5681	0
59.5565	0
58.5325	0
57.496	0
56.447	0
55.3855	0
54.3115	0
53.2251	0
52.1262	0
51.0148	0
49.8909	0
48.7546	0
47.6057	0
46.4444	0
45.2706	0
44.0844	0
42.8856	0
41.6744	0
40.4507	0
39.2145	0

## Sheet: ED 4e. Intensity
Time (s)	PPG Red (a.u.)	PPG IR (a.u.)
0	-0.251754	-0.349625
0.01002	0.360623	0.423622
0.0200401	0.918661	1.18936
0.0300601	1.38073	1.94636
0.0400802	1.72767	2.70405
0.0501002	1.96798	3.4834
0.0601202	2.13691	4.31421
0.0701403	2.29006	5.22839
0.0801603	2.49207	6.2512
0.0901804	2.80414	7.39254
0.1002	3.27095	8.64023
0.11022	3.91185	9.95768
0.12024	4.71693	11.2873
0.130261	5.64863	12.5598
0.140281	6.64892	13.7072
0.150301	7.6504	14.6784
0.160321	8.58863	15.452
0.170341	9.41322	16.0448
0.180361	10.0948	16.5114
0.190381	10.6269	16.9344
0.200401	11.0225	17.4063
0.210421	11.3042	18.0047
0.220441	11.4933	18.7665
0.230461	11.597	19.6664
0.240481	11.5997	20.605
0.250501	11.4589	21.4109
0.260521	11.1074	21.8592
0.270541	10.4632	21.7036
0.280561	9.44443	20.7183
0.290581	7.98776	18.7437
0.300601	6.06579	15.7247
0.310621	3.7009	11.7356
0.320641	0.971686	6.98515
0.330661	-1.98978	1.79701
0.340681	-5.01056	-3.42974
0.350701	-7.89764	-8.27706
0.360721	-10.4643	-12.3701
0.370741	-12.5574	-15.4358
0.380762	-14.0816	-17.3453
0.390782	-15.0158	-18.1346
0.400802	-15.4178	-17.9964
0.410822	-15.4176	-17.2465
0.420842	-15.1978	-16.269
0.430862	-14.9659	-15.4515
0.440882	-14.9209	-15.1206
0.450902	-15.2217	-15.4897
0.460922	-15.9603	-16.6289
0.470942	-17.1456	-18.4597
0.480962	-18.7007	-20.7758
0.490982	-20.4721	-23.2832
0.501002	-22.2519	-25.6527
0.511022	-23.8062	-27.5721
0.521042	-24.9074	-28.7898
0.531062	-25.3629	-29.1427
0.541082	-25.0375	-28.5635
0.551102	-23.8657	-27.0712
0.561122	-21.8526	-24.7473
0.571142	-19.0655	-21.7065
0.581162	-15.6178	-18.0704
0.591182	-11.6504	-13.9493
0.601202	-7.3133	-9.43741
0.611222	-2.7516	-4.61979
0.621242	1.90245	0.411462
0.631263	6.53096	5.53856
0.641283	11.0268	10.6036
0.651303	15.2878	15.405
0.661323	19.2109	19.7077
0.671343	22.6899	23.2671
0.681363	25.6183	25.8629
0.691383	27.8972	27.3363
0.701403	29.4471	27.6216
0.711423	30.222	26.7661
0.721443	30.2207	24.9308
0.731463	29.4941	22.3729
0.741483	28.1448	19.4102
0.751503	26.3196	16.3756
0.761523	24.193	13.5682
0.771543	21.9469	11.2125
0.781563	19.7476	9.43132
0.791583	17.7256	8.23763
0.801603	15.9607	7.54712
0.811623	14.4754	7.20641
0.821643	13.2369	7.03158
0.831663	12.1688	6.84759
0.841683	11.1679	6.52141
0.851703	10.125	5.98185
0.861723	8.94484	5.22355
0.871743	7.56206	4.29567
0.881764	5.95093	3.27941
0.891784	4.12755	2.26095
0.901804	2.14501	1.30677
0.911824	0.0825147	0.447394
0.921844	-1.96851	-0.326517
0.931864	-3.9188	-1.05559
0.941884	-5.69352	-1.7933
0.951904	-7.24041	-2.58323
0.961924	-8.53325	-3.43809
0.971944	-9.57007	-4.3268
0.981964	-10.3679	-5.1737
0.991984	-10.9552	-5.8708
1.002	-11.3639	-6.3013
1.01202	-11.6233	-6.36856
1.02204	-11.7557	-6.02474
1.03206	-11.7758	-5.29125
1.04208	-11.6923	-4.26636
1.0521	-11.5118	-3.11712
1.06212	-11.2426	-2.05498
1.07214	-10.8976	-1.30076
1.08216	-10.4962	-1.04456
1.09218	-10.0621	-1.40873
1.1022	-9.62094	-2.42132
1.11222	-9.19443	-4.00583
1.12224	-8.79549	-5.98926
1.13226	-8.42373	-8.12735
1.14228	-8.06384	-10.1429
1.1523	-7.68669	-11.7697
1.16232	-7.25388	-12.7938
1.17234	-6.72482	-13.086
1.18236	-6.06471	-12.6177
1.19238	-5.25284	-11.4606
1.2024	-4.28838	-9.7689
1.21242	-3.1928	-7.74918
1.22244	-2.00842	-5.62437
1.23246	-0.793341	-3.59793
1.24248	0.387031	-1.8259
1.25251	1.4687	-0.400446
1.26253	2.39784	0.652809
1.27255	3.13665	1.36473
1.28257	3.66562	1.80368
1.29259	3.9821	2.05247
1.30261	4.09553	2.18655
1.31263	4.02112	2.25849
1.32265	3.77356	2.29118
1.33267	3.363	2.2805
1.34269	2.7939	2.20578
1.35271	2.06788	2.04421
1.36273	1.18914	1.78489
1.37275	0.171082	1.43874
1.38277	-0.957667	1.04102
1.39279	-2.15064	0.645836
1.40281	-3.34492	0.313653
1.41283	-4.4676	0.0950381
1.42285	-5.44604	0.0151696
1.43287	-6.21947	0.0627124
1.44289	-6.74971	0.186873
1.45291	-7.02812	0.304216
1.46293	-7.07555	0.314767
1.47295	-6.93642	0.123753
1.48297	-6.66608	-0.334757
1.49299	-6.31536	-1.0778
1.50301	-5.91514	-2.06179
1.51303	-5.46536	-3.18219
1.52305	-4.93144	-4.28554
1.53307	-4.25015	-5.1923
1.54309	-3.34413	-5.72644
1.55311	-2.14257	-5.74653
1.56313	-0.603792	-5.1718
1.57315	1.26545	-3.99901
1.58317	3.399	-2.30539
1.59319	5.67189	-0.238413
1.60321	7.91287	2.00627
1.61323	9.92834	4.21475
1.62325	11.5319	6.18646
1.63327	12.5744	7.76191
1.64329	12.9682	8.84119
1.65331	12.7011	9.39047
1.66333	11.8356	9.43743
1.67335	10.4944	9.05576
1.68337	8.83622	8.3443
1.69339	7.0254	7.40547
1.70341	5.2031	6.32845
1.71343	3.46599	5.17902
1.72345	1.85662	3.99902
1.73347	0.367131	2.8141
1.74349	-1.0449	1.64561
1.75351	-2.43335	0.52373
1.76353	-3.83819	-0.503437
1.77355	-5.26509	-1.36819
1.78357	-6.67432	-1.9905
1.79359	-7.98189	-2.29261
1.80361	-9.07313	-2.21846
1.81363	-9.82406	-1.75279
1.82365	-10.1271	-0.934954
1.83367	-9.91373	0.137189
1.84369	-9.16956	1.31515
1.85371	-7.93785	2.41935
1.86373	-6.31144	3.26744
1.87375	-4.41461	3.7054
1.88377	-2.37999	3.63589
1.89379	-0.325685	3.03711
1.90381	1.66195	1.96825
1.91383	3.53582	0.559637
1.92385	5.28546	-1.01024
1.93387	6.92467	-2.54674
1.94389	8.47376	-3.87353
1.95391	9.94165	-4.86199
1.96393	11.3122	-5.45042
1.97395	12.5389	-5.64825
1.98397	13.5501	-5.52571
1.99399	14.2624	-5.19123
2.00401	14.5994	-4.76232
2.01403	14.5122	-4.33653
2.02405	13.9933	-3.96955
2.03407	13.0836	-3.66465
2.04409	11.8681	-3.37679
2.05411	10.4613	-3.02878
2.06413	8.98616	-2.53574
2.07415	7.55134	-1.832
2.08417	6.23126	-0.892695
2.09419	5.05411	0.254417
2.10421	4.00128	1.53141
2.11423	3.0171	2.82576
2.12425	2.02719	4.01541
2.13427	0.961319	4.99813
2.14429	-0.225486	5.71687
2.15431	-1.53758	6.17545
2.16433	-2.93333	6.43922
2.17435	-4.33077	6.62026
2.18437	-5.62269	6.85007
2.19439	-6.69839	7.24419
2.20441	-7.46631	7.8687
2.21443	-7.87284	8.71491
2.22445	-7.914	9.68937
2.23447	-7.63625	10.6228
2.24449	-7.12771	11.2967
2.25451	-6.50186	11.4821
2.26453	-5.87711	10.985
2.27455	-5.35676	9.68634
2.28457	-5.01361	7.57108
2.29459	-4.88183	4.73733
2.30461	-4.95718	1.3855
2.31463	-5.20412	-2.2119
2.32465	-5.56782	-5.75286
2.33467	-5.98771	-8.95366
2.34469	-6.40901	-11.5906
2.35471	-6.79109	-13.5294
2.36473	-7.10979	-14.7366
2.37475	-7.35539	-15.271
2.38477	-7.5272	-15.2595
2.39479	-7.62705	-14.8625
2.40481	-7.65389	-14.2374
2.41483	-7.60104	-13.5078
2.42485	-7.45664	-12.7452
2.43487	-7.20705	-11.9662
2.44489	-6.84167	-11.1436
2.45491	-6.35784	-10.2277
2.46493	-5.76373	-9.17245
2.47495	-5.0785	-7.9573
2.48497	-4.32935	-6.60054
2.49499	-3.54628	-5.15987
2.50501	-2.75609	-3.71988
2.51503	-1.97684	-2.37024
2.52505	-1.21492	-1.18044
2.53507	-0.464699	-0.177268
2.54509	0.288331	0.667337
2.55511	1.06231	1.43556
2.56513	1.87261	2.24775
2.57515	2.72612	3.23458
2.58517	3.61768	4.50299
2.59519	4.52876	6.10324
2.60521	5.42964	8.00538
2.61523	6.28371	10.0907
2.62525	7.05253	12.1614
2.63527	7.70087	13.9675
2.64529	8.2001	15.2469
2.65531	8.53016	15.7707
2.66533	8.67921	15.3853
2.67535	8.64202	14.0431
2.68537	8.41822	11.8152
2.69539	8.0107	8.88377
2.70541	7.42588	5.51589
2.71543	6.67497	2.02267
2.72545	5.77626	-1.28693
2.73547	4.75727	-4.1509
2.74549	3.65631	-6.38838
2.75551	2.52124	-7.91742
2.76553	1.40667	-8.75501
2.77555	0.368387	-8.99994
2.78557	-0.543071	-8.80333
2.79559	-1.28897	-8.33344
2.80561	-1.84701	-7.74229
2.81563	-2.21338	-7.14015
2.82565	-2.40125	-6.58245
2.83567	-2.43622	-6.07031
2.84569	-2.34998	-5.56317
2.85571	-2.17295	-4.99911
2.86573	-1.92863	-4.31754
2.87575	-1.63038	-3.4784
2.88577	-1.28163	-2.47375
2.89579	-0.87907	-1.3293
2.90581	-0.418007	-0.0964442
2.91583	0.101793	1.16309
2.92585	0.671917	2.39479
2.93587	1.27349	3.56619
2.94589	1.87886	4.67574
2.95591	2.45615	5.75172
2.96593	2.97557	6.84166
2.97595	3.4153	7.99388
2.98597	3.76547	9.23592
2.99599	4.02836	10.5548
3.00601	4.21491	11.8842
3.01603	4.33754	13.1027
3.02605	4.40185	14.0444
3.03607	4.39901	14.5213
3.04609	4.30164	14.3542
3.05611	4.06506	13.4051
3.06613	3.63432	11.6071
3.07615	2.95631	8.98416
3.08617	1.99465	5.65681
3.09619	0.743921	1.83199
3.10621	-0.760376	-2.22045
3.11623	-2.43857	-6.20205
3.12625	-4.17256	-9.82457
3.13627	-5.81992	-12.846
3.14629	-7.23357	-15.0985
3.15631	-8.28466	-16.5029
3.16633	-8.88333	-17.0687
3.17635	-8.9929	-16.8807
3.18637	-8.63502	-16.0756
3.19639	-7.8855	-14.8136
3.20641	-6.85914	-13.2519
3.21643	-5.68944	-11.5244
3.22645	-4.50581	-9.7299
3.23647	-3.41318	-7.93188
3.24649	-2.47811	-6.16627
3.25651	-1.7237	-4.45387
3.26653	-1.13336	-2.81365
3.27655	-0.662286	-1.27143
3.28657	-0.252903	0.13794
3.29659	0.149354	1.37658
3.30661	0.583524	2.41531
3.31663	1.0671	3.24771
3.32665	1.59584	3.90229
3.33667	2.15036	4.4472
3.34669	2.70544	4.98492
3.35671	3.23986	5.63606
3.36673	3.74285	6.51428
3.37675	4.21607	7.69641
3.38677	4.66904	9.19541
3.39679	5.11074	10.9417
3.40681	5.53908	12.7789
3.41683	5.93192	14.4774
3.42685	6.24279	15.7635
3.43687	6.40306	16.362
3.44689	6.33189	16.0437
3.45691	5.95193	14.6686
3.46693	5.20748	12.2177
3.47695	4.08114	8.80588
3.48697	2.60537	4.67169
3.49699	0.864782	0.147344
3.50701	-1.01147	-4.38802
3.51703	-2.86648	-8.56226
3.52705	-4.53882	-12.0619
3.53707	-5.88727	-14.6722
3.54709	-6.81311	-16.2994
3.55711	-7.27445	-16.9704
3.56713	-7.28991	-16.8129
3.57715	-6.93172	-16.0204
3.58717	-6.30894	-14.8095
3.59719	-5.54523	-13.38
3.60721	-4.75523	-11.8835
3.61723	-4.02527	-10.4082
3.62725	-3.40151	-8.97996
3.63727	-2.88788	-7.57814
3.64729	-2.45385	-6.16067
3.65731	-2.04881	-4.69072
3.66733	-1.62023	-3.15838
3.67735	-1.13031	-1.59109
3.68737	-0.567073	-0.0508093
3.69739	0.0520664	1.38117
3.70741	0.685635	2.6282
3.71743	1.28019	3.6434
3.72745	1.78611	4.42982
3.73747	2.17334	5.04874
3.74749	2.44157	5.61313
3.75752	2.62356	6.26673
3.76754	2.77923	7.15185
3.77756	2.98164	8.37277
3.78758	3.29781	9.96284
3.7976	3.76928	11.8624
3.80762	4.39625	13.9143
3.81764	5.13009	15.879
3.82766	5.8758	17.4665
3.83768	6.50537	18.3818
3.8477	6.87918	18.3743
3.85772	6.8719	17.2832
3.86774	6.39799	15.0688
3.87776	5.43086	11.8262
3.88778	4.012	7.77661
3.8978	2.24851	3.23891
3.90782	0.298255	-1.41445
3.91784	-1.6536	-5.80836
3.92786	-3.4231	-9.61483
3.93788	-4.85548	-12.5935
3.9479	-5.84726	-14.6159
3.95792	-6.35881	-15.6718
3.96794	-6.41539	-15.8561
3.97796	-6.09715	-15.3421
3.98798	-5.52011	-14.3445
3.998	-4.81296	-13.0818
4.00802	-4.09371	-11.7428
4.01804	-3.45096	-10.4635
4.02806	-2.93292	-9.31694
4.03808	-2.54574	-8.31605
4.0481	-2.26055	-7.42788
4.05812	-2.02672	-6.5941
4.06814	-1.78809	-5.7534
4.07816	-1.49794	-4.85998
4.08818	-1.12999	-3.89542
4.0982	-0.683015	-2.87095
4.10822	-0.178121	-1.8207
4.11824	0.349088	-0.788662
4.12826	0.859964	0.187697
4.13828	1.32446	1.09201
4.1483	1.72968	1.93846
4.15832	2.0835	2.77253
4.16834	2.41171	3.6625
4.17836	2.74993	4.68264
4.18838	3.13163	5.89079
4.1984	3.5755	7.30611
4.20842	4.07532	8.89134
4.21844	4.59462	10.5438
4.22846	5.06837	12.0994
4.23848	5.4111	13.3492
4.2485	5.53111	14.0678
4.25852	5.34715	14.0496
4.26854	4.805	13.1448
4.27856	3.8902	11.2919
4.28858	2.63419	8.53677
4.2986	1.11318	5.03751
4.30862	-0.560964	1.05017
4.31864	-2.25583	-3.10092
4.32866	-3.83681	-7.06505
4.33868	-5.18579	-10.5121
4.3487	-6.21601	-13.1769
4.35872	-6.88153	-14.8924
4.36874	-7.17947	-15.6085
4.37876	-7.14524	-15.3909
4.38878	-6.8418	-14.4021
4.3988	-6.34597	-12.8682
4.40882	-5.73421	-11.0376
4.41884	-5.07051	-9.13911
4.42886	-4.39897	-7.34851
4.43888	-3.74167	-5.76704
4.4489	-3.10148	-4.41664
4.45892	-2.46902	-3.2516
4.46894	-1.83162	-2.18246
4.47896	-1.1815	-1.1067
4.48898	-0.521864	0.0606856
4.499	0.131246	1.36378
4.50902	0.751059	2.79371
4.51904	1.30604	4.29097
4.52906	1.76814	5.76056
4.53908	2.12124	7.09639
4.5491	2.36756	8.20887
4.55912	2.5305	9.04899
4.56914	2.65274	9.62279
4.57916	2.78943	9.99286
4.58918	2.9976	10.2654
4.5992	3.32373	10.5656
4.60922	3.79185	11.0059
4.61924	4.39443	11.6544
4.62926	5.08857	12.5092
4.63928	5.7981	13.4866
4.6493	6.42263	14.425
4.65932	6.85113	15.1055
4.66934	6.97926	15.2854
4.67936	6.72673	14.7404
4.68938	6.05198	13.3062
4.6994	4.96128	10.9126
4.70942	3.51119	7.60394
4.71944	1.8022	3.54167
4.72946	-0.0339584	-1.01254
4.73948	-1.85251	-5.72893
4.7495	-3.51544	-10.2526
4.75952	-4.90999	-14.2496
4.76954	-5.9627	-17.4494
4.77956	-6.64657	-19.6756
4.78958	-6.98005	-20.8623
4.7996	-7.01867	-21.053
4.80962	-6.84094	-20.3842
4.81964	-6.53125	-19.0572
4.82966	-6.16379	-17.3041
4.83968	-5.78955	-15.3539
4.8497	-5.43014	-13.4031
4.85972	-5.07848	-11.597
4.86974	-4.70616	-10.0209
4.87976	-4.27565	-8.70335
4.88978	-3.75472	-7.6265
4.8998	-3.12888	-6.74301
4.90982	-2.4099	-5.99303
4.91984	-1.63796	-5.31938
4.92986	-0.876747	-4.67777
4.93988	-0.202301	-4.04127
4.9499	0.311736	-3.39944
4.95992	0.609671	-2.75366
4.96994	0.666302	-2.11045
4.97996	0.49404	-1.47594
4.98998	0.143427	-0.851854
5	-0.304809	-0.234672

## Sheet: ED 4e. Norm Power
Frequency (Hz)	Norm Power RED	Norm Power IR
0.02	0.000104894	0.000149064
0.02999	0.000235842	0.000335154
0.03998	0.000419106	0.000595591
0.04997	0.000654665	0.000930346
0.05996	0.000942492	0.00133938
0.0699499	0.00128255	0.00182265
0.0799399	0.00167481	0.0023801
0.0899299	0.00211921	0.00301166
0.0999199	0.00261571	0.00371727
0.10991	0.00316425	0.00449685
0.1199	0.00376477	0.0053503
0.12989	0.00441719	0.00627754
0.13988	0.00512145	0.00727845
0.14987	0.00587745	0.00835293
0.15986	0.00668511	0.00950085
0.16985	0.00754434	0.0107221
0.17984	0.00845504	0.0120165
0.18983	0.0094171	0.0133839
0.19982	0.0104304	0.0148243
0.20981	0.0114949	0.0163373
0.2198	0.0126103	0.0179229
0.22979	0.0137766	0.0195808
0.23978	0.0149937	0.021311
0.24977	0.0162614	0.0231131
0.25976	0.0175795	0.024987
0.26975	0.018948	0.0269325
0.27974	0.0203666	0.0289493
0.28973	0.0218352	0.0310372
0.29972	0.0233535	0.0331961
0.30971	0.0249216	0.0354256
0.3197	0.026539	0.0377255
0.32969	0.0282058	0.0400955
0.33968	0.0299216	0.0425355
0.34967	0.0316863	0.045045
0.35966	0.0334997	0.0476238
0.36965	0.0353615	0.0502717
0.37964	0.0372716	0.0529883
0.38963	0.0392297	0.0557734
0.39962	0.0412356	0.0586265
0.40961	0.0432891	0.0615475
0.4196	0.0453899	0.0645359
0.42959	0.0475379	0.0675915
0.43958	0.0497326	0.0707139
0.44957	0.051974	0.0739027
0.45956	0.0542617	0.0771577
0.46955	0.0565954	0.0804783
0.47954	0.058975	0.0838643
0.48953	0.0614001	0.0873153
0.49952	0.0638705	0.0908309
0.50951	0.0663858	0.0944107
0.519499	0.0689458	0.0980543
0.529489	0.0715502	0.101761
0.539479	0.0741986	0.105531
0.549469	0.0768909	0.109364
0.559459	0.0796266	0.113259
0.569449	0.0824055	0.117215
0.579439	0.0852273	0.121233
0.589429	0.0880915	0.125311
0.599419	0.090998	0.12945
0.609409	0.0939463	0.133649
0.619399	0.0969362	0.137907
0.629389	0.0999672	0.142225
0.639379	0.103039	0.1466
0.649369	0.106151	0.151034
0.659359	0.109304	0.155525
0.669349	0.112496	0.160074
0.679339	0.115728	0.164679
0.689329	0.118999	0.169339
0.699319	0.122308	0.174056
0.709309	0.125656	0.178827
0.719299	0.129042	0.183653
0.729289	0.132465	0.188533
0.739279	0.135925	0.193466
0.749269	0.139422	0.198452
0.759259	0.142956	0.20349
0.769249	0.146526	0.20858
0.779239	0.150131	0.213722
0.789229	0.153771	0.218914
0.799219	0.157447	0.224156
0.809209	0.161156	0.229447
0.819199	0.1649	0.234788
0.829189	0.168677	0.240176
0.839179	0.172487	0.245613
0.849169	0.17633	0.251096
0.859159	0.180205	0.256627
0.869149	0.184112	0.262203
0.879139	0.188051	0.267824
0.889129	0.19202	0.27349
0.899119	0.19602	0.279201
0.909109	0.200049	0.284955
0.919099	0.204109	0.290752
0.929089	0.208197	0.296591
0.939079	0.212315	0.302471
0.949069	0.21646	0.308393
0.959059	0.220633	0.314355
0.969049	0.224834	0.320357
0.979039	0.229061	0.326398
0.989029	0.233315	0.332477
0.999019	0.237594	0.338595
1.00901	0.2419	0.344749
1.019	0.24623	0.350939
1.02899	0.250584	0.357166
1.03898	0.254963	0.363427
1.04897	0.259365	0.369723
1.05896	0.26379	0.376053
1.06895	0.268238	0.382416
1.07894	0.272707	0.388812
1.08893	0.277199	0.395239
1.09892	0.281711	0.401697
1.10891	0.286244	0.408185
1.1189	0.290797	0.414704
1.12889	0.29537	0.421251
1.13888	0.299962	0.427827
1.14887	0.304573	0.43443
1.15886	0.309201	0.44106
1.16885	0.313848	0.447718
1.17884	0.318511	0.454402
1.18883	0.323191	0.461111
1.19882	0.327887	0.467844
1.20881	0.332599	0.4746
1.2188	0.337326	0.481379
1.22879	0.342067	0.488181
1.23878	0.346823	0.495003
1.24877	0.351592	0.501847
1.25876	0.356374	0.50871
1.26875	0.361169	0.515592
1.27874	0.365975	0.522493
1.28873	0.370794	0.529412
1.29872	0.375623	0.536348
1.30871	0.380463	0.5433
1.3187	0.385313	0.550268
1.32869	0.390172	0.557251
1.33868	0.39504	0.564248
1.34867	0.399917	0.571259
1.35866	0.404802	0.578282
1.36865	0.409694	0.585318
1.37864	0.414593	0.592365
1.38863	0.419499	0.599422
1.39862	0.42441	0.60649
1.40861	0.429327	0.613567
1.4186	0.434249	0.620652
1.42859	0.439175	0.627745
1.43858	0.444105	0.634845
1.44857	0.449038	0.641951
1.45856	0.453974	0.649063
1.46855	0.458912	0.65618
1.47854	0.463853	0.663302
1.48853	0.468794	0.670426
1.49852	0.473737	0.677554
1.50851	0.478679	0.684684
1.5185	0.483622	0.691818
1.52849	0.488564	0.698953
1.53848	0.493504	0.706088
1.54847	0.498443	0.713222
1.55846	0.50338	0.720355
1.56845	0.508313	0.727485
1.57844	0.513244	0.734613
1.58843	0.518171	0.741738
1.59842	0.523094	0.748858
1.60841	0.528012	0.755977
1.6184	0.532926	0.76309
1.62839	0.537834	0.770197
1.63838	0.542735	0.777297
1.64837	0.54763	0.78439
1.65836	0.552518	0.791477
1.66835	0.557399	0.798558
1.67834	0.562271	0.805637
1.68833	0.567135	0.812706
1.69832	0.571989	0.819766
1.70831	0.576835	0.826814
1.7183	0.58167	0.83385
1.72829	0.586495	0.840873
1.73828	0.591308	0.847884
1.74827	0.596111	0.85488
1.75826	0.600901	0.861862
1.76825	0.60568	0.868828
1.77824	0.610445	0.875779
1.78823	0.615198	0.882713
1.79822	0.619936	0.889631
1.80821	0.624661	0.89653
1.8182	0.629371	0.903411
1.82819	0.634065	0.910273
1.83818	0.638745	0.917115
1.84817	0.643408	0.923937
1.85816	0.648055	0.930738
1.86815	0.652687	0.937518
1.87814	0.657303	0.944276
1.88813	0.6619	0.95101
1.89812	0.66648	0.957722
1.90811	0.671041	0.964409
1.9181	0.675583	0.971072
1.92809	0.680106	0.97771
1.93808	0.684609	0.984322
1.94807	0.689092	0.990908
1.95806	0.693555	0.997466
1.96805	0.697997	1.004
1.97804	0.702417	1.0105
1.98803	0.706816	1.01698
1.99802	0.711193	1.02343
2.00801	0.715547	1.02985
2.018	0.719878	1.03624
2.02799	0.724186	1.04261
2.03798	0.72847	1.04895
2.04797	0.732731	1.05527
2.05796	0.736967	1.06156
2.06795	0.741178	1.06781
2.07794	0.745364	1.07403
2.08793	0.749525	1.08022
2.09792	0.75366	1.08637
2.10791	0.757768	1.09249
2.1179	0.761851	1.09857
2.12789	0.765906	1.10462
2.13788	0.769934	1.11064
2.14787	0.773935	1.11661
2.15786	0.777907	1.12255
2.16785	0.781852	1.12845
2.17784	0.785768	1.13432
2.18783	0.789655	1.14014
2.19782	0.793513	1.14593
2.20781	0.797341	1.15168
2.2178	0.80114	1.15739
2.22779	0.804908	1.16305
2.23778	0.808646	1.16868
2.24777	0.812354	1.17427
2.25776	0.81603	1.17981
2.26775	0.819678	1.18532
2.27774	0.823295	1.19078
2.28773	0.826879	1.1962
2.29772	0.830432	1.20158
2.30771	0.833952	1.20691
2.3177	0.83744	1.2122
2.32769	0.840895	1.21745
2.33768	0.844317	1.22265
2.34767	0.847705	1.22781
2.35766	0.851062	1.23293
2.36765	0.854387	1.23799
2.37764	0.857681	1.24301
2.38763	0.860941	1.24799
2.39762	0.864166	1.25292
2.40761	0.867357	1.2578
2.4176	0.870513	1.26263
2.42759	0.873633	1.26741
2.43758	0.876719	1.27215
2.44757	0.879768	1.27684
2.45756	0.882782	1.28149
2.46755	0.88576	1.28608
2.47754	0.888702	1.29063
2.48753	0.891607	1.29513
2.49752	0.894476	1.29958
2.50751	0.897308	1.30397
2.5175	0.900104	1.30832
2.52749	0.902864	1.31262
2.53748	0.905587	1.31688
2.54747	0.908272	1.32108
2.55746	0.91092	1.32524
2.56745	0.91353	1.32934
2.57744	0.916105	1.33339
2.58743	0.918641	1.33739
2.59742	0.92114	1.34133
2.60741	0.9236	1.34524
2.6174	0.926021	1.34909
2.62739	0.928405	1.3529
2.63738	0.930749	1.35665
2.64737	0.933055	1.36035
2.65736	0.935325	1.364
2.66735	0.937555	1.36759
2.67734	0.939746	1.37113
2.68733	0.941898	1.37461
2.69732	0.944011	1.37806
2.70731	0.946084	1.38145
2.7173	0.94812	1.38479
2.72729	0.950118	1.38807
2.73728	0.952077	1.3913
2.74727	0.953996	1.39447
2.75726	0.955876	1.39759
2.76725	0.957716	1.40066
2.77724	0.959516	1.40367
2.78723	0.961276	1.40663
2.79722	0.962996	1.40954
2.80721	0.964676	1.41239
2.8172	0.966316	1.41518
2.82719	0.967916	1.41792
2.83718	0.969476	1.4206
2.84717	0.970996	1.42323
2.85716	0.972476	1.4258
2.86715	0.973915	1.42832
2.87714	0.975314	1.43078
2.88713	0.976673	1.43318
2.89712	0.977992	1.43554
2.90711	0.97927	1.43783
2.9171	0.980509	1.44008
2.92709	0.981707	1.44226
2.93708	0.982864	1.44439
2.94707	0.983982	1.44646
2.95706	0.985059	1.44848
2.96705	0.986096	1.45044
2.97704	0.987099	1.45235
2.98703	0.988065	1.45421
2.99702	0.988996	1.456
3.00701	0.989887	1.45775
3.017	0.990746	1.45945
3.02699	0.991567	1.46109
3.03698	0.992348	1.46268
3.04697	0.993089	1.46422
3.05696	0.993791	1.46569
3.06695	0.994453	1.46712
3.07694	0.995075	1.46848
3.08693	0.995658	1.46982
3.09692	0.996209	1.4711
3.10691	0.996722	1.47233
3.1169	0.997195	1.4735
3.12689	0.99763	1.47462
3.13688	0.998026	1.47569
3.14687	0.998385	1.47671
3.15686	0.998711	1.47768
3.16685	0.998998	1.47859
3.17684	0.999246	1.47945
3.18683	0.999455	1.48027
3.19682	0.999636	1.48103
3.20681	0.999784	1.48174
3.2168	0.999894	1.48239
3.22679	0.999966	1.48299
3.23678	1	1.48354
3.24677	0.999996	1.48403
3.25676	0.999955	1.48447
3.26675	0.999876	1.48486
3.27674	0.999765	1.48519
3.28673	0.999619	1.48547
3.29672	0.999436	1.4857
3.30671	0.999215	1.48588
3.3167	0.998957	1.48601
3.32669	0.998663	1.48609
3.33668	0.998332	1.48612
3.34667	0.997964	1.4861
3.35666	0.997561	1.48602
3.36665	0.99712	1.48589
3.37664	0.996644	1.48571
3.38663	0.996132	1.48548
3.39662	0.995585	1.48521
3.40661	0.995009	1.4849
3.4166	0.994403	1.48453
3.42659	0.993767	1.48412
3.43658	0.993098	1.48366
3.44657	0.992395	1.48315
3.45656	0.991658	1.48259
3.46655	0.990885	1.482
3.47654	0.990079	1.48135
3.48653	0.989239	1.48066
3.49652	0.988364	1.47991
3.50651	0.987458	1.47912
3.5165	0.986527	1.47829
3.52649	0.985563	1.4774
3.53648	0.984566	1.4765
3.54647	0.983536	1.47556
3.55646	0.982473	1.47458
3.56645	0.981378	1.47354
3.57644	0.98025	1.47247
3.58643	0.979091	1.47137
3.59642	0.977899	1.47022
3.60641	0.976676	1.46904
3.6164	0.975421	1.4678
3.62639	0.974142	1.46653
3.63638	0.972831	1.4652
3.64637	0.97149	1.46383
3.65636	0.970118	1.46242
3.66635	0.968716	1.46096
3.67634	0.967301	1.45946
3.68633	0.965857	1.45792
3.69632	0.964383	1.45633
3.70631	0.96288	1.4547
3.7163	0.961347	1.45302
3.72629	0.959786	1.4513
3.73628	0.958196	1.44954
3.74627	0.956577	1.44774
3.75626	0.95493	1.44589
3.76625	0.953255	1.44401
3.77624	0.951552	1.44209
3.78623	0.949822	1.44013
3.79622	0.948064	1.43814
3.80621	0.946279	1.43612
3.8162	0.944467	1.43406
3.82619	0.942629	1.43196
3.83618	0.940764	1.42983
3.84617	0.938876	1.42765
3.85616	0.936968	1.42544
3.86615	0.935037	1.42318
3.87614	0.93308	1.42089
3.88613	0.931098	1.41856
3.89612	0.929092	1.41619
3.90611	0.92706	1.41379
3.9161	0.925005	1.41135
3.92609	0.922925	1.40888
3.93608	0.920822	1.40638
3.94607	0.918694	1.40385
3.95606	0.916552	1.40129
3.96605	0.914388	1.39869
3.97604	0.912205	1.39608
3.98603	0.910008	1.39343
3.99602	0.90779	1.3908
4.00601	0.905549	1.38815
4.016	0.903295	1.38548
4.02599	0.901024	1.3828
4.03598	0.898732	1.38009
4.04597	0.89642	1.37736
4.05596	0.894086	1.3746
4.06595	0.891731	1.37181
4.07594	0.889356	1.36898
4.08593	0.886962	1.36613
4.09592	0.884552	1.36326
4.10591	0.882126	1.36035
4.1159	0.879681	1.35742
4.12589	0.877217	1.35445
4.13588	0.874747	1.35146
4.14587	0.87226	1.34844
4.15586	0.869767	1.34538
4.16585	0.867257	1.3423
4.17584	0.864729	1.33919
4.18583	0.862183	1.33605
4.19582	0.859625	1.3329
4.20581	0.857055	1.32973
4.2158	0.854496	1.32656
4.22579	0.85192	1.32339
4.23578	0.849336	1.3202
4.24577	0.846736	1.317
4.25576	0.84412	1.31378
4.26575	0.841489	1.31053
4.27574	0.838841	1.30726
4.28573	0.836179	1.30396
4.29572	0.833502	1.30065
4.30571	0.830819	1.29734
4.3157	0.828125	1.29402
4.32569	0.825434	1.29068
4.33568	0.822749	1.28732
4.34567	0.820051	1.28394
4.35566	0.817345	1.28054
4.36565	0.814624	1.27713
4.37564	0.811891	1.2737
4.38563	0.809144	1.27025
4.39562	0.806387	1.26679
4.40561	0.803619	1.2633
4.4156	0.800839	1.2598
4.42559	0.798046	1.25628
4.43558	0.795242	1.25279
4.44557	0.792427	1.24929
4.45556	0.789604	1.24579
4.46555	0.786777	1.24228
4.47554	0.783947	1.23881
4.48553	0.781107	1.2354
4.49552	0.778256	1.23203
4.50551	0.775427	1.22866
4.5155	0.772596	1.22531
4.52549	0.76976	1.22199
4.53548	0.766925	1.21866
4.54547	0.764123	1.21531
4.55546	0.761348	1.21195
4.56545	0.758582	1.2086
4.57544	0.755814	1.20526
4.58543	0.753046	1.20193
4.59542	0.750279	1.1986
4.60541	0.747506	1.19524
4.6154	0.744726	1.19187
4.62539	0.741937	1.1885
4.63538	0.739143	1.18513
4.64537	0.736354	1.18174
4.65536	0.733562	1.17837
4.66535	0.730772	1.17498
4.67534	0.728002	1.17158
4.68533	0.725295	1.16816
4.69532	0.722585	1.16478
4.70531	0.719869	1.16144
4.7153	0.717157	1.15808
4.72529	0.714449	1.15471
4.73528	0.711763	1.15134
4.74527	0.709087	1.14799
4.75526	0.706403	1.14468
4.76525	0.703713	1.14139
4.77524	0.701017	1.13811
4.78523	0.698315	1.13482
4.79522	0.695611	1.13152
4.80521	0.692901	1.12821
4.8152	0.690186	1.1249
4.82519	0.687465	1.12157
4.83518	0.684749	1.11824
4.84517	0.682033	1.1149
4.85516	0.679312	1.11159
4.86515	0.676587	1.10827
4.87514	0.673869	1.10496
4.88513	0.671148	1.10166
4.89512	0.668435	1.09837
4.90511	0.665719	1.09506
4.9151	0.662999	1.09175
4.92509	0.660288	1.08843
4.93508	0.657596	1.08511
4.94507	0.654924	1.0818
4.95506	0.652254	1.07851
4.96505	0.649587	1.07524
4.97504	0.646927	1.07195
4.98503	0.644271	1.06866
4.99502	0.641619	1.06541
5.00501	0.638973	1.06218
5.01499	0.636327	1.05893
5.02498	0.633685	1.05568
5.03497	0.63107	1.05242
5.04496	0.62847	1.04915
5.05495	0.625873	1.04587
5.06494	0.623282	1.0426
5.07493	0.620688	1.03932
5.08492	0.618091	1.03604
5.09491	0.615493	1.0328
5.1049	0.612905	1.02954
5.11489	0.610338	1.02634
5.12488	0.607782	1.02314
5.13487	0.605236	1.01995
5.14486	0.602688	1.01675
5.15485	0.600139	1.01354
5.16484	0.597598	1.01032
5.17483	0.595059	1.00709
5.18482	0.592519	1.00387
5.19481	0.589978	1.00069
5.2048	0.587441	0.997528
5.21479	0.58491	0.994361
5.22478	0.582383	0.991184
5.23477	0.579863	0.987999
5.24476	0.577351	0.984818
5.25475	0.574839	0.981688
5.26474	0.572327	0.978584
5.27473	0.569814	0.975513
5.28472	0.567301	0.972451
5.29471	0.564788	0.969386
5.3047	0.562285	0.966313
5.31469	0.559784	0.963242
5.32468	0.557288	0.960182
5.33467	0.554793	0.957124
5.34466	0.552303	0.954085
5.35465	0.549814	0.951074
5.36464	0.547358	0.948056
5.37463	0.544903	0.94503
5.38462	0.542449	0.942003
5.39461	0.539995	0.938996
5.4046	0.537542	0.936016
5.41459	0.53509	0.933039
5.42458	0.532638	0.930058
5.43457	0.530223	0.927071
5.44456	0.527825	0.924078
5.45455	0.525428	0.921132
5.46454	0.523035	0.918194
5.47453	0.520654	0.915248
5.48452	0.518285	0.912293
5.49451	0.515929	0.90933
5.5045	0.513575	0.90636
5.51449	0.51123	0.903384
5.52448	0.508899	0.900429
5.53447	0.50658	0.897537
5.54446	0.504263	0.894641
5.55445	0.501953	0.891763
5.56444	0.49966	0.888899
5.57443	0.497368	0.886032
5.58442	0.495079	0.883158
5.59441	0.492802	0.880295
5.6044	0.490528	0.877438
5.61439	0.488257	0.874574
5.62438	0.485988	0.871702
5.63437	0.48372	0.868838
5.64436	0.481454	0.865987
5.65435	0.479193	0.863148
5.66434	0.476937	0.860304
5.67433	0.474683	0.857467
5.68432	0.472432	0.854641
5.69431	0.470194	0.851811
5.7043	0.467962	0.848999
5.71429	0.465742	0.846207
5.72428	0.463524	0.843435
5.73427	0.461308	0.84066
5.74426	0.459094	0.837878
5.75425	0.456883	0.835113
5.76424	0.454686	0.832341
5.77423	0.452491	0.829566
5.78422	0.450298	0.826783
5.79421	0.448108	0.823994
5.8042	0.445921	0.821201
5.81419	0.443736	0.818418
5.82418	0.441554	0.815661
5.83417	0.439384	0.812914
5.84416	0.437222	0.810168
5.85415	0.435077	0.807437
5.86414	0.432934	0.804703
5.87413	0.430793	0.802001
5.88412	0.428658	0.799299
5.89411	0.426538	0.796612
5.9041	0.424424	0.793947
5.91409	0.422317	0.791278
5.92408	0.42022	0.788602
5.93407	0.418129	0.78592
5.94406	0.416042	0.783231
5.95405	0.413958	0.780535
5.96404	0.411877	0.777855
5.97403	0.409807	0.775175
5.98402	0.407744	0.772503
5.99401	0.405711	0.769841
6.004	0.403689	0.767191
6.01399	0.401682	0.764535
6.02398	0.399681	0.761873
6.03397	0.397688	0.759204
6.04396	0.395707	0.75653
6.05395	0.393749	0.753856
6.06394	0.391796	0.751215
6.07393	0.389847	0.748574
6.08392	0.387902	0.745947
6.09391	0.385965	0.743337
6.1039	0.384031	0.740727
6.11389	0.382103	0.738112
6.12388	0.380177	0.735491
6.13387	0.378266	0.732865
6.14386	0.376366	0.730248
6.15385	0.374472	0.727653
6.16384	0.372589	0.725065
6.17383	0.370713	0.722477
6.18382	0.368856	0.719883
6.19381	0.367007	0.717284
6.2038	0.365161	0.71468
6.21379	0.363322	0.712081
6.22378	0.361486	0.709482
6.23377	0.359654	0.706889
6.24376	0.357826	0.704303
6.25375	0.356001	0.701735
6.26374	0.354182	0.699187
6.27373	0.352369	0.696635
6.28372	0.350563	0.694078
6.29371	0.348773	0.691527
6.3037	0.347003	0.688989
6.31369	0.345243	0.686472
6.32368	0.343489	0.68395
6.33367	0.341746	0.681424
6.34366	0.340025	0.678902
6.35365	0.338309	0.676399
6.36364	0.336597	0.67389
6.37363	0.334888	0.671377
6.38362	0.333183	0.66886
6.39361	0.331482	0.666353
6.4036	0.329788	0.663842
6.41359	0.3281	0.661331
6.42358	0.326427	0.658815
6.43357	0.324762	0.656296
6.44356	0.323102	0.653778
6.45355	0.321452	0.651291
6.46354	0.319807	0.648809
6.47353	0.318168	0.646324
6.48352	0.316541	0.643834
6.49351	0.31493	0.641368
6.5035	0.31333	0.638906
6.51349	0.311737	0.636443
6.52348	0.310155	0.63398
6.53347	0.308581	0.631514
6.54346	0.307011	0.629045
6.55345	0.305446	0.626572
6.56344	0.303887	0.624096
6.57343	0.302331	0.621618
6.58342	0.300779	0.619181
6.59341	0.299241	0.616757
6.6034	0.297707	0.614329
6.61339	0.296176	0.611901
6.62338	0.29465	0.609487
6.63337	0.293127	0.607078
6.64336	0.291609	0.604666
6.65335	0.290098	0.602259
6.66334	0.288593	0.599854
6.67333	0.2871	0.597451
6.68332	0.28562	0.595067
6.69331	0.28415	0.592683
6.7033	0.282689	0.590296
6.71329	0.281243	0.587919
6.72328	0.279806	0.585569
6.73327	0.278374	0.583216
6.74326	0.276945	0.580862
6.75325	0.27552	0.578526
6.76324	0.274104	0.576223
6.77323	0.272692	0.573924
6.78322	0.271284	0.571633
6.79321	0.269882	0.569369
6.8032	0.268483	0.567102
6.81319	0.267088	0.564833
6.82318	0.265705	0.562561
6.83317	0.264328	0.560287
6.84316	0.262958	0.558013
6.85315	0.261608	0.555741
6.86314	0.260266	0.553468
6.87313	0.258938	0.551207
6.88312	0.257631	0.548945
6.89311	0.256352	0.546683
6.9031	0.255078	0.54443
6.91309	0.253812	0.542186
6.92308	0.252557	0.539948
6.93307	0.251321	0.537723
6.94306	0.2501	0.535506
6.95305	0.248886	0.533291
6.96304	0.247675	0.531074
6.97303	0.246474	0.528856
6.98302	0.245289	0.526649
6.99301	0.244108	0.524446
7.003	0.24293	0.522243
7.01299	0.241758	0.520039
7.02298	0.240591	0.517834
7.03297	0.239427	0.515629
7.04296	0.238272	0.513426
7.05295	0.237126	0.51124
7.06294	0.235988	0.509057
7.07293	0.234852	0.50688
7.08292	0.233719	0.504712
7.09291	0.232592	0.50257
7.1029	0.231477	0.50043
7.11289	0.230369	0.498295
7.12288	0.229263	0.496169
7.13287	0.228164	0.494055
7.14286	0.227068	0.491948
7.15285	0.225975	0.489849
7.16284	0.224891	0.487755
7.17283	0.223831	0.485661
7.18282	0.222783	0.483566
7.19281	0.221739	0.481471
7.2028	0.22071	0.479383
7.21279	0.219688	0.477296
7.22278	0.21867	0.475209
7.23277	0.217655	0.473125
7.24276	0.216642	0.471058
7.25275	0.215638	0.469002
7.26274	0.214642	0.466947
7.27273	0.213652	0.464894
7.28272	0.212667	0.462858
7.29271	0.211685	0.460841
7.3027	0.210705	0.458853
7.31269	0.209727	0.456876
7.32268	0.208752	0.454899
7.33267	0.207779	0.452924
7.34266	0.206818	0.450955
7.35265	0.205866	0.448985
7.36264	0.204916	0.44702
7.37263	0.203968	0.445086
7.38262	0.203025	0.443158
7.39261	0.202088	0.441242
7.4026	0.201158	0.439333
7.41259	0.20024	0.437432
7.42258	0.199336	0.435544
7.43257	0.198443	0.433663
7.44256	0.197556	0.431784
7.45255	0.196673	0.429905
7.46254	0.195801	0.428031
7.47253	0.194931	0.426177
7.48252	0.194065	0.42434
7.49251	0.193204	0.422517
7.5025	0.192349	0.420701
7.51249	0.191496	0.418889
7.52248	0.190646	0.417088
7.53247	0.189802	0.415305
7.54246	0.188965	0.413527
7.55245	0.188132	0.41175
7.56244	0.187307	0.409978
7.57243	0.186493	0.408226
7.58242	0.185685	0.406474
7.59241	0.184877	0.404728
7.6024	0.184073	0.402992
7.61239	0.183273	0.401256
7.62238	0.182482	0.399522
7.63237	0.181698	0.397791
7.64236	0.180917	0.396067
7.65235	0.180145	0.394346
7.66234	0.17938	0.392626
7.67233	0.178618	0.390913
7.68232	0.177857	0.389206
7.69231	0.177097	0.387499
7.7023	0.176338	0.385798
7.71229	0.175583	0.384111
7.72228	0.174832	0.382435
7.73227	0.174082	0.380765
7.74226	0.173334	0.3791
7.75225	0.172591	0.377436
7.76224	0.171853	0.375785
7.77223	0.171116	0.374154
7.78222	0.170381	0.372533
7.79221	0.169648	0.370917
7.8022	0.168917	0.369307
7.81219	0.168187	0.367698
7.82218	0.167459	0.36609
7.83217	0.166731	0.36449
7.84216	0.166007	0.362893
7.85215	0.165286	0.361309
7.86214	0.164566	0.359731
7.87213	0.163857	0.35817
7.88212	0.163158	0.356628
7.89211	0.162464	0.355096
7.9021	0.161779	0.353573
7.91209	0.161097	0.352058
7.92208	0.160416	0.350553
7.93207	0.159737	0.34905
7.94206	0.159058	0.347548
7.95205	0.158381	0.346047
7.96204	0.157705	0.344547
7.97203	0.15703	0.343047
7.98202	0.15636	0.341549
7.99201	0.155694	0.340052
8.002	0.155031	0.338557
8.01199	0.154368	0.337067
8.02198	0.15371	0.335579
8.03197	0.153056	0.334099
8.04196	0.152406	0.332631
8.05195	0.151759	0.331166
8.06194	0.151114	0.329702
8.07193	0.150471	0.328245
8.08192	0.14983	0.326793
8.09191	0.14919	0.325349
8.1019	0.14855	0.323908
8.11189	0.147912	0.322468
8.12188	0.147274	0.321033
8.13187	0.146641	0.319604
8.14186	0.146009	0.318176
8.15185	0.145381	0.316752
8.16184	0.144754	0.315328
8.17183	0.144127	0.313906
8.18182	0.143507	0.312497
8.19181	0.142888	0.311099
8.2018	0.14227	0.30971
8.21179	0.141653	0.308322
8.22178	0.141037	0.306939
8.23177	0.140425	0.305562
8.24176	0.139815	0.304188
8.25175	0.139208	0.302828
8.26174	0.138607	0.301484
8.27173	0.138011	0.300141
8.28172	0.137417	0.298808
8.29171	0.136825	0.297478
8.3017	0.136235	0.296155
8.31169	0.135646	0.29484
8.32168	0.135061	0.293526
8.33167	0.13448	0.292222
8.34166	0.133899	0.290918
8.35165	0.133322	0.289616
8.36164	0.132747	0.288314
8.37163	0.132173	0.287013
8.38162	0.131601	0.285713
8.39161	0.131029	0.284417
8.4016	0.130459	0.283131
8.41159	0.129895	0.281845
8.42158	0.129332	0.280562
8.43157	0.128769	0.279294
8.44156	0.128209	0.278032
8.45155	0.12765	0.276773
8.46154	0.127092	0.275518
8.47153	0.126535	0.274265
8.48152	0.125979	0.273025
8.49151	0.125426	0.271789
8.5015	0.124878	0.270554
8.51149	0.124337	0.269319
8.52148	0.123798	0.268089
8.53147	0.123265	0.266861
8.54146	0.122735	0.265636
8.55145	0.122204	0.26442
8.56144	0.121674	0.263206
8.57143	0.121144	0.261992
8.58142	0.120618	0.260783
8.59141	0.120098	0.259576
8.6014	0.119582	0.258372
8.61139	0.11907	0.257174
8.62138	0.118561	0.255991
8.63137	0.118056	0.254808
8.64136	0.117555	0.25363
8.65135	0.117056	0.252453
8.66134	0.116557	0.251276
8.67133	0.116059	0.250102
8.68132	0.11556	0.248933
8.69131	0.115067	0.247764
8.7013	0.114575	0.246606
8.71129	0.114083	0.245452
8.72128	0.113592	0.244308
8.73127	0.113101	0.243164
8.74126	0.112612	0.242025
8.75125	0.112129	0.240888
8.76124	0.11165	0.239756
8.77123	0.111172	0.238633
8.78122	0.110697	0.23752
8.79121	0.110226	0.23641
8.8012	0.109754	0.2353
8.81119	0.109283	0.234191
8.82118	0.108812	0.233082
8.83117	0.108342	0.231976
8.84116	0.107877	0.23087
8.85115	0.107412	0.229765
8.86114	0.106947	0.228663
8.87113	0.106482	0.227563
8.88112	0.106017	0.226464
8.89111	0.105555	0.225365
8.9011	0.105093	0.224274
8.91109	0.104633	0.223185
8.92108	0.104173	0.222096
8.93107	0.103713	0.221009
8.94106	0.103254	0.219923
8.95105	0.102796	0.218837
8.96104	0.102339	0.217754
8.97103	0.101881	0.216674
8.98102	0.101424	0.215596
8.99101	0.100969	0.214519
9.001	0.100513	0.213443
9.01099	0.100059	0.212371
9.02098	0.0996039	0.211301
9.03097	0.0991494	0.210234
9.04096	0.0986953	0.209169
9.05095	0.0982433	0.208105
9.06094	0.0977915	0.207045
9.07093	0.0973399	0.20599
9.08092	0.0968886	0.204941
9.09091	0.0964375	0.203895
9.1009	0.0959867	0.202853
9.11089	0.0955379	0.201814
9.12088	0.0950917	0.200777
9.13087	0.0946463	0.199741
9.14086	0.0942019	0.198706
9.15085	0.0937578	0.197673
9.16084	0.093314	0.196644
9.17083	0.0928704	0.195618
9.18082	0.0924272	0.194594
9.19081	0.0919843	0.193571
9.2008	0.0915417	0.19255
9.21079	0.0910995	0.191533
9.22078	0.0906577	0.190523
9.23077	0.0902162	0.18952
9.24076	0.0897751	0.188518
9.25075	0.0893353	0.187519
9.26074	0.0888962	0.18652
9.27073	0.0884574	0.185523
9.28072	0.0880191	0.184527
9.29071	0.0875812	0.183533
9.3007	0.0871438	0.182541
9.31069	0.0867084	0.181553
9.32068	0.0862771	0.180569
9.33067	0.0858462	0.179587
9.34066	0.0854157	0.178607
9.35065	0.0849857	0.17763
9.36064	0.0845562	0.176654
9.37063	0.0841294	0.17568
9.38062	0.0837047	0.174707
9.39061	0.0832804	0.173737
9.4006	0.0828571	0.172768
9.41059	0.0824341	0.171806
9.42058	0.0820127	0.170848
9.43057	0.0815921	0.169891
9.44056	0.0811721	0.168937
9.45055	0.0807526	0.167985
9.46054	0.0803335	0.167035
9.47053	0.079915	0.166087
9.48052	0.079497	0.165141
9.49051	0.0790796	0.164198
9.5005	0.0786628	0.163258
9.51049	0.0782473	0.16232
9.52048	0.0778327	0.161384
9.53047	0.0774201	0.160449
9.54046	0.0770092	0.159517
9.55045	0.0765989	0.158586
9.56044	0.0761892	0.157658
9.57043	0.0757801	0.156733
9.58042	0.0753716	0.15581
9.59041	0.0749637	0.154889
9.6004	0.0745565	0.153971
9.61039	0.0741499	0.153054
9.62038	0.0737441	0.15214
9.63037	0.0733389	0.151228
9.64036	0.0729344	0.150318
9.65035	0.0725306	0.149414
9.66034	0.0721276	0.148512
9.67033	0.0717252	0.147613
9.68032	0.0713237	0.146716
9.69031	0.0709229	0.145821
9.7003	0.0705228	0.144929
9.71029	0.0701236	0.14404
9.72028	0.0697256	0.143153
9.73027	0.0693292	0.142269
9.74026	0.0689339	0.141386
9.75025	0.0685395	0.140507
9.76024	0.0681462	0.139629
9.77023	0.0677546	0.138754
9.78022	0.0673638	0.137882
9.79021	0.0669742	0.137014
9.8002	0.0665857	0.136148
9.81019	0.0661982	0.135286
9.82018	0.0658115	0.134428
9.83017	0.0654257	0.133572
9.84016	0.0650407	0.13272
9.85015	0.0646567	0.13187
9.86014	0.0642739	0.131023
9.87013	0.0638921	0.130178
9.88012	0.0635112	0.129336
9.89011	0.0631323	0.128497
9.9001	0.0627543	0.127662
9.91009	0.0623773	0.126831
9.92008	0.0620012	0.126004
9.93007	0.0616266	0.125179
9.94006	0.0612531	0.124358
9.95005	0.060881	0.12354
9.96004	0.0605099	0.122724
9.97003	0.0601398	0.121912
9.98002	0.0597707	0.121102
9.99001	0.0594035	0.120295
10	0.0590373	0.119491

## Sheet: ED 4e. SpO2 Freq
Frequency (Hz)	SpO2 (%)
0.02	92.0513
0.02999	92.1823
0.03998	92.3988
0.04997	91.7984
0.05996	91.8606
0.06995	92.0635
0.07994	92.1136
0.08993	91.8746
0.09992	91.7985
0.10991	91.9971
0.1199	91.6309
0.12989	92.4901
0.13988	92.145
0.14987	92.4418
0.15986	92.3045
0.16985	92.1519
0.17984	92.2313
0.18983	92.2272
0.19982	91.7955
0.20981	91.9523
0.2198	92.425
0.22979	91.9934
0.23978	92.4941
0.24977	92.1737
0.25976	91.867
0.26975	92.3401
0.27974	92.5584
0.28973	92.4617
0.29972	91.4
0.30971	91.4527
0.3197	92.1378
0.32969	92.3242
0.33968	92.1935
0.34967	92.1112
0.35966	92.1373
0.36965	92.4049
0.37964	91.8448
0.38963	92.2018
0.39962	92.7445
0.40961	91.6455
0.4196	92.1558
0.42959	92.1522
0.43958	91.5718
0.44957	92.0262
0.45956	92.2515
0.46955	92.3437
0.47954	92.0867
0.48953	92.1211
0.49952	91.4523
0.50951	92.1344
0.5195	92.5319
0.52949	91.646
0.53948	91.7924
0.54947	92.2688
0.55946	92.1224
0.56945	92.2526
0.57944	92.0737
0.58943	91.9885
0.59942	92.2698
0.60941	92.15
0.6194	92.1681
0.62939	91.851
0.63938	92.3095
0.64937	92.1973
0.65936	92.4503
0.66935	92.4002
0.67934	91.8774
0.68933	91.9495
0.69932	92.1412
0.70931	91.9959
0.7193	92.3396
0.72929	91.8891
0.73928	92.2974
0.74927	91.9891
0.75926	92.2482
0.76925	92.3247
0.77924	91.9451
0.78923	92.4117
0.79922	92.4935
0.80921	92.1322
0.8192	92.4936
0.82919	92.1639
0.83918	92.1184
0.84917	92.0436
0.85916	92.5274
0.86915	91.8959
0.87914	92.1567
0.88913	91.8892
0.89912	91.9138
0.90911	92.1056
0.9191	92.137
0.92909	92.1387
0.93908	92.3079
0.94907	91.7769
0.95906	92.31
0.96905	92.5295
0.97904	92.232
0.98903	92.1213
0.99902	91.9936
1.00901	92.4827
1.019	92.0248
1.02899	92.0709
1.03898	92.4935
1.04897	92.3247
1.05896	92.1808
1.06895	92.2759
1.07894	91.9112
1.08893	92.0112
1.09892	92.4952
1.10891	92.3127
1.1189	92.0755
1.12889	92.1651
1.13888	91.7354
1.14887	92.0292
1.15886	92.2167
1.16885	92.363
1.17884	92.3347
1.18883	92.1148
1.19882	92.3385
1.20881	91.5908
1.2188	92.062
1.22879	92.3914
1.23878	92.2926
1.24877	91.4948
1.25876	92.3953
1.26875	92.3719
1.27874	92.2577
1.28873	92.1311
1.29872	92.4287
1.30871	92.0909
1.3187	92.0184
1.32869	91.8508
1.33868	92.4596
1.34867	91.7771
1.35866	92.2099
1.36865	92.0354
1.37864	92.2515
1.38863	92.6342
1.39862	92.0856
1.40861	92.3288
1.4186	92.3211
1.42859	92.507
1.43858	92.121
1.44857	92.1388
1.45856	92.0457
1.46855	91.9442
1.47854	91.6585
1.48853	92.1907
1.49852	92.4928
1.50851	92.2115
1.5185	92.439
1.52849	92.247
1.53848	92.4455
1.54847	92.3651
1.55846	92.6597
1.56845	92.5171
1.57844	92.2143
1.58843	91.9895
1.59842	92.304
1.60841	91.8835
1.6184	92.0694
1.62839	92.5165
1.63838	92.3029
1.64837	92.4049
1.65836	92.0192
1.66835	92.7948
1.67834	92.2884
1.68833	92.4275
1.69832	92.2414
1.70831	92.3985
1.7183	92.3709
1.72829	91.8661
1.73828	93.0195
1.74827	92.294
1.75826	92.4065
1.76825	92.5282
1.77824	92.4202
1.78823	92.5849
1.79822	92.2293
1.80821	92.5184
1.8182	92.1298
1.82819	92.3371
1.83818	92.0655
1.84817	91.8731
1.85816	92.5915
1.86815	92.319
1.87814	92.5432
1.88813	92.7867
1.89812	92.2254
1.90811	92.6866
1.9181	92.3102
1.92809	92.0937
1.93808	92.5865
1.94807	91.8237
1.95806	92.6855
1.96805	92.124
1.97804	92.7379
1.98803	92.7601
1.99802	92.5574
2.00801	92.3038
2.018	92.2992
2.02799	92.3027
2.03798	92.3119
2.04797	92.5843
2.05796	92.3443
2.06795	92.7192
2.07794	92.4109
2.08793	92.7908
2.09792	92.2929
2.10791	91.9398
2.1179	92.1818
2.12789	92.6741
2.13788	91.8731
2.14787	92.6113
2.15786	92.3935
2.16785	92.5577
2.17784	92.7412
2.18783	92.7953
2.19782	92.7303
2.20781	92.7492
2.2178	92.508
2.22779	92.9317
2.23778	92.7748
2.24777	92.959
2.25776	92.712
2.26775	92.2827
2.27774	92.582
2.28773	92.1679
2.29772	92.415
2.30771	92.6608
2.3177	92.8294
2.32769	92.7768
2.33768	92.4714
2.34767	92.3496
2.35766	92.7704
2.36765	92.3569
2.37764	92.2183
2.38763	92.6645
2.39762	92.222
2.40761	92.4875
2.4176	92.4206
2.42759	92.6683
2.43758	92.8696
2.44757	92.5808
2.45756	92.4716
2.46755	93.093
2.47754	92.2496
2.48753	92.5802
2.49752	92.7033
2.50751	92.6978
2.5175	92.8295
2.52749	92.7843
2.53748	92.7085
2.54747	92.8507
2.55746	92.6916
2.56745	92.6879
2.57744	92.6985
2.58743	92.6543
2.59742	92.7692
2.60741	93.0709
2.6174	92.6358
2.62739	92.5862
2.63738	92.8088
2.64737	92.42
2.65736	91.8554
2.66735	92.9857
2.67734	92.8464
2.68733	92.4382
2.69732	92.8558
2.70731	92.8685
2.7173	92.4102
2.72729	93.0224
2.73728	92.7749
2.74727	92.7317
2.75726	92.3336
2.76725	92.6461
2.77724	92.5203
2.78723	92.9586
2.79722	92.3534
2.80721	92.8128
2.8172	92.4641
2.82719	92.6733
2.83718	92.4986
2.84717	92.6852
2.85716	92.4491
2.86715	92.857
2.87714	92.585
2.88713	92.4862
2.89712	92.4474
2.90711	92.8781
2.9171	92.5449
2.92709	93.0626
2.93708	93.2311
2.94707	92.6719
2.95706	92.5315
2.96705	92.9659
2.97704	92.8385
2.98703	92.6972
2.99702	92.6965
3.00701	92.9632
3.017	93.0185
3.02699	93.3469
3.03698	92.6321
3.04697	92.6653
3.05696	92.9989
3.06695	92.9803
3.07694	92.7625
3.08693	92.7565
3.09692	92.7665
3.10691	93.2282
3.1169	92.8586
3.12689	93.1509
3.13688	92.9776
3.14687	93.1822
3.15686	92.9678
3.16685	93.1107
3.17684	92.8491
3.18683	92.8825
3.19682	93.041
3.20681	92.7482
3.2168	92.7063
3.22679	93.3571
3.23678	92.9034
3.24677	93.2391
3.25676	92.8596
3.26675	92.8498
3.27674	93.0158
3.28673	92.8774
3.29672	93.173
3.30671	92.898
3.3167	93.0246
3.32669	93.1449
3.33668	93.142
3.34667	93.418
3.35666	92.9391
3.36665	93.0607
3.37664	93.0992
3.38663	93.019
3.39662	93.5002
3.40661	92.845
3.4166	92.8861
3.42659	92.7607
3.43658	92.6969
3.44657	93.3974
3.45656	92.6143
3.46655	93.4059
3.47654	92.9471
3.48653	93.236
3.49652	93.2885
3.50651	93.4651
3.5165	92.8901
3.52649	93.1303
3.53648	93.3763
3.54647	93.5071
3.55646	93.0438
3.56645	93.2347
3.57644	93.4356
3.58643	93.5207
3.59642	93.1951
3.60641	93.3355
3.6164	93.0519
3.62639	93.1649
3.63638	92.9961
3.64637	93.2177
3.65636	93.0718
3.66635	93.3518
3.67634	93.1264
3.68633	93.6895
3.69632	93.2192
3.70631	93.2849
3.7163	93.2525
3.72629	93.109
3.73628	93.7208
3.74627	93.3122
3.75626	93.2415
3.76625	93.4627
3.77624	93.3899
3.78623	93.389
3.79622	93.5048
3.80621	93.4306
3.8162	93.3922
3.82619	93.0046
3.83618	93.7678
3.84617	93.3182
3.85616	93.5414
3.86615	93.5071
3.87614	93.5731
3.88613	93.0436
3.89612	93.2987
3.90611	93.6236
3.9161	93.4157
3.92609	93.0484
3.93608	93.5877
3.94607	93.6381
3.95606	93.7404
3.96605	93.7168
3.97604	93.181
3.98603	93.951
3.99602	93.4583
4.00601	93.642
4.016	93.7514
4.02599	93.8731
4.03598	93.7213
4.04597	93.7149
4.05596	93.6231
4.06595	93.6003
4.07594	93.6904
4.08593	93.5579
4.09592	93.8626
4.10591	93.4217
4.1159	93.708
4.12589	93.3275
4.13588	94.0617
4.14587	93.7659
4.15586	93.8877
4.16585	93.5772
4.17584	93.5603
4.18583	93.7684
4.19582	93.4938
4.20581	93.3815
4.2158	93.5216
4.22579	93.9462
4.23578	94.1305
4.24577	94.507
4.25576	93.5579
4.26575	93.8726
4.27574	94.0841
4.28573	93.6672
4.29572	93.9111
4.30571	94.0188
4.3157	93.37
4.32569	94.0666
4.33568	93.8037
4.34567	93.8442
4.35566	93.7113
4.36565	94.0668
4.37564	93.8443
4.38563	93.5974
4.39562	93.7714
4.40561	94.1169
4.4156	94.3262
4.42559	94.2909
4.43558	93.4082
4.44557	94.1044
4.45556	94.1308
4.46555	94.2424
4.47554	93.7556
4.48553	94.296
4.49552	93.7496
4.50551	94.083
4.5155	94.08
4.52549	94.0584
4.53548	94.3421
4.54547	93.7657
4.55546	93.9941
4.56545	93.7721
4.57544	94.1276
4.58543	94.3593
4.59542	94.2571
4.60541	94.4878
4.6154	93.9055
4.62539	94.3722
4.63538	94.3304
4.64537	94.5331
4.65536	94.1316
4.66535	94.182
4.67534	94.5201
4.68533	94.6513
4.69532	94.2753
4.70531	94.4976
4.7153	94.5836
4.72529	94.6057
4.73528	94.5662
4.74527	94.1137
4.75526	94.2515
4.76525	94.7561
4.77524	94.6291
4.78523	94.4864
4.79522	94.6127
4.80521	94.4494
4.8152	94.4617
4.82519	95.0798
4.83518	95.0688
4.84517	94.5901
4.85516	94.3406
4.86515	94.873
4.87514	94.4539
4.88513	94.7743
4.89512	94.4518
4.90511	95.121
4.9151	94.606
4.92509	94.9403
4.93508	94.9373
4.94507	95.0815
4.95506	94.8235
4.96505	94.4761
4.97504	95.4952
4.98503	94.8995
4.99502	95.2689
5.00501	94.7304
5.01499	95.2574
5.02498	95.4227
5.03497	95.0452
5.04496	95.0686
5.05495	95.2888
5.06494	94.9235
5.07493	95.439
5.08492	95.0508
5.09491	94.798
5.1049	95.0172
5.11489	94.5393
5.12488	95.1294
5.13487	95.1418
5.14486	95.2054
5.15485	95.2246
5.16484	95.3771
5.17483	94.9318
5.18482	95.0871
5.19481	95.3001
5.2048	94.9895
5.21479	95.1679
5.22478	95.4418
5.23477	95.6152
5.24476	95.2768
5.25475	95.0851
5.26474	95.5031
5.27473	95.1479
5.28472	95.1227
5.29471	95.1654
5.3047	95.0495
5.31469	95.1052
5.32468	95.3377
5.33467	95.9118
5.34466	95.7609
5.35465	94.8524
5.36464	95.5107
5.37463	95.4294
5.38462	95.7644
5.39461	95.515
5.4046	95.5901
5.41459	95.5048
5.42458	95.7692
5.43457	95.2704
5.44456	95.8846
5.45455	95.683
5.46454	95.7323
5.47453	95.6898
5.48452	95.6907
5.49451	95.687
5.5045	95.8879
5.51449	95.7532
5.52448	95.8737
5.53447	95.6299
5.54446	95.7598
5.55445	95.6597
5.56444	96.019
5.57443	96.0179
5.58442	96.0194
5.59441	95.8853
5.6044	95.6334
5.61439	95.8863
5.62438	96.0827
5.63437	96.2989
5.64436	95.8161
5.65435	96.2738
5.66434	96.0147
5.67433	96.2509
5.68432	96.0881
5.69431	95.857
5.7043	95.9351
5.71429	96.1366
5.72428	96.421
5.73427	95.6707
5.74426	96.3063
5.75425	96.1651
5.76424	96.1163
5.77423	96.293
5.78422	96.2072
5.79421	96.0555
5.8042	96.0912
5.81419	96.1621
5.82418	96.3093
5.83417	96.7531
5.84416	96.0647
5.85415	96.6424
5.86414	96.4468
5.87413	96.3969
5.88412	96.4291
5.89411	96.3527
5.9041	96.3497
5.91409	96.5586
5.92408	96.3759
5.93407	96.3133
5.94406	96.5245
5.95405	96.8433
5.96404	96.3977
5.97403	96.7885
5.98402	96.5903
5.99401	96.6045
6.004	96.5556
6.01399	96.9415
6.02398	96.3816
6.03397	96.6342
6.04396	96.7785
6.05395	97.0251
6.06394	96.8157
6.07393	96.5388
6.08392	96.6207
6.09391	97.0534
6.1039	96.5528
6.11389	96.9417
6.12388	96.6788
6.13387	96.8982
6.14386	96.743
6.15385	96.8758
6.16384	97.0396
6.17383	96.8404
6.18382	96.8377
6.19381	96.8692
6.2038	97.0293
6.21379	97.3796
6.22378	96.5611
6.23377	97.1676
6.24376	96.5753
6.25375	97.1137
6.26374	97.239
6.27373	97.0503
6.28372	97.0743
6.29371	97.0547
6.3037	97.0263
6.31369	96.9657
6.32368	96.9982
6.33367	97.2595
6.34366	97.0167
6.35365	97.1056
6.36364	96.9544
6.37363	97.2854
6.38362	97.3933
6.39361	97.4254
6.4036	97.0051
6.41359	97.2084
6.42358	97.333
6.43357	97.1598
6.44356	97.2635
6.45355	97.2699
6.46354	97.4593
6.47353	97.5376
6.48352	97.0799
6.49351	97.2593
6.5035	97.433
6.51349	97.1127
6.52348	97.222
6.53347	97.4742
6.54346	97.5292
6.55345	97.6433
6.56344	97.6336
6.57343	97.4446
6.58342	97.5482
6.59341	97.5252
6.6034	97.0776
6.61339	97.5903
6.62338	97.6578
6.63337	97.226
6.64336	97.5446
6.65335	97.5858
6.66334	97.4561
6.67333	97.1957
6.68332	97.4074
6.69331	97.5259
6.7033	97.4917
6.71329	97.5144
6.72328	97.8902
6.73327	97.7865
6.74326	97.4959
6.75325	97.6082
6.76324	97.6357
6.77323	97.7896
6.78322	97.7477
6.79321	97.6448
6.8032	97.3696
6.81319	97.889
6.82318	97.744
6.83317	97.7367
6.84316	97.9414
6.85315	97.7787
6.86314	97.8306
6.87313	98.1457
6.88312	97.9077
6.89311	97.4959
6.9031	97.6712
6.91309	97.5467
6.92308	97.6217
6.93307	97.5911
6.94306	97.6993
6.95305	97.5422
6.96304	97.9147
6.97303	98.0695
6.98302	97.79
6.99301	97.915
7.003	97.6246
7.01299	97.8207
7.02298	97.9348
7.03297	98.0025
7.04296	97.7973
7.05295	97.9907
7.06294	97.7737
7.07293	97.9599
7.08292	97.6611
7.09291	98.0578
7.1029	97.9599
7.11289	97.7588
7.12288	97.715
7.13287	97.9345
7.14286	97.8471
7.15285	97.5954
7.16284	97.8123
7.17283	97.8483
7.18282	98.0189
7.19281	97.9537
7.2028	97.8581
7.21279	97.8282
7.22278	98.0909
7.23277	97.8152
7.24276	98.1082
7.25275	98.0109
7.26274	97.888
7.27273	97.8683
7.28272	97.8822
7.29271	97.8493
7.3027	97.9117
7.31269	97.8532
7.32268	97.8472
7.33267	97.7895
7.34266	98.0336
7.35265	98.1443
7.36264	98.0405
7.37263	97.748
7.38262	97.6319
7.39261	97.9077
7.4026	97.8063
7.41259	98.113
7.42258	98.0901
7.43257	98.1094
7.44256	97.8675
7.45255	98.139
7.46254	97.7571
7.47253	97.8552
7.48252	97.7806
7.49251	97.9588
7.5025	97.4903
7.51249	97.9187
7.52248	98.0598
7.53247	97.5492
7.54246	97.9728
7.55245	97.9098
7.56244	97.8482
7.57243	98.1082
7.58242	97.7847
7.59241	98.0139
7.6024	97.8409
7.61239	97.8919
7.62238	97.8204
7.63237	97.899
7.64236	97.9698
7.65235	97.7422
7.66234	98.1724
7.67233	97.9253
7.68232	97.7646
7.69231	97.9091
7.7023	97.915
7.71229	97.6608
7.72228	98.2637
7.73227	97.9027
7.74226	97.9115
7.75225	97.9422
7.76224	97.9433
7.77223	98.1533
7.78222	98.262
7.79221	97.9532
7.8022	97.9799
7.81219	98.0964
7.82218	98.0597
7.83217	97.8153
7.84216	98.0365
7.85215	97.8495
7.86214	97.8838
7.87213	98.0719
7.88212	98.0635
7.89211	97.9557
7.9021	97.8537
7.91209	98.2108
7.92208	97.859
7.93207	97.5969
7.94206	98.1724
7.95205	97.8143
7.96204	97.7859
7.97203	97.8107
7.98202	98.2137
7.99201	98.0347
8.002	97.7906
8.01199	97.6572
8.02198	98.203
8.03197	97.785
8.04196	97.7486
8.05195	98.1092
8.06194	97.9026
8.07193	98.2312
8.08192	97.7461
8.09191	97.8869
8.1019	97.9246
8.11189	98.1298
8.12188	97.8914
8.13187	97.965
8.14186	98.0226
8.15185	97.8426
8.16184	97.8922
8.17183	97.7528
8.18182	97.6975
8.19181	97.7057
8.2018	98.1713
8.21179	97.8078
8.22178	97.8727
8.23177	98.0152
8.24176	97.9218
8.25175	97.8794
8.26174	97.8297
8.27173	97.8787
8.28172	98.0296
8.29171	97.9431
8.3017	97.7842
8.31169	97.828
8.32168	97.9792
8.33167	97.7167
8.34166	98.0226
8.35165	97.9155
8.36164	97.7481
8.37163	97.8696
8.38162	97.7941
8.39161	97.8557
8.4016	97.8396
8.41159	97.6128
8.42158	98.0569
8.43157	97.8246
8.44156	97.9491
8.45155	98.1158
8.46154	97.962
8.47153	97.7769
8.48152	98.0486
8.49151	97.952
8.5015	97.6664
8.51149	97.4489
8.52148	97.6997
8.53147	97.7482
8.54146	97.9216
8.55145	97.8454
8.56144	97.7622
8.57143	97.8327
8.58142	98.0821
8.59141	97.9861
8.6014	97.9671
8.61139	97.7664
8.62138	97.8848
8.63137	97.5156
8.64136	98.2167
8.65135	97.5662
8.66134	97.7628
8.67133	97.952
8.68132	97.6516
8.69131	97.8336
8.7013	97.7159
8.71129	97.9021
8.72128	97.9188
8.73127	97.7456
8.74126	97.7635
8.75125	97.888
8.76124	97.873
8.77123	97.8406
8.78122	97.7349
8.79121	97.7383
8.8012	97.8166
8.81119	97.6364
8.82118	98.0249
8.83117	97.8603
8.84116	97.9338
8.85115	97.4491
8.86114	97.9007
8.87113	97.6142
8.88112	97.5616
8.89111	97.9218
8.9011	97.6678
8.91109	97.7805
8.92108	97.8976
8.93107	97.8151
8.94106	97.6732
8.95105	97.6146
8.96104	98.0342
8.97103	97.7929
8.98102	97.5302
8.99101	97.3195
9.001	97.8608
9.01099	97.5775
9.02098	97.8524
9.03097	97.564
9.04096	98.0069
9.05095	97.7817
9.06094	97.7081
9.07093	97.5599
9.08092	97.6818
9.09091	97.7881
9.1009	97.5009
9.11089	97.6655
9.12088	97.6086
9.13087	97.4656
9.14086	97.5791
9.15085	97.6954
9.16084	97.7839
9.17083	97.7628
9.18082	97.9597
9.19081	97.7683
9.2008	97.3353
9.21079	97.928
9.22078	97.5656
9.23077	97.5947
9.24076	97.7286
9.25075	97.69
9.26074	97.5567
9.27073	97.4697
9.28072	97.592
9.29071	97.447
9.3007	97.356
9.31069	97.6813
9.32068	97.7365
9.33067	97.238
9.34066	97.726
9.35065	97.6622
9.36064	97.6741
9.37063	97.6148
9.38062	97.5263
9.39061	97.7591
9.4006	97.5833
9.41059	97.5263
9.42058	97.5558
9.43057	97.9401
9.44056	97.716
9.45055	97.4861
9.46054	97.7448
9.47053	97.4011
9.48052	97.445
9.49051	97.6266
9.5005	97.5707
9.51049	97.3637
9.52048	97.6281
9.53047	97.5096
9.54046	97.3302
9.55045	97.5116
9.56044	97.2143
9.57043	97.5705
9.58042	97.2381
9.59041	97.3195
9.6004	97.3152
9.61039	97.5717
9.62038	97.5203
9.63037	97.3594
9.64036	97.4825
9.65035	97.4592
9.66034	97.4874
9.67033	97.4801
9.68032	97.2337
9.69031	97.5292
9.7003	97.1082
9.71029	97.4979
9.72028	97.7209
9.73027	97.2992
9.74026	97.275
9.75025	97.3015
9.76024	97.5569
9.77023	97.0534
9.78022	97.5747
9.79021	97.5554
9.8002	97.0744
9.81019	97.3551
9.82018	97.6011
9.83017	97.724
9.84016	97.3272
9.85015	97.5835
9.86014	97.1873
9.87013	97.2583
9.88012	97.1145
9.89011	97.0194
9.9001	97.2663
9.91009	97.0946
9.92008	97.5258
9.93007	97.404
9.94006	97.0177
9.95005	97.3501
9.96004	97.4308
9.97003	97.2736
9.98002	97.2161
9.99001	97.0403
10	96.9877

## Sheet: ED 4e. Density
Ratio (%)	Density
101.062	0
101.049	0
101.023	0
100.985	0
100.934	0
100.871	0
100.796	0
100.707	0
100.607	0
100.494	0
100.368	0
100.23	0
100.079	4.28636e-289
99.9165	5.68503e-240
99.741	3.01376e-192
99.553	4.61611e-147
99.3526	1.22516e-105
99.1396	2.80357e-69
98.9142	2.28358e-39
98.6764	2.2724e-17
98.426	8.54165e-05
98.1631	0.134893
97.8878	0.602303
97.6	0.409931
97.2997	0.181233
96.987	0.119484
96.6618	0.0450353
96.324	0.0751962
95.9738	0.0454571
95.6112	0.0541745
95.236	0.0611626
94.8484	0.0440834
94.4483	0.0731905
94.0357	0.0734201
93.6106	0.103638
93.1731	0.124712
92.7231	0.282966
92.2606	0.339803
91.7856	0.0902309
91.2981	0.00114152
90.7982	2.79775e-34
90.2858	1.18058e-110
89.7609	3.50338e-236
89.2235	0
88.6736	0
88.1113	0
87.5365	0
86.9492	0
86.3494	0
85.7372	0
85.1125	0
84.4753	0
83.8256	0
83.1634	0
82.4888	0
81.8017	0
81.1021	0
80.39	0
79.6654	0
78.9284	0
78.1789	0
77.4169	0
76.6424	0
75.8555	0
75.0561	0
74.2442	0
73.4198	0
72.5829	0
71.7336	0
70.8717	0
69.9974	0
69.1107	0
68.2114	0
67.2997	0
66.3755	0
65.4388	0
64.4896	0
63.5279	0
62.5538	0
61.5672	0
60.5681	0
59.5565	0
58.5325	0
57.496	0
56.447	0
55.3855	0
54.3115	0
53.2251	0
52.1262	0
51.0148	0
49.8909	0
48.7546	0
47.6057	0
46.4444	0
45.2706	0
44.0844	0
42.8856	0
41.6744	0
40.4507	0
39.2145	0
