# Supplementary material for: Skin-Interfaced Biosensors and Pilot Studies for Advanced Wireless Physiological Monitoring in Neonatal and Pediatric Intensive Care Units
Source: Nat Med. Author manuscript; Available in PMC 2020 Jun 25. (PMC7315772; doi:10.1038/s41591-020-0792-9)
Supplement: Chung_SourceData_ExtDataFig5 [file NIHMS1598235-supplement-Chung_SourceData_ExtDataFig5.xlsx]

## Sheet: Global HR (n = 20)
Intellivue MX800 (bpm)	Sensor Data (bpm)	Mean (bpm)	Difference (bpm)
170	164.25	167.125	5.75		Mean (bpm)	0.0293678
169	162.79	165.895	6.21		Std (bpm)	2.45124
168	164.59	166.295	3.41		Limit of Agreement (+1.96 SD)	4.83379
168	166.65	167.325	1.35		Limit of Agreement (-1.96 SD)	-4.77506
170	167.9	168.95	2.1
171	171.62	171.31	-0.62
172	172.82	172.41	-0.82
173	173.97	173.485	-0.97
174	175.32	174.66	-1.32
175	175.86	175.43	-0.86
176	175.32	175.66	0.68
176	175.84	175.92	0.16
176	175.37	175.685	0.63
176	174.06	175.03	1.94
173	172.04	172.52	0.96
173	168.43	170.715	4.57
169	167.74	168.37	1.26
167	166.38	166.69	0.62
166	165.76	165.88	0.24
156	165.44	160.72	-9.44
168	165.76	166.88	2.24
159	166.82	162.91	-7.82
169	169.29	169.145	-0.29
170	169.58	169.79	0.42
170	169.31	169.655	0.69
169	169.48	169.24	-0.48
169	169.56	169.28	-0.56
169	170.23	169.615	-1.23
170	170.31	170.155	-0.31
170	170.37	170.185	-0.37
171	170.99	170.995	0.01
172	171.01	171.505	0.99
172	171.21	171.605	0.79
172	171.33	171.665	0.67
171	168.72	169.86	2.28
171	168.92	169.96	2.08
173	167.09	170.045	5.91
173	172.53	172.765	0.47
174	172.54	173.27	1.46
174	172.44	173.22	1.56
174	173.77	173.885	0.23
175	173.69	174.345	1.31
175	174.63	174.815	0.37
175	174.75	174.875	0.25
175	176.5	175.75	-1.5
176	174.88	175.44	1.12
172	172.63	172.315	-0.63
172	172.67	172.335	-0.67
172	172.58	172.29	-0.58
173	173.03	173.015	-0.03
173	173.34	173.17	-0.34
173	173.79	173.395	-0.79
174	173.82	173.91	0.18
174	174.05	174.025	-0.05
174	173.97	173.985	0.03
174	173.79	173.895	0.21
174	174.09	174.045	-0.09
174	174.41	174.205	-0.41
174	174.11	174.055	-0.11
175	174.11	174.555	0.89
175	174.49	174.745	0.51
175	174.7	174.85	0.3
175	175.43	175.215	-0.43
175	175.24	175.12	-0.24
176	175.3	175.65	0.7
176	175.47	175.735	0.53
176	176.27	176.135	-0.27
176	176.16	176.08	-0.16
176	176.18	176.09	-0.18
176	175.57	175.785	0.43
176	175.16	175.58	0.84
175	174.79	174.895	0.21
175	175.49	175.245	-0.49
175	174.66	174.83	0.34
175	174.65	174.825	0.35
175	174.93	174.965	0.07
175	175.1	175.05	-0.1
175	175.67	175.335	-0.67
176	176.35	176.175	-0.35
177	176.92	176.96	0.08
178	177.29	177.645	0.71
178	177.4	177.7	0.6
178	177.72	177.86	0.28
178	177.68	177.84	0.32
177	177.18	177.09	-0.18
176	176.46	176.23	-0.46
176	176.17	176.085	-0.17
175	175.24	175.12	-0.24
175	175.07	175.035	-0.07
175	174.53	174.765	0.47
174	174.19	174.095	-0.19
174	173.82	173.91	0.18
174	173.91	173.955	0.09
174	173.93	173.965	0.07
174	174.07	174.035	-0.07
174	173.9	173.95	0.1
174	173.61	173.805	0.39
174	173.46	173.73	0.54
174	173.32	173.66	0.68
173	173.32	173.16	-0.32
172	172.78	172.39	-0.78
172	171.91	171.955	0.09
171	171.29	171.145	-0.29
171	171.14	171.07	-0.14
171	170.74	170.87	0.26
171	170.75	170.875	0.25
171	170.55	170.775	0.45
171	170.23	170.615	0.77
171	170.39	170.695	0.61
170	170.39	170.195	-0.39
170	170.27	170.135	-0.27
170	170.23	170.115	-0.23
170	171.76	170.88	-1.76
171	170.12	170.56	0.88
171	170.37	170.685	0.63
171	170.99	170.995	0.01
171	170.76	170.88	0.24
171	170.62	170.81	0.38
171	171.77	171.385	-0.77
170	169.94	169.97	0.06
170	170.15	170.075	-0.15
170	170.4	170.2	-0.4
170	169.64	169.82	0.36
170	169.39	169.695	0.61
169	169.49	169.245	-0.49
169	169.52	169.26	-0.52
169	169.86	169.43	-0.86
170	170.15	170.075	-0.15
170	170.76	170.38	-0.76
171	171.56	171.28	-0.56
172	172.25	172.125	-0.25
173	172.83	172.915	0.17
174	172.79	173.395	1.21
174	172.6	173.3	1.4
173	172.64	172.82	0.36
172	172.27	172.135	-0.27
172	171.87	171.935	0.13
171	171.37	171.185	-0.37
171	170.68	170.84	0.32
171	170.93	170.965	0.07
171	171.21	171.105	-0.21
171	171.16	171.08	-0.16
171	171.55	171.275	-0.55
171	171.5	171.25	-0.5
172	171.87	171.935	0.13
172	172	172	0
172	172.04	172.02	-0.04
172	172.3	172.15	-0.3
173	172.31	172.655	0.69
173	172.31	172.655	0.69
173	172.53	172.765	0.47
173	172.73	172.865	0.27
173	172.75	172.875	0.25
173	172.9	172.95	0.1
173	173.42	173.21	-0.42
174	173.67	173.835	0.33
174	173.87	173.935	0.13
175	174.07	174.535	0.93
175	174.25	174.625	0.75
175	175.12	175.06	-0.12
175	174.97	174.985	0.03
175	174.85	174.925	0.15
175	174.45	174.725	0.55
175	173.9	174.45	1.1
174	173.33	173.665	0.67
173	173.03	173.015	-0.03
173	173.5	173.25	-0.5
173	172.65	172.825	0.35
172	173.07	172.535	-1.07
172	173.73	172.865	-1.73
173	173.77	173.385	-0.77
173	174.14	173.57	-1.14
174	173.99	173.995	0.01
174	174.62	174.31	-0.62
174	174.25	174.125	-0.25
175	174.5	174.75	0.5
175	174.53	174.765	0.47
175	174.45	174.725	0.55
175	174.26	174.63	0.74
174	173.81	173.905	0.19
174	173.78	173.89	0.22
173	173.32	173.16	-0.32
173	173.2	173.1	-0.2
173	173.09	173.045	-0.09
173	170.62	171.81	2.38
173	170.62	171.81	2.38
173	170.87	171.935	2.13
173	170.39	171.695	2.61
173	170.8	171.9	2.2
172	170.67	171.335	1.33
173	171.95	172.475	1.05
173	172.29	172.645	0.71
173	172.85	172.925	0.15
173	173.04	173.02	-0.04
173	173.23	173.115	-0.23
173	173	173	0
173	173.76	173.38	-0.76
173	172.9	172.95	0.1
173	173.38	173.19	-0.38
173	173.55	173.275	-0.55
173	173.7	173.35	-0.7
174	174.22	174.11	-0.22
174	174.17	174.085	-0.17
175	174.62	174.81	0.38
175	174.7	174.85	0.3
175	174.74	174.87	0.26
175	174.81	174.905	0.19
175	174.61	174.805	0.39
175	174.17	174.585	0.83
174	173.82	173.91	0.18
174	173.3	173.65	0.7
173	173.29	173.145	-0.29
173	173.23	173.115	-0.23
173	172.58	172.79	0.42
173	173	173	0
173	172.61	172.805	0.39
173	172.91	172.955	0.09
173	173.08	173.04	-0.08
172	173.07	172.535	-1.07
172	173.19	172.595	-1.19
173	173.56	173.28	-0.56
173	173.34	173.17	-0.34
174	171.93	172.965	2.07
174	170.87	172.435	3.13
175	171.56	173.28	3.44
175	172.04	173.52	2.96
176	172.13	174.065	3.87
175	171.14	173.07	3.86
174	171.77	172.885	2.23
174	174.63	174.315	-0.63
175	175.2	175.1	-0.2
175	175.26	175.13	-0.26
176	176.77	176.385	-0.77
176	176.98	176.49	-0.98
176	177.36	176.68	-1.36
177	176.08	176.54	0.92
177	177.53	177.265	-0.53
177	177.23	177.115	-0.23
177	177.61	177.305	-0.61
177	178.03	177.515	-1.03
178	173.93	175.965	4.07
178	173.35	175.675	4.65
179	174.24	176.62	4.76
180	172.08	176.04	7.92
180	174.54	177.27	5.46
180	175.06	177.53	4.94
181	180.77	180.885	0.23
181	180.7	180.85	0.3
181	180.68	180.84	0.32
181	180.74	180.87	0.26
180	180.94	180.47	-0.94
180	180.87	180.435	-0.87
181	176.1	178.55	4.9
178	175.28	176.64	2.72
178	174.73	176.365	3.27
177	174.8	175.9	2.2
177	174.57	175.785	2.43
178	177.99	177.995	0.01
179	178.63	178.815	0.37
180	179.06	179.53	0.94
181	179.14	180.07	1.86
181	179.67	180.335	1.33
180	180.38	180.19	-0.38
180	179.84	179.92	0.16
179	179.59	179.295	-0.59
178	178.59	178.295	-0.59
176	176.44	176.22	-0.44
174	173.99	173.995	0.01
171	170.54	170.77	0.46
167	169.44	168.22	-2.44
164	168.5	166.25	-4.5
169	169.23	169.115	-0.23
173	172.23	172.615	0.77
175	173.69	174.345	1.31
174	169.44	171.72	4.56
170	168.16	169.08	1.84
168	170.55	169.275	-2.55
167	170.17	168.585	-3.17
169	171.35	170.175	-2.35
171	171.88	171.44	-0.88
173	173.3	173.15	-0.3
174	175.12	174.56	-1.12
175	176.53	175.765	-1.53
176	182.54	179.27	-6.54
178	183.64	180.82	-5.64
179	182.94	180.97	-3.94
179	182.61	180.805	-3.61
179	181.36	180.18	-2.36
178	180.67	179.335	-2.67
176	174.15	175.075	1.85
173	173.19	173.095	-0.19
171	172.75	171.875	-1.75
170	172.66	171.33	-2.66
171	172.26	171.63	-1.26
172	172.83	172.415	-0.83
175	175.26	175.13	-0.26
176	175.61	175.805	0.39
176	175.25	175.625	0.75
176	173.2	174.6	2.8
171	170.32	170.66	0.68
172	168.86	170.43	3.14
172	168.46	170.23	3.54
171	166.61	168.805	4.39
170	168.71	169.355	1.29
168	167.94	167.97	0.06
166	167.47	166.735	-1.47
165	166.91	165.955	-1.91
166	166.51	166.255	-0.51
167	166.67	166.835	0.33
168	167.22	167.61	0.78
168	167.38	167.69	0.62
168	167.92	167.96	0.08
168	168.64	168.32	-0.64
168	169.53	168.765	-1.53
169	169.84	169.42	-0.84
170	170.54	170.27	-0.54
171	170.63	170.815	0.37
172	171.08	171.54	0.92
171	170.8	170.9	0.2
171	170.97	170.985	0.03
170	171.28	170.64	-1.28
170	171.74	170.87	-1.74
171	171.82	171.41	-0.82
173	172.81	172.905	0.19
173	173.44	173.22	-0.44
174	174.74	174.37	-0.74
175	175.25	175.125	-0.25
175	175.47	175.235	-0.47
175	174.61	174.805	0.39
175	174.5	174.75	0.5
174	173.65	173.825	0.35
172	172.5	172.25	-0.5
170	169.81	169.905	0.19
166	166.42	166.21	-0.42
162	164.28	163.14	-2.28
159	161.98	160.49	-2.98
157	160.2	158.6	-3.2
157	159.74	158.37	-2.74
159	160.13	159.565	-1.13
161	160.45	160.725	0.55
163	162.19	162.595	0.81
164	162.77	163.385	1.23
164	161.2	162.6	2.8
165	162.42	163.71	2.58
165	162.77	163.885	2.23
167	164	165.5	3
168	164.5	166.25	3.5
168	168.04	168.02	-0.04
168	168.47	168.235	-0.47
168	168.45	168.225	-0.45
169	169.39	169.195	-0.39
169	168.99	168.995	0.01
169	168.68	168.84	0.32
169	168.45	168.725	0.55
169	167.69	168.345	1.31
168	167.29	167.645	0.71
167	167.07	167.035	-0.07
166	166.65	166.325	-0.65
166	165.77	165.885	0.23
165	163.71	164.355	1.29
162	162.71	162.355	-0.71
161	161.76	161.38	-0.76
161	161.39	161.195	-0.39
162	162.64	162.32	-0.64
165	164.71	164.855	0.29
166	164.91	165.455	1.09
165	165.2	165.1	-0.2
166	165.37	165.685	0.63
166	165.98	165.99	0.02
166	165.85	165.925	0.15
166	165.83	165.915	0.17
165	166.32	165.66	-1.32
166	166.6	166.3	-0.6
167	166.94	166.97	0.06
167	167.14	167.07	-0.14
167	166.95	166.975	0.05
168	164.95	166.475	3.05
169	165.49	167.245	3.51
168	167.77	167.885	0.23
168	168.64	168.32	-0.64
168	168.55	168.275	-0.55
168	168.88	168.44	-0.88
163	169.29	166.145	-6.29
169	168.9	168.95	0.1
169	169.78	169.39	-0.78
169	169.58	169.29	-0.58
169	170.64	169.82	-1.64
169	170.82	169.91	-1.82
170	171.35	170.675	-1.35
172	172.22	172.11	-0.22
174	174.67	174.335	-0.67
172	173.28	172.64	-1.28
171	169.44	170.22	1.56
170	167.89	168.945	2.11
170	167.25	168.625	2.75
170	167.74	168.87	2.26
170	167.53	168.765	2.47
170	169.1	169.55	0.9
170	170.35	170.175	-0.35
170	170.71	170.355	-0.71
170	170.79	170.395	-0.79
170	171.18	170.59	-1.18
171	171.03	171.015	-0.03
171	171.4	171.2	-0.4
172	171.51	171.755	0.49
172	171.09	171.545	0.91
172	170.93	171.465	1.07
172	171.08	171.54	0.92
171	170.91	170.955	0.09
171	170.91	170.955	0.09
170	170.82	170.41	-0.82
170	170.21	170.105	-0.21
170	169.31	169.655	0.69
171	167.79	169.395	3.21
171	168.5	169.75	2.5
171	168.34	169.67	2.66
171	168	169.5	3
170	167.53	168.765	2.47
170	169.09	169.545	0.91
157	167.47	162.235	-10.47
157	166.65	161.825	-9.65
164	163.2	163.6	0.8
163	162.91	162.955	0.09
163	163.41	163.205	-0.41
163	162.97	162.985	0.03
163	161.84	162.42	1.16
164	161.69	162.845	2.31
165	162.46	163.73	2.54
166	162.99	164.495	3.01
167	163.95	165.475	3.05
167	165.36	166.18	1.64
165	162.3	163.65	2.7
165	166.2	165.6	-1.2
165	167.56	166.28	-2.56
166	167.6	166.8	-1.6
166	167.66	166.83	-1.66
168	167.14	167.57	0.86
168	167.05	167.525	0.95
168	167.58	167.79	0.42
167	166.76	166.88	0.24
166	166.37	166.185	-0.37
167	168.41	167.705	-1.41
170	170.64	170.32	-0.64
171	171.32	171.16	-0.32
171	171.5	171.25	-0.5
172	171.89	171.945	0.11
173	171.89	172.445	1.11
173	171.84	172.42	1.16
173	171.7	172.35	1.3
172	171.99	171.995	0.01
171	171.25	171.125	-0.25
171	171.03	171.015	-0.03
170	170.91	170.455	-0.91
171	170.78	170.89	0.22
171	171.1	171.05	-0.1
172	171.2	171.6	0.8
172	172.24	172.12	-0.24
172	172.36	172.18	-0.36
172	172.49	172.245	-0.49
173	173.11	173.055	-0.11
173	173.83	173.415	-0.83
173	173.04	173.02	-0.04
173	173.44	173.22	-0.44
173	172.7	172.85	0.3
173	173.24	173.12	-0.24
173	172.66	172.83	0.34
172	171.36	171.68	0.64
172	169.86	170.93	2.14
170	166.8	168.4	3.2
168	163.68	165.84	4.32
164	162.19	163.095	1.81
159	161.01	160.005	-2.01
159	160.92	159.96	-1.92
162	162.36	162.18	-0.36
165	165.21	165.105	-0.21
166	166.9	166.45	-0.9
166	166.89	166.445	-0.89
167	167.47	167.235	-0.47
167	167.87	167.435	-0.87
168	168.16	168.08	-0.16
169	168.07	168.535	0.93
169	168.62	168.81	0.38
169	168.91	168.955	0.09
168	168.58	168.29	-0.58
167	168.43	167.715	-1.43
167	167.77	167.385	-0.77
166	167.21	166.605	-1.21
166	166.67	166.335	-0.67
166	166.62	166.31	-0.62
165	166.19	165.595	-1.19
165	166.13	165.565	-1.13
166	166.45	166.225	-0.45
166	166.73	166.365	-0.73
168	167.09	167.545	0.91
167	167.44	167.22	-0.44
167	167.99	167.495	-0.99
168	168.2	168.1	-0.2
168	168.58	168.29	-0.58
163	169.03	166.015	-6.03
169	169.12	169.06	-0.12
169	168.55	168.775	0.45
169	167.64	168.32	1.36
169	170	169.5	-1
168	168.58	168.29	-0.58
167	167.43	167.215	-0.43
166	168.21	167.105	-2.21
166	165.99	165.995	0.01
166	165.43	165.715	0.57
166	166.74	166.37	-0.74
166	166.2	166.1	-0.2
166	165.76	165.88	0.24
166	165.85	165.925	0.15
166	165.69	165.845	0.31
165	165.1	165.05	-0.1
165	164.9	164.95	0.1
165	160.95	162.975	4.05
165	161.37	163.185	3.63
167	167.2	167.1	-0.2
168	167.96	167.98	0.04
168	167.31	167.655	0.69
168	167.34	167.67	0.66
168	167.18	167.59	0.82
167	166.22	166.61	0.78
165	165.54	165.27	-0.54
165	163.4	164.2	1.6
164	162.45	163.225	1.55
163	162.35	162.675	0.65
163	162.29	162.645	0.71
163	162.35	162.675	0.65
166	164.88	165.44	1.12
167	164.38	165.69	2.62
167	164.07	165.535	2.93
167	163.67	165.335	3.33
167	167.52	167.26	-0.52
167	166.51	166.755	0.49
167	166.86	166.93	0.14
166	166.58	166.29	-0.58
166	167.69	166.845	-1.69
167	168.22	167.61	-1.22
168	169.59	168.795	-1.59
171	170.38	170.69	0.62
171	171.93	171.465	-0.93
171	172.03	171.515	-1.03
171	171.83	171.415	-0.83
172	172.55	172.275	-0.55
172	172.27	172.135	-0.27
172	172.05	172.025	-0.05
171	171.24	171.12	-0.24
170	170.59	170.295	-0.59
169	170.74	169.87	-1.74
169	170.39	169.695	-1.39
170	170.48	170.24	-0.48
170	170.44	170.22	-0.44
171	170.68	170.84	0.32
171	171.02	171.01	-0.02
172	171.13	171.565	0.87
172	171.31	171.655	0.69
172	171.5	171.75	0.5
172	171.2	171.6	0.8
172	171.21	171.605	0.79
172	169.14	170.57	2.86
171	168.85	169.925	2.15
171	169.44	170.22	1.56
171	169.41	170.205	1.59
171	169.56	170.28	1.44
171	166.93	168.965	4.07
172	170.93	171.465	1.07
171	170.89	170.945	0.11
171	171.22	171.11	-0.22
170	171.17	170.585	-1.17
170	170.51	170.255	-0.51
170	170.52	170.26	-0.52
171	171.02	171.01	-0.02
171	171.4	171.2	-0.4
171	171.54	171.27	-0.54
173	172.43	172.715	0.57
173	172.22	172.61	0.78
172	171.36	171.68	0.64
171	170.36	170.68	0.64
170	170.4	170.2	-0.4
169	168.58	168.79	0.42
167	167.39	167.195	-0.39
166	166.05	166.025	-0.05
165	165.38	165.19	-0.38
164	164.12	164.06	-0.12
163	163.91	163.455	-0.91
163	163.76	163.38	-0.76
163	163.16	163.08	-0.16
164	164.88	164.44	-0.88
166	160.44	163.22	5.56
168	163.79	165.895	4.21
168	164	166	4
168	166.08	167.04	1.92
168	168.22	168.11	-0.22
168	168.36	168.18	-0.36
169	168.41	168.705	0.59
169	168.8	168.9	0.2
168	168.57	168.285	-0.57
168	168.78	168.39	-0.78
168	168.84	168.42	-0.84
168	168.47	168.235	-0.47
169	168.08	168.54	0.92
169	168.84	168.92	0.16
169	168.49	168.745	0.51
168	167.57	167.785	0.43
168	167.6	167.8	0.4
167	167.68	167.34	-0.68
166	166.87	166.435	-0.87
166	166.54	166.27	-0.54
167	167.65	167.325	-0.65
167	166.89	166.945	0.11
168	167.31	167.655	0.69
168	167.85	167.925	0.15
168	167.34	167.67	0.66
168	167.45	167.725	0.55
167	167.79	167.395	-0.79
167	167.9	167.45	-0.9
168	167.99	167.995	0.01
168	168.47	168.235	-0.47
169	168.9	168.95	0.1
170	169.25	169.625	0.75
170	169.76	169.88	0.24
170	169.54	169.77	0.46
170	170.09	170.045	-0.09
170	170	170	0
170	170.39	170.195	-0.39
170	170.63	170.315	-0.63
171	170.98	170.99	0.02
172	171.82	171.91	0.18
173	172.51	172.755	0.49
173	173.28	173.14	-0.28
174	174.01	174.005	-0.01
175	174.45	174.725	0.55
175	174.59	174.795	0.41
175	175.38	175.19	-0.38
175	175.2	175.1	-0.2
175	175.25	175.125	-0.25
175	175.74	175.37	-0.74
176	175.75	175.875	0.25
176	175.87	175.935	0.13
176	176.21	176.105	-0.21
176	176.12	176.06	-0.12
177	176.5	176.75	0.5
178	176.72	177.36	1.28
178	177.65	177.825	0.35
179	177.72	178.36	1.28
179	177.46	178.23	1.54
178	174.77	176.385	3.23
177	173.27	175.135	3.73
175	172.83	173.915	2.17
173	170.98	171.99	2.02
171	168.18	169.59	2.82
169	166.23	167.615	2.77
168	165.22	166.61	2.78
167	168.22	167.61	-1.22
167	167.48	167.24	-0.48
167	167.58	167.29	-0.58
168	168.08	168.04	-0.08
169	168.67	168.835	0.33
169	169.25	169.125	-0.25
170	169.13	169.565	0.87
169	168.37	168.685	0.63
168	167.16	167.58	0.84
166	166.5	166.25	-0.5
164	165.37	164.685	-1.37
163	164.49	163.745	-1.49
163	164.46	163.73	-1.46
164	164.32	164.16	-0.32
166	164.71	165.355	1.29
167	165.91	166.455	1.09
168	167.09	167.545	0.91
168	167.73	167.865	0.27
168	168.37	168.185	-0.37
169	168.93	168.965	0.07
169	169.03	169.015	-0.03
169	169.39	169.195	-0.39
170	170.17	170.085	-0.17
170	169.81	169.905	0.19
170	169.62	169.81	0.38
171	169.32	170.16	1.68
170	169.93	169.965	0.07
170	171.09	170.545	-1.09
170	169.89	169.945	0.11
169	172.11	170.555	-3.11
169	165.69	167.345	3.31
170	166.14	168.07	3.86
170	166.84	168.42	3.16
171	166.49	168.745	4.51
171	167.05	169.025	3.95
171	170.24	170.62	0.76
171	169.82	170.41	1.18
170	169.15	169.575	0.85
169	169.21	169.105	-0.21
169	168.47	168.735	0.53
168	167.99	167.995	0.01
168	167.85	167.925	0.15
168	168.04	168.02	-0.04
168	168.45	168.225	-0.45
169	169.33	169.165	-0.33
170	169.29	169.645	0.71
170	170.12	170.06	-0.12
171	170.32	170.66	0.68
172	171.16	171.58	0.84
172	171.08	171.54	0.92
172	169.11	170.555	2.89
171	167.93	169.465	3.07
171	167.98	169.49	3.02
170	165.1	167.55	4.9
169	166.6	167.8	2.4
168	165.54	166.77	2.46
168	165.81	166.905	2.19
167	167.52	167.26	-0.52
166	167.71	166.855	-1.71
166	166.85	166.425	-0.85
166	166.22	166.11	-0.22
166	166.56	166.28	-0.56
167	166.39	166.695	0.61
167	164.81	165.905	2.19
168	165.4	166.7	2.6
169	165.85	167.425	3.15
169	166.5	167.75	2.5
170	167.52	168.76	2.48
170	167.86	168.93	2.14
171	168.34	169.67	2.66
172	171.62	171.81	0.38
172	172.28	172.14	-0.28
173	173	173	0
173	173.61	173.305	-0.61
173	174.01	173.505	-1.01
174	173.4	173.7	0.6
174	173.16	173.58	0.84
173	172.81	172.905	0.19
173	172.73	172.865	0.27
172	172.81	172.405	-0.81
173	172.62	172.81	0.38
173	172.87	172.935	0.13
173	173.53	173.265	-0.53
174	173.57	173.785	0.43
174	173.27	173.635	0.73
174	173.13	173.565	0.87
174	173.44	173.72	0.56
174	173.13	173.565	0.87
173	172.69	172.845	0.31
172	172.48	172.24	-0.48
173	172.68	172.84	0.32
172	172.26	172.13	-0.26
173	172.66	172.83	0.34
173	172.68	172.84	0.32
179	177.95	178.475	1.05
180	180.14	180.07	-0.14
181	179.95	180.475	1.05
181	177.6	179.3	3.4
180	176.07	178.035	3.93
179	176.2	177.6	2.8
177	175.27	176.135	1.73
176	174.38	175.19	1.62
176	173.75	174.875	2.25
176	173.19	174.595	2.81
176	174.05	175.025	1.95
175	174.24	174.62	0.76
175	174.86	174.93	0.14
175	174.57	174.785	0.43
175	173.9	174.45	1.1
174	173.66	173.83	0.34
172	171.84	171.92	0.16
169	168.96	168.98	0.04
167	168.66	167.83	-1.66
170	169.68	169.84	0.32
171	170.33	170.665	0.67
172	171.02	171.51	0.98
172	171.84	171.92	0.16
172	172.09	172.045	-0.09
171	172.64	171.82	-1.64
172	172.77	172.385	-0.77
173	172.4	172.7	0.6
173	171.32	172.16	1.68
173	169.04	171.02	3.96
170	168.6	169.3	1.4
168	167.92	167.96	0.08
167	167.52	167.26	-0.52
166	166.61	166.305	-0.61
168	166.75	167.375	1.25
169	165.85	167.425	3.15
170	170.35	170.175	-0.35
170	170.82	170.41	-0.82
170	171.4	170.7	-1.4
170	171.32	170.66	-1.32
171	169.97	170.485	1.03
171	169.07	170.035	1.93
170	166.71	168.355	3.29
167	163.7	165.35	3.3
164	160.48	162.24	3.52
159	159.59	159.295	-0.59
156	157.92	156.96	-1.92
153	157.78	155.39	-4.78
157	158.92	157.96	-1.92
165	165.14	165.07	-0.14
166	166.06	166.03	-0.06
167	166.15	166.575	0.85
166	166.73	166.365	-0.73
166	166.77	166.385	-0.77
167	167.08	167.04	-0.08
167	167.26	167.13	-0.26
168	167.47	167.735	0.53
168	167.6	167.8	0.4
168	167.74	167.87	0.26
169	167.43	168.215	1.57
169	167.21	168.105	1.79
168	166.53	167.265	1.47
167	165.64	166.32	1.36
164	164.11	164.055	-0.11
163	164.19	163.595	-1.19
163	164.24	163.62	-1.24
164	164.22	164.11	-0.22
165	164.78	164.89	0.22
166	165.15	165.575	0.85
166	165.92	165.96	0.08
167	166.29	166.645	0.71
167	166.31	166.655	0.69
167	166.76	166.88	0.24
167	166.55	166.775	0.45
167	166.42	166.71	0.58
166	165.73	165.865	0.27
165	164.97	164.985	0.03
164	164.65	164.325	-0.65
164	164.55	164.275	-0.55
163	164.62	163.81	-1.62
164	164.28	164.14	-0.28
164	164.12	164.06	-0.12
165	164.07	164.535	0.93
164	164.15	164.075	-0.15
164	163.88	163.94	0.12
164	164.15	164.075	-0.15
164	164.27	164.135	-0.27
165	164.63	164.815	0.37
165	165.2	165.1	-0.2
165	165.77	165.385	-0.77
166	165.78	165.89	0.22
166	166.09	166.045	-0.09
167	165.77	166.385	1.23
166	166.05	166.025	-0.05
166	166.18	166.09	-0.18
166	165.72	165.86	0.28
166	165.89	165.945	0.11
166	165.87	165.935	0.13
166	165.85	165.925	0.15
166	166.12	166.06	-0.12
166	165.52	165.76	0.48
166	165.24	165.62	0.76
166	165.71	165.855	0.29
165	165.94	165.47	-0.94
166	165.87	165.935	0.13
166	163.71	164.855	2.29
168	163.96	165.98	4.04
168	164.24	166.12	3.76
169	164.61	166.805	4.39
169	164.42	166.71	4.58
168	163.55	165.775	4.45
168	161.47	164.735	6.53
166	164.58	165.29	1.42
165	164.82	164.91	0.18
164	164.57	164.285	-0.57
164	164.37	164.185	-0.37
164	164.56	164.28	-0.56
165	164.67	164.835	0.33
165	165.64	165.32	-0.64
166	166.45	166.225	-0.45
167	167.49	167.245	-0.49
168	168.37	168.185	-0.37
169	169.32	169.16	-0.32
170	170.33	170.165	-0.33
171	170.64	170.82	0.36
172	171.25	171.625	0.75
172	169.77	170.885	2.23
171	170.24	170.62	0.76
171	170.24	170.62	0.76
171	170.19	170.595	0.81
172	170.7	171.35	1.3
173	172.82	172.91	0.18
173	172.39	172.695	0.61
173	172.57	172.785	0.43
173	170.79	171.895	2.21
171	167.58	169.29	3.42
168	164.36	166.18	3.64
161	160.83	160.915	0.17
157	159.5	158.25	-2.5
153	155.81	154.405	-2.81
152	156.43	154.215	-4.43
155	157.38	156.19	-2.38
164	163.71	163.855	0.29
166	164.63	165.315	1.37
168	167.25	167.625	0.75
169	169.46	169.23	-0.46
170	169.68	169.84	0.32
170	170.28	170.14	-0.28
170	171.09	170.545	-1.09
170	171.42	170.71	-1.42
170	170.87	170.435	-0.87
171	171.22	171.11	-0.22
171	171.13	171.065	-0.13
171	171.17	171.085	-0.17
172	171.8	171.9	0.2
172	171.46	171.73	0.54
172	171.7	171.85	0.3
172	171.11	171.555	0.89
172	171.13	171.565	0.87
172	171.63	171.815	0.37
172	171.69	171.845	0.31
172	171.43	171.715	0.57
172	171.85	171.925	0.15
172	170.87	171.435	1.13
171	170.8	170.9	0.2
167	167.11	167.055	-0.11
166	165.59	165.795	0.41
166	165.33	165.665	0.67
165	165.39	165.195	-0.39
165	164.7	164.85	0.3
165	164.32	164.66	0.68
165	164.22	164.61	0.78
164	163.89	163.945	0.11
163	163.79	163.395	-0.79
163	163.74	163.37	-0.74
163	164.27	163.635	-1.27
164	165.33	164.665	-1.33
164	164.78	164.39	-0.78
166	166.1	166.05	-0.1
167	166.44	166.72	0.56
167	167.7	167.35	-0.7
167	167.33	167.165	-0.33
167	167.99	167.495	-0.99
167	167.94	167.47	-0.94
167	167.66	167.33	-0.66
167	167.09	167.045	-0.09
167	167.75	167.375	-0.75
167	167.08	167.04	-0.08
167	167.11	167.055	-0.11
167	167.55	167.275	-0.55
168	167.81	167.905	0.19
169	168.08	168.54	0.92
169	168.01	168.505	0.99
169	167.87	168.435	1.13
167	167.31	167.155	-0.31
168	168.82	168.41	-0.82
170	170.37	170.185	-0.37
173	172.92	172.96	0.08
174	173.74	173.87	0.26
174	173.82	173.91	0.18
174	173.7	173.85	0.3
173	173.28	173.14	-0.28
172	172.14	172.07	-0.14
171	172.47	171.735	-1.47
171	172.01	171.505	-1.01
171	171.24	171.12	-0.24
171	171.14	171.07	-0.14
171	170.72	170.86	0.28
170	170.36	170.18	-0.36
169	170.32	169.66	-1.32
168	169.52	168.76	-1.52
168	169	168.5	-1
167	167.66	167.33	-0.66
167	167.25	167.125	-0.25
167	167.12	167.06	-0.12
167	167.11	167.055	-0.11
167	166.91	166.955	0.09
166	166.47	166.235	-0.47
166	166	166	0
166	166.12	166.06	-0.12
166	165.57	165.785	0.43
165	165.86	165.43	-0.86
165	164.99	164.995	0.01
164	165	164.5	-1
164	164.56	164.28	-0.56
165	164.6	164.8	0.4
165	164.52	164.76	0.48
166	165.72	165.86	0.28
166	166.02	166.01	-0.02
166	166.24	166.12	-0.24
165	165.73	165.365	-0.73
165	165.11	165.055	-0.11
165	165.53	165.265	-0.53
165	165.2	165.1	-0.2
165	165.35	165.175	-0.35
165	165.18	165.09	-0.18
165	164.91	164.955	0.09
165	165.29	165.145	-0.29
166	165.96	165.98	0.04
166	165.29	165.645	0.71
167	164.37	165.685	2.63
168	165.65	166.825	2.35
169	166.41	167.705	2.59
169	167.83	168.415	1.17
169	168.39	168.695	0.61
170	168.29	169.145	1.71
170	170.06	170.03	-0.06
170	170.03	170.015	-0.03
170	170.64	170.32	-0.64
170	170.64	170.32	-0.64
170	170.07	170.035	-0.07
170	170.11	170.055	-0.11
170	170.21	170.105	-0.21
170	170.86	170.43	-0.86
171	171.43	171.215	-0.43
171	170.9	170.95	0.1
171	170.86	170.93	0.14
171	171.66	171.33	-0.66
171	172.57	171.785	-1.57
172	172.51	172.255	-0.51
173	174.15	173.575	-1.15
174	173.69	173.845	0.31
175	172.65	173.825	2.35
175	171.36	173.18	3.64
175	171.31	173.155	3.69
174	172.3	173.15	1.7
174	171.69	172.845	2.31
174	171.14	172.57	2.86
174	172.55	173.275	1.45
173	173.24	173.12	-0.24
173	172.78	172.89	0.22
172	172.64	172.32	-0.64
172	172.27	172.135	-0.27
172	171.46	171.73	0.54
172	170.9	171.45	1.1
171	170.6	170.8	0.4
171	172.32	171.66	-1.32
171	170.89	170.945	0.11
170	170.58	170.29	-0.58
170	171.62	170.81	-1.62
171	171.47	171.235	-0.47
171	171.84	171.42	-0.84
171	171.78	171.39	-0.78
171	172.04	171.52	-1.04
170	171.69	170.845	-1.69
170	170.08	170.04	-0.08
169	168.88	168.94	0.12
168	168.33	168.165	-0.33
167	167.98	167.49	-0.98
167	167.77	167.385	-0.77
167	168.07	167.535	-1.07
168	167.94	167.97	0.06
168	167.58	167.79	0.42
169	166.19	167.595	2.81
169	167.39	168.195	1.61
169	168.39	168.695	0.61
169	171.74	170.37	-2.74
170	173.52	171.76	-3.52
172	176.57	174.285	-4.57
173	176.02	174.51	-3.02
165	166.99	165.995	-1.99
165	164.65	164.825	0.35
166	166.99	166.495	-0.99
167	167.2	167.1	-0.2
168	168.75	168.375	-0.75
169	168.47	168.735	0.53
169	169.21	169.105	-0.21
170	169.27	169.635	0.73
170	169.45	169.725	0.55
170	169.62	169.81	0.38
171	169.66	170.33	1.34
171	169.22	170.11	1.78
170	168.23	169.115	1.77
169	169.24	169.12	-0.24
168	166.11	167.055	1.89
167	166.07	166.535	0.93
168	167.69	167.845	0.31
166	166.2	166.1	-0.2
166	165.47	165.735	0.53
166	166.04	166.02	-0.04
166	165.73	165.865	0.27
165	165.25	165.125	-0.25
164	165.56	164.78	-1.56
164	164.92	164.46	-0.92
165	166.36	165.68	-1.36
166	168.38	167.19	-2.38
159	162.45	160.725	-3.45
162	161.43	161.715	0.57
167	165.24	166.12	1.76
169	168.59	168.795	0.41
169	169.2	169.1	-0.2
170	170.04	170.02	-0.04
171	170.59	170.795	0.41
171	170.99	170.995	0.01
171	170.48	170.74	0.52
170	168.61	169.305	1.39
168	166.42	167.21	1.58
165	163.63	164.315	1.37
160	162.61	161.305	-2.61
157	160.9	158.95	-3.9
157	159.96	158.48	-2.96
157	159.59	158.295	-2.59
161	161.53	161.265	-0.53
164	163.11	163.555	0.89
166	166.26	166.13	-0.26
166	166.59	166.295	-0.59
165	167.05	166.025	-2.05
164	166.23	165.115	-2.23
164	166.62	165.31	-2.62
164	166.96	165.48	-2.96
164	166.54	165.27	-2.54
166	166.8	166.4	-0.8
167	168.11	167.555	-1.11
169	169.4	169.2	-0.4
170	170.45	170.225	-0.45
171	171.74	171.37	-0.74
172	172.78	172.39	-0.78
173	173.77	173.385	-0.77
173	173.61	173.305	-0.61
174	171.24	172.62	2.76
174	171.09	172.545	2.91
173	171.03	172.015	1.97
173	170.62	171.81	2.38
173	170.75	171.875	2.25
174	171.25	172.625	2.75
174	173.98	173.99	0.02
175	172.98	173.99	2.02
174	172.22	173.11	1.78
170	171.55	170.775	-1.55
169	168.72	168.86	0.28
169	168.19	168.595	0.81
169	168.25	168.625	0.75
169	168.53	168.765	0.47
169	168.46	168.73	0.54
169	168.76	168.88	0.24
169	168.29	168.645	0.71
168	167.87	167.935	0.13
168	167.31	167.655	0.69
167	166.17	166.585	0.83
165	164.55	164.775	0.45
163	164.52	163.76	-1.52
162	164.47	163.235	-2.47
162	162.74	162.37	-0.74
162	162.34	162.17	-0.34
163	162.53	162.765	0.47
163	164.03	163.515	-1.03
163	165.33	164.165	-2.33
163	163.04	163.02	-0.04
164	163.2	163.6	0.8
165	162.91	163.955	2.09
165	163.16	164.08	1.84
165	162.64	163.82	2.36
165	162.47	163.735	2.53
164	162.2	163.1	1.8
163	163.12	163.06	-0.12
163	163.27	163.135	-0.27
163	163.68	163.34	-0.68
163	163.82	163.41	-0.82
163	163.51	163.255	-0.51
163	163.58	163.29	-0.58
165	164.74	164.87	0.26
165	164.73	164.865	0.27
166	165.07	165.535	0.93
166	164.86	165.43	1.14
166	164.6	165.3	1.4
165	164.44	164.72	0.56
163	163.89	163.445	-0.89
163	162.54	162.77	0.46
162	162.3	162.15	-0.3
161	161.18	161.09	-0.18
160	160.48	160.24	-0.48
160	160.73	160.365	-0.73
160	161.42	160.71	-1.42
160	161.39	160.695	-1.39
161	162.42	161.71	-1.42
162	162.82	162.41	-0.82
163	163.49	163.245	-0.49
168	164.26	166.13	3.74
161	165.11	163.055	-4.11
165	165.44	165.22	-0.44
166	166.19	166.095	-0.19
166	166.46	166.23	-0.46
167	167.6	167.3	-0.6
167	167.23	167.115	-0.23
168	168.22	168.11	-0.22
169	168.22	168.61	0.78
169	168.74	168.87	0.26
169	169.28	169.14	-0.28
170	169.97	169.985	0.03
170	169.81	169.905	0.19
167	167.29	167.145	-0.29
166	166.63	166.315	-0.63
165	165.92	165.46	-0.92
163	164.68	163.84	-1.68
164	164.57	164.285	-0.57
164	164.73	164.365	-0.73
166	165.3	165.65	0.7
167	166.29	166.645	0.71
168	167.47	167.735	0.53
169	167.91	168.455	1.09
169	168.55	168.775	0.45
169	168.17	168.585	0.83
168	168.71	168.355	-0.71
168	168.28	168.14	-0.28
168	168.41	168.205	-0.41
167	167.33	167.165	-0.33
166	166.65	166.325	-0.65
165	165.44	165.22	-0.44
165	164.8	164.9	0.2
164	164.1	164.05	-0.1
163	163.83	163.415	-0.83
163	163.37	163.185	-0.37
163	162.97	162.985	0.03
163	163.11	163.055	-0.11
163	163.15	163.075	-0.15
163	162.63	162.815	0.37
163	160.19	161.595	2.81
167	164.04	165.52	2.96
167	164.07	165.535	2.93
168	167.21	167.605	0.79
168	167.36	167.68	0.64
169	168.88	168.94	0.12
169	169.57	169.285	-0.57
169	169.15	169.075	-0.15
169	171.58	170.29	-2.58
168	170.4	169.2	-2.4
168	172.48	170.24	-4.48
169	173.08	171.04	-4.08
170	173.21	171.605	-3.21
170	173.41	171.705	-3.41
170	172.18	171.09	-2.18
170	172.08	171.04	-2.08
169	171.01	170.005	-2.01
169	170.54	169.77	-1.54
168	169.33	168.665	-1.33
168	168.8	168.4	-0.8
169	169.53	169.265	-0.53
169	169.58	169.29	-0.58
170	170.55	170.275	-0.55
171	170.98	170.99	0.02
171	172.28	171.64	-1.28
171	171.56	171.28	-0.56
171	171.71	171.355	-0.71
171	171.97	171.485	-0.97
172	171.82	171.91	0.18
172	171.81	171.905	0.19
165	161.94	163.47	3.06
159	159.66	159.33	-0.66
156	158.59	157.295	-2.59
153	156.98	154.99	-3.98
153	157.18	155.09	-4.18
166	165	165.5	1
161	160.71	160.855	0.29
159	161.62	160.31	-2.62
155	158.99	156.995	-3.99
161	162.39	161.695	-1.39
163	164.3	163.65	-1.3
164	165	164.5	-1
164	164.16	164.08	-0.16
163	164.36	163.68	-1.36
163	164.41	163.705	-1.41
162	163.45	162.725	-1.45
163	163.54	163.27	-0.54
163	164.32	163.66	-1.32
164	164.68	164.34	-0.68
165	165.33	165.165	-0.33
166	166.41	166.205	-0.41
166	166	166	0
165	166.22	165.61	-1.22
164	165.09	164.545	-1.09
163	165.25	164.125	-2.25
162	163.49	162.745	-1.49
162	162.8	162.4	-0.8
162	162.65	162.325	-0.65
162	162.87	162.435	-0.87
163	162.16	162.58	0.84
163	162.81	162.905	0.19
163	162.84	162.92	0.16
162	162.21	162.105	-0.21
162	162.65	162.325	-0.65
162	162.56	162.28	-0.56
162	162.76	162.38	-0.76
163	163.3	163.15	-0.3
163	163.33	163.165	-0.33
164	165.99	164.995	-1.99
165	166.22	165.61	-1.22
165	166.47	165.735	-1.47
167	167.55	167.275	-0.55
168	167.77	167.885	0.23
167	166.35	166.675	0.65
167	165.86	166.43	1.14
166	165.54	165.77	0.46
164	164.94	164.47	-0.94
164	164.18	164.09	-0.18
163	163.88	163.44	-0.88
164	163.61	163.805	0.39
164	164.71	164.355	-0.71
165	165.24	165.12	-0.24
165	164.9	164.95	0.1
164	164.64	164.32	-0.64
163	164.55	163.775	-1.55
163	163.83	163.415	-0.83
162	162.01	162.005	-0.01
161	160.82	160.91	0.18
160	160.19	160.095	-0.19
159	160.19	159.595	-1.19
159	159.96	159.48	-0.96
159	161.31	160.155	-2.31
160	160.01	160.005	-0.01
160	161.11	160.555	-1.11
160	161.47	160.735	-1.47
161	163.2	162.1	-2.2
162	162.82	162.41	-0.82
164	164.28	164.14	-0.28
164	164.62	164.31	-0.62
165	164.05	164.525	0.95
165	164.53	164.765	0.47
165	164.25	164.625	0.75
164	163.71	163.855	0.29
163	163.32	163.16	-0.32
163	163.83	163.415	-0.83
162	163.95	162.975	-1.95
163	163.89	163.445	-0.89
164	164.22	164.11	-0.22
165	165.5	165.25	-0.5
166	165.58	165.79	0.42
166	166.71	166.355	-0.71
166	166.38	166.19	-0.38
166	166.03	166.015	-0.03
166	165.95	165.975	0.05
165	166.27	165.635	-1.27
166	165.78	165.89	0.22
166	165.47	165.735	0.53
165	165.61	165.305	-0.61
165	165.73	165.365	-0.73
165	164.95	164.975	0.05
164	164.4	164.2	-0.4
164	164.47	164.235	-0.47
164	163.89	163.945	0.11
163	163.93	163.465	-0.93
164	163.83	163.915	0.17
164	163.5	163.75	0.5
164	163.58	163.79	0.42
164	163.37	163.685	0.63
164	163.78	163.89	0.22
164	163.44	163.72	0.56
163	163.07	163.035	-0.07
163	162.61	162.805	0.39
163	162.91	162.955	0.09
163	163.4	163.2	-0.4
163	163.19	163.095	-0.19
163	163.76	163.38	-0.76
163	164.5	163.75	-1.5
164	164.67	164.335	-0.67
165	164.99	164.995	0.01
165	165.29	165.145	-0.29
167	165.56	166.28	1.44
166	165.59	165.795	0.41
165	164.67	164.835	0.33
164	164.57	164.285	-0.57
163	163.41	163.205	-0.41
161	162.03	161.515	-1.03
161	162.81	161.905	-1.81
169	162.28	165.64	6.72
161	162.3	161.65	-1.3
162	162.24	162.12	-0.24
162	162.77	162.385	-0.77
163	163.4	163.2	-0.4
164	163.58	163.79	0.42
164	163.33	163.665	0.67
164	163.13	163.565	0.87
163	162.71	162.855	0.29
163	162.24	162.62	0.76
162	162.76	162.38	-0.76
162	162.25	162.125	-0.25
162	162.3	162.15	-0.3
163	162.84	162.92	0.16
163	163.04	163.02	-0.04
164	163.32	163.66	0.68
164	164	164	0
164	163.68	163.84	0.32
164	164.07	164.035	-0.07
164	164.2	164.1	-0.2
164	163.82	163.91	0.18
164	164.01	164.005	-0.01
164	164.36	164.18	-0.36
164	164.25	164.125	-0.25
165	164.32	164.66	0.68
165	164.9	164.95	0.1
165	164.77	164.885	0.23
165	164.76	164.88	0.24
165	164.76	164.88	0.24
165	165.54	165.27	-0.54
166	165.52	165.76	0.48
166	165.87	165.935	0.13
166	165.91	165.955	0.09
166	166.17	166.085	-0.17
166	165.23	165.615	0.77
164	165.04	164.52	-1.04
164	165.66	164.83	-1.66
164	164.99	164.495	-0.99
165	164.81	164.905	0.19
166	165.59	165.795	0.41
165	164.65	164.825	0.35
165	165.54	165.27	-0.54
165	165.58	165.29	-0.58
165	165.29	165.145	-0.29
165	165.26	165.13	-0.26
165	166.09	165.545	-1.09
165	166.04	165.52	-1.04
165	166.26	165.63	-1.26
165	165.66	165.33	-0.66
165	166.09	165.545	-1.09
165	165.66	165.33	-0.66
165	164.97	164.985	0.03
164	164.4	164.2	-0.4
164	165.28	164.64	-1.28
164	164.91	164.455	-0.91
164	165.42	164.71	-1.42
166	165.26	165.63	0.74
166	165.68	165.84	0.32
166	165.56	165.78	0.44
166	164.95	165.475	1.05
165	164.67	164.835	0.33
164	163.65	163.825	0.35
163	162.94	162.97	0.06
163	163.51	163.255	-0.51
163	163.78	163.39	-0.78
164	164.89	164.445	-0.89
164	164.16	164.08	-0.16
161	163.59	162.295	-2.59
163	163.75	163.375	-0.75
163	163.11	163.055	-0.11
162	161.81	161.905	0.19
161	161.3	161.15	-0.3
160	160.81	160.405	-0.81
160	161.01	160.505	-1.01
160	160.98	160.49	-0.98
161	161.26	161.13	-0.26
162	161.64	161.82	0.36
162	161.96	161.98	0.04
163	162.81	162.905	0.19
163	162.43	162.715	0.57
162	163.2	162.6	-1.2
162	162.71	162.355	-0.71
162	162.55	162.275	-0.55
162	162.06	162.03	-0.06
162	161.9	161.95	0.1
162	162.16	162.08	-0.16
162	161.21	161.605	0.79
161	161.28	161.14	-0.28
161	160.64	160.82	0.36
161	158.6	159.8	2.4
162	159.64	160.82	2.36
162	160.91	161.455	1.09
162	159.92	160.96	2.08
163	161.24	162.12	1.76
164	161.94	162.97	2.06
165	163.8	164.4	1.2
166	166.86	166.43	-0.86
168	167.3	167.65	0.7
168	168.09	168.045	-0.09
168	167.23	167.615	0.77
166	165	165.5	1
166	166.13	166.065	-0.13
166	166.19	166.095	-0.19
166	166.36	166.18	-0.36
166	167.4	166.7	-1.4
166	168.01	167.005	-2.01
167	168.08	167.54	-1.08
168	170.05	169.025	-2.05
168	171.14	169.57	-3.14
169	171.13	170.065	-2.13
169	169.49	169.245	-0.49
169	168.46	168.73	0.54
167	165.95	166.475	1.05
165	165.34	165.17	-0.34
160	164.9	162.45	-4.9
160	162.39	161.195	-2.39
163	162.6	162.8	0.4
168	166.63	167.315	1.37
168	167.21	167.605	0.79
170	167.52	168.76	2.48
171	166.8	168.9	4.2
172	169.07	170.535	2.93
172	170.21	171.105	1.79
172	170.24	171.12	1.76
172	168.9	170.45	3.1
172	173.28	172.64	-1.28
173	173.54	173.27	-0.54
173	172.94	172.97	0.06
173	172.13	172.565	0.87
172	171.83	171.915	0.17
171	171.97	171.485	-0.97
170	172.26	171.13	-2.26
169	171.84	170.42	-2.84
168	170.35	169.175	-2.35
167	170.59	168.795	-3.59
167	169.32	168.16	-2.32
166	168.67	167.335	-2.67
166	168.19	167.095	-2.19
165	166.2	165.6	-1.2
166	166.42	166.21	-0.42
166	166.76	166.38	-0.76
166	166.12	166.06	-0.12
166	166.72	166.36	-0.72
166	167.64	166.82	-1.64
168	167.12	167.56	0.88
168	167.38	167.69	0.62
168	168.28	168.14	-0.28
168	167.94	167.97	0.06
168	169.62	168.81	-1.62
168	168.5	168.25	-0.5
168	168.62	168.31	-0.62
168	168.32	168.16	-0.32
168	168.37	168.185	-0.37
168	167.7	167.85	0.3
168	168.09	168.045	-0.09
169	168.2	168.6	0.8
170	169.13	169.565	0.87
170	169.85	169.925	0.15
172	170.82	171.41	1.18
172	171.5	171.75	0.5
173	172.26	172.63	0.74
173	172.79	172.895	0.21
171	172.29	171.645	-1.29
168	171.08	169.54	-3.08
167	163.19	165.095	3.81
170	166.54	168.27	3.46
172	169.25	170.625	2.75
173	171.8	172.4	1.2
174	173.02	173.51	0.98
175	173.34	174.17	1.66
175	174.13	174.565	0.87
174	174.25	174.125	-0.25
173	174.38	173.69	-1.38
173	173.94	173.47	-0.94
172	173.15	172.575	-1.15
172	172.81	172.405	-0.81
172	172.4	172.2	-0.4
172	171.26	171.63	0.74
172	172.02	172.01	-0.02
172	172.32	172.16	-0.32
172	172.71	172.355	-0.71
172	173.04	172.52	-1.04
171	171.51	171.255	-0.51
171	171.83	171.415	-0.83
171	171.98	171.49	-0.98
171	171.66	171.33	-0.66
172	171.74	171.87	0.26
173	171.69	172.345	1.31
173	172.05	172.525	0.95
172	171.81	171.905	0.19
169	169.33	169.165	-0.33
158	167.22	162.61	-9.22
158	161.97	159.985	-3.97
149	154.79	151.895	-5.79
154	154.29	154.145	-0.29
160	154.56	157.28	5.44
163	157.89	160.445	5.11
168	160.55	164.275	7.45
168	163.3	165.65	4.7
167	165.18	166.09	1.82
170	168.95	169.475	1.05
171	170.79	170.895	0.21
172	171.81	171.905	0.19
172	172.27	172.135	-0.27
172	169.23	170.615	2.77
172	168.9	170.45	3.1
172	169.93	170.965	2.07
172	170.25	171.125	1.75
172	170.78	171.39	1.22
172	173.19	172.595	-1.19
171	171.31	171.155	-0.31
170	171.51	170.755	-1.51
170	172.21	171.105	-2.21
170	170.82	170.41	-0.82
170	171.33	170.665	-1.33
171	170.28	170.64	0.72
171	170.43	170.715	0.57
171	171.17	171.085	-0.17
171	171.46	171.23	-0.46
171	171.12	171.06	-0.12
171	171.44	171.22	-0.44
171	171.21	171.105	-0.21
171	171.39	171.195	-0.39
171	171.82	171.41	-0.82
172	172.03	172.015	-0.03
172	172.22	172.11	-0.22
172	172.53	172.265	-0.53
173	173.74	173.37	-0.74
173	172.98	172.99	0.02
173	172.92	172.96	0.08
173	173.65	173.325	-0.65
173	173.21	173.105	-0.21
173	173.07	173.035	-0.07
173	172.43	172.715	0.57
173	172.52	172.76	0.48
172	172.54	172.27	-0.54
172	172.57	172.285	-0.57
172	171.87	171.935	0.13
172	172.45	172.225	-0.45
172	172.23	172.115	-0.23
173	172.75	172.875	0.25
173	172.79	172.895	0.21
174	174.42	174.21	-0.42
173	168.88	170.94	4.12
172	168.47	170.235	3.53
172	167.99	169.995	4.01
173	172.41	172.705	0.59
173	172.92	172.96	0.08
173	173.03	173.015	-0.03
173	174.27	173.635	-1.27
173	173.2	173.1	-0.2
173	173.4	173.2	-0.4
173	173.58	173.29	-0.58
173	174.03	173.515	-1.03
173	174.43	173.715	-1.43
173	173.91	173.455	-0.91
173	173.21	173.105	-0.21
172	172.66	172.33	-0.66
172	172.37	172.185	-0.37
171	172.06	171.53	-1.06
171	171.46	171.23	-0.46
171	171.24	171.12	-0.24
171	170.74	170.87	0.26
170	170.99	170.495	-0.99
170	170.21	170.105	-0.21
171	170.66	170.83	0.34
171	171.4	171.2	-0.4
171	171.22	171.11	-0.22
172	172.29	172.145	-0.29
172	171.62	171.81	0.38
172	172.39	172.195	-0.39
172	172.57	172.285	-0.57
173	172.99	172.995	0.01
173	173.41	173.205	-0.41
172	173.25	172.625	-1.25
172	173.17	172.585	-1.17
171	171.95	171.475	-0.95
171	170.95	170.975	0.05
171	170.99	170.995	0.01
171	170.53	170.765	0.47
171	168.46	169.73	2.54
171	167.89	169.445	3.11
170	167.99	168.995	2.01
170	167.98	168.99	2.02
170	170.18	170.09	-0.18
170	171.13	170.565	-1.13
171	170.87	170.935	0.13
171	171.14	171.07	-0.14
171	170.82	170.91	0.18
171	171.71	171.355	-0.71
170	171.29	170.645	-1.29
170	171.09	170.545	-1.09
169	170.41	169.705	-1.41
169	170.48	169.74	-1.48
170	170.87	170.435	-0.87
170	170.72	170.36	-0.72
170	171.01	170.505	-1.01
171	170.72	170.86	0.28
171	170.98	170.99	0.02
172	171.63	171.815	0.37
172	172.15	172.075	-0.15
172	172.14	172.07	-0.14
172	171.78	171.89	0.22
172	169.46	170.73	2.54
172	169.93	170.965	2.07
172	169.81	170.905	2.19
173	170.36	171.68	2.64
173	169.21	171.105	3.79
173	169.09	171.045	3.91
173	168.58	170.79	4.42
172	171.06	171.53	0.94
170	169.46	169.73	0.54
167	167.78	167.39	-0.78
166	166.28	166.14	-0.28
164	164.52	164.26	-0.52
163	163.71	163.355	-0.71
163	163.55	163.275	-0.55
163	163.63	163.315	-0.63
164	164.51	164.255	-0.51
166	165.35	165.675	0.65
166	166.05	166.025	-0.05
167	165.58	166.29	1.42
164	166.32	165.16	-2.32
166	166.87	166.435	-0.87
171	169.04	170.02	1.96
171	168.13	169.565	2.87
171	168.82	169.91	2.18
172	171.71	171.855	0.29
172	171.61	171.805	0.39
172	173.33	172.665	-1.33
172	176.95	174.475	-4.95
172	173.71	172.855	-1.71
173	174.66	173.83	-1.66
173	172.82	172.91	0.18
173	173.11	173.055	-0.11
172	172.7	172.35	-0.7
172	173.15	172.575	-1.15
171	172.4	171.7	-1.4
176	171.56	173.78	4.44
169	169.36	169.18	-0.36
166	168.34	167.17	-2.34
166	168.37	167.185	-2.37
166	166.26	166.13	-0.26
165	165.67	165.335	-0.67
166	166.09	166.045	-0.09
166	166.33	166.165	-0.33
165	166.05	165.525	-1.05
166	165.98	165.99	0.02
166	166.32	166.16	-0.32
167	166.47	166.735	0.53
167	166.17	166.585	0.83
167	166.18	166.59	0.82
167	166.54	166.77	0.46
167	166.95	166.975	0.05
169	167.99	168.495	1.01
169	168.13	168.565	0.87
171	170.9	170.95	0.1
171	170.55	170.775	0.45
172	171.03	171.515	0.97
172	173.57	172.785	-1.57
172	174.86	173.43	-2.86
172	173.28	172.64	-1.28
172	175.57	173.785	-3.57
172	172.72	172.36	-0.72
171	167.64	169.32	3.36
169	161.89	165.445	7.11
170	166.61	168.305	3.39
170	167.43	168.715	2.57
170	167.14	168.57	2.86
170	169.46	169.73	0.54
169	169.74	169.37	-0.74
169	169.32	169.16	-0.32
168	168.83	168.415	-0.83
168	168.47	168.235	-0.47
168	167.52	167.76	0.48
168	167.65	167.825	0.35
168	168.09	168.045	-0.09
168	168.07	168.035	-0.07
167	168.25	167.625	-1.25
167	167.65	167.325	-0.65
167	168.16	167.58	-1.16
167	167.18	167.09	-0.18
167	167.25	167.125	-0.25
168	167.55	167.775	0.45
169	168.38	168.69	0.62
169	168.54	168.77	0.46
170	168.66	169.33	1.34
170	169	169.5	1
170	169.03	169.515	0.97
169	169.2	169.1	-0.2
169	169.24	169.12	-0.24
169	169.44	169.22	-0.44
168	168.92	168.46	-0.92
168	168.91	168.455	-0.91
168	168.97	168.485	-0.97
168	168.39	168.195	-0.39
168	168.22	168.11	-0.22
168	168.21	168.105	-0.21
168	167.53	167.765	0.47
167	168.01	167.505	-1.01
167	167.6	167.3	-0.6
167	167.35	167.175	-0.35
167	167.47	167.235	-0.47
167	167.69	167.345	-0.69
167	167.03	167.015	-0.03
168	167.44	167.72	0.56
168	167.42	167.71	0.58
168	168.78	168.39	-0.78
169	168.45	168.725	0.55
169	168.91	168.955	0.09
169	171.62	170.31	-2.62
176	175.22	175.61	0.78
170	173.77	171.885	-3.77
169	172.81	170.905	-3.81
169	170.21	169.605	-1.21
168	170.68	169.34	-2.68
167	169.28	168.14	-2.28
166	168.66	167.33	-2.66
166	167.73	166.865	-1.73
165	167.87	166.435	-2.87
165	166.83	165.915	-1.83
165	166.36	165.68	-1.36
165	165.69	165.345	-0.69
165	165.45	165.225	-0.45
165	165.14	165.07	-0.14
165	165.52	165.26	-0.52
165	165.23	165.115	-0.23
166	165.11	165.555	0.89
166	165.11	165.555	0.89
166	169.43	167.715	-3.43
167	167.77	167.385	-0.77
169	168.97	168.985	0.03
179	170.66	174.83	8.34
179	169.66	174.33	9.34
166	160.6	163.3	5.4
171	168.34	169.67	2.66
172	169.85	170.925	2.15
172	170.71	171.355	1.29
173	171.34	172.17	1.66
173	172.65	172.825	0.35
173	173.46	173.23	-0.46
173	173.3	173.15	-0.3
172	172.81	172.405	-0.81
171	172.17	171.585	-1.17
169	169.92	169.46	-0.92
167	168.71	167.855	-1.71
164	166.09	165.045	-2.09
164	165.78	164.89	-1.78
163	164.61	163.805	-1.61
163	163.67	163.335	-0.67
163	164.09	163.545	-1.09
163	164.34	163.67	-1.34
164	164.56	164.28	-0.56
167	165.66	166.33	1.34
167	166.18	166.59	0.82
166	166.18	166.09	-0.18
166	165.85	165.925	0.15
165	165.39	165.195	-0.39
164	165.23	164.615	-1.23
166	164.8	165.4	1.2
166	165.15	165.575	0.85
166	166.19	166.095	-0.19
166	166.74	166.37	-0.74
167	166.89	166.945	0.11
166	167.03	166.515	-1.03
167	166.77	166.885	0.23
167	167.48	167.24	-0.48
168	167.03	167.515	0.97
168	166.82	167.41	1.18
168	167.31	167.655	0.69
168	167.91	167.955	0.09
169	168.2	168.6	0.8
169	168.32	168.66	0.68
169	168.88	168.94	0.12
169	168.88	168.94	0.12
169	168.8	168.9	0.2
169	169.04	169.02	-0.04
168	169.31	168.655	-1.31
167	168.78	167.89	-1.78
167	168.26	167.63	-1.26
167	167.9	167.45	-0.9
167	167.75	167.375	-0.75
167	166.9	166.95	0.1
166	166.67	166.335	-0.67
165	165.69	165.345	-0.69
163	163.24	163.12	-0.24
162	162.61	162.305	-0.61
168	161.67	164.835	6.33
165	163.53	164.265	1.47
166	164.26	165.13	1.74
166	164.13	165.065	1.87
166	164.1	165.05	1.9
165	164.73	164.865	0.27
165	165.42	165.21	-0.42
165	164.67	164.835	0.33
165	164.27	164.635	0.73
165	164.28	164.64	0.72
164	164.23	164.115	-0.23
165	164.2	164.6	0.8
166	165.19	165.595	0.81
168	167.57	167.785	0.43
163	167.22	165.11	-4.22
166	166.55	166.275	-0.55
166	166.8	166.4	-0.8
166	166.37	166.185	-0.37
167	166.78	166.89	0.22
169	166.85	167.925	2.15
169	168.22	168.61	0.78
169	168.62	168.81	0.38
172	172.26	172.13	-0.26
172	172.3	172.15	-0.3
171	171.76	171.38	-0.76
171	171.59	171.295	-0.59
171	170.87	170.935	0.13
179	170.54	174.77	8.46
170	170.51	170.255	-0.51
167	169.01	168.005	-2.01
162	166.08	164.04	-4.08
146	148.58	147.29	-2.58
164	160.63	162.315	3.37
165	163.15	164.075	1.85
165	164.58	164.79	0.42
166	165.48	165.74	0.52
167	166.85	166.925	0.15
167	167.94	167.47	-0.94
168	168	168	0
169	168.49	168.745	0.51
169	169.4	169.2	-0.4
168	169.11	168.555	-1.11
167	167.49	167.245	-0.49
166	167.56	166.78	-1.56
166	166.06	166.03	-0.06
165	165.44	165.22	-0.44
165	165.45	165.225	-0.45
165	164.97	164.985	0.03
165	165.67	165.335	-0.67
165	165.19	165.095	-0.19
165	165.57	165.285	-0.57
165	165.63	165.315	-0.63
165	165.26	165.13	-0.26
165	165.24	165.12	-0.24
165	164.91	164.955	0.09
168	168.47	168.235	-0.47
169	168.28	168.64	0.72
169	169.05	169.025	-0.05
169	169.82	169.41	-0.82
170	169.61	169.805	0.39
172	170.87	171.435	1.13
172	172.21	172.105	-0.21
167	167.98	167.49	-0.98
117	120.26	118.63	-3.26
167	160.66	163.83	6.34
169	166.29	167.645	2.71
171	167.86	169.43	3.14
172	169.39	170.695	2.61
172	170.44	171.22	1.56
173	171.27	172.135	1.73
173	172.24	172.62	0.76
173	172.53	172.765	0.47
173	173.21	173.105	-0.21
173	173.29	173.145	-0.29
178	173.75	175.875	4.25
173	173.69	173.345	-0.69
173	173.46	173.23	-0.46
173	173.23	173.115	-0.23
173	173.57	173.285	-0.57
173	173.42	173.21	-0.42
173	172.6	172.8	0.4
172	170.94	171.47	1.06
166	167.57	166.785	-1.57
162	165.07	163.535	-3.07
169	164.5	166.75	4.5
161	163.25	162.125	-2.25
166	164.19	165.095	1.81
167	165.56	166.28	1.44
168	168.09	168.045	-0.09
169	168.47	168.735	0.53
163	168.15	165.575	-5.15
169	168.8	168.9	0.2
169	168.86	168.93	0.14
169	166.29	167.645	2.71
169	166.54	167.77	2.46
169	166.26	167.63	2.74
170	166.57	168.285	3.43
170	167.05	168.525	2.95
170	167.14	168.57	2.86
170	167.1	168.55	2.9
171	169.49	170.245	1.51
171	170.18	170.59	0.82
171	170.71	170.855	0.29
172	172.4	172.2	-0.4
173	172.52	172.76	0.48
173	172.47	172.735	0.53
170	170	170	0
163	165.16	164.08	-2.16
158	162.33	160.165	-4.33
153	159.1	156.05	-6.1
151	156.08	153.54	-5.08
161	157.55	159.275	3.45
169	167.65	168.325	1.35
176	169.01	172.505	6.99
171	170.75	170.875	0.25
172	171.06	171.53	0.94
172	170.43	171.215	1.57
172	170.56	171.28	1.44
172	171.06	171.53	0.94
172	171.09	171.545	0.91
172	171.14	171.57	0.86
172	171.59	171.795	0.41
172	171.78	171.89	0.22
172	172.31	172.155	-0.31
172	172.15	172.075	-0.15
173	172.35	172.675	0.65
173	172.27	172.635	0.73
173	172.6	172.8	0.4
173	172.18	172.59	0.82
173	172.65	172.825	0.35
172	170.03	171.015	1.97
172	169.97	170.985	2.03
172	169.84	170.92	2.16
172	168.64	170.32	3.36
172	169.44	170.72	2.56
179	170.79	174.895	8.21
170	170.15	170.075	-0.15
170	170.41	170.205	-0.41
171	170.76	170.88	0.24
172	171.01	171.505	0.99
179	170.49	174.745	8.51
169	169.08	169.04	-0.08
165	167.16	166.08	-2.16
163	165.95	164.475	-2.95
163	165.12	164.06	-2.12
162	164.3	163.15	-2.3
163	163.57	163.285	-0.57
167	166.5	166.75	0.5
167	166.62	166.81	0.38
166	166.08	166.04	-0.08
166	165.71	165.855	0.29
169	168.68	168.84	0.32
169	168.79	168.895	0.21
171	171.27	171.135	-0.27
171	171.48	171.24	-0.48
171	171.48	171.24	-0.48
179	170.95	174.975	8.05
179	170.93	174.965	8.07
170	172.19	171.095	-2.19
172	171.09	171.545	0.91
172	171.39	171.695	0.61
172	171.52	171.76	0.48
[truncated: 513,680+ more rows]

## Sheet: Global SpO2 (n = 20)
Intellivue MX800 (%)	Sensor Data (%)	Mean (%)	Difference (%)	Difference^2
100	94.87	97.435	5.13	26.3169		Mean (%)	0.184418						6.16441
100	94.61	97.305	5.39	29.0521		Std (%)	2.91521
100	94.25	97.125	5.75	33.0625		Limit of Agreement (+1.96 SD)	5.89824
100	94.08	97.04	5.92	35.0464		Limit of Agreement (-1.96 SD)	-5.5294
100	94.45	97.225	5.55	30.8025		Arms	2.92104
100	94.31	97.155	5.69	32.3761
100	94.31	97.155	5.69	32.3761
100	94.31	97.155	5.69	32.3761
100	94.11	97.055	5.89	34.6921
100	93.27	96.635	6.73	45.2929
100	91.28	95.64	8.72	76.0384
100	83.97	91.985	16.03	256.961
100	88.05	94.025	11.95	142.803
100	88.05	94.025	11.95	142.803
97	89.92	93.46	7.08	50.1264
98	90.63	94.315	7.37	54.3169
98	90.63	94.315	7.37	54.3169
98	89.92	93.96	8.08	65.2864
98	90.74	94.37	7.26	52.7076
99	91.02	95.01	7.98	63.6804
99	91.53	95.265	7.47	55.8009
99	92.77	95.885	6.23	38.8129
99	93.2	96.1	5.8	33.64
99	93.41	96.205	5.59	31.2481
100	93.17	96.585	6.83	46.6489
100	91.32	95.66	8.68	75.3424
99	88.57	93.785	10.43	108.785
99	89.74	94.37	9.26	85.7476
100	91.14	95.57	8.86	78.4996
100	91.98	95.99	8.02	64.3204
100	92.57	96.285	7.43	55.2049
100	92.57	96.285	7.43	55.2049
100	92.57	96.285	7.43	55.2049
100	92.57	96.285	7.43	55.2049
100	91.9	95.95	8.1	65.61
100	91.73	95.865	8.27	68.3929
100	91.04	95.52	8.96	80.2816
100	90.32	95.16	9.68	93.7024
100	87.67	93.835	12.33	152.029
100	89.2	94.6	10.8	116.64
100	89.89	94.945	10.11	102.212
100	90.68	95.34	9.32	86.8624
100	90.68	95.34	9.32	86.8624
100	88.19	94.095	11.81	139.476
100	86.61	93.305	13.39	179.292
100	93.15	96.575	6.85	46.9225
100	93.15	96.575	6.85	46.9225
100	93.45	96.725	6.55	42.9025
100	94.22	97.11	5.78	33.4084
100	94.31	97.155	5.69	32.3761
100	94.31	97.155	5.69	32.3761
100	94.27	97.135	5.73	32.8329
100	94.59	97.295	5.41	29.2681
100	95.07	97.535	4.93	24.3049
100	95.16	97.58	4.84	23.4256
100	95.16	97.58	4.84	23.4256
100	95.16	97.58	4.84	23.4256
100	94.69	97.345	5.31	28.1961
99	91.63	95.315	7.37	54.3169
99	91.63	95.315	7.37	54.3169
99	90.96	94.98	8.04	64.6416
99	91.43	95.215	7.57	57.3049
99	93.81	96.405	5.19	26.9361
99	94.01	96.505	4.99	24.9001
99	94.39	96.695	4.61	21.2521
99	95.07	97.035	3.93	15.4449
99	95.48	97.24	3.52	12.3904
99	96.11	97.555	2.89	8.3521
99	96.9	97.95	2.1	4.41
100	97.78	98.89	2.22	4.9284
100	98.08	99.04	1.92	3.6864
100	98.33	99.165	1.67	2.7889
100	98.46	99.23	1.54	2.3716
100	98.51	99.255	1.49	2.2201
100	98.61	99.305	1.39	1.9321
100	98.61	99.305	1.39	1.9321
100	98.61	99.305	1.39	1.9321
100	98.61	99.305	1.39	1.9321
100	98.42	99.21	1.58	2.4964
100	98.13	99.065	1.87	3.4969
100	97.88	98.94	2.12	4.4944
100	97.75	98.875	2.25	5.0625
100	97.73	98.865	2.27	5.1529
100	97.84	98.92	2.16	4.6656
100	97.84	98.92	2.16	4.6656
100	97.75	98.875	2.25	5.0625
99	97.81	98.405	1.19	1.4161
99	97.81	98.405	1.19	1.4161
99	97.81	98.405	1.19	1.4161
99	97.67	98.335	1.33	1.7689
99	97.01	98.005	1.99	3.9601
99	96.23	97.615	2.77	7.6729
99	95.41	97.205	3.59	12.8881
99	95.38	97.19	3.62	13.1044
100	95.38	97.69	4.62	21.3444
100	96.03	98.015	3.97	15.7609
100	97.08	98.54	2.92	8.5264
99	98.19	98.595	0.81	0.6561
99	98.23	98.615	0.77	0.5929
99	98.23	98.615	0.77	0.5929
99	98.23	98.615	0.77	0.5929
99	98.23	98.615	0.77	0.5929
99	97.35	98.175	1.65	2.7225
99	96.61	97.805	2.39	5.7121
100	95.72	97.86	4.28	18.3184
100	95.72	97.86	4.28	18.3184
100	95.63	97.815	4.37	19.0969
100	96.35	98.175	3.65	13.3225
100	97.14	98.57	2.86	8.1796
100	98.06	99.03	1.94	3.7636
100	98.5	99.25	1.5	2.25
100	98.71	99.355	1.29	1.6641
100	98.91	99.455	1.09	1.1881
100	99.12	99.56	0.88	0.7744
100	99.12	99.56	0.88	0.7744
100	99.12	99.56	0.88	0.7744
100	99.12	99.56	0.88	0.7744
100	98.26	99.13	1.74	3.0276
100	97.33	98.665	2.67	7.1289
100	97.42	98.71	2.58	6.6564
100	97.3	98.65	2.7	7.29
100	97.08	98.54	2.92	8.5264
100	97.08	98.54	2.92	8.5264
100	97.08	98.54	2.92	8.5264
100	97.08	98.54	2.92	8.5264
100	97.08	98.54	2.92	8.5264
100	96.47	98.235	3.53	12.4609
100	92.16	96.08	7.84	61.4656
100	91.85	95.925	8.15	66.4225
100	91.85	95.925	8.15	66.4225
100	91.85	95.925	8.15	66.4225
100	91.85	95.925	8.15	66.4225
100	89.98	94.99	10.02	100.4
100	86.57	93.285	13.43	180.365
99	85.99	92.495	13.01	169.26
99	86.63	92.815	12.37	153.017
100	86.41	93.205	13.59	184.688
100	86.77	93.385	13.23	175.033
100	90.84	95.42	9.16	83.9056
100	91.79	95.895	8.21	67.4041
100	92.56	96.28	7.44	55.3536
100	92.56	96.28	7.44	55.3536
100	92.56	96.28	7.44	55.3536
100	92.39	96.195	7.61	57.9121
100	91.15	95.575	8.85	78.3225
99	84.88	91.94	14.12	199.374
99	85.86	92.43	13.14	172.66
100	91.54	95.77	8.46	71.5716
100	93.88	96.94	6.12	37.4544
100	95.02	97.51	4.98	24.8004
100	95.41	97.705	4.59	21.0681
100	95.7	97.85	4.3	18.49
100	96.56	98.28	3.44	11.8336
100	97.48	98.74	2.52	6.3504
100	98.35	99.175	1.65	2.7225
99	99.26	99.13	-0.26	0.0676
99	99.6	99.3	-0.6	0.36
99	99.6	99.3	-0.6	0.36
99	99.6	99.3	-0.6	0.36
99	99.6	99.3	-0.6	0.36
99	99.57	99.285	-0.57	0.3249
99	99.37	99.185	-0.37	0.1369
100	99.21	99.605	0.79	0.6241
100	98.95	99.475	1.05	1.1025
100	98.79	99.395	1.21	1.4641
100	98.6	99.3	1.4	1.96
100	98.6	99.3	1.4	1.96
100	98.39	99.195	1.61	2.5921
100	97.7	98.85	2.3	5.29
100	91.86	95.93	8.14	66.2596
100	91.04	95.52	8.96	80.2816
100	90.32	95.16	9.68	93.7024
100	92.48	96.24	7.52	56.5504
100	94.68	97.34	5.32	28.3024
100	94.93	97.465	5.07	25.7049
99	94.93	96.965	4.07	16.5649
99	94.74	96.87	4.26	18.1476
99	94.74	96.87	4.26	18.1476
99	93.38	96.19	5.62	31.5844
99	85.03	92.015	13.97	195.161
99	87.93	93.465	11.07	122.545
98	88.65	93.325	9.35	87.4225
98	88.65	93.325	9.35	87.4225
97	88.65	92.825	8.35	69.7225
97	85.43	91.215	11.57	133.865
97	84.71	90.855	12.29	151.044
98	92.78	95.39	5.22	27.2484
98	94.77	96.385	3.23	10.4329
98	95.04	96.52	2.96	8.7616
98	96.31	97.155	1.69	2.8561
97	97.18	97.09	-0.18	0.0324
96	98.07	97.035	-2.07	4.2849
94	98.07	96.035	-4.07	16.5649
94	98.07	96.035	-4.07	16.5649
94	97.47	95.735	-3.47	12.0409
94	96.97	95.485	-2.97	8.8209
94	96.04	95.02	-2.04	4.1616
95	95.3	95.15	-0.3	0.09
96	94.76	95.38	1.24	1.5376
97	94.76	95.88	2.24	5.0176
97	94.33	95.665	2.67	7.1289
97	94.46	95.73	2.54	6.4516
97	94.89	95.945	2.11	4.4521
97	95.68	96.34	1.32	1.7424
96	96.06	96.03	-0.06	0.0036
95	96.06	95.53	-1.06	1.1236
95	96.06	95.53	-1.06	1.1236
95	95.29	95.145	-0.29	0.0841
93	93.55	93.275	-0.55	0.3025
92	90.94	91.47	1.06	1.1236
92	87.23	89.615	4.77	22.7529
92	84.13	88.065	7.87	61.9369
92	84.13	88.065	7.87	61.9369
94	84.42	89.21	9.58	91.7764
95	85.96	90.48	9.04	81.7216
96	87.26	91.63	8.74	76.3876
96	87.26	91.63	8.74	76.3876
96	86.81	91.405	9.19	84.4561
95	86.41	90.705	8.59	73.7881
93	85.41	89.205	7.59	57.6081
93	85.41	89.205	7.59	57.6081
93	85.99	89.495	7.01	49.1401
93	88.56	90.78	4.44	19.7136
94	90.47	92.235	3.53	12.4609
94	91.93	92.965	2.07	4.2849
94	93.49	93.745	0.51	0.2601
94	93.7	93.85	0.3	0.09
92	93.9	92.95	-1.9	3.61
91	93.9	92.45	-2.9	8.41
91	93.56	92.28	-2.56	6.5536
90	93.56	91.78	-3.56	12.6736
90	92.1	91.05	-2.1	4.41
90	90.73	90.365	-0.73	0.5329
90	89.51	89.755	0.49	0.2401
93	88.97	90.985	4.03	16.2409
93	90.43	91.715	2.57	6.6049
94	92.16	93.08	1.84	3.3856
94	93.06	93.53	0.94	0.8836
94	93.06	93.53	0.94	0.8836
94	93.06	93.53	0.94	0.8836
94	93.06	93.53	0.94	0.8836
93	92.76	92.88	0.24	0.0576
93	91.88	92.44	1.12	1.2544
92	91.59	91.795	0.41	0.1681
92	90.48	91.24	1.52	2.3104
92	90.75	91.375	1.25	1.5625
92	91.98	91.99	0.02	0.0004
92	92.82	92.41	-0.82	0.6724
92	92.82	92.41	-0.82	0.6724
93	92.82	92.91	0.18	0.0324
93	92.04	92.52	0.96	0.9216
94	90.6	92.3	3.4	11.56
95	90.13	92.565	4.87	23.7169
95	86.09	90.545	8.91	79.3881
95	82.95	88.975	12.05	145.202
95	87.33	91.165	7.67	58.8289
95	91.78	93.39	3.22	10.3684
95	93.27	94.135	1.73	2.9929
95	94.5	94.75	0.5	0.25
95	94.83	94.915	0.17	0.0289
95	95.28	95.14	-0.28	0.0784
94	95.28	94.64	-1.28	1.6384
94	95.32	94.66	-1.32	1.7424
94	94.91	94.455	-0.91	0.8281
93	94.6	93.8	-1.6	2.56
92	94.86	93.43	-2.86	8.1796
91	94.86	92.93	-3.86	14.8996
90	94.77	92.385	-4.77	22.7529
89	94.37	91.685	-5.37	28.8369
88	92.68	90.34	-4.68	21.9024
87	91.37	89.185	-4.37	19.0969
87	87.04	87.02	-0.04	0.0016
89	84.06	86.53	4.94	24.4036
89	84.49	86.745	4.51	20.3401
91	88.36	89.68	2.64	6.9696
92	90.53	91.265	1.47	2.1609
94	90.53	92.265	3.47	12.0409
95	90.53	92.765	4.47	19.9809
95	90.53	92.765	4.47	19.9809
95	89.07	92.035	5.93	35.1649
95	87.89	91.445	7.11	50.5521
96	87.66	91.83	8.34	69.5556
96	87.66	91.83	8.34	69.5556
96	88.59	92.295	7.41	54.9081
97	93.35	95.175	3.65	13.3225
98	93.8	95.9	4.2	17.64
98	94.1	96.05	3.9	15.21
98	94.41	96.205	3.59	12.8881
98	95.19	96.595	2.81	7.8961
98	95.67	96.835	2.33	5.4289
98	94.94	96.47	3.06	9.3636
98	93.35	95.675	4.65	21.6225
98	91.09	94.545	6.91	47.7481
97	87.07	92.035	9.93	98.6049
97	88.1	92.55	8.9	79.21
98	92.11	95.055	5.89	34.6921
98	93.19	95.595	4.81	23.1361
98	93.19	95.595	4.81	23.1361
97	93.19	95.095	3.81	14.5161
97	93.19	95.095	3.81	14.5161
97	92.57	94.785	4.43	19.6249
96	91.25	93.625	4.75	22.5625
95	91.02	93.01	3.98	15.8404
95	91.02	93.01	3.98	15.8404
95	90.97	92.985	4.03	16.2409
95	90.64	92.82	4.36	19.0096
95	90.64	92.82	4.36	19.0096
95	90.64	92.82	4.36	19.0096
95	90.5	92.75	4.5	20.25
95	86.78	90.89	8.22	67.5684
96	87.62	91.81	8.38	70.2244
96	90.05	93.025	5.95	35.4025
96	92.47	94.235	3.53	12.4609
98	94.89	96.445	3.11	9.6721
98	96.6	97.3	1.4	1.96
98	97.29	97.645	0.71	0.5041
98	97.29	97.645	0.71	0.5041
98	97.29	97.645	0.71	0.5041
98	95.24	96.62	2.76	7.6176
98	81.14	89.57	16.86	284.26
98	79.88	88.94	18.12	328.334
98	83.56	90.78	14.44	208.514
98	89.04	93.52	8.96	80.2816
97	89.86	93.43	7.14	50.9796
95	90.06	92.53	4.94	24.4036
95	90.06	92.53	4.94	24.4036
95	90.06	92.53	4.94	24.4036
95	89.04	92.02	5.96	35.5216
95	89.58	92.29	5.42	29.3764
95	88.67	91.835	6.33	40.0689
95	87.37	91.185	7.63	58.2169
95	87.01	91.005	7.99	63.8401
96	82.9	89.45	13.1	171.61
98	92.01	95.005	5.99	35.8801
98	95.68	96.84	2.32	5.3824
98	97.18	97.59	0.82	0.6724
97	97.57	97.285	-0.57	0.3249
97	97.57	97.285	-0.57	0.3249
97	97.61	97.305	-0.61	0.3721
97	97.86	97.43	-0.86	0.7396
97	98.06	97.53	-1.06	1.1236
97	98.56	97.78	-1.56	2.4336
97	98.56	97.78	-1.56	2.4336
98	90.31	94.155	7.69	59.1361
98	88.86	93.43	9.14	83.5396
98	90.59	94.295	7.41	54.9081
98	92.19	95.095	5.81	33.7561
98	92.56	95.28	5.44	29.5936
98	92.56	95.28	5.44	29.5936
98	92.56	95.28	5.44	29.5936
98	93.36	95.68	4.64	21.5296
98	92.8	95.4	5.2	27.04
98	94.01	96.005	3.99	15.9201
98	94.99	96.495	3.01	9.0601
99	94.99	96.995	4.01	16.0801
99	94.99	96.995	4.01	16.0801
99	95.3	97.15	3.7	13.69
99	95.27	97.135	3.73	13.9129
99	95.82	97.41	3.18	10.1124
99	95.82	97.41	3.18	10.1124
99	96.14	97.57	2.86	8.1796
99	97.06	98.03	1.94	3.7636
99	97.77	98.385	1.23	1.5129
99	97.77	98.385	1.23	1.5129
99	97.77	98.385	1.23	1.5129
99	97.02	98.01	1.98	3.9204
99	96.08	97.54	2.92	8.5264
99	95.82	97.41	3.18	10.1124
98	97.01	97.505	0.99	0.9801
98	98.19	98.095	-0.19	0.0361
98	98.19	98.095	-0.19	0.0361
98	94.62	96.31	3.38	11.4244
98	95.18	96.59	2.82	7.9524
97	95.8	96.4	1.2	1.44
97	96.2	96.6	0.8	0.64
97	96.2	96.6	0.8	0.64
96	96.2	96.1	-0.2	0.04
96	95.9	95.95	0.1	0.01
95	95.77	95.385	-0.77	0.5929
95	95.22	95.11	-0.22	0.0484
95	94.93	94.965	0.07	0.0049
95	93.25	94.125	1.75	3.0625
95	91.48	93.24	3.52	12.3904
95	90.9	92.95	4.1	16.81
96	90.05	93.025	5.95	35.4025
97	91.46	94.23	5.54	30.6916
97	94.5	95.75	2.5	6.25
97	95.44	96.22	1.56	2.4336
97	95.92	96.46	1.08	1.1664
97	96.36	96.68	0.64	0.4096
97	96.36	96.68	0.64	0.4096
97	96.28	96.64	0.72	0.5184
97	96.28	96.64	0.72	0.5184
97	96.28	96.64	0.72	0.5184
97	95.18	96.09	1.82	3.3124
97	93.83	95.415	3.17	10.0489
97	93.22	95.11	3.78	14.2884
97	92.95	94.975	4.05	16.4025
97	92.4	94.7	4.6	21.16
97	94.85	95.925	2.15	4.6225
97	95.51	96.255	1.49	2.2201
97	96.68	96.84	0.32	0.1024
95	96.68	95.84	-1.68	2.8224
95	96.61	95.805	-1.61	2.5921
94	96.25	95.125	-2.25	5.0625
96	96.25	96.125	-0.25	0.0625
97	96.69	96.845	0.31	0.0961
98	97.22	97.61	0.78	0.6084
98	97.67	97.835	0.33	0.1089
98	98.1	98.05	-0.1	0.01
98	98.1	98.05	-0.1	0.01
98	98.1	98.05	-0.1	0.01
98	98.1	98.05	-0.1	0.01
98	97.97	97.985	0.03	0.0009
98	97.73	97.865	0.27	0.0729
98	97.43	97.715	0.57	0.3249
98	97.1	97.55	0.9	0.81
98	97.1	97.55	0.9	0.81
98	97	97.5	1	1
98	97	97.5	1	1
98	96.51	97.255	1.49	2.2201
98	95.82	96.91	2.18	4.7524
98	92.51	95.255	5.49	30.1401
98	88.57	93.285	9.43	88.9249
98	90.46	94.23	7.54	56.8516
98	94.36	96.18	3.64	13.2496
98	94.36	96.18	3.64	13.2496
98	92.78	95.39	5.22	27.2484
98	92.65	95.325	5.35	28.6225
98	92.65	95.325	5.35	28.6225
98	90.99	94.495	7.01	49.1401
98	91.13	94.565	6.87	47.1969
98	91.47	94.735	6.53	42.6409
98	91.79	94.895	6.21	38.5641
98	94.59	96.295	3.41	11.6281
98	97.48	97.74	0.52	0.2704
98	98.55	98.275	-0.55	0.3025
99	98.57	98.785	0.43	0.1849
99	98.57	98.785	0.43	0.1849
99	98.57	98.785	0.43	0.1849
99	98.4	98.7	0.6	0.36
99	98.34	98.67	0.66	0.4356
99	97.72	98.36	1.28	1.6384
99	97.31	98.155	1.69	2.8561
99	96.83	97.915	2.17	4.7089
99	96.27	97.635	2.73	7.4529
98	95.9	96.95	2.1	4.41
98	95.78	96.89	2.22	4.9284
98	96.02	97.01	1.98	3.9204
98	95.78	96.89	2.22	4.9284
98	95.46	96.73	2.54	6.4516
98	95.29	96.645	2.71	7.3441
98	95.29	96.645	2.71	7.3441
98	94.44	96.22	3.56	12.6736
99	94.81	96.905	4.19	17.5561
99	94.67	96.835	4.33	18.7489
99	94.78	96.89	4.22	17.8084
99	96.8	97.9	2.2	4.84
99	97.97	98.485	1.03	1.0609
99	98.48	98.74	0.52	0.2704
99	98.51	98.755	0.49	0.2401
99	98.51	98.755	0.49	0.2401
99	98.51	98.755	0.49	0.2401
99	98.51	98.755	0.49	0.2401
99	97.25	98.125	1.75	3.0625
99	92.45	95.725	6.55	42.9025
99	92.21	95.605	6.79	46.1041
99	91.25	95.125	7.75	60.0625
99	90.63	94.815	8.37	70.0569
100	90.44	95.22	9.56	91.3936
100	92.46	96.23	7.54	56.8516
100	94.43	97.215	5.57	31.0249
100	94.43	97.215	5.57	31.0249
100	92.72	96.36	7.28	52.9984
100	90.91	95.455	9.09	82.6281
100	94.54	97.27	5.46	29.8116
100	96	98	4	16
100	96.44	98.22	3.56	12.6736
100	96.79	98.395	3.21	10.3041
100	97	98.5	3	9
100	97.34	98.67	2.66	7.0756
100	97.66	98.83	2.34	5.4756
100	97.73	98.865	2.27	5.1529
100	97.79	98.895	2.21	4.8841
100	97.79	98.895	2.21	4.8841
100	97.82	98.91	2.18	4.7524
100	97.73	98.865	2.27	5.1529
100	97.73	98.865	2.27	5.1529
100	97.61	98.805	2.39	5.7121
100	97.16	98.58	2.84	8.0656
100	82.41	91.205	17.59	309.408
100	92.72	96.36	7.28	52.9984
100	94.3	97.15	5.7	32.49
100	95.41	97.705	4.59	21.0681
100	95.82	97.91	4.18	17.4724
100	96.06	98.03	3.94	15.5236
100	96.18	98.09	3.82	14.5924
100	96.18	98.09	3.82	14.5924
100	96.18	98.09	3.82	14.5924
100	95.94	97.97	4.06	16.4836
100	94.37	97.185	5.63	31.6969
100	93.15	96.575	6.85	46.9225
100	93.07	96.535	6.93	48.0249
100	93.07	96.535	6.93	48.0249
100	93.36	96.68	6.64	44.0896
100	95.1	97.55	4.9	24.01
100	96.97	98.485	3.03	9.1809
100	97.53	98.765	2.47	6.1009
100	97.88	98.94	2.12	4.4944
100	98.23	99.115	1.77	3.1329
100	98.48	99.24	1.52	2.3104
100	98.83	99.415	1.17	1.3689
100	98.98	99.49	1.02	1.0404
100	99.07	99.535	0.93	0.8649
100	99.07	99.535	0.93	0.8649
100	99.07	99.535	0.93	0.8649
100	99.12	99.56	0.88	0.7744
100	99.3	99.65	0.7	0.49
100	99.12	99.56	0.88	0.7744
100	98.94	99.47	1.06	1.1236
100	98.85	99.425	1.15	1.3225
100	98.74	99.37	1.26	1.5876
100	97.08	98.54	2.92	8.5264
100	95.38	97.69	4.62	21.3444
100	94.22	97.11	5.78	33.4084
100	95.74	97.87	4.26	18.1476
100	97.29	98.645	2.71	7.3441
100	98	99	2	4
100	98.75	99.375	1.25	1.5625
100	99.23	99.615	0.77	0.5929
100	99.57	99.785	0.43	0.1849
100	99.57	99.785	0.43	0.1849
100	99.57	99.785	0.43	0.1849
100	99.57	99.785	0.43	0.1849
100	99.03	99.515	0.97	0.9409
100	98.17	99.085	1.83	3.3489
100	96.78	98.39	3.22	10.3684
100	95.01	97.505	4.99	24.9001
100	92.46	96.23	7.54	56.8516
100	91.17	95.585	8.83	77.9689
100	90.14	95.07	9.86	97.2196
100	84.24	92.12	15.76	248.378
100	88.58	94.29	11.42	130.416
100	90.64	95.32	9.36	87.6096
100	94.71	97.355	5.29	27.9841
100	93.08	96.54	6.92	47.8864
100	90.38	95.19	9.62	92.5444
100	85.69	92.845	14.31	204.776
100	87.32	93.66	12.68	160.782
100	89.43	94.715	10.57	111.725
100	92.49	96.245	7.51	56.4001
100	95.38	97.69	4.62	21.3444
100	95.38	97.69	4.62	21.3444
100	95.38	97.69	4.62	21.3444
100	94.48	97.24	5.52	30.4704
100	94.86	97.43	5.14	26.4196
100	94.86	97.43	5.14	26.4196
100	94.13	97.065	5.87	34.4569
100	93.11	96.555	6.89	47.4721
100	93.11	96.555	6.89	47.4721
100	91.69	95.845	8.31	69.0561
100	87.66	93.83	12.34	152.276
100	85.64	92.82	14.36	206.21
100	95	97.5	5	25
100	96.24	98.12	3.76	14.1376
100	96.51	98.255	3.49	12.1801
100	97.09	98.545	2.91	8.4681
100	98.02	99.01	1.98	3.9204
100	97.88	98.94	2.12	4.4944
100	97.88	98.94	2.12	4.4944
100	97.88	98.94	2.12	4.4944
100	98.35	99.175	1.65	2.7225
100	98.51	99.255	1.49	2.2201
100	98.61	99.305	1.39	1.9321
100	98.72	99.36	1.28	1.6384
100	98.86	99.43	1.14	1.2996
100	99.22	99.61	0.78	0.6084
100	99.56	99.78	0.44	0.1936
100	99.79	99.895	0.21	0.0441
100	99.93	99.965	0.07	0.0049
100	99.93	99.965	0.07	0.0049
100	99.93	99.965	0.07	0.0049
100	99.93	99.965	0.07	0.0049
100	99.87	99.935	0.13	0.0169
100	98.96	99.48	1.04	1.0816
100	93.67	96.835	6.33	40.0689
100	88.17	94.085	11.83	139.949
100	88.79	94.395	11.21	125.664
100	87.41	93.705	12.59	158.508
100	91.38	95.69	8.62	74.3044
100	92	96	8	64
99	92	95.5	7	49
99	92	95.5	7	49
98	89.43	93.715	8.57	73.4449
97	85.59	91.295	11.41	130.188
96	89.16	92.58	6.84	46.7856
97	92.12	94.56	4.88	23.8144
97	93.69	95.345	3.31	10.9561
98	94.77	96.385	3.23	10.4329
98	94.77	96.385	3.23	10.4329
98	94.77	96.385	3.23	10.4329
98	94.77	96.385	3.23	10.4329
98	94.11	96.055	3.89	15.1321
98	91.45	94.725	6.55	42.9025
98	88.88	93.44	9.12	83.1744
98	85.28	91.64	12.72	161.798
97	86.01	91.505	10.99	120.78
97	88.62	92.81	8.38	70.2244
97	91.59	94.295	5.41	29.2681
97	91.59	94.295	5.41	29.2681
97	91.53	94.265	5.47	29.9209
97	90.88	93.94	6.12	37.4544
97	89.23	93.115	7.77	60.3729
97	87.51	92.255	9.49	90.0601
97	90.35	93.675	6.65	44.2225
94	95.91	94.955	-1.91	3.6481
93	95.91	94.455	-2.91	8.4681
92	95.91	93.955	-3.91	15.2881
92	95.24	93.62	-3.24	10.4976
90	94.37	92.185	-4.37	19.0969
90	94.14	92.07	-4.14	17.1396
90	94.1	92.05	-4.1	16.81
90	94.1	92.05	-4.1	16.81
90	94.59	92.295	-4.59	21.0681
91	95.26	93.13	-4.26	18.1476
91	95.93	93.465	-4.93	24.3049
92	96.4	94.2	-4.4	19.36
93	96.4	94.7	-3.4	11.56
93	96.44	94.72	-3.44	11.8336
93	96.48	94.74	-3.48	12.1104
93	96.4	94.7	-3.4	11.56
93	96.37	94.685	-3.37	11.3569
93	96.25	94.625	-3.25	10.5625
93	96.14	94.57	-3.14	9.8596
93	95.76	94.38	-2.76	7.6176
93	94.88	93.94	-1.88	3.5344
93	93.11	93.055	-0.11	0.0121
93	91.3	92.15	1.7	2.89
92	90.48	91.24	1.52	2.3104
92	89.91	90.955	2.09	4.3681
90	89.37	89.685	0.63	0.3969
90	89.5	89.75	0.5	0.25
89	90.41	89.705	-1.41	1.9881
90	92.02	91.01	-2.02	4.0804
91	94	92.5	-3	9
92	94.86	93.43	-2.86	8.1796
93	96.11	94.555	-3.11	9.6721
93	96.11	94.555	-3.11	9.6721
93	96.24	94.62	-3.24	10.4976
93	96.24	94.62	-3.24	10.4976
94	96.67	95.335	-2.67	7.1289
94	97.44	95.72	-3.44	11.8336
94	97.36	95.68	-3.36	11.2896
94	97.36	95.68	-3.36	11.2896
94	97.36	95.68	-3.36	11.2896
95	97.14	96.07	-2.14	4.5796
95	95.48	95.24	-0.48	0.2304
95	93.17	94.085	1.83	3.3489
95	92.4	93.7	2.6	6.76
95	92.86	93.93	2.14	4.5796
95	94.35	94.675	0.65	0.4225
95	96.34	95.67	-1.34	1.7956
95	96.34	95.67	-1.34	1.7956
95	96.34	95.67	-1.34	1.7956
95	96.34	95.67	-1.34	1.7956
95	95.83	95.415	-0.83	0.6889
95	94.92	94.96	0.08	0.0064
95	92.4	93.7	2.6	6.76
95	89.67	92.335	5.33	28.4089
95	89.67	92.335	5.33	28.4089
95	90.38	92.69	4.62	21.3444
95	92.27	93.635	2.73	7.4529
95	94.75	94.875	0.25	0.0625
95	95.33	95.165	-0.33	0.1089
96	96.02	96.01	-0.02	0.0004
96	96.37	96.185	-0.37	0.1369
96	96.8	96.4	-0.8	0.64
96	97.37	96.685	-1.37	1.8769
96	97.83	96.915	-1.83	3.3489
96	97.83	96.915	-1.83	3.3489
96	97.83	96.915	-1.83	3.3489
96	97.69	96.845	-1.69	2.8561
95	97.35	96.175	-2.35	5.5225
95	97.2	96.1	-2.2	4.84
95	97.07	96.035	-2.07	4.2849
95	97.16	96.08	-2.16	4.6656
95	96.96	95.98	-1.96	3.8416
95	97.3	96.15	-2.3	5.29
95	97.65	96.325	-2.65	7.0225
95	97.65	96.325	-2.65	7.0225
95	97.65	96.325	-2.65	7.0225
95	97.47	96.235	-2.47	6.1009
96	96.91	96.455	-0.91	0.8281
96	96.63	96.315	-0.63	0.3969
96	96.24	96.12	-0.24	0.0576
96	95.96	95.98	0.04	0.0016
96	92.94	94.47	3.06	9.3636
97	90.38	93.69	6.62	43.8244
96	92.9	94.45	3.1	9.61
96	95.71	95.855	0.29	0.0841
96	95.71	95.855	0.29	0.0841
96	95.71	95.855	0.29	0.0841
96	95.85	95.925	0.15	0.0225
96	95.17	95.585	0.83	0.6889
96	94.55	95.275	1.45	2.1025
96	94.42	95.21	1.58	2.4964
96	94.28	95.14	1.72	2.9584
96	94.28	95.14	1.72	2.9584
94	94.46	94.23	-0.46	0.2116
93	94.46	93.73	-1.46	2.1316
93	94.24	93.62	-1.24	1.5376
93	94.19	93.595	-1.19	1.4161
92	94.19	93.095	-2.19	4.7961
92	93.75	92.875	-1.75	3.0625
92	93.08	92.54	-1.08	1.1664
93	92.19	92.595	0.81	0.6561
93	91.14	92.07	1.86	3.4596
93	90.4	91.7	2.6	6.76
94	89.61	91.805	4.39	19.2721
96	89.29	92.645	6.71	45.0241
97	88.47	92.735	8.53	72.7609
97	88.27	92.635	8.73	76.2129
97	87.79	92.395	9.21	84.8241
98	89.52	93.76	8.48	71.9104
97	94.77	95.885	2.23	4.9729
97	96.06	96.53	0.94	0.8836
97	96.48	96.74	0.52	0.2704
97	96.89	96.945	0.11	0.0121
97	97.2	97.1	-0.2	0.04
97	97.51	97.255	-0.51	0.2601
97	97.51	97.255	-0.51	0.2601
97	97.72	97.36	-0.72	0.5184
97	97.87	97.435	-0.87	0.7569
97	97.81	97.405	-0.81	0.6561
96	97.99	96.995	-1.99	3.9601
96	97.99	96.995	-1.99	3.9601
96	97.75	96.875	-1.75	3.0625
96	97.48	96.74	-1.48	2.1904
96	97.34	96.67	-1.34	1.7956
96	97.28	96.64	-1.28	1.6384
96	97.31	96.655	-1.31	1.7161
96	97.63	96.815	-1.63	2.6569
98	97.74	97.87	0.26	0.0676
97	98.17	97.585	-1.17	1.3689
97	98.36	97.68	-1.36	1.8496
97	98.36	97.68	-1.36	1.8496
97	98.36	97.68	-1.36	1.8496
97	98.36	97.68	-1.36	1.8496
97	98.31	97.655	-1.31	1.7161
97	98.23	97.615	-1.23	1.5129
98	97.78	97.89	0.22	0.0484
98	97.11	97.555	0.89	0.7921
98	96.77	97.385	1.23	1.5129
98	96.46	97.23	1.54	2.3716
98	96.43	97.215	1.57	2.4649
98	96.03	97.015	1.97	3.8809
97	95.68	96.34	1.32	1.7424
97	94.27	95.635	2.73	7.4529
97	95.46	96.23	1.54	2.3716
97	95.7	96.35	1.3	1.69
98	95.7	96.85	2.3	5.29
98	95.01	96.505	2.99	8.9401
98	94.5	96.25	3.5	12.25
98	94.06	96.03	3.94	15.5236
98	93.69	95.845	4.31	18.5761
98	93.36	95.68	4.64	21.5296
98	93.85	95.925	4.15	17.2225
98	94.31	96.155	3.69	13.6161
98	94.93	96.465	3.07	9.4249
98	95.49	96.745	2.51	6.3001
98	95.93	96.965	2.07	4.2849
98	96.32	97.16	1.68	2.8224
98	96.68	97.34	1.32	1.7424
98	96.93	97.465	1.07	1.1449
97	96.93	96.965	0.07	0.0049
97	96.93	96.965	0.07	0.0049
97	96.96	96.98	0.04	0.0016
97	97	97	0	0
96	97.2	96.6	-1.2	1.44
96	97.26	96.63	-1.26	1.5876
96	97.72	96.86	-1.72	2.9584
96	98.34	97.17	-2.34	5.4756
96	99.12	97.56	-3.12	9.7344
96	99.62	97.81	-3.62	13.1044
96	99.64	97.82	-3.64	13.2496
96	99.64	97.82	-3.64	13.2496
97	99.03	98.015	-2.03	4.1209
97	98.77	97.885	-1.77	3.1329
97	98.51	97.755	-1.51	2.2801
97	98.44	97.72	-1.44	2.0736
97	97.67	97.335	-0.67	0.4489
97	97.31	97.155	-0.31	0.0961
97	96.81	96.905	0.19	0.0361
97	96.68	96.84	0.32	0.1024
97	96.68	96.84	0.32	0.1024
97	96.96	96.98	0.04	0.0016
97	97.2	97.1	-0.2	0.04
97	97.3	97.15	-0.3	0.09
97	97.37	97.185	-0.37	0.1369
97	97.43	97.215	-0.43	0.1849
97	97.43	97.215	-0.43	0.1849
97	97.49	97.245	-0.49	0.2401
98	97.49	97.745	0.51	0.2601
98	97.49	97.745	0.51	0.2601
98	97.46	97.73	0.54	0.2916
98	97.26	97.63	0.74	0.5476
98	97.06	97.53	0.94	0.8836
98	97.03	97.515	0.97	0.9409
98	97.03	97.515	0.97	0.9409
98	96.87	97.435	1.13	1.2769
98	97.03	97.515	0.97	0.9409
98	97.2	97.6	0.8	0.64
98	97.2	97.6	0.8	0.64
98	97.43	97.715	0.57	0.3249
98	97.43	97.715	0.57	0.3249
98	97.29	97.645	0.71	0.5041
98	97.33	97.665	0.67	0.4489
98	97.39	97.695	0.61	0.3721
95	97.39	96.195	-2.39	5.7121
98	97.36	97.68	0.64	0.4096
98	97.39	97.695	0.61	0.3721
98	97.33	97.665	0.67	0.4489
98	97.33	97.665	0.67	0.4489
98	97.33	97.665	0.67	0.4489
98	97.3	97.65	0.7	0.49
99	94.61	96.805	4.39	19.2721
99	91.85	95.425	7.15	51.1225
98	97.45	97.725	0.55	0.3025
98	98.28	98.14	-0.28	0.0784
98	99.03	98.515	-1.03	1.0609
99	99.24	99.12	-0.24	0.0576
99	99.24	99.12	-0.24	0.0576
99	99.24	99.12	-0.24	0.0576
99	99.17	99.085	-0.17	0.0289
99	99.15	99.075	-0.15	0.0225
99	99.15	99.075	-0.15	0.0225
99	99.22	99.11	-0.22	0.0484
99	99.08	99.04	-0.08	0.0064
99	98.93	98.965	0.07	0.0049
99	98.8	98.9	0.2	0.04
99	98.52	98.76	0.48	0.2304
99	97.14	98.07	1.86	3.4596
99	96.1	97.55	2.9	8.41
99	95.94	97.47	3.06	9.3636
99	95.7	97.35	3.3	10.89
99	94.99	96.995	4.01	16.0801
99	95.09	97.045	3.91	15.2881
99	95.09	97.045	3.91	15.2881
99	96.09	97.545	2.91	8.4681
99	97.01	98.005	1.99	3.9601
100	97.92	98.96	2.08	4.3264
100	98	99	2	4
100	98.19	99.095	1.81	3.2761
100	98.19	99.095	1.81	3.2761
100	98.19	99.095	1.81	3.2761
99	98.19	98.595	0.81	0.6561
99	98.19	98.595	0.81	0.6561
99	97.99	98.495	1.01	1.0201
99	97.91	98.455	1.09	1.1881
99	97.91	98.455	1.09	1.1881
99	97.85	98.425	1.15	1.3225
99	97.72	98.36	1.28	1.6384
99	97.6	98.3	1.4	1.96
99	97.38	98.19	1.62	2.6244
99	95.18	97.09	3.82	14.5924
99	94.78	96.89	4.22	17.8084
99	94.85	96.925	4.15	17.2225
99	96.11	97.555	2.89	8.3521
99	97.11	98.055	1.89	3.5721
99	97.78	98.39	1.22	1.4884
99	97.85	98.425	1.15	1.3225
98	97.99	97.995	0.01	0.0001
98	98.08	98.04	-0.08	0.0064
98	98.08	98.04	-0.08	0.0064
97	97.83	97.415	-0.83	0.6889
97	97.64	97.32	-0.64	0.4096
97	97.52	97.26	-0.52	0.2704
96	97.36	96.68	-1.36	1.8496
96	97.36	96.68	-1.36	1.8496
96	97.15	96.575	-1.15	1.3225
96	96.74	96.37	-0.74	0.5476
96	96.53	96.265	-0.53	0.2809
96	95.71	95.855	0.29	0.0841
96	94.78	95.39	1.22	1.4884
96	93.81	94.905	2.19	4.7961
96	92.73	94.365	3.27	10.6929
96	91.65	93.825	4.35	18.9225
97	91.65	94.325	5.35	28.6225
97	92.77	94.885	4.23	17.8929
97	93.21	95.105	3.79	14.3641
97	94.24	95.62	2.76	7.6176
97	94.85	95.925	2.15	4.6225
96	94.85	95.425	1.15	1.3225
96	94.85	95.425	1.15	1.3225
96	94.04	95.02	1.96	3.8416
96	91.91	93.955	4.09	16.7281
96	89.13	92.565	6.87	47.1969
96	88.56	92.28	7.44	55.3536
96	88.76	92.38	7.24	52.4176
96	90.87	93.435	5.13	26.3169
96	91.95	93.975	4.05	16.4025
96	93.47	94.735	2.53	6.4009
96	95.1	95.55	0.9	0.81
96	97.03	96.515	-1.03	1.0609
94	98.19	96.095	-4.19	17.5561
94	98.46	96.23	-4.46	19.8916
93	98.46	95.73	-5.46	29.8116
93	98.46	95.73	-5.46	29.8116
93	98.46	95.73	-5.46	29.8116
93	97.71	95.355	-4.71	22.1841
93	95.38	94.19	-2.38	5.6644
93	92.83	92.915	0.17	0.0289
93	90.96	91.98	2.04	4.1616
93	90.74	91.87	2.26	5.1076
93	90.74	91.87	2.26	5.1076
93	92.11	92.555	0.89	0.7921
92	93.9	92.95	-1.9	3.61
92	95.63	93.815	-3.63	13.1769
91	96.05	93.525	-5.05	25.5025
91	96.13	93.565	-5.13	26.3169
90	96.13	93.065	-6.13	37.5769
90	96.13	93.065	-6.13	37.5769
90	95.6	92.8	-5.6	31.36
90	94.5	92.25	-4.5	20.25
91	93.41	92.205	-2.41	5.8081
91	92.59	91.795	-1.59	2.5281
91	92.54	91.77	-1.54	2.3716
91	92.49	91.745	-1.49	2.2201
91	92.28	91.64	-1.28	1.6384
91	92.39	91.695	-1.39	1.9321
91	92.39	91.695	-1.39	1.9321
90	92.39	91.195	-2.39	5.7121
90	92.39	91.195	-2.39	5.7121
90	92.28	91.14	-2.28	5.1984
90	91.44	90.72	-1.44	2.0736
90	91.39	90.695	-1.39	1.9321
90	90.93	90.465	-0.93	0.8649
90	90.41	90.205	-0.41	0.1681
91	89.74	90.37	1.26	1.5876
92	89.24	90.62	2.76	7.6176
93	88.86	90.93	4.14	17.1396
93	89.82	91.41	3.18	10.1124
93	90.7	91.85	2.3	5.29
93	91.63	92.315	1.37	1.8769
93	92.55	92.775	0.45	0.2025
92	92.96	92.48	-0.96	0.9216
92	93.21	92.605	-1.21	1.4641
91	93.56	92.28	-2.56	6.5536
90	93.76	91.88	-3.76	14.1376
89	93.76	91.38	-4.76	22.6576
89	93.76	91.38	-4.76	22.6576
89	93.76	91.38	-4.76	22.6576
89	93.31	91.155	-4.31	18.5761
90	92.9	91.45	-2.9	8.41
92	92.2	92.1	-0.2	0.04
92	90.74	91.37	1.26	1.5876
93	89.53	91.265	3.47	12.0409
93	88.7	90.85	4.3	18.49
93	88.7	90.85	4.3	18.49
93	90.39	91.695	2.61	6.8121
93	92.7	92.85	0.3	0.09
93	94.91	93.955	-1.91	3.6481
94	96.71	95.355	-2.71	7.3441
94	97.03	95.515	-3.03	9.1809
94	97.36	95.68	-3.36	11.2896
94	97.6	95.8	-3.6	12.96
94	97.96	95.98	-3.96	15.6816
94	97.99	95.995	-3.99	15.9201
93	97.99	95.495	-4.99	24.9001
93	98.36	95.68	-5.36	28.7296
94	98.62	96.31	-4.62	21.3444
95	98.62	96.81	-3.62	13.1044
96	98.84	97.42	-2.84	8.0656
97	98.87	97.935	-1.87	3.4969
97	98.87	97.935	-1.87	3.4969
97	98.87	97.935	-1.87	3.4969
96	98.14	97.07	-2.14	4.5796
96	97.98	96.99	-1.98	3.9204
96	97.73	96.865	-1.73	2.9929
96	97.61	96.805	-1.61	2.5921
96	97.73	96.865	-1.73	2.9929
96	97.84	96.92	-1.84	3.3856
96	98.09	97.045	-2.09	4.3681
96	98.2	97.1	-2.2	4.84
97	98.38	97.69	-1.38	1.9044
97	98.58	97.79	-1.58	2.4964
97	98.58	97.79	-1.58	2.4964
97	98.76	97.88	-1.76	3.0976
98	98.89	98.445	-0.89	0.7921
98	98.94	98.47	-0.94	0.8836
98	98.94	98.47	-0.94	0.8836
98	98.94	98.47	-0.94	0.8836
98	98.98	98.49	-0.98	0.9604
98	98.89	98.445	-0.89	0.7921
98	98.89	98.445	-0.89	0.7921
98	98.81	98.405	-0.81	0.6561
98	98.7	98.35	-0.7	0.49
98	98.56	98.28	-0.56	0.3136
98	98.26	98.13	-0.26	0.0676
98	97.8	97.9	0.2	0.04
98	97.14	97.57	0.86	0.7396
98	96.77	97.385	1.23	1.5129
98	96.54	97.27	1.46	2.1316
98	96.32	97.16	1.68	2.8224
99	96.02	97.51	2.98	8.8804
99	95.44	97.22	3.56	12.6736
99	94.01	96.505	4.99	24.9001
99	92.69	95.845	6.31	39.8161
99	92.89	95.945	6.11	37.3321
99	95.61	97.305	3.39	11.4921
99	97.45	98.225	1.55	2.4025
99	97.55	98.275	1.45	2.1025
98	97.55	97.775	0.45	0.2025
98	97.7	97.85	0.3	0.09
98	97.67	97.835	0.33	0.1089
98	97.55	97.775	0.45	0.2025
98	97.78	97.89	0.22	0.0484
98	97.95	97.975	0.05	0.0025
98	98.13	98.065	-0.13	0.0169
98	98.23	98.115	-0.23	0.0529
98	98.38	98.19	-0.38	0.1444
98	98.57	98.285	-0.57	0.3249
98	98.71	98.355	-0.71	0.5041
98	98.91	98.455	-0.91	0.8281
98	98.71	98.355	-0.71	0.5041
98	98.71	98.355	-0.71	0.5041
98	98.71	98.355	-0.71	0.5041
98	98.52	98.26	-0.52	0.2704
98	97.93	97.965	0.07	0.0049
99	97.84	98.42	1.16	1.3456
99	97.86	98.43	1.14	1.2996
99	97.86	98.43	1.14	1.2996
99	98.1	98.55	0.9	0.81
99	98.57	98.785	0.43	0.1849
99	98.57	98.785	0.43	0.1849
99	98.57	98.785	0.43	0.1849
99	98.57	98.785	0.43	0.1849
99	98.47	98.735	0.53	0.2809
99	98.26	98.63	0.74	0.5476
99	98.07	98.535	0.93	0.8649
99	97.93	98.465	1.07	1.1449
98	97.79	97.895	0.21	0.0441
98	97.82	97.91	0.18	0.0324
98	97.82	97.91	0.18	0.0324
98	97.58	97.79	0.42	0.1764
98	97.31	97.655	0.69	0.4761
98	97.14	97.57	0.86	0.7396
98	96.2	97.1	1.8	3.24
99	96.34	97.67	2.66	7.0756
99	97.28	98.14	1.72	2.9584
99	98.3	98.65	0.7	0.49
99	98.44	98.72	0.56	0.3136
99	98.44	98.72	0.56	0.3136
99	98.44	98.72	0.56	0.3136
99	98.44	98.72	0.56	0.3136
99	98.44	98.72	0.56	0.3136
99	98.26	98.63	0.74	0.5476
98	98.07	98.035	-0.07	0.0049
98	97.87	97.935	0.13	0.0169
98	97.16	97.58	0.84	0.7056
98	95.5	96.75	2.5	6.25
98	94.66	96.33	3.34	11.1556
98	94.5	96.25	3.5	12.25
98	94.46	96.23	3.54	12.5316
98	94.66	96.33	3.34	11.1556
98	96.13	97.065	1.87	3.4969
98	96.13	97.065	1.87	3.4969
98	96.13	97.065	1.87	3.4969
98	96.91	97.455	1.09	1.1881
98	96.91	97.455	1.09	1.1881
98	96.98	97.49	1.02	1.0404
98	97.29	97.645	0.71	0.5041
98	97.33	97.665	0.67	0.4489
98	97.63	97.815	0.37	0.1369
98	97.41	97.705	0.59	0.3481
98	97.41	97.705	0.59	0.3481
98	97.2	97.6	0.8	0.64
98	96.74	97.37	1.26	1.5876
98	96.55	97.275	1.45	2.1025
97	95.92	96.46	1.08	1.1664
94	96.78	95.39	-2.78	7.7284
93	96.78	94.89	-3.78	14.2884
93	96.78	94.89	-3.78	14.2884
93	93.3	93.15	-0.3	0.09
94	84.42	89.21	9.58	91.7764
95	87.32	91.16	7.68	58.9824
94	90.64	92.32	3.36	11.2896
94	91.52	92.76	2.48	6.1504
93	92.04	92.52	0.96	0.9216
93	92.26	92.63	0.74	0.5476
93	92.88	92.94	0.12	0.0144
93	93.63	93.315	-0.63	0.3969
93	94.64	93.82	-1.64	2.6896
94	95.37	94.685	-1.37	1.8769
95	96.23	95.615	-1.23	1.5129
95	97.09	96.045	-2.09	4.3681
95	97.6	96.3	-2.6	6.76
95	98.06	96.53	-3.06	9.3636
95	98.4	96.7	-3.4	11.56
95	98.4	96.7	-3.4	11.56
95	98.4	96.7	-3.4	11.56
95	98.4	96.7	-3.4	11.56
95	98.38	96.69	-3.38	11.4244
95	98.24	96.62	-3.24	10.4976
95	97.91	96.455	-2.91	8.4681
95	97.26	96.13	-2.26	5.1076
95	96.8	95.9	-1.8	3.24
96	96.31	96.155	-0.31	0.0961
96	96.31	96.155	-0.31	0.0961
96	96.56	96.28	-0.56	0.3136
95	96.99	95.995	-1.99	3.9601
97	98.49	97.745	-1.49	2.2201
97	98.6	97.8	-1.6	2.56
96	98.8	97.4	-2.8	7.84
96	98.61	97.305	-2.61	6.8121
96	98.61	97.305	-2.61	6.8121
96	98.35	97.175	-2.35	5.5225
96	98.18	97.09	-2.18	4.7524
96	98.3	97.15	-2.3	5.29
96	97.95	96.975	-1.95	3.8025
96	97.58	96.79	-1.58	2.4964
96	97.58	96.79	-1.58	2.4964
96	97.58	96.79	-1.58	2.4964
96	97.55	96.775	-1.55	2.4025
96	97.34	96.67	-1.34	1.7956
96	97.22	96.61	-1.22	1.4884
97	97.36	97.18	-0.36	0.1296
97	97.36	97.18	-0.36	0.1296
97	97.36	97.18	-0.36	0.1296
97	97.36	97.18	-0.36	0.1296
97	97.45	97.225	-0.45	0.2025
97	97.58	97.29	-0.58	0.3364
97	97.9	97.45	-0.9	0.81
96	98.32	97.16	-2.32	5.3824
96	99.02	97.51	-3.02	9.1204
96	99.49	97.745	-3.49	12.1801
96	99.53	97.765	-3.53	12.4609
96	99.53	97.765	-3.53	12.4609
96	99.53	97.765	-3.53	12.4609
96	99.44	97.72	-3.44	11.8336
96	99.4	97.7	-3.4	11.56
96	99.01	97.505	-3.01	9.0601
96	98.65	97.325	-2.65	7.0225
96	98.29	97.145	-2.29	5.2441
96	97.91	96.955	-1.91	3.6481
96	97.63	96.815	-1.63	2.6569
96	97.33	96.665	-1.33	1.7689
97	96.84	96.92	0.16	0.0256
97	96.44	96.72	0.56	0.3136
97	96.2	96.6	0.8	0.64
97	96.09	96.545	0.91	0.8281
97	96.42	96.71	0.58	0.3364
98	97.37	97.685	0.63	0.3969
98	97.64	97.82	0.36	0.1296
98	97.64	97.82	0.36	0.1296
98	97.64	97.82	0.36	0.1296
98	97.64	97.82	0.36	0.1296
98	97.37	97.685	0.63	0.3969
97	97.37	97.185	-0.37	0.1369
97	97.67	97.335	-0.67	0.4489
97	98.08	97.54	-1.08	1.1664
97	98.08	97.54	-1.08	1.1664
97	98.08	97.54	-1.08	1.1664
97	97.87	97.435	-0.87	0.7569
97	98.43	97.715	-1.43	2.0449
97	98.11	97.555	-1.11	1.2321
97	97.6	97.3	-0.6	0.36
97	97.13	97.065	-0.13	0.0169
97	96.78	96.89	0.22	0.0484
97	97.19	97.095	-0.19	0.0361
97	97.33	97.165	-0.33	0.1089
97	97.6	97.3	-0.6	0.36
97	97.43	97.215	-0.43	0.1849
97	97.49	97.245	-0.49	0.2401
97	97.58	97.29	-0.58	0.3364
97	97.64	97.32	-0.64	0.4096
97	97.7	97.35	-0.7	0.49
97	97.82	97.41	-0.82	0.6724
97	97.82	97.41	-0.82	0.6724
97	97.64	97.32	-0.64	0.4096
97	97.64	97.32	-0.64	0.4096
98	97.83	97.915	0.17	0.0289
98	98.18	98.09	-0.18	0.0324
98	98.34	98.17	-0.34	0.1156
97	98.43	97.715	-1.43	2.0449
97	98.73	97.865	-1.73	2.9929
97	98.55	97.775	-1.55	2.4025
98	98.47	98.235	-0.47	0.2209
98	97.98	97.99	0.02	0.0004
98	97.25	97.625	0.75	0.5625
98	96.64	97.32	1.36	1.8496
98	96.18	97.09	1.82	3.3124
98	96.18	97.09	1.82	3.3124
98	96.4	97.2	1.6	2.56
98	96.62	97.31	1.38	1.9044
98	96.86	97.43	1.14	1.2996
98	97.04	97.52	0.96	0.9216
98	97.29	97.645	0.71	0.5041
98	97.62	97.81	0.38	0.1444
98	97.69	97.845	0.31	0.0961
97	97.92	97.46	-0.92	0.8464
97	98.15	97.575	-1.15	1.3225
97	98.15	97.575	-1.15	1.3225
97	98.15	97.575	-1.15	1.3225
97	98.31	97.655	-1.31	1.7161
97	98.36	97.68	-1.36	1.8496
97	98.25	97.625	-1.25	1.5625
97	98.28	97.64	-1.28	1.6384
97	98.19	97.595	-1.19	1.4161
97	98.04	97.52	-1.04	1.0816
97	98.12	97.56	-1.12	1.2544
97	98.35	97.675	-1.35	1.8225
97	98.39	97.695	-1.39	1.9321
97	98.39	97.695	-1.39	1.9321
97	98.48	97.74	-1.48	2.1904
97	98.62	97.81	-1.62	2.6244
97	98.85	97.925	-1.85	3.4225
97	99.01	98.005	-2.01	4.0401
97	99.16	98.08	-2.16	4.6656
97	99.14	98.07	-2.14	4.5796
97	99.14	98.07	-2.14	4.5796
97	98.99	97.995	-1.99	3.9601
97	98.99	97.995	-1.99	3.9601
97	98.95	97.975	-1.95	3.8025
98	98.52	98.26	-0.52	0.2704
98	97.57	97.785	0.43	0.1849
98	97.47	97.735	0.53	0.2809
98	97.44	97.72	0.56	0.3136
99	97.9	98.45	1.1	1.21
99	98.32	98.66	0.68	0.4624
99	98.78	98.89	0.22	0.0484
99	99.13	99.065	-0.13	0.0169
99	99.13	99.065	-0.13	0.0169
99	99.13	99.065	-0.13	0.0169
99	99.13	99.065	-0.13	0.0169
99	99.02	99.01	-0.02	0.0004
99	98.78	98.89	0.22	0.0484
99	98.43	98.715	0.57	0.3249
99	98.31	98.655	0.69	0.4761
99	97.97	98.485	1.03	1.0609
99	95.97	97.485	3.03	9.1809
99	93.58	96.29	5.42	29.3764
98	90.14	94.07	7.86	61.7796
98	88.18	93.09	9.82	96.4324
99	94.14	96.57	4.86	23.6196
99	95.15	97.075	3.85	14.8225
99	95.79	97.395	3.21	10.3041
99	96.2	97.6	2.8	7.84
98	96.56	97.28	1.44	2.0736
98	97.05	97.525	0.95	0.9025
98	97.51	97.755	0.49	0.2401
98	97.66	97.83	0.34	0.1156
98	97.79	97.895	0.21	0.0441
98	97.79	97.895	0.21	0.0441
98	97.82	97.91	0.18	0.0324
98	97.82	97.91	0.18	0.0324
98	97.61	97.805	0.39	0.1521
97	97.52	97.26	-0.52	0.2704
97	97.39	97.195	-0.39	0.1521
97	97.36	97.18	-0.36	0.1296
97	96.71	96.855	0.29	0.0841
97	94.9	95.95	2.1	4.41
97	92.78	94.89	4.22	17.8084
97	92.68	94.84	4.32	18.6624
97	92.68	94.84	4.32	18.6624
97	93.34	95.17	3.66	13.3956
97	95.29	96.145	1.71	2.9241
97	97.27	97.135	-0.27	0.0729
98	97.51	97.755	0.49	0.2401
98	97.61	97.805	0.39	0.1521
98	97.87	97.935	0.13	0.0169
98	97.93	97.965	0.07	0.0049
98	97.82	97.91	0.18	0.0324
98	97.99	97.995	0.01	0.0001
98	97.96	97.98	0.04	0.0016
98	98.09	98.045	-0.09	0.0081
98	98.09	98.045	-0.09	0.0081
98	98.09	98.045	-0.09	0.0081
98	97.96	97.98	0.04	0.0016
98	97.83	97.915	0.17	0.0289
98	97.65	97.825	0.35	0.1225
98	97.29	97.645	0.71	0.5041
98	97.1	97.55	0.9	0.81
98	97.1	97.55	0.9	0.81
99	97.17	98.085	1.83	3.3489
99	97.35	98.175	1.65	2.7225
98	97.63	97.815	0.37	0.1369
98	97.79	97.895	0.21	0.0441
98	97.79	97.895	0.21	0.0441
98	97.79	97.895	0.21	0.0441
98	97.79	97.895	0.21	0.0441
98	96.64	97.32	1.36	1.8496
98	94.46	96.23	3.54	12.5316
98	90.2	94.1	7.8	60.84
98	89.05	93.525	8.95	80.1025
98	88.93	93.465	9.07	82.2649
98	90.29	94.145	7.71	59.4441
98	94.75	96.375	3.25	10.5625
98	95.27	96.635	2.73	7.4529
98	95.27	96.635	2.73	7.4529
98	95.27	96.635	2.73	7.4529
98	95.27	96.635	2.73	7.4529
98	94.6	96.3	3.4	11.56
98	91.94	94.97	6.06	36.7236
98	89.14	93.57	8.86	78.4996
94	92.32	93.16	1.68	2.8224
93	93.46	93.23	-0.46	0.2116
93	94.32	93.66	-1.32	1.7424
93	94.09	93.545	-1.09	1.1881
93	94.4	93.7	-1.4	1.96
94	94.77	94.385	-0.77	0.5929
96	95.51	95.755	0.49	0.2401
97	96.5	96.75	0.5	0.25
97	97.02	97.01	-0.02	0.0004
97	97.38	97.19	-0.38	0.1444
97	97.41	97.205	-0.41	0.1681
97	97.78	97.39	-0.78	0.6084
97	98.08	97.54	-1.08	1.1664
97	98.35	97.675	-1.35	1.8225
97	98.41	97.705	-1.41	1.9881
97	98.41	97.705	-1.41	1.9881
97	98.41	97.705	-1.41	1.9881
97	98.41	97.705	-1.41	1.9881
97	98.3	97.65	-1.3	1.69
97	98.08	97.54	-1.08	1.1664
97	97.85	97.425	-0.85	0.7225
97	97.55	97.275	-0.55	0.3025
97	96.84	96.92	0.16	0.0256
97	95.27	96.135	1.73	2.9929
97	93.31	95.155	3.69	13.6161
97	92.34	94.67	4.66	21.7156
97	92.34	94.67	4.66	21.7156
97	97.65	97.325	-0.65	0.4225
97	98.9	97.95	-1.9	3.61
97	99.52	98.26	-2.52	6.3504
97	99.57	98.285	-2.57	6.6049
97	99.62	98.31	-2.62	6.8644
97	99.57	98.285	-2.57	6.6049
97	99.57	98.285	-2.57	6.6049
97	99.42	98.21	-2.42	5.8564
97	98.95	97.975	-1.95	3.8025
97	98.42	97.71	-1.42	2.0164
97	97.43	97.215	-0.43	0.1849
97	97.27	97.135	-0.27	0.0729
97	97.24	97.12	-0.24	0.0576
97	97.27	97.135	-0.27	0.0729
97	97.16	97.08	-0.16	0.0256
98	97.2	97.6	0.8	0.64
98	97.2	97.6	0.8	0.64
98	97.06	97.53	0.94	0.8836
98	96.83	97.415	1.17	1.3689
98	96.3	97.15	1.7	2.89
98	95.56	96.78	2.44	5.9536
98	94.77	96.385	3.23	10.4329
98	93.89	95.945	4.11	16.8921
98	93.61	95.805	4.39	19.2721
97	93.65	95.325	3.35	11.2225
97	94.21	95.605	2.79	7.7841
97	95.05	96.025	1.95	3.8025
96	95.55	95.775	0.45	0.2025
95	95.6	95.3	-0.6	0.36
94	96.09	95.045	-2.09	4.3681
92	96.63	94.315	-4.63	21.4369
91	96.95	93.975	-5.95	35.4025
89	96.95	92.975	-7.95	63.2025
88	97.34	92.67	-9.34	87.2356
88	97.56	92.78	-9.56	91.3936
88	97.56	92.78	-9.56	91.3936
89	97.56	93.28	-8.56	73.2736
89	97.06	93.03	-8.06	64.9636
91	97.1	94.05	-6.1	37.21
92	96.38	94.19	-4.38	19.1844
94	96.26	95.13	-2.26	5.1076
95	96.26	95.63	-1.26	1.5876
96	96.29	96.145	-0.29	0.0841
97	96.68	96.84	0.32	0.1024
97	97.09	97.045	-0.09	0.0081
97	97.13	97.065	-0.13	0.0169
97	97.2	97.1	-0.2	0.04
97	97.45	97.225	-0.45	0.2025
96	97.72	96.86	-1.72	2.9584
96	97.94	96.97	-1.94	3.7636
96	98.31	97.155	-2.31	5.3361
95	98.53	96.765	-3.53	12.4609
95	98.76	96.88	-3.76	14.1376
95	98.76	96.88	-3.76	14.1376
95	98.76	96.88	-3.76	14.1376
95	98.76	96.88	-3.76	14.1376
95	98.08	96.54	-3.08	9.4864
95	96.58	95.79	-1.58	2.4964
95	94.58	94.79	0.42	0.1764
95	92.47	93.735	2.53	6.4009
95	91.2	93.1	3.8	14.44
95	91.25	93.125	3.75	14.0625
95	91.25	93.125	3.75	14.0625
94	92.41	93.205	1.59	2.5281
93	93.93	93.465	-0.93	0.8649
91	95.59	93.295	-4.59	21.0681
91	96.87	93.935	-5.87	34.4569
89	97.7	93.35	-8.7	75.69
88	98.1	93.05	-10.1	102.01
88	97.78	92.89	-9.78	95.6484
89	97.59	93.295	-8.59	73.7881
89	96.75	92.875	-7.75	60.0625
91	95.83	93.415	-4.83	23.3289
93	95.83	94.415	-2.83	8.0089
94	95.68	94.84	-1.68	2.8224
96	96.08	96.04	-0.08	0.0064
96	96.02	96.01	-0.02	0.0004
97	96.72	96.86	0.28	0.0784
98	96.72	97.36	1.28	1.6384
98	96.72	97.36	1.28	1.6384
98	94.76	96.38	3.24	10.4976
98	93.12	95.56	4.88	23.8144
98	92.96	95.48	5.04	25.4016
98	92.99	95.495	5.01	25.1001
98	95.61	96.805	2.39	5.7121
98	97.72	97.86	0.28	0.0784
98	97.88	97.94	0.12	0.0144
98	97.99	97.995	0.01	0.0001
98	97.99	97.995	0.01	0.0001
98	97.99	97.995	0.01	0.0001
98	97.85	97.925	0.15	0.0225
98	97.85	97.925	0.15	0.0225
98	97.93	97.965	0.07	0.0049
98	98.21	98.105	-0.21	0.0441
98	99.08	98.54	-1.08	1.1664
98	99.59	98.795	-1.59	2.5281
98	99.86	98.93	-1.86	3.4596
98	99.95	98.975	-1.95	3.8025
98	100	99	-2	4
98	100	99	-2	4
98	100	99	-2	4
98	100	99	-2	4
98	99.99	98.995	-1.99	3.9601
98	99.97	98.985	-1.97	3.8809
98	99.93	98.965	-1.93	3.7249
98	99.93	98.965	-1.93	3.7249
98	99.87	98.935	-1.87	3.4969
98	99.86	98.93	-1.86	3.4596
98	99.87	98.935	-1.87	3.4969
98	99.78	98.89	-1.78	3.1684
98	99.78	98.89	-1.78	3.1684
98	99.61	98.805	-1.61	2.5921
98	99.51	98.755	-1.51	2.2801
98	98.87	98.435	-0.87	0.7569
98	97.84	97.92	0.16	0.0256
98	97.84	97.92	0.16	0.0256
98	97.74	97.87	0.26	0.0676
98	97.87	97.935	0.13	0.0169
98	97.87	97.935	0.13	0.0169
98	97.87	97.935	0.13	0.0169
98	97.68	97.84	0.32	0.1024
98	97.35	97.675	0.65	0.4225
98	96.2	97.1	1.8	3.24
98	95.01	96.505	2.99	8.9401
98	93.84	95.92	4.16	17.3056
98	92.86	95.43	5.14	26.4196
97	92.91	94.955	4.09	16.7281
97	94.29	95.645	2.71	7.3441
97	95.84	96.42	1.16	1.3456
98	97.29	97.645	0.71	0.5041
98	98.82	98.41	-0.82	0.6724
98	98.99	98.495	-0.99	0.9801
98	98.99	98.495	-0.99	0.9801
98	98.99	98.495	-0.99	0.9801
98	98.92	98.46	-0.92	0.8464
98	98.88	98.44	-0.88	0.7744
98	98.88	98.44	-0.88	0.7744
98	98.66	98.33	-0.66	0.4356
98	98.46	98.23	-0.46	0.2116
98	98.33	98.165	-0.33	0.1089
98	98.21	98.105	-0.21	0.0441
98	98.1	98.05	-0.1	0.01
98	98.01	98.005	-0.01	0.0001
98	98.01	98.005	-0.01	0.0001
98	97.85	97.925	0.15	0.0225
98	97.59	97.795	0.41	0.1681
97	97.24	97.12	-0.24	0.0576
97	96.29	96.645	0.71	0.5041
97	96.1	96.55	0.9	0.81
98	95.94	96.97	2.06	4.2436
98	96.97	97.485	1.03	1.0609
98	97.16	97.58	0.84	0.7056
98	97.16	97.58	0.84	0.7056
98	97.72	97.86	0.28	0.0784
98	98.17	98.085	-0.17	0.0289
98	98.17	98.085	-0.17	0.0289
98	98.17	98.085	-0.17	0.0289
98	98.31	98.155	-0.31	0.0961
98	98.31	98.155	-0.31	0.0961
98	98.12	98.06	-0.12	0.0144
98	97.96	97.98	0.04	0.0016
98	97.85	97.925	0.15	0.0225
98	97.73	97.865	0.27	0.0729
98	97.73	97.865	0.27	0.0729
98	97.85	97.925	0.15	0.0225
98	98.06	98.03	-0.06	0.0036
98	98.38	98.19	-0.38	0.1444
98	98.62	98.31	-0.62	0.3844
98	98.62	98.31	-0.62	0.3844
98	98.62	98.31	-0.62	0.3844
98	98.62	98.31	-0.62	0.3844
98	98.62	98.31	-0.62	0.3844
98	98.2	98.1	-0.2	0.04
97	97.82	97.41	-0.82	0.6724
97	97.82	97.41	-0.82	0.6724
97	98.07	97.535	-1.07	1.1449
97	98.04	97.52	-1.04	1.0816
97	97.56	97.28	-0.56	0.3136
97	97.56	97.28	-0.56	0.3136
97	95.86	96.43	1.14	1.2996
97	92.73	94.865	4.27	18.2329
97	87.13	92.065	9.87	97.4169
96	84.65	90.325	11.35	128.822
96	86.61	91.305	9.39	88.1721
96	88.93	92.465	7.07	49.9849
96	93.04	94.52	2.96	8.7616
95	96.27	95.635	-1.27	1.6129
94	96.72	95.36	-2.72	7.3984
94	96.79	95.395	-2.79	7.7841
94	96.79	95.395	-2.79	7.7841
93	96.15	94.575	-3.15	9.9225
92	95.66	93.83	-3.66	13.3956
92	94	93	-2	4
91	94	92.5	-3	9
91	92.47	91.735	-1.47	2.1609
90	89.31	89.655	0.69	0.4761
90	89.26	89.63	0.74	0.5476
90	88.71	89.355	1.29	1.6641
90	88.49	89.245	1.51	2.2801
90	89.05	89.525	0.95	0.9025
91	91.55	91.275	-0.55	0.3025
93	93.53	93.265	-0.53	0.2809
94	96.05	95.025	-2.05	4.2025
95	97.23	96.115	-2.23	4.9729
96	97.74	96.87	-1.74	3.0276
96	97.74	96.87	-1.74	3.0276
96	97.74	96.87	-1.74	3.0276
96	95.39	95.695	0.61	0.3721
96	94.36	95.18	1.64	2.6896
96	94.31	95.155	1.69	2.8561
96	94.55	95.275	1.45	2.1025
96	94.89	95.445	1.11	1.2321
97	94.8	95.9	2.2	4.84
97	95.81	96.405	1.19	1.4161
97	96.06	96.53	0.94	0.8836
97	96.5	96.75	0.5	0.25
97	96.92	96.96	0.08	0.0064
97	97.38	97.19	-0.38	0.1444
97	97.83	97.415	-0.83	0.6889
97	98.06	97.53	-1.06	1.1236
97	98.26	97.63	-1.26	1.5876
97	98.03	97.515	-1.03	1.0609
97	98.09	97.545	-1.09	1.1881
97	98.34	97.67	-1.34	1.7956
97	98.55	97.775	-1.55	2.4025
97	98.39	97.695	-1.39	1.9321
97	98.19	97.595	-1.19	1.4161
97	98.4	97.7	-1.4	1.96
97	98.61	97.805	-1.61	2.5921
97	98.4	97.7	-1.4	1.96
96	97.97	96.985	-1.97	3.8809
96	97.97	96.985	-1.97	3.8809
96	96.26	96.13	-0.26	0.0676
97	89.28	93.14	7.72	59.5984
97	96.37	96.685	0.63	0.3969
97	97.45	97.225	-0.45	0.2025
97	97.92	97.46	-0.92	0.8464
97	98.41	97.705	-1.41	1.9881
97	98.85	97.925	-1.85	3.4225
97	99.21	98.105	-2.21	4.8841
97	99.28	98.14	-2.28	5.1984
97	99.32	98.16	-2.32	5.3824
97	99.32	98.16	-2.32	5.3824
97	99.32	98.16	-2.32	5.3824
97	99.32	98.16	-2.32	5.3824
97	99.32	98.16	-2.32	5.3824
97	99.16	98.08	-2.16	4.6656
97	98.96	97.98	-1.96	3.8416
97	98.67	97.835	-1.67	2.7889
97	97.92	97.46	-0.92	0.8464
97	96.64	96.82	0.36	0.1296
97	94.02	95.51	2.98	8.8804
97	91.23	94.115	5.77	33.2929
97	90.94	93.97	6.06	36.7236
97	91.35	94.175	5.65	31.9225
97	92.97	94.985	4.03	16.2409
97	95.24	96.12	1.76	3.0976
97	95.66	96.33	1.34	1.7956
97	96.28	96.64	0.72	0.5184
97	97.01	97.005	-0.01	0.0001
97	97.38	97.19	-0.38	0.1444
97	97.56	97.28	-0.56	0.3136
97	97.56	97.28	-0.56	0.3136
97	97.73	97.365	-0.73	0.5329
97	97.92	97.46	-0.92	0.8464
97	98.23	97.615	-1.23	1.5129
97	98.18	97.59	-1.18	1.3924
97	98.01	97.505	-1.01	1.0201
97	98.33	97.665	-1.33	1.7689
97	98.33	97.665	-1.33	1.7689
97	98.47	97.735	-1.47	2.1609
97	98.65	97.825	-1.65	2.7225
97	98.42	97.71	-1.42	2.0164
97	98.2	97.6	-1.2	1.44
97	98.14	97.57	-1.14	1.2996
97	98.11	97.555	-1.11	1.2321
97	97.84	97.42	-0.84	0.7056
97	97.81	97.405	-0.81	0.6561
98	97.64	97.82	0.36	0.1296
98	97.49	97.745	0.51	0.2601
98	97.43	97.715	0.57	0.3249
98	97.43	97.715	0.57	0.3249
98	97.4	97.7	0.6	0.36
98	97.46	97.73	0.54	0.2916
98	97.52	97.76	0.48	0.2304
98	97.52	97.76	0.48	0.2304
98	97.46	97.73	0.54	0.2916
97	97.29	97.145	-0.29	0.0841
97	96.86	96.93	0.14	0.0196
97	95.61	96.305	1.39	1.9321
97	95.11	96.055	1.89	3.5721
97	94.37	95.685	2.63	6.9169
97	94.73	95.865	2.27	5.1529
97	95.35	96.175	1.65	2.7225
97	95.59	96.295	1.41	1.9881
97	96.64	96.82	0.36	0.1296
97	97.62	97.31	-0.62	0.3844
97	97.73	97.365	-0.73	0.5329
97	97.73	97.365	-0.73	0.5329
97	97.76	97.38	-0.76	0.5776
97	97.76	97.38	-0.76	0.5776
97	97.79	97.395	-0.79	0.6241
96	97.63	96.815	-1.63	2.6569
96	97.63	96.815	-1.63	2.6569
96	97.63	96.815	-1.63	2.6569
96	97.79	96.895	-1.79	3.2041
96	97.82	96.91	-1.82	3.3124
97	97.85	97.425	-0.85	0.7225
97	97.85	97.425	-0.85	0.7225
97	97.93	97.465	-0.93	0.8649
97	97.88	97.44	-0.88	0.7744
97	97.79	97.395	-0.79	0.6241
97	97.7	97.35	-0.7	0.49
97	97.64	97.32	-0.64	0.4096
97	97.64	97.32	-0.64	0.4096
97	97.52	97.26	-0.52	0.2704
97	97.26	97.13	-0.26	0.0676
97	97.03	97.015	-0.03	0.0009
98	97.12	97.56	0.88	0.7744
98	97.53	97.765	0.47	0.2209
98	97.67	97.835	0.33	0.1089
98	97.67	97.835	0.33	0.1089
98	97.67	97.835	0.33	0.1089
98	97.67	97.835	0.33	0.1089
98	96.03	97.015	1.97	3.8809
97	94.02	95.51	2.98	8.8804
97	92.33	94.665	4.67	21.8089
97	90.53	93.765	6.47	41.8609
95	97.67	96.335	-2.67	7.1289
95	97.89	96.445	-2.89	8.3521
91	98.35	94.675	-7.35	54.0225
91	97.56	94.28	-6.56	43.0336
91	96.79	93.895	-5.79	33.5241
91	96.74	93.87	-5.74	32.9476
92	95.07	93.535	-3.07	9.4249
93	95.41	94.205	-2.41	5.8081
94	96.03	95.015	-2.03	4.1209
95	96.17	95.585	-1.17	1.3689
96	96.46	96.23	-0.46	0.2116
96	96.46	96.23	-0.46	0.2116
96	96.33	96.165	-0.33	0.1089
96	96.33	96.165	-0.33	0.1089
96	95.29	95.645	0.71	0.5041
96	94.53	95.265	1.47	2.1609
96	94.2	95.1	1.8	3.24
96	94.2	95.1	1.8	3.24
96	94.66	95.33	1.34	1.7956
96	95.42	95.71	0.58	0.3364
96	96.21	96.105	-0.21	0.0441
96	96.54	96.27	-0.54	0.2916
95	96.54	95.77	-1.54	2.3716
95	96.5	95.75	-1.5	2.25
95	96.5	95.75	-1.5	2.25
94	96.76	95.38	-2.76	7.6176
94	96.69	95.345	-2.69	7.2361
94	96.93	95.465	-2.93	8.5849
95	96.64	95.82	-1.64	2.6896
95	96.22	95.61	-1.22	1.4884
95	95.55	95.275	-0.55	0.3025
96	95.38	95.69	0.62	0.3844
96	95.38	95.69	0.62	0.3844
96	95.76	95.88	0.24	0.0576
95	97.04	96.02	-2.04	4.1616
95	97.73	96.365	-2.73	7.4529
95	97.92	96.46	-2.92	8.5264
95	97.92	96.46	-2.92	8.5264
95	98.3	96.65	-3.3	10.89
96	98.3	97.15	-2.3	5.29
96	98.1	97.05	-2.1	4.41
96	97.79	96.895	-1.79	3.2041
96	97.42	96.71	-1.42	2.0164
96	97.39	96.695	-1.39	1.9321
96	97.39	96.695	-1.39	1.9321
97	97.16	97.08	-0.16	0.0256
97	97.16	97.08	-0.16	0.0256
97	94.88	95.94	2.12	4.4944
97	92.89	94.945	4.11	16.8921
97	92.09	94.545	4.91	24.1081
97	91.55	94.275	5.45	29.7025
97	93.56	95.28	3.44	11.8336
97	95.17	96.085	1.83	3.3489
97	96.69	96.845	0.31	0.0961
96	97.35	96.675	-1.35	1.8225
96	97.73	96.865	-1.73	2.9929
95	98.25	96.625	-3.25	10.5625
96	98.25	97.125	-2.25	5.0625
95	98.51	96.755	-3.51	12.3201
94	99.13	96.565	-5.13	26.3169
94	99.15	96.575	-5.15	26.5225
93	99.15	96.075	-6.15	37.8225
93	99.29	96.145	-6.29	39.5641
92	99.27	95.635	-7.27	52.8529
92	99.17	95.585	-7.17	51.4089
92	99.1	95.55	-7.1	50.41
92	99.08	95.54	-7.08	50.1264
92	98	95	-6	36
94	96.27	95.135	-2.27	5.1529
95	96.6	95.8	-1.6	2.56
95	97.1	96.05	-2.1	4.41
96	97.1	96.55	-1.1	1.21
96	97.42	96.71	-1.42	2.0164
96	97.57	96.785	-1.57	2.4649
97	97.71	97.355	-0.71	0.5041
97	97.87	97.435	-0.87	0.7569
97	97.93	97.465	-0.93	0.8649
97	97.93	97.465	-0.93	0.8649
97	97.73	97.365	-0.73	0.5329
97	97.61	97.305	-0.61	0.3721
97	97.38	97.19	-0.38	0.1444
97	97	97	0	0
97	96.89	96.945	0.11	0.0121
97	96.89	96.945	0.11	0.0121
97	97.62	97.31	-0.62	0.3844
98	98.38	98.19	-0.38	0.1444
98	98.68	98.34	-0.68	0.4624
98	98.68	98.34	-0.68	0.4624
97	98.68	97.84	-1.68	2.8224
97	95.73	96.365	1.27	1.6129
97	93.17	95.085	3.83	14.6689
97	91.04	94.02	5.96	35.5216
97	89.88	93.44	7.12	50.6944
91	95.07	93.035	-4.07	16.5649
90	95.07	92.535	-5.07	25.7049
90	95.16	92.58	-5.16	26.6256
90	94.73	92.365	-4.73	22.3729
90	94.56	92.28	-4.56	20.7936
90	94.56	92.28	-4.56	20.7936
90	94.46	92.23	-4.46	19.8916
91	94.33	92.665	-3.33	11.0889
92	94.09	93.045	-2.09	4.3681
94	94.37	94.185	-0.37	0.1369
95	94.56	94.78	0.44	0.1936
95	94.82	94.91	0.18	0.0324
95	94.91	94.955	0.09	0.0081
95	96.79	95.895	-1.79	3.2041
95	97.28	96.14	-2.28	5.1984
95	97.51	96.255	-2.51	6.3001
95	97.51	96.255	-2.51	6.3001
95	97.51	96.255	-2.51	6.3001
95	97.38	96.19	-2.38	5.6644
96	97.1	96.55	-1.1	1.21
96	96.9	96.45	-0.9	0.81
96	96.73	96.365	-0.73	0.5329
96	96.66	96.33	-0.66	0.4356
96	96.73	96.365	-0.73	0.5329
96	96.66	96.33	-0.66	0.4356
97	99.32	98.16	-2.32	5.3824
97	99.7	98.35	-2.7	7.29
97	99.9	98.45	-2.9	8.41
97	99.97	98.485	-2.97	8.8209
97	99.99	98.495	-2.99	8.9401
97	99.99	98.495	-2.99	8.9401
97	99.85	98.425	-2.85	8.1225
97	99.15	98.075	-2.15	4.6225
97	98.24	97.62	-1.24	1.5376
96	97.28	96.64	-1.28	1.6384
96	96.35	96.175	-0.35	0.1225
96	95.77	95.885	0.23	0.0529
95	95.14	95.07	-0.14	0.0196
95	94.36	94.68	0.64	0.4096
94	93.54	93.77	0.46	0.2116
92	93.07	92.535	-1.07	1.1449
90	92.91	91.455	-2.91	8.4681
90	92.6	91.3	-2.6	6.76
88	92.49	90.245	-4.49	20.1601
85	91.64	88.32	-6.64	44.0896
84	90.39	87.195	-6.39	40.8321
83	90.61	86.805	-7.61	57.9121
83	89.34	86.17	-6.34	40.1956
83	89.34	86.17	-6.34	40.1956
83	91.01	87.005	-8.01	64.1601
85	93.26	89.13	-8.26	68.2276
86	93.26	89.63	-7.26	52.7076
88	93.15	90.575	-5.15	26.5225
93	93.56	93.28	-0.56	0.3136
94	94.42	94.21	-0.42	0.1764
94	95.21	94.605	-1.21	1.4641
94	96.36	95.18	-2.36	5.5696
94	96.36	95.18	-2.36	5.5696
94	96.36	95.18	-2.36	5.5696
95	96.36	95.68	-1.36	1.8496
95	96.1	95.55	-1.1	1.21
95	95.94	95.47	-0.94	0.8836
95	95.98	95.49	-0.98	0.9604
95	95.67	95.335	-0.67	0.4489
95	95.33	95.165	-0.33	0.1089
96	92.6	94.3	3.4	11.56
96	90.46	93.23	5.54	30.6916
96	89.98	92.99	6.02	36.2404
96	89.77	92.885	6.23	38.8129
96	94.04	95.02	1.96	3.8416
95	94.04	94.52	0.96	0.9216
93	94.04	93.52	-1.04	1.0816
93	93.15	93.075	-0.15	0.0225
92	92.84	92.42	-0.84	0.7056
92	92.16	92.08	-0.16	0.0256
92	91.68	91.84	0.32	0.1024
92	91.73	91.865	0.27	0.0729
92	92.41	92.205	-0.41	0.1681
92	93.38	92.69	-1.38	1.9044
93	94.15	93.575	-1.15	1.3225
93	95.19	94.095	-2.19	4.7961
94	94.89	94.445	-0.89	0.7921
94	95.7	94.85	-1.7	2.89
94	95.7	94.85	-1.7	2.89
94	95.7	94.85	-1.7	2.89
94	95.19	94.595	-1.19	1.4161
94	95.32	94.66	-1.32	1.7424
95	95.96	95.48	-0.96	0.9216
95	95.99	95.495	-0.99	0.9801
95	96.32	95.66	-1.32	1.7424
95	95.99	95.495	-0.99	0.9801
96	95.49	95.745	0.51	0.2601
96	95.12	95.56	0.88	0.7744
96	94.87	95.435	1.13	1.2769
96	94.78	95.39	1.22	1.4884
95	93.97	94.485	1.03	1.0609
95	92.61	93.805	2.39	5.7121
95	91.25	93.125	3.75	14.0625
95	90.46	92.73	4.54	20.6116
94	90.59	92.295	3.41	11.6281
94	94.65	94.325	-0.65	0.4225
93	96.58	94.79	-3.58	12.8164
91	96.58	93.79	-5.58	31.1364
90	94.61	92.305	-4.61	21.2521
90	94.61	92.305	-4.61	21.2521
91	94.76	92.88	-3.76	14.1376
92	96.65	94.325	-4.65	21.6225
92	97.65	94.825	-5.65	31.9225
93	98.13	95.565	-5.13	26.3169
94	98.29	96.145	-4.29	18.4041
94	98.29	96.145	-4.29	18.4041
94	98.29	96.145	-4.29	18.4041
94	98.13	96.065	-4.13	17.0569
94	98.13	96.065	-4.13	17.0569
95	98	96.5	-3	9
95	97.98	96.49	-2.98	8.8804
95	97.78	96.39	-2.78	7.7284
96	97.78	96.89	-1.78	3.1684
96	97.67	96.835	-1.67	2.7889
96	97.56	96.78	-1.56	2.4336
96	95.81	95.905	0.19	0.0361
96	94.98	95.49	1.02	1.0404
96	94.98	95.49	1.02	1.0404
97	97.55	97.275	-0.55	0.3025
98	97.9	97.95	0.1	0.01
98	97.76	97.88	0.24	0.0576
97	97.73	97.365	-0.73	0.5329
97	97.73	97.365	-0.73	0.5329
97	97.48	97.24	-0.48	0.2304
97	97.27	97.135	-0.27	0.0729
97	97.04	97.02	-0.04	0.0016
97	97.04	97.02	-0.04	0.0016
96	97.07	96.535	-1.07	1.1449
96	97.34	96.67	-1.34	1.7956
95	97.62	96.31	-2.62	6.8644
95	97.84	96.42	-2.84	8.0656
94	97.84	95.92	-3.84	14.7456
93	96.53	94.765	-3.53	12.4609
93	95.74	94.37	-2.74	7.5076
93	95.35	94.175	-2.35	5.5225
94	99.36	96.68	-5.36	28.7296
94	99.24	96.62	-5.24	27.4576
95	97.57	96.285	-2.57	6.6049
95	96.89	95.945	-1.89	3.5721
95	96.34	95.67	-1.34	1.7956
96	94.77	95.385	1.23	1.5129
96	95.6	95.8	0.4	0.16
96	96.16	96.08	-0.16	0.0256
96	96.58	96.29	-0.58	0.3364
96	96.98	96.49	-0.98	0.9604
95	96.06	95.53	-1.06	1.1236
95	95.72	95.36	-0.72	0.5184
95	95.25	95.125	-0.25	0.0625
95	95.25	95.125	-0.25	0.0625
95	95.67	95.335	-0.67	0.4489
95	96.54	95.77	-1.54	2.3716
95	97.75	96.375	-2.75	7.5625
95	97.94	96.47	-2.94	8.6436
95	97.67	96.335	-2.67	7.1289
95	96.96	95.98	-1.96	3.8416
95	95.99	95.495	-0.99	0.9801
95	95.03	95.015	-0.03	0.0009
95	94.1	94.55	0.9	0.81
95	93.21	94.105	1.79	3.2041
95	92.96	93.98	2.04	4.1616
95	92.81	93.905	2.19	4.7961
95	92.81	93.905	2.19	4.7961
95	93.4	94.2	1.6	2.56
95	94.69	94.845	0.31	0.0961
95	96.49	95.745	-1.49	2.2201
96	96.61	96.305	-0.61	0.3721
97	96.96	96.98	0.04	0.0016
97	97.26	97.13	-0.26	0.0676
97	97.64	97.32	-0.64	0.4096
97	97.64	97.32	-0.64	0.4096
98	97.64	97.82	0.36	0.1296
98	97.64	97.82	0.36	0.1296
98	97.57	97.785	0.43	0.1849
98	97.22	97.61	0.78	0.6084
98	96.32	97.16	1.68	2.8224
98	95.99	96.995	2.01	4.0401
98	95.87	96.935	2.13	4.5369
97	95.99	96.495	1.01	1.0201
97	96.06	96.53	0.94	0.8836
98	96.93	97.465	1.07	1.1449
98	96.68	97.34	1.32	1.7424
98	96.68	97.34	1.32	1.7424
97	96.85	96.925	0.15	0.0225
97	96.76	96.88	0.24	0.0576
97	96.9	96.95	0.1	0.01
97	96.65	96.825	0.35	0.1225
97	96.73	96.865	0.27	0.0729
97	96.51	96.755	0.49	0.2401
97	96.36	96.68	0.64	0.4096
97	96.78	96.89	0.22	0.0484
97	96.85	96.925	0.15	0.0225
98	97.05	97.525	0.95	0.9025
98	97.7	97.85	0.3	0.09
98	97.82	97.91	0.18	0.0324
98	98.08	98.04	-0.08	0.0064
98	98.32	98.16	-0.32	0.1024
98	98.63	98.315	-0.63	0.3969
97	98.63	97.815	-1.63	2.6569
97	98.28	97.64	-1.28	1.6384
97	96.39	96.695	0.61	0.3721
97	95.98	96.49	1.02	1.0404
97	96.06	96.53	0.94	0.8836
97	95.79	96.395	1.21	1.4641
97	95.59	96.295	1.41	1.9881
97	95.46	96.23	1.54	2.3716
97	93.5	95.25	3.5	12.25
97	91.69	94.345	5.31	28.1961
97	90.13	93.565	6.87	47.1969
97	88.91	92.955	8.09	65.4481
97	88.91	92.955	8.09	65.4481
97	90.77	93.885	6.23	38.8129
96	95	95.5	1	1
95	95	95	0	0
94	95	94.5	-1	1
92	93.45	92.725	-1.45	2.1025
92	91.67	91.835	0.33	0.1089
92	91.67	91.835	0.33	0.1089
92	91.83	91.915	0.17	0.0289
94	94.27	94.135	-0.27	0.0729
95	96.56	95.78	-1.56	2.4336
96	97.09	96.545	-1.09	1.1881
96	98.79	97.395	-2.79	7.7841
96	99.21	97.605	-3.21	10.3041
96	99.21	97.605	-3.21	10.3041
96	99.21	97.605	-3.21	10.3041
96	98.9	97.45	-2.9	8.41
96	98.21	97.105	-2.21	4.8841
96	96.94	96.47	-0.94	0.8836
96	87.07	91.535	8.93	79.7449
97	87.07	92.035	9.93	98.6049
97	89.63	93.315	7.37	54.3169
97	92.28	94.64	4.72	22.2784
97	93.84	95.42	3.16	9.9856
97	93.95	95.475	3.05	9.3025
97	94.17	95.585	2.83	8.0089
97	94.17	95.585	2.83	8.0089
97	94.03	95.515	2.97	8.8209
97	94.15	95.575	2.85	8.1225
97	95.13	96.065	1.87	3.4969
97	95.13	96.065	1.87	3.4969
97	95.34	96.17	1.66	2.7556
[truncated: 438,078+ more rows]
