# Supplementary material for: Skin-Interfaced Biosensors and Pilot Studies for Advanced Wireless Physiological Monitoring in Neonatal and Pediatric Intensive Care Units
Source: Nat Med. Author manuscript; Available in PMC 2020 Jun 25. (PMC7315772; doi:10.1038/s41591-020-0792-9)
Supplement: Chung_SourceData_ExtDataFig7 [file NIHMS1598235-supplement-Chung_SourceData_ExtDataFig7.xlsx]

## Sheet: Subject 1 (Fig. 5d, ED Fig. 7b)
Unit	mmHg				SBP A-line vs SBP PAT								SBP A-line vs SBP PTT
SBP A-line	SBP PAT	SBP PTT			SBP A-line	SBP PAT	Mean	Difference		Mean	-2.44447		SBP A-line	SBP PTT	Mean	Difference		Mean	-2.01279
83	87.36	85.74			83	87.36	85.18	-4.36		SD	2.3826		83	85.74	84.37	-2.74		SD	2.64943
83	87.42	85.89			83	87.42	85.21	-4.42		Limit of Agreement (+1.96SD)	2.22543		83	85.89	84.445	-2.89		Limit of Agreement (+1.96SD)	3.18009
84	87.46	86.02			84	87.46	85.73	-3.46		Limit of Agreement (-1.96SD)	-7.11437		84	86.02	85.01	-2.02		Limit of Agreement (-1.96SD)	-7.20566
84	87.46	86.11			84	87.46	85.73	-3.46					84	86.11	85.055	-2.11
85	87.44	86.17			85	87.44	86.22	-2.44					85	86.17	85.585	-1.17
86	87.39	86.2			86	87.39	86.695	-1.39					86	86.2	86.1	-0.2
87	87.33	86.19			87	87.33	87.165	-0.33					87	86.19	86.595	0.81
89	87.26	86.19			89	87.26	88.13	1.74					89	86.19	87.595	2.81
89	87.26	86.19			89	87.26	88.13	1.74					89	86.19	87.595	2.81
90	87.07	86.14			90	87.07	88.535	2.93					90	86.14	88.07	3.86
90	86.96	86.1			90	86.96	88.48	3.04					90	86.1	88.05	3.9
89	86.83	86.04			89	86.83	87.915	2.17					89	86.04	87.52	2.96
89	86.7	85.96			89	86.7	87.85	2.3					89	85.96	87.48	3.04
88	86.55	85.88			88	86.55	87.275	1.45					88	85.88	86.94	2.12
88	86.39	85.78			88	86.39	87.195	1.61					88	85.78	86.89	2.22
87	86.22	85.68			87	86.22	86.61	0.78					87	85.68	86.34	1.32
87	86.06	85.58			87	86.06	86.53	0.94					87	85.58	86.29	1.42
86	85.91	85.48			86	85.91	85.955	0.09					86	85.48	85.74	0.52
86	85.77	85.38			86	85.77	85.885	0.23					86	85.38	85.69	0.62
85	85.65	85.26			85	85.65	85.325	-0.65					85	85.26	85.13	-0.26
85	85.56	85.12			85	85.56	85.28	-0.56					85	85.12	85.06	-0.12
85	85.46	84.96			85	85.46	85.23	-0.46					85	84.96	84.98	0.04
85	85.38	84.79			85	85.38	85.19	-0.38					85	84.79	84.895	0.21
84	85.38	84.79			84	85.38	84.69	-1.38					84	84.79	84.395	-0.79
84	85.23	84.51			84	85.23	84.615	-1.23					84	84.51	84.255	-0.51
84	85.11	84.29			84	85.11	84.555	-1.11					84	84.29	84.145	-0.29
84	85.04	84.19			84	85.04	84.52	-1.04					84	84.19	84.095	-0.19
84	85.04	84.19			84	85.04	84.52	-1.04					84	84.19	84.095	-0.19
84	84.92	83.97			84	84.92	84.46	-0.92					84	83.97	83.985	0.03
84	84.92	83.97			84	84.92	84.46	-0.92					84	83.97	83.985	0.03
83	84.92	83.97			83	84.92	83.96	-1.92					83	83.97	83.485	-0.97
83	84.92	83.97			83	84.92	83.96	-1.92					83	83.97	83.485	-0.97
83	84.73	83.54			83	84.73	83.865	-1.73					83	83.54	83.27	-0.54
83	84.69	83.45			83	84.69	83.845	-1.69					83	83.45	83.225	-0.45
83	84.69	83.45			83	84.69	83.845	-1.69					83	83.45	83.225	-0.45
83	84.6	83.26			83	84.6	83.8	-1.6					83	83.26	83.13	-0.26
83	84.6	83.26			83	84.6	83.8	-1.6					83	83.26	83.13	-0.26
83	84.6	83.26			83	84.6	83.8	-1.6					83	83.26	83.13	-0.26
83	84.6	83.26			83	84.6	83.8	-1.6					83	83.26	83.13	-0.26
83	84.6	83.26			83	84.6	83.8	-1.6					83	83.26	83.13	-0.26
83	84.6	83.26			83	84.6	83.8	-1.6					83	83.26	83.13	-0.26
83	84.36	82.94			83	84.36	83.68	-1.36					83	82.94	82.97	0.06
83	84.33	82.95			83	84.33	83.665	-1.33					83	82.95	82.975	0.05
83	84.33	82.95			83	84.33	83.665	-1.33					83	82.95	82.975	0.05
83	84.28	83			83	84.28	83.64	-1.28					83	83	83	0
83	84.28	83			83	84.28	83.64	-1.28					83	83	83	0
83	84.28	83			83	84.28	83.64	-1.28					83	83	83	0
83	84.28	83			83	84.28	83.64	-1.28					83	83	83	0
83	84.24	83.18			83	84.24	83.62	-1.24					83	83.18	83.09	-0.18
83	84.24	83.18			83	84.24	83.62	-1.24					83	83.18	83.09	-0.18
84	84.24	83.32			84	84.24	84.12	-0.24					84	83.32	83.66	0.68
84	84.24	83.32			84	84.24	84.12	-0.24					84	83.32	83.66	0.68
84	84.24	83.32			84	84.24	84.12	-0.24					84	83.32	83.66	0.68
84	84.24	83.32			84	84.24	84.12	-0.24					84	83.32	83.66	0.68
84	84.2	83.6			84	84.2	84.1	-0.2					84	83.6	83.8	0.4
84	84.2	83.68			84	84.2	84.1	-0.2					84	83.68	83.84	0.32
84	84.2	83.76			84	84.2	84.1	-0.2					84	83.76	83.88	0.24
83	84.2	83.76			83	84.2	83.6	-1.2					83	83.76	83.38	-0.76
84	84.21	83.91			84	84.21	84.105	-0.21					84	83.91	83.955	0.09
84	84.21	83.91			84	84.21	84.105	-0.21					84	83.91	83.955	0.09
84	84.21	83.91			84	84.21	84.105	-0.21					84	83.91	83.955	0.09
84	84.21	83.91			84	84.21	84.105	-0.21					84	83.91	83.955	0.09
84	84.21	83.91			84	84.21	84.105	-0.21					84	83.91	83.955	0.09
84	84.21	83.91			84	84.21	84.105	-0.21					84	83.91	83.955	0.09
84	84.21	83.91			84	84.21	84.105	-0.21					84	83.91	83.955	0.09
84	84.18	84.09			84	84.18	84.09	-0.18					84	84.09	84.045	-0.09
84	84.18	84.09			84	84.18	84.09	-0.18					84	84.09	84.045	-0.09
83	84.18	84.09			83	84.18	83.59	-1.18					83	84.09	83.545	-1.09
83	84.18	84.09			83	84.18	83.59	-1.18					83	84.09	83.545	-1.09
83	84.18	84.09			83	84.18	83.59	-1.18					83	84.09	83.545	-1.09
83	84.18	84.09			83	84.18	83.59	-1.18					83	84.09	83.545	-1.09
83	84.18	84.09			83	84.18	83.59	-1.18					83	84.09	83.545	-1.09
83	84.18	84.09			83	84.18	83.59	-1.18					83	84.09	83.545	-1.09
83	84.18	84.09			83	84.18	83.59	-1.18					83	84.09	83.545	-1.09
83	84.18	84.09			83	84.18	83.59	-1.18					83	84.09	83.545	-1.09
83	84.18	84.09			83	84.18	83.59	-1.18					83	84.09	83.545	-1.09
83	84.18	84.09			83	84.18	83.59	-1.18					83	84.09	83.545	-1.09
83	84.18	84.09			83	84.18	83.59	-1.18					83	84.09	83.545	-1.09
83	84.18	84.09			83	84.18	83.59	-1.18					83	84.09	83.545	-1.09
83	84.18	84.09			83	84.18	83.59	-1.18					83	84.09	83.545	-1.09
83	84.18	84.09			83	84.18	83.59	-1.18					83	84.09	83.545	-1.09
83	84.18	84.09			83	84.18	83.59	-1.18					83	84.09	83.545	-1.09
83	84.18	84.09			83	84.18	83.59	-1.18					83	84.09	83.545	-1.09
83	84.45	84.34			83	84.45	83.725	-1.45					83	84.34	83.67	-1.34
83	84.45	84.34			83	84.45	83.725	-1.45					83	84.34	83.67	-1.34
83	84.45	84.34			83	84.45	83.725	-1.45					83	84.34	83.67	-1.34
83	84.45	84.34			83	84.45	83.725	-1.45					83	84.34	83.67	-1.34
83	84	84.45			83	84	83.5	-1					83	84.45	83.725	-1.45
83	84	84.45			83	84	83.5	-1					83	84.45	83.725	-1.45
84	84	84.45			84	84	84	0					84	84.45	84.225	-0.45
84	84	84.45			84	84	84	0					84	84.45	84.225	-0.45
84	84	84.45			84	84	84	0					84	84.45	84.225	-0.45
84	84	84.45			84	84	84	0					84	84.45	84.225	-0.45
84	84	84.45			84	84	84	0					84	84.45	84.225	-0.45
84	84	84.45			84	84	84	0					84	84.45	84.225	-0.45
84	84	84.45			84	84	84	0					84	84.45	84.225	-0.45
84	84	84.45			84	84	84	0					84	84.45	84.225	-0.45
84	84	84.45			84	84	84	0					84	84.45	84.225	-0.45
84	84	84.45			84	84	84	0					84	84.45	84.225	-0.45
84	84	84.45			84	84	84	0					84	84.45	84.225	-0.45
84	84	84.45			84	84	84	0					84	84.45	84.225	-0.45
84	84	84.45			84	84	84	0					84	84.45	84.225	-0.45
84	84	84.45			84	84	84	0					84	84.45	84.225	-0.45
84	84	84.45			84	84	84	0					84	84.45	84.225	-0.45
84	82.03	83.68			84	82.03	83.015	1.97					84	83.68	83.84	0.32
84	82.08	83.64			84	82.08	83.04	1.92					84	83.64	83.82	0.36
83	82.21	83.54			83	82.21	82.605	0.79					83	83.54	83.27	-0.54
83	82.21	83.54			83	82.21	82.605	0.79					83	83.54	83.27	-0.54
83	82.34	83.45			83	82.34	82.67	0.66					83	83.45	83.225	-0.45
83	82.34	83.45			83	82.34	82.67	0.66					83	83.45	83.225	-0.45
83	82.5	83.44			83	82.5	82.75	0.5					83	83.44	83.22	-0.44
83	82.58	83.46			83	82.58	82.79	0.42					83	83.46	83.23	-0.46
83	82.58	83.46			83	82.58	82.79	0.42					83	83.46	83.23	-0.46
83	82.58	83.46			83	82.58	82.79	0.42					83	83.46	83.23	-0.46
83	82.58	83.46			83	82.58	82.79	0.42					83	83.46	83.23	-0.46
83	82.87	83.61			83	82.87	82.935	0.13					83	83.61	83.305	-0.61
83	82.87	83.61			83	82.87	82.935	0.13					83	83.61	83.305	-0.61
83	82.87	83.61			83	82.87	82.935	0.13					83	83.61	83.305	-0.61
83	82.87	83.61			83	82.87	82.935	0.13					83	83.61	83.305	-0.61
83	82.9	83.52			83	82.9	82.95	0.1					83	83.52	83.26	-0.52
83	82.9	83.52			83	82.9	82.95	0.1					83	83.52	83.26	-0.52
83	82.84	83.45			83	82.84	82.92	0.16					83	83.45	83.225	-0.45
83	82.82	83.43			83	82.82	82.91	0.18					83	83.43	83.215	-0.43
83	82.8	83.42			83	82.8	82.9	0.2					83	83.42	83.21	-0.42
83	82.8	83.42			83	82.8	82.9	0.2					83	83.42	83.21	-0.42
83	82.8	83.42			83	82.8	82.9	0.2					83	83.42	83.21	-0.42
83	82.8	83.42			83	82.8	82.9	0.2					83	83.42	83.21	-0.42
83	82.8	83.42			83	82.8	82.9	0.2					83	83.42	83.21	-0.42
83	82.8	83.42			83	82.8	82.9	0.2					83	83.42	83.21	-0.42
83	82.8	83.42			83	82.8	82.9	0.2					83	83.42	83.21	-0.42
83	82.8	83.42			83	82.8	82.9	0.2					83	83.42	83.21	-0.42
83	82.79	83.26			83	82.79	82.895	0.21					83	83.26	83.13	-0.26
83	82.79	83.26			83	82.79	82.895	0.21					83	83.26	83.13	-0.26
83	82.79	83.26			83	82.79	82.895	0.21					83	83.26	83.13	-0.26
83	82.79	83.26			83	82.79	82.895	0.21					83	83.26	83.13	-0.26
83	82.79	83.26			83	82.79	82.895	0.21					83	83.26	83.13	-0.26
83	82.79	83.26			83	82.79	82.895	0.21					83	83.26	83.13	-0.26
83	82.79	83.26			83	82.79	82.895	0.21					83	83.26	83.13	-0.26
83	83.19	83.23			83	83.19	83.095	-0.19					83	83.23	83.115	-0.23
83	83.27	83.26			83	83.27	83.135	-0.27					83	83.26	83.13	-0.26
83	83.27	83.26			83	83.27	83.135	-0.27					83	83.26	83.13	-0.26
83	83.27	83.26			83	83.27	83.135	-0.27					83	83.26	83.13	-0.26
83	83.27	83.26			83	83.27	83.135	-0.27					83	83.26	83.13	-0.26
83	83.27	83.26			83	83.27	83.135	-0.27					83	83.26	83.13	-0.26
83	83.33	83.17			83	83.33	83.165	-0.33					83	83.17	83.085	-0.17
83	83.3	83.11			83	83.3	83.15	-0.3					83	83.11	83.055	-0.11
83	83.28	83.04			83	83.28	83.14	-0.28					83	83.04	83.02	-0.04
82	83.26	82.98			82	83.26	82.63	-1.26					82	82.98	82.49	-0.98
83	83.26	82.98			83	83.26	83.13	-0.26					83	82.98	82.99	0.02
82	83.26	82.98			82	83.26	82.63	-1.26					82	82.98	82.49	-0.98
82	83.26	82.98			82	83.26	82.63	-1.26					82	82.98	82.49	-0.98
82	83.26	82.98			82	83.26	82.63	-1.26					82	82.98	82.49	-0.98
82	83.26	82.98			82	83.26	82.63	-1.26					82	82.98	82.49	-0.98
82	83.26	82.98			82	83.26	82.63	-1.26					82	82.98	82.49	-0.98
82	83.31	82.77			82	83.31	82.655	-1.31					82	82.77	82.385	-0.77
82	83.31	82.77			82	83.31	82.655	-1.31					82	82.77	82.385	-0.77
83	83.31	82.77			83	83.31	83.155	-0.31					83	82.77	82.885	0.23
83	83.31	82.77			83	83.31	83.155	-0.31					83	82.77	82.885	0.23
83	83.31	82.63			83	83.31	83.155	-0.31					83	82.63	82.815	0.37
83	83.34	82.62			83	83.34	83.17	-0.34					83	82.62	82.81	0.38
83	83.34	82.62			83	83.34	83.17	-0.34					83	82.62	82.81	0.38
83	83.34	82.62			83	83.34	83.17	-0.34					83	82.62	82.81	0.38
83	83.43	82.72			83	83.43	83.215	-0.43					83	82.72	82.86	0.28
83	83.47	82.81			83	83.47	83.235	-0.47					83	82.81	82.905	0.19
83	83.47	82.81			83	83.47	83.235	-0.47					83	82.81	82.905	0.19
82	83.47	82.81			82	83.47	82.735	-1.47					82	82.81	82.405	-0.81
82	83.47	82.81			82	83.47	82.735	-1.47					82	82.81	82.405	-0.81
82	83.47	82.81			82	83.47	82.735	-1.47					82	82.81	82.405	-0.81
82	83.47	82.81			82	83.47	82.735	-1.47					82	82.81	82.405	-0.81
82	83.47	82.81			82	83.47	82.735	-1.47					82	82.81	82.405	-0.81
82	83.47	82.81			82	83.47	82.735	-1.47					82	82.81	82.405	-0.81
82	83.47	82.81			82	83.47	82.735	-1.47					82	82.81	82.405	-0.81
82	83.47	82.81			82	83.47	82.735	-1.47					82	82.81	82.405	-0.81
82	83.47	82.81			82	83.47	82.735	-1.47					82	82.81	82.405	-0.81
82	83.43	83.88			82	83.43	82.715	-1.43					82	83.88	82.94	-1.88
82	83.4	84.01			82	83.4	82.7	-1.4					82	84.01	83.005	-2.01
82	83.37	84.13			82	83.37	82.685	-1.37					82	84.13	83.065	-2.13
83	83.37	84.13			83	83.37	83.185	-0.37					83	84.13	83.565	-1.13
83	83.37	84.13			83	83.37	83.185	-0.37					83	84.13	83.565	-1.13
83	83.21	84.38			83	83.21	83.105	-0.21					83	84.38	83.69	-1.38
83	83.13	84.42			83	83.13	83.065	-0.13					83	84.42	83.71	-1.42
83	83.13	84.42			83	83.13	83.065	-0.13					83	84.42	83.71	-1.42
83	83.13	84.42			83	83.13	83.065	-0.13					83	84.42	83.71	-1.42
83	82.94	84.39			83	82.94	82.97	0.06					83	84.39	83.695	-1.39
83	82.89	84.35			83	82.89	82.945	0.11					83	84.35	83.675	-1.35
83	82.89	84.35			83	82.89	82.945	0.11					83	84.35	83.675	-1.35
83	82.79	84.26			83	82.79	82.895	0.21					83	84.26	83.63	-1.26
83	82.79	84.26			83	82.79	82.895	0.21					83	84.26	83.63	-1.26
83	82.79	84.26			83	82.79	82.895	0.21					83	84.26	83.63	-1.26
83	82.66	83.93			83	82.66	82.83	0.34					83	83.93	83.465	-0.93
83	82.66	83.93			83	82.66	82.83	0.34					83	83.93	83.465	-0.93
83	82.66	83.93			83	82.66	82.83	0.34					83	83.93	83.465	-0.93
83	82.42	83.57			83	82.42	82.71	0.58					83	83.57	83.285	-0.57
83	82.42	83.57			83	82.42	82.71	0.58					83	83.57	83.285	-0.57
82	82.42	83.57			82	82.42	82.21	-0.42					82	83.57	82.785	-1.57
82	82.42	83.57			82	82.42	82.21	-0.42					82	83.57	82.785	-1.57
82	82.42	83.57			82	82.42	82.21	-0.42					82	83.57	82.785	-1.57
82	82.42	83.57			82	82.42	82.21	-0.42					82	83.57	82.785	-1.57
82	82.42	83.57			82	82.42	82.21	-0.42					82	83.57	82.785	-1.57
82	82.03	82.61			82	82.03	82.015	-0.03					82	82.61	82.305	-0.61
82	82.03	82.61			82	82.03	82.015	-0.03					82	82.61	82.305	-0.61
82	82.03	82.61			82	82.03	82.015	-0.03					82	82.61	82.305	-0.61
82	82.03	82.61			82	82.03	82.015	-0.03					82	82.61	82.305	-0.61
82	82.01	82.48			82	82.01	82.005	-0.01					82	82.48	82.24	-0.48
82	82.01	82.48			82	82.01	82.005	-0.01					82	82.48	82.24	-0.48
82	81.97	82.47			82	81.97	81.985	0.03					82	82.47	82.235	-0.47
82	81.97	82.47			82	81.97	81.985	0.03					82	82.47	82.235	-0.47
82	81.97	82.47			82	81.97	81.985	0.03					82	82.47	82.235	-0.47
82	81.97	82.47			82	81.97	81.985	0.03					82	82.47	82.235	-0.47
82	81.97	82.47			82	81.97	81.985	0.03					82	82.47	82.235	-0.47
82	81.97	82.47			82	81.97	81.985	0.03					82	82.47	82.235	-0.47
82	81.97	82.47			82	81.97	81.985	0.03					82	82.47	82.235	-0.47
82	81.97	82.47			82	81.97	81.985	0.03					82	82.47	82.235	-0.47
82	81.97	82.47			82	81.97	81.985	0.03					82	82.47	82.235	-0.47
82	81.97	82.47			82	81.97	81.985	0.03					82	82.47	82.235	-0.47
82	81.97	82.47			82	81.97	81.985	0.03					82	82.47	82.235	-0.47
82	82.15	82.8			82	82.15	82.075	-0.15					82	82.8	82.4	-0.8
82	82.19	82.86			82	82.19	82.095	-0.19					82	82.86	82.43	-0.86
83	82.19	82.86			83	82.19	82.595	0.81					83	82.86	82.93	0.14
82	82.19	82.86			82	82.19	82.095	-0.19					82	82.86	82.43	-0.86
82	82.19	82.86			82	82.19	82.095	-0.19					82	82.86	82.43	-0.86
82	82.21	82.99			82	82.21	82.105	-0.21					82	82.99	82.495	-0.99
82	82.21	82.99			82	82.21	82.105	-0.21					82	82.99	82.495	-0.99
82	82.21	82.99			82	82.21	82.105	-0.21					82	82.99	82.495	-0.99
82	82.21	82.99			82	82.21	82.105	-0.21					82	82.99	82.495	-0.99
82	82.16	82.89			82	82.16	82.08	-0.16					82	82.89	82.445	-0.89
82	82.16	82.89			82	82.16	82.08	-0.16					82	82.89	82.445	-0.89
82	82.16	82.89			82	82.16	82.08	-0.16					82	82.89	82.445	-0.89
82	82.16	82.89			82	82.16	82.08	-0.16					82	82.89	82.445	-0.89
82	82.17	82.73			82	82.17	82.085	-0.17					82	82.73	82.365	-0.73
82	82.17	82.73			82	82.17	82.085	-0.17					82	82.73	82.365	-0.73
82	82.17	82.73			82	82.17	82.085	-0.17					82	82.73	82.365	-0.73
82	82.17	82.73			82	82.17	82.085	-0.17					82	82.73	82.365	-0.73
82	82.17	82.73			82	82.17	82.085	-0.17					82	82.73	82.365	-0.73
82	82.02	82.41			82	82.02	82.01	-0.02					82	82.41	82.205	-0.41
82	81.99	82.32			82	81.99	81.995	0.01					82	82.32	82.16	-0.32
82	81.99	82.32			82	81.99	81.995	0.01					82	82.32	82.16	-0.32
82	81.92	82.13			82	81.92	81.96	0.08					82	82.13	82.065	-0.13
82	81.92	82.13			82	81.92	81.96	0.08					82	82.13	82.065	-0.13
82	81.92	82.13			82	81.92	81.96	0.08					82	82.13	82.065	-0.13
82	81.92	82.13			82	81.92	81.96	0.08					82	82.13	82.065	-0.13
82	81.92	82.13			82	81.92	81.96	0.08					82	82.13	82.065	-0.13
82	81.91	81.67			82	81.91	81.955	0.09					82	81.67	81.835	0.33
82	81.91	81.67			82	81.91	81.955	0.09					82	81.67	81.835	0.33
82	81.91	81.67			82	81.91	81.955	0.09					82	81.67	81.835	0.33
82	81.99	81.49			82	81.99	81.995	0.01					82	81.49	81.745	0.51
82	81.99	81.49			82	81.99	81.995	0.01					82	81.49	81.745	0.51
82	81.99	81.49			82	81.99	81.995	0.01					82	81.49	81.745	0.51
82	81.99	81.49			82	81.99	81.995	0.01					82	81.49	81.745	0.51
82	81.99	81.49			82	81.99	81.995	0.01					82	81.49	81.745	0.51
82	81.99	81.49			82	81.99	81.995	0.01					82	81.49	81.745	0.51
82	81.99	81.49			82	81.99	81.995	0.01					82	81.49	81.745	0.51
82	81.99	81.49			82	81.99	81.995	0.01					82	81.49	81.745	0.51
82	81.99	81.49			82	81.99	81.995	0.01					82	81.49	81.745	0.51
82	81.99	81.49			82	81.99	81.995	0.01					82	81.49	81.745	0.51
82	82.17	81.29			82	82.17	82.085	-0.17					82	81.29	81.645	0.71
82	82.17	81.29			82	82.17	82.085	-0.17					82	81.29	81.645	0.71
82	82.19	81.29			82	82.19	82.095	-0.19					82	81.29	81.645	0.71
82	82.21	81.32			82	82.21	82.105	-0.21					82	81.32	81.66	0.68
82	82.25	81.34			82	82.25	82.125	-0.25					82	81.34	81.67	0.66
82	82.26	81.37			82	82.26	82.13	-0.26					82	81.37	81.685	0.63
82	82.26	81.37			82	82.26	82.13	-0.26					82	81.37	81.685	0.63
82	82.26	81.37			82	82.26	82.13	-0.26					82	81.37	81.685	0.63
82	82.26	81.37			82	82.26	82.13	-0.26					82	81.37	81.685	0.63
82	82.26	81.37			82	82.26	82.13	-0.26					82	81.37	81.685	0.63
82	82.26	81.37			82	82.26	82.13	-0.26					82	81.37	81.685	0.63
82	82.26	81.37			82	82.26	82.13	-0.26					82	81.37	81.685	0.63
82	82.26	81.37			82	82.26	82.13	-0.26					82	81.37	81.685	0.63
82	82.26	81.37			82	82.26	82.13	-0.26					82	81.37	81.685	0.63
82	82.26	81.37			82	82.26	82.13	-0.26					82	81.37	81.685	0.63
82	82.26	81.37			82	82.26	82.13	-0.26					82	81.37	81.685	0.63
82	82.26	81.37			82	82.26	82.13	-0.26					82	81.37	81.685	0.63
82	81.03	81.31			82	81.03	81.515	0.97					82	81.31	81.655	0.69
82	80.89	81.28			82	80.89	81.445	1.11					82	81.28	81.64	0.72
81	80.74	81.25			81	80.74	80.87	0.26					81	81.25	81.125	-0.25
81	80.6	81.22			81	80.6	80.8	0.4					81	81.22	81.11	-0.22
81	80.6	81.22			81	80.6	80.8	0.4					81	81.22	81.11	-0.22
81	80.6	81.22			81	80.6	80.8	0.4					81	81.22	81.11	-0.22
81	80.6	81.22			81	80.6	80.8	0.4					81	81.22	81.11	-0.22
81	80.6	81.22			81	80.6	80.8	0.4					81	81.22	81.11	-0.22
81	80.6	81.22			81	80.6	80.8	0.4					81	81.22	81.11	-0.22
81	79.8	80.98			81	79.8	80.4	1.2					81	80.98	80.99	0.02
81	79.8	80.98			81	79.8	80.4	1.2					81	80.98	80.99	0.02
81	79.8	80.98			81	79.8	80.4	1.2					81	80.98	80.99	0.02
81	79.78	81.01			81	79.78	80.39	1.22					81	81.01	81.005	-0.01
81	79.8	81.01			81	79.8	80.4	1.2					81	81.01	81.005	-0.01
81	79.8	81.01			81	79.8	80.4	1.2					81	81.01	81.005	-0.01
81	79.8	81.01			81	79.8	80.4	1.2					81	81.01	81.005	-0.01
81	79.8	81.01			81	79.8	80.4	1.2					81	81.01	81.005	-0.01
81	79.91	80.99			81	79.91	80.455	1.09					81	80.99	80.995	0.01
81	79.91	80.99			81	79.91	80.455	1.09					81	80.99	80.995	0.01
81	80.03	81			81	80.03	80.515	0.97					81	81	81	0
81	80.03	81			81	80.03	80.515	0.97					81	81	81	0
81	80.03	81			81	80.03	80.515	0.97					81	81	81	0
81	80.03	81			81	80.03	80.515	0.97					81	81	81	0
81	80.47	81.23			81	80.47	80.735	0.53					81	81.23	81.115	-0.23
81	80.56	81.25			81	80.56	80.78	0.44					81	81.25	81.125	-0.25
81	80.65	81.28			81	80.65	80.825	0.35					81	81.28	81.14	-0.28
82	80.65	81.28			82	80.65	81.325	1.35					82	81.28	81.64	0.72
82	80.65	81.28			82	80.65	81.325	1.35					82	81.28	81.64	0.72
82	80.65	81.28			82	80.65	81.325	1.35					82	81.28	81.64	0.72
82	80.86	81.36			82	80.86	81.43	1.14					82	81.36	81.68	0.64
82	80.86	81.36			82	80.86	81.43	1.14					82	81.36	81.68	0.64
82	80.86	81.36			82	80.86	81.43	1.14					82	81.36	81.68	0.64
82	80.79	81.35			82	80.79	81.395	1.21					82	81.35	81.675	0.65
82	80.79	81.35			82	80.79	81.395	1.21					82	81.35	81.675	0.65
82	80.67	81.35			82	80.67	81.335	1.33					82	81.35	81.675	0.65
82	80.67	81.35			82	80.67	81.335	1.33					82	81.35	81.675	0.65
82	80.67	81.35			82	80.67	81.335	1.33					82	81.35	81.675	0.65
82	80.67	81.35			82	80.67	81.335	1.33					82	81.35	81.675	0.65
82	80.28	81.19			82	80.28	81.14	1.72					82	81.19	81.595	0.81
82	80.28	81.19			82	80.28	81.14	1.72					82	81.19	81.595	0.81
83	79.92	80.9			83	79.92	81.46	3.08					83	80.9	81.95	2.1
83	79.8	80.82			83	79.8	81.4	3.2					83	80.82	81.91	2.18
83	79.8	80.82			83	79.8	81.4	3.2					83	80.82	81.91	2.18
83	79.8	80.82			83	79.8	81.4	3.2					83	80.82	81.91	2.18
83	79.57	80.68			83	79.57	81.285	3.43					83	80.68	81.84	2.32
83	79.57	80.68			83	79.57	81.285	3.43					83	80.68	81.84	2.32
82	79.56	80.7			82	79.56	80.78	2.44					82	80.7	81.35	1.3
82	79.59	80.71			82	79.59	80.795	2.41					82	80.71	81.355	1.29
82	79.59	80.71			82	79.59	80.795	2.41					82	80.71	81.355	1.29
82	79.59	80.71			82	79.59	80.795	2.41					82	80.71	81.355	1.29
82	79.59	80.71			82	79.59	80.795	2.41					82	80.71	81.355	1.29
82	79.85	80.79			82	79.85	80.925	2.15					82	80.79	81.395	1.21
82	79.85	80.79			82	79.85	80.925	2.15					82	80.79	81.395	1.21
82	79.85	80.79			82	79.85	80.925	2.15					82	80.79	81.395	1.21
82	79.85	80.79			82	79.85	80.925	2.15					82	80.79	81.395	1.21
82	79.85	80.79			82	79.85	80.925	2.15					82	80.79	81.395	1.21
82	79.85	80.79			82	79.85	80.925	2.15					82	80.79	81.395	1.21
82	79.85	80.79			82	79.85	80.925	2.15					82	80.79	81.395	1.21
82	79.85	80.79			82	79.85	80.925	2.15					82	80.79	81.395	1.21
82	79.85	80.79			82	79.85	80.925	2.15					82	80.79	81.395	1.21
82	79.85	80.79			82	79.85	80.925	2.15					82	80.79	81.395	1.21
82	81.69	82.11			82	81.69	81.845	0.31					82	82.11	82.055	-0.11
82	81.88	82.26			82	81.88	81.94	0.12					82	82.26	82.13	-0.26
81	82.05	82.41			81	82.05	81.525	-1.05					81	82.41	81.705	-1.41
81	82.05	82.41			81	82.05	81.525	-1.05					81	82.41	81.705	-1.41
82	82.05	82.41			82	82.05	82.025	-0.05					82	82.41	82.205	-0.41
82	82.05	82.41			82	82.05	82.025	-0.05					82	82.41	82.205	-0.41
82	82.05	82.41			82	82.05	82.025	-0.05					82	82.41	82.205	-0.41
82	82.49	82.78			82	82.49	82.245	-0.49					82	82.78	82.39	-0.78
82	82.48	82.82			82	82.48	82.24	-0.48					82	82.82	82.41	-0.82
82	82.48	82.82			82	82.48	82.24	-0.48					82	82.82	82.41	-0.82
82	82.46	82.86			82	82.46	82.23	-0.46					82	82.86	82.43	-0.86
82	82.46	82.86			82	82.46	82.23	-0.46					82	82.86	82.43	-0.86
83	82.46	82.86			83	82.46	82.73	0.54					83	82.86	82.93	0.14
83	82.46	82.86			83	82.46	82.73	0.54					83	82.86	82.93	0.14
83	82.46	82.86			83	82.46	82.73	0.54					83	82.86	82.93	0.14
83	82.33	82.69			83	82.33	82.665	0.67					83	82.69	82.845	0.31
83	82.33	82.69			83	82.33	82.665	0.67					83	82.69	82.845	0.31
83	82.17	82.58			83	82.17	82.585	0.83					83	82.58	82.79	0.42
83	82.17	82.58			83	82.17	82.585	0.83					83	82.58	82.79	0.42
83	81.88	82.33			83	81.88	82.44	1.12					83	82.33	82.665	0.67
83	81.77	82.23			83	81.77	82.385	1.23					83	82.23	82.615	0.77
83	81.77	82.23			83	81.77	82.385	1.23					83	82.23	82.615	0.77
83	81.77	82.23			83	81.77	82.385	1.23					83	82.23	82.615	0.77
83	81.77	82.23			83	81.77	82.385	1.23					83	82.23	82.615	0.77
83	81.31	81.93			83	81.31	82.155	1.69					83	81.93	82.465	1.07
83	81.23	81.89			83	81.23	82.115	1.77					83	81.89	82.445	1.11
83	81.16	81.86			83	81.16	82.08	1.84					83	81.86	82.43	1.14
83	81.12	81.82			83	81.12	82.06	1.88					83	81.82	82.41	1.18
83	81.08	81.76			83	81.08	82.04	1.92					83	81.76	82.38	1.24
82	81.08	81.76			82	81.08	81.54	0.92					82	81.76	81.88	0.24
82	80.96	81.61			82	80.96	81.48	1.04					82	81.61	81.805	0.39
82	80.88	81.55			82	80.88	81.44	1.12					82	81.55	81.775	0.45
82	80.78	81.48			82	80.78	81.39	1.22					82	81.48	81.74	0.52
82	80.78	81.48			82	80.78	81.39	1.22					82	81.48	81.74	0.52
82	80.59	81.37			82	80.59	81.295	1.41					82	81.37	81.685	0.63
82	80.59	81.37			82	80.59	81.295	1.41					82	81.37	81.685	0.63
82	80.49	81.26			82	80.49	81.245	1.51					82	81.26	81.63	0.74
82	80.46	81.24			82	80.46	81.23	1.54					82	81.24	81.62	0.76
82	80.43	81.2			82	80.43	81.215	1.57					82	81.2	81.6	0.8
82	80.43	81.2			82	80.43	81.215	1.57					82	81.2	81.6	0.8
82	80.43	81.2			82	80.43	81.215	1.57					82	81.2	81.6	0.8
82	80.4	81.22			82	80.4	81.2	1.6					82	81.22	81.61	0.78
82	80.4	81.22			82	80.4	81.2	1.6					82	81.22	81.61	0.78
82	80.4	81.22			82	80.4	81.2	1.6					82	81.22	81.61	0.78
82	80.4	81.22			82	80.4	81.2	1.6					82	81.22	81.61	0.78
82	80.53	81.23			82	80.53	81.265	1.47					82	81.23	81.615	0.77
82	80.53	81.23			82	80.53	81.265	1.47					82	81.23	81.615	0.77
82	80.53	81.23			82	80.53	81.265	1.47					82	81.23	81.615	0.77
82	80.65	81.26			82	80.65	81.325	1.35					82	81.26	81.63	0.74
82	80.7	81.33			82	80.7	81.35	1.3					82	81.33	81.665	0.67
81	80.75	81.39			81	80.75	80.875	0.25					81	81.39	81.195	-0.39
82	80.82	81.45			82	80.82	81.41	1.18					82	81.45	81.725	0.55
81	80.82	81.45			81	80.82	80.91	0.18					81	81.45	81.225	-0.45
82	81.01	81.55			82	81.01	81.505	0.99					82	81.55	81.775	0.45
82	81.01	81.55			82	81.01	81.505	0.99					82	81.55	81.775	0.45
82	81.18	81.62			82	81.18	81.59	0.82					82	81.62	81.81	0.38
82	81.18	81.62			82	81.18	81.59	0.82					82	81.62	81.81	0.38
82	81.33	81.72			82	81.33	81.665	0.67					82	81.72	81.86	0.28
82	81.33	81.72			82	81.33	81.665	0.67					82	81.72	81.86	0.28
82	81.33	81.72			82	81.33	81.665	0.67					82	81.72	81.86	0.28
82	81.69	81.89			82	81.69	81.845	0.31					82	81.89	81.945	0.11
82	81.77	81.89			82	81.77	81.885	0.23					82	81.89	81.945	0.11
82	81.77	81.89			82	81.77	81.885	0.23					82	81.89	81.945	0.11
82	81.77	81.89			82	81.77	81.885	0.23					82	81.89	81.945	0.11
82	81.99	81.95			82	81.99	81.995	0.01					82	81.95	81.975	0.05
82	81.99	81.95			82	81.99	81.995	0.01					82	81.95	81.975	0.05
82	81.99	81.95			82	81.99	81.995	0.01					82	81.95	81.975	0.05
82	81.99	81.95			82	81.99	81.995	0.01					82	81.95	81.975	0.05
82	82.3	82.1			82	82.3	82.15	-0.3					82	82.1	82.05	-0.1
82	82.35	82.13			82	82.35	82.175	-0.35					82	82.13	82.065	-0.13
82	82.35	82.13			82	82.35	82.175	-0.35					82	82.13	82.065	-0.13
82	82.42	82.24			82	82.42	82.21	-0.42					82	82.24	82.12	-0.24
82	82.46	82.33			82	82.46	82.23	-0.46					82	82.33	82.165	-0.33
82	82.51	82.43			82	82.51	82.255	-0.51					82	82.43	82.215	-0.43
82	82.51	82.43			82	82.51	82.255	-0.51					82	82.43	82.215	-0.43
82	82.51	82.43			82	82.51	82.255	-0.51					82	82.43	82.215	-0.43
82	82.51	82.43			82	82.51	82.255	-0.51					82	82.43	82.215	-0.43
82	82.51	82.43			82	82.51	82.255	-0.51					82	82.43	82.215	-0.43
82	82.51	82.43			82	82.51	82.255	-0.51					82	82.43	82.215	-0.43
82	82.51	82.43			82	82.51	82.255	-0.51					82	82.43	82.215	-0.43
82	82.51	82.43			82	82.51	82.255	-0.51					82	82.43	82.215	-0.43
82	82.51	82.43			82	82.51	82.255	-0.51					82	82.43	82.215	-0.43
82	82.99	83.52			82	82.99	82.495	-0.99					82	83.52	82.76	-1.52
82	82.99	83.52			82	82.99	82.495	-0.99					82	83.52	82.76	-1.52
82	83.1	83.78			82	83.1	82.55	-1.1					82	83.78	82.89	-1.78
82	83.15	83.89			82	83.15	82.575	-1.15					82	83.89	82.945	-1.89
83	83.15	83.89			83	83.15	83.075	-0.15					83	83.89	83.445	-0.89
83	83.23	84.05			83	83.23	83.115	-0.23					83	84.05	83.525	-1.05
83	83.23	84.05			83	83.23	83.115	-0.23					83	84.05	83.525	-1.05
83	83.23	84.05			83	83.23	83.115	-0.23					83	84.05	83.525	-1.05
83	83.23	84.05			83	83.23	83.115	-0.23					83	84.05	83.525	-1.05
83	83.58	84.36			83	83.58	83.29	-0.58					83	84.36	83.68	-1.36
83	83.58	84.36			83	83.58	83.29	-0.58					83	84.36	83.68	-1.36
83	83.72	84.38			83	83.72	83.36	-0.72					83	84.38	83.69	-1.38
83	83.77	84.36			83	83.77	83.385	-0.77					83	84.36	83.68	-1.36
83	83.77	84.36			83	83.77	83.385	-0.77					83	84.36	83.68	-1.36
83	83.77	84.36			83	83.77	83.385	-0.77					83	84.36	83.68	-1.36
83	83.77	84.36			83	83.77	83.385	-0.77					83	84.36	83.68	-1.36
83	83.77	84.36			83	83.77	83.385	-0.77					83	84.36	83.68	-1.36
83	83.77	84.36			83	83.77	83.385	-0.77					83	84.36	83.68	-1.36
83	83.77	84.36			83	83.77	83.385	-0.77					83	84.36	83.68	-1.36
83	83.77	84.36			83	83.77	83.385	-0.77					83	84.36	83.68	-1.36
83	83.79	83.91			83	83.79	83.395	-0.79					83	83.91	83.455	-0.91
83	83.74	83.86			83	83.74	83.37	-0.74					83	83.86	83.43	-0.86
83	83.71	83.84			83	83.71	83.355	-0.71					83	83.84	83.42	-0.84
83	83.68	83.84			83	83.68	83.34	-0.68					83	83.84	83.42	-0.84
83	83.68	83.84			83	83.68	83.34	-0.68					83	83.84	83.42	-0.84
83	83.68	83.84			83	83.68	83.34	-0.68					83	83.84	83.42	-0.84
83	83.59	83.92			83	83.59	83.295	-0.59					83	83.92	83.46	-0.92
83	83.59	83.92			83	83.59	83.295	-0.59					83	83.92	83.46	-0.92
83	83.46	83.99			83	83.46	83.23	-0.46					83	83.99	83.495	-0.99
83	83.46	83.99			83	83.46	83.23	-0.46					83	83.99	83.495	-0.99
83	83.36	84.11			83	83.36	83.18	-0.36					83	84.11	83.555	-1.11
83	83.36	84.11			83	83.36	83.18	-0.36					83	84.11	83.555	-1.11
83	83.36	84.11			83	83.36	83.18	-0.36					83	84.11	83.555	-1.11
83	83.27	84.43			83	83.27	83.135	-0.27					83	84.43	83.715	-1.43
83	83.27	84.43			83	83.27	83.135	-0.27					83	84.43	83.715	-1.43
83	83.25	84.72			83	83.25	83.125	-0.25					83	84.72	83.86	-1.72
83	83.25	84.72			83	83.25	83.125	-0.25					83	84.72	83.86	-1.72
82	83.25	84.96			82	83.25	82.625	-1.25					82	84.96	83.48	-2.96
82	83.25	84.96			82	83.25	82.625	-1.25					82	84.96	83.48	-2.96
82	83.27	85.21			82	83.27	82.635	-1.27					82	85.21	83.605	-3.21
82	83.27	85.21			82	83.27	82.635	-1.27					82	85.21	83.605	-3.21
82	83.39	85.49			82	83.39	82.695	-1.39					82	85.49	83.745	-3.49
82	83.39	85.49			82	83.39	82.695	-1.39					82	85.49	83.745	-3.49
82	83.39	85.49			82	83.39	82.695	-1.39					82	85.49	83.745	-3.49
82	83.56	85.81			82	83.56	82.78	-1.56					82	85.81	83.905	-3.81
82	83.62	85.9			82	83.62	82.81	-1.62					82	85.9	83.95	-3.9
82	83.62	85.9			82	83.62	82.81	-1.62					82	85.9	83.95	-3.9
82	83.8	86.08			82	83.8	82.9	-1.8					82	86.08	84.04	-4.08
82	83.89	86.18			82	83.89	82.945	-1.89					82	86.18	84.09	-4.18
82	84	86.26			82	84	83	-2					82	86.26	84.13	-4.26
82	84.09	86.34			82	84.09	83.045	-2.09					82	86.34	84.17	-4.34
83	84.09	86.34			83	84.09	83.545	-1.09					83	86.34	84.67	-3.34
83	84.27	86.4			83	84.27	83.635	-1.27					83	86.4	84.7	-3.4
83	84.35	86.4			83	84.35	83.675	-1.35					83	86.4	84.7	-3.4
83	84.43	86.36			83	84.43	83.715	-1.43					83	86.36	84.68	-3.36
83	84.49	86.31			83	84.49	83.745	-1.49					83	86.31	84.655	-3.31
83	84.56	86.26			83	84.56	83.78	-1.56					83	86.26	84.63	-3.26
83	84.63	86.2			83	84.63	83.815	-1.63					83	86.2	84.6	-3.2
83	84.7	86.13			83	84.7	83.85	-1.7					83	86.13	84.565	-3.13
83	84.82	85.95			83	84.82	83.91	-1.82					83	85.95	84.475	-2.95
83	84.84	85.85			83	84.84	83.92	-1.84					83	85.85	84.425	-2.85
83	84.85	85.72			83	84.85	83.925	-1.85					83	85.72	84.36	-2.72
83	84.85	85.72			83	84.85	83.925	-1.85					83	85.72	84.36	-2.72
83	84.85	85.72			83	84.85	83.925	-1.85					83	85.72	84.36	-2.72
83	84.79	85.33			83	84.79	83.895	-1.79					83	85.33	84.165	-2.33
83	84.72	85.21			83	84.72	83.86	-1.72					83	85.21	84.105	-2.21
84	84.64	85.08			84	84.64	84.32	-0.64					84	85.08	84.54	-1.08
84	84.55	84.94			84	84.55	84.275	-0.55					84	84.94	84.47	-0.94
84	84.46	84.79			84	84.46	84.23	-0.46					84	84.79	84.395	-0.79
84	84.37	84.65			84	84.37	84.185	-0.37					84	84.65	84.325	-0.65
84	84.29	84.52			84	84.29	84.145	-0.29					84	84.52	84.26	-0.52
84	84.23	84.43			84	84.23	84.115	-0.23					84	84.43	84.215	-0.43
84	84.18	84.35			84	84.18	84.09	-0.18					84	84.35	84.175	-0.35
84	84.14	84.29			84	84.14	84.07	-0.14					84	84.29	84.145	-0.29
84	84.13	84.24			84	84.13	84.065	-0.13					84	84.24	84.12	-0.24
84	84.11	84.19			84	84.11	84.055	-0.11					84	84.19	84.095	-0.19
83	84.11	84.19			83	84.11	83.555	-1.11					83	84.19	83.595	-1.19
83	84.11	84.19			83	84.11	83.555	-1.11					83	84.19	83.595	-1.19
83	84.11	84.19			83	84.11	83.555	-1.11					83	84.19	83.595	-1.19
83	83.99	84.07			83	83.99	83.495	-0.99					83	84.07	83.535	-1.07
83	83.96	84.06			83	83.96	83.48	-0.96					83	84.06	83.53	-1.06
83	83.95	84.06			83	83.95	83.475	-0.95					83	84.06	83.53	-1.06
83	83.97	84.08			83	83.97	83.485	-0.97					83	84.08	83.54	-1.08
83	83.97	84.08			83	83.97	83.485	-0.97					83	84.08	83.54	-1.08
83	83.97	84.08			83	83.97	83.485	-0.97					83	84.08	83.54	-1.08
83	84.08	83.99			83	84.08	83.54	-1.08					83	83.99	83.495	-0.99
83	84.08	83.99			83	84.08	83.54	-1.08					83	83.99	83.495	-0.99
83	84.08	83.99			83	84.08	83.54	-1.08					83	83.99	83.495	-0.99
83	84.28	83.86			83	84.28	83.64	-1.28					83	83.86	83.43	-0.86
83	84.36	83.82			83	84.36	83.68	-1.36					83	83.82	83.41	-0.82
83	84.36	83.82			83	84.36	83.68	-1.36					83	83.82	83.41	-0.82
83	84.36	83.82			83	84.36	83.68	-1.36					83	83.82	83.41	-0.82
83	84.36	83.82			83	84.36	83.68	-1.36					83	83.82	83.41	-0.82
83	84.36	83.82			83	84.36	83.68	-1.36					83	83.82	83.41	-0.82
83	84.48	83.54			83	84.48	83.74	-1.48					83	83.54	83.27	-0.54
83	84.49	83.5			83	84.49	83.745	-1.49					83	83.5	83.25	-0.5
83	84.49	83.5			83	84.49	83.745	-1.49					83	83.5	83.25	-0.5
83	84.53	83.45			83	84.53	83.765	-1.53					83	83.45	83.225	-0.45
83	84.55	83.42			83	84.55	83.775	-1.55					83	83.42	83.21	-0.42
83	84.58	83.41			83	84.58	83.79	-1.58					83	83.41	83.205	-0.41
84	84.61	83.39			84	84.61	84.305	-0.61					84	83.39	83.695	0.61
84	84.67	83.36			84	84.67	84.335	-0.67					84	83.36	83.68	0.64
84	84.69	83.37			84	84.69	84.345	-0.69					84	83.37	83.685	0.63
84	84.69	83.37			84	84.69	84.345	-0.69					84	83.37	83.685	0.63
85	84.7	83.44			85	84.7	84.85	0.3					85	83.44	84.22	1.56
85	84.71	83.5			85	84.71	84.855	0.29					85	83.5	84.25	1.5
85	84.7	83.57			85	84.7	84.85	0.3					85	83.57	84.285	1.43
84	84.68	83.66			84	84.68	84.34	-0.68					84	83.66	83.83	0.34
84	84.66	83.75			84	84.66	84.33	-0.66					84	83.75	83.875	0.25
84	84.63	83.84			84	84.63	84.315	-0.63					84	83.84	83.92	0.16
84	84.61	83.93			84	84.61	84.305	-0.61					84	83.93	83.965	0.07
84	84.61	83.93			84	84.61	84.305	-0.61					84	83.93	83.965	0.07
84	84.61	83.93			84	84.61	84.305	-0.61					84	83.93	83.965	0.07
84	84.61	83.93			84	84.61	84.305	-0.61					84	83.93	83.965	0.07
84	84.48	84.2			84	84.48	84.24	-0.48					84	84.2	84.1	-0.2
84	84.48	84.2			84	84.48	84.24	-0.48					84	84.2	84.1	-0.2
83	84.32	84.21			83	84.32	83.66	-1.32					83	84.21	83.605	-1.21
83	84.24	84.2			83	84.24	83.62	-1.24					83	84.2	83.6	-1.2
83	84.24	84.2			83	84.24	83.62	-1.24					83	84.2	83.6	-1.2
83	84.06	84.19			83	84.06	83.53	-1.06					83	84.19	83.595	-1.19
83	84.06	84.19			83	84.06	83.53	-1.06					83	84.19	83.595	-1.19
83	83.84	84.15			83	83.84	83.42	-0.84					83	84.15	83.575	-1.15
83	83.84	84.15			83	83.84	83.42	-0.84					83	84.15	83.575	-1.15
83	83.84	84.15			83	83.84	83.42	-0.84					83	84.15	83.575	-1.15
83	83.84	84.15			83	83.84	83.42	-0.84					83	84.15	83.575	-1.15
83	83.43	83.96			83	83.43	83.215	-0.43					83	83.96	83.48	-0.96
83	83.43	83.96			83	83.43	83.215	-0.43					83	83.96	83.48	-0.96
84	83.43	83.96			84	83.43	83.715	0.57					84	83.96	83.98	0.04
84	83.43	83.96			84	83.43	83.715	0.57					84	83.96	83.98	0.04
84	83.22	83.72			84	83.22	83.61	0.78					84	83.72	83.86	0.28
84	83.22	83.72			84	83.22	83.61	0.78					84	83.72	83.86	0.28
84	83.22	83.72			84	83.22	83.61	0.78					84	83.72	83.86	0.28
84	83.18	83.55			84	83.18	83.59	0.82					84	83.55	83.775	0.45
84	83.18	83.55			84	83.18	83.59	0.82					84	83.55	83.775	0.45
84	83.18	83.55			84	83.18	83.59	0.82					84	83.55	83.775	0.45
84	83.29	83.51			84	83.29	83.645	0.71					84	83.51	83.755	0.49
84	83.29	83.51			84	83.29	83.645	0.71					84	83.51	83.755	0.49
84	83.29	83.51			84	83.29	83.645	0.71					84	83.51	83.755	0.49
84	83.29	83.51			84	83.29	83.645	0.71					84	83.51	83.755	0.49
84	83.29	83.51			84	83.29	83.645	0.71					84	83.51	83.755	0.49
84	83.29	83.51			84	83.29	83.645	0.71					84	83.51	83.755	0.49
84	83.29	83.51			84	83.29	83.645	0.71					84	83.51	83.755	0.49
84	83.29	83.51			84	83.29	83.645	0.71					84	83.51	83.755	0.49
84	84	84.07			84	84	84	0					84	84.07	84.035	-0.07
84	84	84.07			84	84	84	0					84	84.07	84.035	-0.07
84	84.11	84.18			84	84.11	84.055	-0.11					84	84.18	84.09	-0.18
84	84.11	84.18			84	84.11	84.055	-0.11					84	84.18	84.09	-0.18
84	84.11	84.18			84	84.11	84.055	-0.11					84	84.18	84.09	-0.18
84	84.11	84.18			84	84.11	84.055	-0.11					84	84.18	84.09	-0.18
84	84.11	84.18			84	84.11	84.055	-0.11					84	84.18	84.09	-0.18
84	84.11	84.18			84	84.11	84.055	-0.11					84	84.18	84.09	-0.18
84	84.23	84.54			84	84.23	84.115	-0.23					84	84.54	84.27	-0.54
84	84.23	84.54			84	84.23	84.115	-0.23					84	84.54	84.27	-0.54
84	84.23	84.54			84	84.23	84.115	-0.23					84	84.54	84.27	-0.54
84	84.23	84.54			84	84.23	84.115	-0.23					84	84.54	84.27	-0.54
84	84.23	84.54			84	84.23	84.115	-0.23					84	84.54	84.27	-0.54
84	84.05	84.57			84	84.05	84.025	-0.05					84	84.57	84.285	-0.57
84	83.97	84.5			84	83.97	83.985	0.03					84	84.5	84.25	-0.5
84	83.89	84.41			84	83.89	83.945	0.11					84	84.41	84.205	-0.41
84	83.82	84.35			84	83.82	83.91	0.18					84	84.35	84.175	-0.35
84	83.82	84.35			84	83.82	83.91	0.18					84	84.35	84.175	-0.35
84	83.82	84.35			84	83.82	83.91	0.18					84	84.35	84.175	-0.35
84	83.82	84.35			84	83.82	83.91	0.18					84	84.35	84.175	-0.35
84	83.82	84.35			84	83.82	83.91	0.18					84	84.35	84.175	-0.35
84	83.82	84.35			84	83.82	83.91	0.18					84	84.35	84.175	-0.35
84	83.6	84.16			84	83.6	83.8	0.4					84	84.16	84.08	-0.16
84	83.57	84.15			84	83.57	83.785	0.43					84	84.15	84.075	-0.15
84	83.57	84.15			84	83.57	83.785	0.43					84	84.15	84.075	-0.15
84	83.57	84.15			84	83.57	83.785	0.43					84	84.15	84.075	-0.15
84	83.46	84.06			84	83.46	83.73	0.54					84	84.06	84.03	-0.06
84	83.4	83.98			84	83.4	83.7	0.6					84	83.98	83.99	0.02
84	83.35	83.93			84	83.35	83.675	0.65					84	83.93	83.965	0.07
84	83.35	83.93			84	83.35	83.675	0.65					84	83.93	83.965	0.07
83	83.3	83.89			83	83.3	83.15	-0.3					83	83.89	83.445	-0.89
83	83.3	83.89			83	83.3	83.15	-0.3					83	83.89	83.445	-0.89
83	83.37	83.92			83	83.37	83.185	-0.37					83	83.92	83.46	-0.92
83	83.37	83.92			83	83.37	83.185	-0.37					83	83.92	83.46	-0.92
83	83.52	84			83	83.52	83.26	-0.52					83	84	83.5	-1
83	83.61	84.07			83	83.61	83.305	-0.61					83	84.07	83.535	-1.07
83	83.7	84.13			83	83.7	83.35	-0.7					83	84.13	83.565	-1.13
83	83.78	84.18			83	83.78	83.39	-0.78					83	84.18	83.59	-1.18
83	83.84	84.23			83	83.84	83.42	-0.84					83	84.23	83.615	-1.23
83	83.95	84.29			83	83.95	83.475	-0.95					83	84.29	83.645	-1.29
82	83.95	84.29			82	83.95	82.975	-1.95					82	84.29	83.145	-2.29
83	84.06	84.32			83	84.06	83.53	-1.06					83	84.32	83.66	-1.32
83	84.12	84.33			83	84.12	83.56	-1.12					83	84.33	83.665	-1.33
83	84.2	84.35			83	84.2	83.6	-1.2					83	84.35	83.675	-1.35
82	84.28	84.38			82	84.28	83.14	-2.28					82	84.38	83.19	-2.38
83	84.36	84.43			83	84.36	83.68	-1.36					83	84.43	83.715	-1.43
82	84.45	84.49			82	84.45	83.225	-2.45					82	84.49	83.245	-2.49
82	84.45	84.49			82	84.45	83.225	-2.45					82	84.49	83.245	-2.49
82	84.55	84.54			82	84.55	83.275	-2.55					82	84.54	83.27	-2.54
82	84.57	84.55			82	84.57	83.285	-2.57					82	84.55	83.275	-2.55
82	84.55	84.57			82	84.55	83.275	-2.55					82	84.57	83.285	-2.57
82	84.55	84.57			82	84.55	83.275	-2.55					82	84.57	83.285	-2.57
82	84.47	84.58			82	84.47	83.235	-2.47					82	84.58	83.29	-2.58
82	84.47	84.58			82	84.47	83.235	-2.47					82	84.58	83.29	-2.58
82	84.47	84.58			82	84.47	83.235	-2.47					82	84.58	83.29	-2.58
82	84.33	84.56			82	84.33	83.165	-2.33					82	84.56	83.28	-2.56
82	84.29	84.54			82	84.29	83.145	-2.29					82	84.54	83.27	-2.54
83	84.29	84.54			83	84.29	83.645	-1.29					83	84.54	83.77	-1.54
83	84.22	84.52			83	84.22	83.61	-1.22					83	84.52	83.76	-1.52
83	84.22	84.52			83	84.22	83.61	-1.22					83	84.52	83.76	-1.52
82	84.22	84.52			82	84.22	83.11	-2.22					82	84.52	83.26	-2.52
82	84.22	84.52			82	84.22	83.11	-2.22					82	84.52	83.26	-2.52
82	84.22	84.52			82	84.22	83.11	-2.22					82	84.52	83.26	-2.52
82	83.96	84.44			82	83.96	82.98	-1.96					82	84.44	83.22	-2.44
82	83.9	84.39			82	83.9	82.95	-1.9					82	84.39	83.195	-2.39
82	83.9	84.39			82	83.9	82.95	-1.9					82	84.39	83.195	-2.39
83	83.8	84.27			83	83.8	83.4	-0.8					83	84.27	83.635	-1.27
83	83.69	84.21			83	83.69	83.345	-0.69					83	84.21	83.605	-1.21
83	83.58	84.14			83	83.58	83.29	-0.58					83	84.14	83.57	-1.14
83	83.37	83.98			83	83.37	83.185	-0.37					83	83.98	83.49	-0.98
83	83.37	83.98			83	83.37	83.185	-0.37					83	83.98	83.49	-0.98
83	82.84	83.54			83	82.84	82.92	0.16					83	83.54	83.27	-0.54
83	82.84	83.54			83	82.84	82.92	0.16					83	83.54	83.27	-0.54
83	82.84	83.54			83	82.84	82.92	0.16					83	83.54	83.27	-0.54
83	82.84	83.54			83	82.84	82.92	0.16					83	83.54	83.27	-0.54
83	81.48	82.66			83	81.48	82.24	1.52					83	82.66	82.83	0.34
83	81.48	82.66			83	81.48	82.24	1.52					83	82.66	82.83	0.34
83	81.48	82.66			83	81.48	82.24	1.52					83	82.66	82.83	0.34
83	81.48	82.66			83	81.48	82.24	1.52					83	82.66	82.83	0.34
83	81.48	82.66			83	81.48	82.24	1.52					83	82.66	82.83	0.34
83	79.55	81.52			83	79.55	81.275	3.45					83	81.52	82.26	1.48
83	79.26	81.35			83	79.26	81.13	3.74					83	81.35	82.175	1.65
83	79.26	81.35			83	79.26	81.13	3.74					83	81.35	82.175	1.65
83	79.26	81.35			83	79.26	81.13	3.74					83	81.35	82.175	1.65
83	79.26	81.35			83	79.26	81.13	3.74					83	81.35	82.175	1.65
83	77.99	80.68			83	77.99	80.495	5.01					83	80.68	81.84	2.32
83	77.99	80.68			83	77.99	80.495	5.01					83	80.68	81.84	2.32
83	77.99	80.68			83	77.99	80.495	5.01					83	80.68	81.84	2.32
83	77.99	80.68			83	77.99	80.495	5.01					83	80.68	81.84	2.32
83	77.81	80.39			83	77.81	80.405	5.19					83	80.39	81.695	2.61
83	77.81	80.39			83	77.81	80.405	5.19					83	80.39	81.695	2.61
83	78.27	80.62			83	78.27	80.635	4.73					83	80.62	81.81	2.38
83	78.27	80.62			83	78.27	80.635	4.73					83	80.62	81.81	2.38
83	78.8	80.79			83	78.8	80.9	4.2					83	80.79	81.895	2.21
83	78.8	80.79			83	78.8	80.9	4.2					83	80.79	81.895	2.21
84	78.8	80.79			84	78.8	81.4	5.2					84	80.79	82.395	3.21
84	79.51	80.91			84	79.51	81.755	4.49					84	80.91	82.455	3.09
84	79.7	80.92			84	79.7	81.85	4.3					84	80.92	82.46	3.08
84	79.88	80.95			84	79.88	81.94	4.12					84	80.95	82.475	3.05
84	80.04	80.96			84	80.04	82.02	3.96					84	80.96	82.48	3.04
83	80.04	80.96			83	80.04	81.52	2.96					83	80.96	81.98	2.04
83	80.04	80.96			83	80.04	81.52	2.96					83	80.96	81.98	2.04
83	80.04	80.96			83	80.04	81.52	2.96					83	80.96	81.98	2.04
83	80.04	80.96			83	80.04	81.52	2.96					83	80.96	81.98	2.04
83	80.04	80.96			83	80.04	81.52	2.96					83	80.96	81.98	2.04
83	81.06	81.13			83	81.06	82.03	1.94					83	81.13	82.065	1.87
83	81.17	81.23			83	81.17	82.085	1.83					83	81.23	82.115	1.77
83	81.17	81.23			83	81.17	82.085	1.83					83	81.23	82.115	1.77
83	81.34	81.39			83	81.34	82.17	1.66					83	81.39	82.195	1.61
83	81.32	81.43			83	81.32	82.16	1.68					83	81.43	82.215	1.57
83	81.32	81.43			83	81.32	82.16	1.68					83	81.43	82.215	1.57
83	81.32	81.43			83	81.32	82.16	1.68					83	81.43	82.215	1.57
83	81.24	81.6			83	81.24	82.12	1.76					83	81.6	82.3	1.4
83	81.25	81.71			83	81.25	82.125	1.75					83	81.71	82.355	1.29
83	81.25	81.71			83	81.25	82.125	1.75					83	81.71	82.355	1.29
83	81.25	81.71			83	81.25	82.125	1.75					83	81.71	82.355	1.29
83	81.44	82.23			83	81.44	82.22	1.56					83	82.23	82.615	0.77
83	81.57	82.43			83	81.57	82.285	1.43					83	82.43	82.715	0.57
83	81.69	82.61			83	81.69	82.345	1.31					83	82.61	82.805	0.39
83	81.82	82.78			83	81.82	82.41	1.18					83	82.78	82.89	0.22
83	81.82	82.78			83	81.82	82.41	1.18					83	82.78	82.89	0.22
83	82.2	83.3			83	82.2	82.6	0.8					83	83.3	83.15	-0.3
83	82.2	83.3			83	82.2	82.6	0.8					83	83.3	83.15	-0.3
83	82.2	83.3			83	82.2	82.6	0.8					83	83.3	83.15	-0.3
83	82.2	83.3			83	82.2	82.6	0.8					83	83.3	83.15	-0.3
83	82.2	83.3			83	82.2	82.6	0.8					83	83.3	83.15	-0.3
83	82.93	84.02			83	82.93	82.965	0.07					83	84.02	83.51	-1.02
83	82.93	84.02			83	82.93	82.965	0.07					83	84.02	83.51	-1.02
83	82.93	84.02			83	82.93	82.965	0.07					83	84.02	83.51	-1.02
83	82.93	84.02			83	82.93	82.965	0.07					83	84.02	83.51	-1.02
83	82.93	84.02			83	82.93	82.965	0.07					83	84.02	83.51	-1.02
83	82.93	84.02			83	82.93	82.965	0.07					83	84.02	83.51	-1.02
83	82.93	84.02			83	82.93	82.965	0.07					83	84.02	83.51	-1.02
83	82.93	84.02			83	82.93	82.965	0.07					83	84.02	83.51	-1.02
83	82.93	84.02			83	82.93	82.965	0.07					83	84.02	83.51	-1.02
83	82.93	84.02			83	82.93	82.965	0.07					83	84.02	83.51	-1.02
83	82.73	83.3			83	82.73	82.865	0.27					83	83.3	83.15	-0.3
83	82.61	83.15			83	82.61	82.805	0.39					83	83.15	83.075	-0.15
83	82.61	83.15			83	82.61	82.805	0.39					83	83.15	83.075	-0.15
83	82.61	83.15			83	82.61	82.805	0.39					83	83.15	83.075	-0.15
83	82.61	83.15			83	82.61	82.805	0.39					83	83.15	83.075	-0.15
83	82.07	82.58			83	82.07	82.535	0.93					83	82.58	82.79	0.42
83	81.93	82.44			83	81.93	82.465	1.07					83	82.44	82.72	0.56
83	81.93	82.44			83	81.93	82.465	1.07					83	82.44	82.72	0.56
83	81.93	82.44			83	81.93	82.465	1.07					83	82.44	82.72	0.56
83	81.47	82			83	81.47	82.235	1.53					83	82	82.5	1
83	81.47	82			83	81.47	82.235	1.53					83	82	82.5	1
83	81.27	81.82			83	81.27	82.135	1.73					83	81.82	82.41	1.18
83	81.22	81.77			83	81.22	82.11	1.78					83	81.77	82.385	1.23
83	81.22	81.77			83	81.22	82.11	1.78					83	81.77	82.385	1.23
83	81.26	81.78			83	81.26	82.13	1.74					83	81.78	82.39	1.22
83	81.26	81.78			83	81.26	82.13	1.74					83	81.78	82.39	1.22
82	81.26	81.78			82	81.26	81.63	0.74					82	81.78	81.89	0.22
82	81.26	81.78			82	81.26	81.63	0.74					82	81.78	81.89	0.22
82	81.26	81.78			82	81.26	81.63	0.74					82	81.78	81.89	0.22
82	81.59	82.12			82	81.59	81.795	0.41					82	82.12	82.06	-0.12
82	81.69	82.24			82	81.69	81.845	0.31					82	82.24	82.12	-0.24
82	81.69	82.24			82	81.69	81.845	0.31					82	82.24	82.12	-0.24
82	81.69	82.24			82	81.69	81.845	0.31					82	82.24	82.12	-0.24
82	81.69	82.24			82	81.69	81.845	0.31					82	82.24	82.12	-0.24
82	81.69	82.24			82	81.69	81.845	0.31					82	82.24	82.12	-0.24
82	82.4	82.9			82	82.4	82.2	-0.4					82	82.9	82.45	-0.9
82	82.71	83.2			82	82.71	82.355	-0.71					82	83.2	82.6	-1.2
82	82.71	83.2			82	82.71	82.355	-0.71					82	83.2	82.6	-1.2
82	83.03	83.54			82	83.03	82.515	-1.03					82	83.54	82.77	-1.54
82	83.03	83.54			82	83.03	82.515	-1.03					82	83.54	82.77	-1.54
82	83.33	83.86			82	83.33	82.665	-1.33					82	83.86	82.93	-1.86
82	83.33	83.86			82	83.33	82.665	-1.33					82	83.86	82.93	-1.86
83	83.33	83.86			83	83.33	83.165	-0.33					83	83.86	83.43	-0.86
83	83.33	83.86			83	83.33	83.165	-0.33					83	83.86	83.43	-0.86
83	83.33	83.86			83	83.33	83.165	-0.33					83	83.86	83.43	-0.86
83	83.33	83.86			83	83.33	83.165	-0.33					83	83.86	83.43	-0.86
83	83.96	84.65			83	83.96	83.48	-0.96					83	84.65	83.825	-1.65
83	83.96	84.65			83	83.96	83.48	-0.96					83	84.65	83.825	-1.65
83	84.13	84.89			83	84.13	83.565	-1.13					83	84.89	83.945	-1.89
83	84.23	85.01			83	84.23	83.615	-1.23					83	85.01	84.005	-2.01
83	84.33	85.13			83	84.33	83.665	-1.33					83	85.13	84.065	-2.13
83	84.4	85.25			83	84.4	83.7	-1.4					83	85.25	84.125	-2.25
83	84.4	85.25			83	84.4	83.7	-1.4					83	85.25	84.125	-2.25
83	84.4	85.25			83	84.4	83.7	-1.4					83	85.25	84.125	-2.25
83	84.4	85.25			83	84.4	83.7	-1.4					83	85.25	84.125	-2.25
83	84.4	85.25			83	84.4	83.7	-1.4					83	85.25	84.125	-2.25
83	84.63	85.8			83	84.63	83.815	-1.63					83	85.8	84.4	-2.8
83	84.66	85.88			83	84.66	83.83	-1.66					83	85.88	84.44	-2.88
83	84.66	85.88			83	84.66	83.83	-1.66					83	85.88	84.44	-2.88
83	84.66	85.88			83	84.66	83.83	-1.66					83	85.88	84.44	-2.88
83	84.66	85.88			83	84.66	83.83	-1.66					83	85.88	84.44	-2.88
83	84.66	85.88			83	84.66	83.83	-1.66					83	85.88	84.44	-2.88
83	84.66	85.88			83	84.66	83.83	-1.66					83	85.88	84.44	-2.88
83	84.72	86.11			83	84.72	83.86	-1.72					83	86.11	84.555	-3.11
83	84.72	86.11			83	84.72	83.86	-1.72					83	86.11	84.555	-3.11
83	84.72	86.11			83	84.72	83.86	-1.72					83	86.11	84.555	-3.11
83	84.71	86.1			83	84.71	83.855	-1.71					83	86.1	84.55	-3.1
83	84.71	86.1			83	84.71	83.855	-1.71					83	86.1	84.55	-3.1
83	84.71	86.1			83	84.71	83.855	-1.71					83	86.1	84.55	-3.1
83	84.67	85.98			83	84.67	83.835	-1.67					83	85.98	84.49	-2.98
83	84.67	85.98			83	84.67	83.835	-1.67					83	85.98	84.49	-2.98
83	84.67	85.98			83	84.67	83.835	-1.67					83	85.98	84.49	-2.98
83	84.67	85.98			83	84.67	83.835	-1.67					83	85.98	84.49	-2.98
83	84.67	85.98			83	84.67	83.835	-1.67					83	85.98	84.49	-2.98
83	84.76	85.66			83	84.76	83.88	-1.76					83	85.66	84.33	-2.66
83	84.86	85.6			83	84.86	83.93	-1.86					83	85.6	84.3	-2.6
83	84.86	85.6			83	84.86	83.93	-1.86					83	85.6	84.3	-2.6
83	85.25	85.54			83	85.25	84.125	-2.25					83	85.54	84.27	-2.54
83	85.42	85.58			83	85.42	84.21	-2.42					83	85.58	84.29	-2.58
83	85.42	85.58			83	85.42	84.21	-2.42					83	85.58	84.29	-2.58
83	85.42	85.58			83	85.42	84.21	-2.42					83	85.58	84.29	-2.58
83	86.09	85.83			83	86.09	84.545	-3.09					83	85.83	84.415	-2.83
83	86.09	85.83			83	86.09	84.545	-3.09					83	85.83	84.415	-2.83
83	86.09	85.83			83	86.09	84.545	-3.09					83	85.83	84.415	-2.83
83	86.94	86.23			83	86.94	84.97	-3.94					83	86.23	84.615	-3.23
83	87.27	86.42			83	87.27	85.135	-4.27					83	86.42	84.71	-3.42
84	87.27	86.42			84	87.27	85.635	-3.27					84	86.42	85.21	-2.42
84	87.27	86.42			84	87.27	85.635	-3.27					84	86.42	85.21	-2.42
84	88.4	87.2			84	88.4	86.2	-4.4					84	87.2	85.6	-3.2
84	88.82	87.51			84	88.82	86.41	-4.82					84	87.51	85.755	-3.51
84	88.82	87.51			84	88.82	86.41	-4.82					84	87.51	85.755	-3.51
84	88.82	87.51			84	88.82	86.41	-4.82					84	87.51	85.755	-3.51
84	90.07	88.51			84	90.07	87.035	-6.07					84	88.51	86.255	-4.51
84	90.07	88.51			84	90.07	87.035	-6.07					84	88.51	86.255	-4.51
84	90.83	89.26			84	90.83	87.415	-6.83					84	89.26	86.63	-5.26
84	91.19	89.61			84	91.19	87.595	-7.19					84	89.61	86.805	-5.61
84	91.54	89.95			84	91.54	87.77	-7.54					84	89.95	86.975	-5.95
84	91.86	90.26			84	91.86	87.93	-7.86					84	90.26	87.13	-6.26
85	92.15	90.56			85	92.15	88.575	-7.15					85	90.56	87.78	-5.56
86	92.41	90.82			86	92.41	89.205	-6.41					86	90.82	88.41	-4.82
87	92.63	91.06			87	92.63	89.815	-5.63					87	91.06	89.03	-4.06
89	92.82	91.27			89	92.82	90.91	-3.82					89	91.27	90.135	-2.27
90	92.97	91.47			90	92.97	91.485	-2.97					90	91.47	90.735	-1.47
91	93.08	91.62			91	93.08	92.04	-2.08					91	91.62	91.31	-0.62
92	93.08	91.62			92	93.08	92.54	-1.08					92	91.62	91.81	0.38
93	93.16	91.84			93	93.16	93.08	-0.16					93	91.84	92.42	1.16
93	93.13	91.9			93	93.13	93.065	-0.13					93	91.9	92.45	1.1
93	93.07	91.92			93	93.07	93.035	-0.07					93	91.92	92.46	1.08
93	92.94	91.91			93	92.94	92.97	0.06					93	91.91	92.455	1.09
93	92.78	91.87			93	92.78	92.89	0.22					93	91.87	92.435	1.13
93	92.59	91.77			93	92.59	92.795	0.41					93	91.77	92.385	1.23
93	92.36	91.64			93	92.36	92.68	0.64					93	91.64	92.32	1.36
94	92.36	91.64			94	92.36	93.18	1.64					94	91.64	92.82	2.36
93	92.36	91.64			93	92.36	92.68	0.64					93	91.64	92.32	1.36
93	92.36	91.64			93	92.36	92.68	0.64					93	91.64	92.32	1.36
93	91.2	90.79			93	91.2	92.1	1.8					93	90.79	91.895	2.21
93	90.84	90.51			93	90.84	91.92	2.16					93	90.51	91.755	2.49
93	90.47	90.21			93	90.47	91.735	2.53					93	90.21	91.605	2.79
92	90.47	90.21			92	90.47	91.235	1.53					92	90.21	91.105	1.79
92	90.47	90.21			92	90.47	91.235	1.53					92	90.21	91.105	1.79
92	90.47	90.21			92	90.47	91.235	1.53					92	90.21	91.105	1.79
92	88.49	88.53			92	88.49	90.245	3.51					92	88.53	90.265	3.47
92	88.49	88.53			92	88.49	90.245	3.51					92	88.53	90.265	3.47
91	87.69	87.86			91	87.69	89.345	3.31					91	87.86	89.43	3.14
91	87.3	87.53			91	87.3	89.15	3.7					91	87.53	89.265	3.47
91	86.95	87.2			91	86.95	88.975	4.05					91	87.2	89.1	3.8
90	86.61	86.88			90	86.61	88.305	3.39					90	86.88	88.44	3.12
90	86.3	86.57			90	86.3	88.15	3.7					90	86.57	88.285	3.43
89	86.01	86.27			89	86.01	87.505	2.99					89	86.27	87.635	2.73
89	85.74	86.01			89	85.74	87.37	3.26					89	86.01	87.505	2.99
88	85.5	85.77			88	85.5	86.75	2.5					88	85.77	86.885	2.23
88	85.29	85.56			88	85.29	86.645	2.71					88	85.56	86.78	2.44
87	85.09	85.37			87	85.09	86.045	1.91					87	85.37	86.185	1.63
87	84.93	85.2			87	84.93	85.965	2.07					87	85.2	86.1	1.8
87	84.8	85.05			87	84.8	85.9	2.2					87	85.05	86.025	1.95
87	84.7	84.93			87	84.7	85.85	2.3					87	84.93	85.965	2.07
86	84.63	84.83			86	84.63	85.315	1.37					86	84.83	85.415	1.17
86	84.57	84.75			86	84.57	85.285	1.43					86	84.75	85.375	1.25
86	84.57	84.75			86	84.57	85.285	1.43					86	84.75	85.375	1.25
85	84.57	84.75			85	84.57	84.785	0.43					85	84.75	84.875	0.25
85	84.57	84.75			85	84.57	84.785	0.43					85	84.75	84.875	0.25
85	84.57	84.75			85	84.57	84.785	0.43					85	84.75	84.875	0.25
85	84.57	84.75			85	84.57	84.785	0.43					85	84.75	84.875	0.25
85	84.57	84.75			85	84.57	84.785	0.43					85	84.75	84.875	0.25
85	84.57	84.75			85	84.57	84.785	0.43					85	84.75	84.875	0.25
85	85.2	84.74			85	85.2	85.1	-0.2					85	84.74	84.87	0.26
85	85.34	84.76			85	85.34	85.17	-0.34					85	84.76	84.88	0.24
85	85.34	84.76			85	85.34	85.17	-0.34					85	84.76	84.88	0.24
85	85.6	84.83			85	85.6	85.3	-0.6					85	84.83	84.915	0.17
85	85.6	84.83			85	85.6	85.3	-0.6					85	84.83	84.915	0.17
84	85.82	84.91			84	85.82	84.91	-1.82					84	84.91	84.455	-0.91
84	85.9	84.95			84	85.9	84.95	-1.9					84	84.95	84.475	-0.95
84	85.9	84.95			84	85.9	84.95	-1.9					84	84.95	84.475	-0.95
85	86.02	85.02			85	86.02	85.51	-1.02					85	85.02	85.01	-0.02
85	86.04	85.05			85	86.04	85.52	-1.04					85	85.05	85.025	-0.05
85	86.04	85.05			85	86.04	85.52	-1.04					85	85.05	85.025	-0.05
85	86.04	85.05			85	86.04	85.52	-1.04					85	85.05	85.025	-0.05
85	86.05	85.17			85	86.05	85.525	-1.05					85	85.17	85.085	-0.17
85	86.05	85.17			85	86.05	85.525	-1.05					85	85.17	85.085	-0.17
85	86.05	85.17			85	86.05	85.525	-1.05					85	85.17	85.085	-0.17
85	86.05	85.17			85	86.05	85.525	-1.05					85	85.17	85.085	-0.17
85	85.88	85.38			85	85.88	85.44	-0.88					85	85.38	85.19	-0.38
85	85.88	85.38			85	85.88	85.44	-0.88					85	85.38	85.19	-0.38
85	85.88	85.38			85	85.88	85.44	-0.88					85	85.38	85.19	-0.38
85	85.88	85.38			85	85.88	85.44	-0.88					85	85.38	85.19	-0.38
85	85.65	85.72			85	85.65	85.325	-0.65					85	85.72	85.36	-0.72
85	85.65	85.72			85	85.65	85.325	-0.65					85	85.72	85.36	-0.72
85	85.58	85.94			85	85.58	85.29	-0.58					85	85.94	85.47	-0.94
85	85.58	85.94			85	85.58	85.29	-0.58					85	85.94	85.47	-0.94
86	85.58	85.94			86	85.58	85.79	0.42					86	85.94	85.97	0.06
86	85.58	85.94			86	85.58	85.79	0.42					86	85.94	85.97	0.06
86	85.58	85.94			86	85.58	85.79	0.42					86	85.94	85.97	0.06
86	85.64	86.38			86	85.64	85.82	0.36					86	86.38	86.19	-0.38
86	85.69	86.49			86	85.69	85.845	0.31					86	86.49	86.245	-0.49
86	85.69	86.49			86	85.69	85.845	0.31					86	86.49	86.245	-0.49
86	85.69	86.49			86	85.69	85.845	0.31					86	86.49	86.245	-0.49
86	85.88	86.84			86	85.88	85.94	0.12					86	86.84	86.42	-0.84
86	85.94	86.94			86	85.94	85.97	0.06					86	86.94	86.47	-0.94
85	85.99	87.04			85	85.99	85.495	-0.99					85	87.04	86.02	-2.04
86	85.99	87.04			86	85.99	85.995	0.01					86	87.04	86.52	-1.04
86	86.08	87.24			86	86.08	86.04	-0.08					86	87.24	86.62	-1.24
86	86.1	87.33			86	86.1	86.05	-0.1					86	87.33	86.665	-1.33
85	86.1	87.33			85	86.1	85.55	-1.1					85	87.33	86.165	-2.33
85	86.08	87.46			85	86.08	85.54	-1.08					85	87.46	86.23	-2.46
85	86.05	87.5			85	86.05	85.525	-1.05					85	87.5	86.25	-2.5
85	86.01	87.52			85	86.01	85.505	-1.01					85	87.52	86.26	-2.52
85	86.01	87.52			85	86.01	85.505	-1.01					85	87.52	86.26	-2.52
85	86.01	87.52			85	86.01	85.505	-1.01					85	87.52	86.26	-2.52
85	86.01	87.52			85	86.01	85.505	-1.01					85	87.52	86.26	-2.52
85	86.01	87.52			85	86.01	85.505	-1.01					85	87.52	86.26	-2.52
85	85.56	87.61			85	85.56	85.28	-0.56					85	87.61	86.305	-2.61
85	85.56	87.61			85	85.56	85.28	-0.56					85	87.61	86.305	-2.61
85	85.56	87.61			85	85.56	85.28	-0.56					85	87.61	86.305	-2.61
85	85.56	87.61			85	85.56	85.28	-0.56					85	87.61	86.305	-2.61
85	85.56	87.61			85	85.56	85.28	-0.56					85	87.61	86.305	-2.61
85	84.94	87.48			85	84.94	84.97	0.06					85	87.48	86.24	-2.48
85	84.94	87.48			85	84.94	84.97	0.06					85	87.48	86.24	-2.48
85	84.94	87.48			85	84.94	84.97	0.06					85	87.48	86.24	-2.48
85	84.77	87.34			85	84.77	84.885	0.23					85	87.34	86.17	-2.34
85	84.65	87.14			85	84.65	84.825	0.35					85	87.14	86.07	-2.14
85	84.62	87.03			85	84.62	84.81	0.38					85	87.03	86.015	-2.03
84	84.59	86.91			84	84.59	84.295	-0.59					84	86.91	85.455	-2.91
84	84.59	86.91			84	84.59	84.295	-0.59					84	86.91	85.455	-2.91
84	84.56	86.65			84	84.56	84.28	-0.56					84	86.65	85.325	-2.65
84	84.55	86.51			84	84.55	84.275	-0.55					84	86.51	85.255	-2.51
83	84.57	86.35			83	84.57	83.785	-1.57					83	86.35	84.675	-3.35
83	84.61	86.18			83	84.61	83.805	-1.61					83	86.18	84.59	-3.18
83	84.67	85.98			83	84.67	83.835	-1.67					83	85.98	84.49	-2.98
82	84.67	85.98			82	84.67	83.335	-2.67					82	85.98	83.99	-3.98
82	84.79	85.55			82	84.79	83.395	-2.79					82	85.55	83.775	-3.55
82	84.79	85.55			82	84.79	83.395	-2.79					82	85.55	83.775	-3.55
81	84.79	85.55			81	84.79	82.895	-3.79					81	85.55	83.275	-4.55
81	85.01	84.97			81	85.01	83.005	-4.01					81	84.97	82.985	-3.97
81	85.06	84.8			81	85.06	83.03	-4.06					81	84.8	82.9	-3.8
80	85.13	84.65			80	85.13	82.565	-5.13					80	84.65	82.325	-4.65
80	85.18	84.5			80	85.18	82.59	-5.18					80	84.5	82.25	-4.5
81	85.23	84.38			81	85.23	83.115	-4.23					81	84.38	82.69	-3.38
81	85.27	84.27			81	85.27	83.135	-4.27					81	84.27	82.635	-3.27
81	85.27	84.27			81	85.27	83.135	-4.27					81	84.27	82.635	-3.27
81	85.31	84.09			81	85.31	83.155	-4.31					81	84.09	82.545	-3.09
81	85.34	84.04			81	85.34	83.17	-4.34					81	84.04	82.52	-3.04
81	85.34	84.04			81	85.34	83.17	-4.34					81	84.04	82.52	-3.04
81	85.39	83.96			81	85.39	83.195	-4.39					81	83.96	82.48	-2.96
81	85.42	83.93			81	85.42	83.21	-4.42					81	83.93	82.465	-2.93
81	85.46	83.94			81	85.46	83.23	-4.46					81	83.94	82.47	-2.94
81	85.49	83.97			81	85.49	83.245	-4.49					81	83.97	82.485	-2.97
81	85.52	84.04			81	85.52	83.26	-4.52					81	84.04	82.52	-3.04
82	85.57	84.16			82	85.57	83.785	-3.57					82	84.16	83.08	-2.16
82	85.62	84.31			82	85.62	83.81	-3.62					82	84.31	83.155	-2.31
82	85.62	84.31			82	85.62	83.81	-3.62					82	84.31	83.155	-2.31
83	85.72	84.61			83	85.72	84.36	-2.72					83	84.61	83.805	-1.61
83	85.76	84.73			83	85.76	84.38	-2.76					83	84.73	83.865	-1.73
84	85.81	84.86			84	85.81	84.905	-1.81					84	84.86	84.43	-0.86
84	85.81	84.86			84	85.81	84.905	-1.81					84	84.86	84.43	-0.86
84	85.81	84.86			84	85.81	84.905	-1.81					84	84.86	84.43	-0.86
84	85.99	85.24			84	85.99	84.995	-1.99					84	85.24	84.62	-1.24
84	85.99	85.24			84	85.99	84.995	-1.99					84	85.24	84.62	-1.24
84	86.14	85.48			84	86.14	85.07	-2.14					84	85.48	84.74	-1.48
84	86.23	85.61			84	86.23	85.115	-2.23					84	85.61	84.805	-1.61
84	86.23	85.61			84	86.23	85.115	-2.23					84	85.61	84.805	-1.61
84	86.51	85.88			84	86.51	85.255	-2.51					84	85.88	84.94	-1.88
84	86.58	85.96			84	86.58	85.29	-2.58					84	85.96	84.98	-1.96
84	86.65	86.05			84	86.65	85.325	-2.65					84	86.05	85.025	-2.05
84	86.65	86.05			84	86.65	85.325	-2.65					84	86.05	85.025	-2.05
84	86.75	86.23			84	86.75	85.375	-2.75					84	86.23	85.115	-2.23
84	86.79	86.29			84	86.79	85.395	-2.79					84	86.29	85.145	-2.29
84	86.79	86.29			84	86.79	85.395	-2.79					84	86.29	85.145	-2.29
84	86.79	86.29			84	86.79	85.395	-2.79					84	86.29	85.145	-2.29
84	86.84	86.3			84	86.84	85.42	-2.84					84	86.3	85.15	-2.3
84	86.84	86.32			84	86.84	85.42	-2.84					84	86.32	85.16	-2.32
84	86.84	86.38			84	86.84	85.42	-2.84					84	86.38	85.19	-2.38
84	86.82	86.41			84	86.82	85.41	-2.82					84	86.41	85.205	-2.41
84	86.8	86.44			84	86.8	85.4	-2.8					84	86.44	85.22	-2.44
85	86.78	86.45			85	86.78	85.89	-1.78					85	86.45	85.725	-1.45
85	86.75	86.47			85	86.75	85.875	-1.75					85	86.47	85.735	-1.47
85	86.72	86.49			85	86.72	85.86	-1.72					85	86.49	85.745	-1.49
85	86.68	86.5			85	86.68	85.84	-1.68					85	86.5	85.75	-1.5
85	86.65	86.53			85	86.65	85.825	-1.65					85	86.53	85.765	-1.53
85	86.62	86.56			85	86.62	85.81	-1.62					85	86.56	85.78	-1.56
85	86.57	86.61			85	86.57	85.785	-1.57					85	86.61	85.805	-1.61
85	86.54	86.66			85	86.54	85.77	-1.54					85	86.66	85.83	-1.66
85	86.51	86.7			85	86.51	85.755	-1.51					85	86.7	85.85	-1.7
85	86.5	86.74			85	86.5	85.75	-1.5					85	86.74	85.87	-1.74
85	86.48	86.78			85	86.48	85.74	-1.48					85	86.78	85.89	-1.78
85	86.46	86.81			85	86.46	85.73	-1.46					85	86.81	85.905	-1.81
85	86.43	86.84			85	86.43	85.715	-1.43					85	86.84	85.92	-1.84
85	86.4	86.88			85	86.4	85.7	-1.4					85	86.88	85.94	-1.88
85	86.38	86.94			85	86.38	85.69	-1.38					85	86.94	85.97	-1.94
85	86.37	86.99			85	86.37	85.685	-1.37					85	86.99	85.995	-1.99
85	86.36	87.02			85	86.36	85.68	-1.36					85	87.02	86.01	-2.02
85	86.35	87.02			85	86.35	85.675	-1.35					85	87.02	86.01	-2.02
85	86.34	87.04			85	86.34	85.67	-1.34					85	87.04	86.02	-2.04
85	86.34	87.06			85	86.34	85.67	-1.34					85	87.06	86.03	-2.06
85	86.33	87.1			85	86.33	85.665	-1.33					85	87.1	86.05	-2.1
85	86.32	87.14			85	86.32	85.66	-1.32					85	87.14	86.07	-2.14
85	86.32	87.17			85	86.32	85.66	-1.32					85	87.17	86.085	-2.17
85	86.32	87.17			85	86.32	85.66	-1.32					85	87.17	86.085	-2.17
85	86.32	87.17			85	86.32	85.66	-1.32					85	87.17	86.085	-2.17
85	86.32	87.17			85	86.32	85.66	-1.32					85	87.17	86.085	-2.17
85	86.31	87.2			85	86.31	85.655	-1.31					85	87.2	86.1	-2.2
85	86.3	87.2			85	86.3	85.65	-1.3					85	87.2	86.1	-2.2
84	86.27	87.21			84	86.27	85.135	-2.27					84	87.21	85.605	-3.21
85	86.27	87.21			85	86.27	85.635	-1.27					85	87.21	86.105	-2.21
84	86.27	87.21			84	86.27	85.135	-2.27					84	87.21	85.605	-3.21
84	86.3	87.2			84	86.3	85.15	-2.3					84	87.2	85.6	-3.2
84	86.3	87.2			84	86.3	85.15	-2.3					84	87.2	85.6	-3.2
85	86.3	87.2			85	86.3	85.65	-1.3					85	87.2	86.1	-2.2
85	86.3	87.2			85	86.3	85.65	-1.3					85	87.2	86.1	-2.2
85	86.41	87.18			85	86.41	85.705	-1.41					85	87.18	86.09	-2.18
85	86.43	87.19			85	86.43	85.715	-1.43					85	87.19	86.095	-2.19
85	86.46	87.19			85	86.46	85.73	-1.46					85	87.19	86.095	-2.19
84	86.46	87.19			84	86.46	85.23	-2.46					84	87.19	85.595	-3.19
85	86.46	87.19			85	86.46	85.73	-1.46					85	87.19	86.095	-2.19
85	86.46	87.19			85	86.46	85.73	-1.46					85	87.19	86.095	-2.19
85	86.61	87.08			85	86.61	85.805	-1.61					85	87.08	86.04	-2.08
85	86.61	87.08			85	86.61	85.805	-1.61					85	87.08	86.04	-2.08
85	86.61	87.08			85	86.61	85.805	-1.61					85	87.08	86.04	-2.08
85	86.61	87.08			85	86.61	85.805	-1.61					85	87.08	86.04	-2.08
85	86.61	87.08			85	86.61	85.805	-1.61					85	87.08	86.04	-2.08
85	86.9	87.06			85	86.9	85.95	-1.9					85	87.06	86.03	-2.06
85	86.9	87.06			85	86.9	85.95	-1.9					85	87.06	86.03	-2.06
85	86.9	87.06			85	86.9	85.95	-1.9					85	87.06	86.03	-2.06
85	86.9	87.06			85	86.9	85.95	-1.9					85	87.06	86.03	-2.06
85	86.9	87.06			85	86.9	85.95	-1.9					85	87.06	86.03	-2.06
85	86.9	87.06			85	86.9	85.95	-1.9					85	87.06	86.03	-2.06
85	87.17	87			85	87.17	86.085	-2.17					85	87	86	-2
85	87.19	86.98			85	87.19	86.095	-2.19					85	86.98	85.99	-1.98
85	87.19	86.98			85	87.19	86.095	-2.19					85	86.98	85.99	-1.98
85	87.22	86.93			85	87.22	86.11	-2.22					85	86.93	85.965	-1.93
85	87.24	86.9			85	87.24	86.12	-2.24					85	86.9	85.95	-1.9
84	87.24	86.87			84	87.24	85.62	-3.24					84	86.87	85.435	-2.87
85	87.24	86.87			85	87.24	86.12	-2.24					85	86.87	85.935	-1.87
85	87.24	86.87			85	87.24	86.12	-2.24					85	86.87	85.935	-1.87
85	87.24	86.87			85	87.24	86.12	-2.24					85	86.87	85.935	-1.87
85	87.23	86.88			85	87.23	86.115	-2.23					85	86.88	85.94	-1.88
85	87.23	86.88			85	87.23	86.115	-2.23					85	86.88	85.94	-1.88
85	87.2	86.86			85	87.2	86.1	-2.2					85	86.86	85.93	-1.86
85	87.2	86.86			85	87.2	86.1	-2.2					85	86.86	85.93	-1.86
85	87.07	86.81			85	87.07	86.035	-2.07					85	86.81	85.905	-1.81
85	86.99	86.78			85	86.99	85.995	-1.99					85	86.78	85.89	-1.78
85	86.82	86.74			85	86.82	85.91	-1.82					85	86.74	85.87	-1.74
85	86.82	86.74			85	86.82	85.91	-1.82					85	86.74	85.87	-1.74
85	86.68	86.71			85	86.68	85.84	-1.68					85	86.71	85.855	-1.71
85	86.68	86.71			85	86.68	85.84	-1.68					85	86.71	85.855	-1.71
85	86.65	86.66			85	86.65	85.825	-1.65					85	86.66	85.83	-1.66
85	86.65	86.66			85	86.65	85.825	-1.65					85	86.66	85.83	-1.66
85	86.65	86.66			85	86.65	85.825	-1.65					85	86.66	85.83	-1.66
85	86.65	86.66			85	86.65	85.825	-1.65					85	86.66	85.83	-1.66
85	86.65	86.66			85	86.65	85.825	-1.65					85	86.66	85.83	-1.66
85	86.65	86.66			85	86.65	85.825	-1.65					85	86.66	85.83	-1.66
85	86.69	86.75			85	86.69	85.845	-1.69					85	86.75	85.875	-1.75
85	86.69	86.75			85	86.69	85.845	-1.69					85	86.75	85.875	-1.75
84	86.75	86.78			84	86.75	85.375	-2.75					84	86.78	85.39	-2.78
84	86.79	86.82			84	86.79	85.395	-2.79					84	86.82	85.41	-2.82
84	86.79	86.82			84	86.79	85.395	-2.79					84	86.82	85.41	-2.82
84	86.79	86.82			84	86.79	85.395	-2.79					84	86.82	85.41	-2.82
84	86.79	86.82			84	86.79	85.395	-2.79					84	86.82	85.41	-2.82
84	86.79	86.82			84	86.79	85.395	-2.79					84	86.82	85.41	-2.82
84	86.79	86.82			84	86.79	85.395	-2.79					84	86.82	85.41	-2.82
84	87.3	87.08			84	87.3	85.65	-3.3					84	87.08	85.54	-3.08
84	87.4	87.09			84	87.4	85.7	-3.4					84	87.09	85.545	-3.09
85	87.4	87.09			85	87.4	86.2	-2.4					85	87.09	86.045	-2.09
85	87.4	87.09			85	87.4	86.2	-2.4					85	87.09	86.045	-2.09
85	87.4	87.09			85	87.4	86.2	-2.4					85	87.09	86.045	-2.09
85	87.4	87.09			85	87.4	86.2	-2.4					85	87.09	86.045	-2.09
85	87.4	87.09			85	87.4	86.2	-2.4					85	87.09	86.045	-2.09
85	87.4	87.09			85	87.4	86.2	-2.4					85	87.09	86.045	-2.09
85	87.4	87.09			85	87.4	86.2	-2.4					85	87.09	86.045	-2.09
85	87.4	87.09			85	87.4	86.2	-2.4					85	87.09	86.045	-2.09
85	87.4	87.09			85	87.4	86.2	-2.4					85	87.09	86.045	-2.09
85	87.4	87.09			85	87.4	86.2	-2.4					85	87.09	86.045	-2.09
85	87.4	87.09			85	87.4	86.2	-2.4					85	87.09	86.045	-2.09
85	87.4	87.09			85	87.4	86.2	-2.4					85	87.09	86.045	-2.09
85	87.13	86.37			85	87.13	86.065	-2.13					85	86.37	85.685	-1.37
85	87.13	86.37			85	87.13	86.065	-2.13					85	86.37	85.685	-1.37
85	87.13	86.37			85	87.13	86.065	-2.13					85	86.37	85.685	-1.37
85	87.13	86.37			85	87.13	86.065	-2.13					85	86.37	85.685	-1.37
85	86.65	85.85			85	86.65	85.825	-1.65					85	85.85	85.425	-0.85
85	86.52	85.74			85	86.52	85.76	-1.52					85	85.74	85.37	-0.74
84	86.41	85.64			84	86.41	85.205	-2.41					84	85.64	84.82	-1.64
85	86.29	85.56			85	86.29	85.645	-1.29					85	85.56	85.28	-0.56
84	86.29	85.56			84	86.29	85.145	-2.29					84	85.56	84.78	-1.56
84	86.29	85.56			84	86.29	85.145	-2.29					84	85.56	84.78	-1.56
84	85.93	85.37			84	85.93	84.965	-1.93					84	85.37	84.685	-1.37
84	85.93	85.37			84	85.93	84.965	-1.93					84	85.37	84.685	-1.37
84	85.93	85.37			84	85.93	84.965	-1.93					84	85.37	84.685	-1.37
84	85.93	85.37			84	85.93	84.965	-1.93					84	85.37	84.685	-1.37
84	85.93	85.37			84	85.93	84.965	-1.93					84	85.37	84.685	-1.37
84	85.93	85.37			84	85.93	84.965	-1.93					84	85.37	84.685	-1.37
84	86.2	85.47			84	86.2	85.1	-2.2					84	85.47	84.735	-1.47
84	86.32	85.53			84	86.32	85.16	-2.32					84	85.53	84.765	-1.53
83	86.32	85.53			83	86.32	84.66	-3.32					83	85.53	84.265	-2.53
83	86.32	85.53			83	86.32	84.66	-3.32					83	85.53	84.265	-2.53
83	86.68	85.78			83	86.68	84.84	-3.68					83	85.78	84.39	-2.78
83	86.68	85.78			83	86.68	84.84	-3.68					83	85.78	84.39	-2.78
84	86.89	85.97			84	86.89	85.445	-2.89					84	85.97	84.985	-1.97
84	86.99	86.07			84	86.99	85.495	-2.99					84	86.07	85.035	-2.07
84	86.99	86.07			84	86.99	85.495	-2.99					84	86.07	85.035	-2.07
84	87.14	86.28			84	87.14	85.57	-3.14					84	86.28	85.14	-2.28
84	87.14	86.28			84	87.14	85.57	-3.14					84	86.28	85.14	-2.28
84	87.14	86.28			84	87.14	85.57	-3.14					84	86.28	85.14	-2.28
84	87.35	86.54			84	87.35	85.675	-3.35					84	86.54	85.27	-2.54
84	87.39	86.59			84	87.39	85.695	-3.39					84	86.59	85.295	-2.59
84	87.39	86.59			84	87.39	85.695	-3.39					84	86.59	85.295	-2.59
85	87.41	86.64			85	87.41	86.205	-2.41					85	86.64	85.82	-1.64
85	87.36	86.64			85	87.36	86.18	-2.36					85	86.64	85.82	-1.64
85	87.27	86.63			85	87.27	86.135	-2.27					85	86.63	85.815	-1.63
85	87.27	86.63			85	87.27	86.135	-2.27					85	86.63	85.815	-1.63
86	87.27	86.63			86	87.27	86.635	-1.27					86	86.63	86.315	-0.63
86	87.27	86.63			86	87.27	86.635	-1.27					86	86.63	86.315	-0.63
86	87.27	86.63			86	87.27	86.635	-1.27					86	86.63	86.315	-0.63
86	87.27	86.63			86	87.27	86.635	-1.27					86	86.63	86.315	-0.63
86	86.36	86.31			86	86.36	86.18	-0.36					86	86.31	86.155	-0.31
86	86.36	86.31			86	86.36	86.18	-0.36					86	86.31	86.155	-0.31
86	86.36	86.31			86	86.36	86.18	-0.36					86	86.31	86.155	-0.31
86	85.95	85.99			86	85.95	85.975	0.05					86	85.99	85.995	0.01
86	85.83	85.87			86	85.83	85.915	0.17					86	85.87	85.935	0.13
86	85.83	85.87			86	85.83	85.915	0.17					86	85.87	85.935	0.13
86	85.83	85.87			86	85.83	85.915	0.17					86	85.87	85.935	0.13
86	85.55	85.5			86	85.55	85.775	0.45					86	85.5	85.75	0.5
86	85.46	85.39			86	85.46	85.73	0.54					86	85.39	85.695	0.61
86	85.39	85.28			86	85.39	85.695	0.61					86	85.28	85.64	0.72
85	85.33	85.18			85	85.33	85.165	-0.33					85	85.18	85.09	-0.18
85	85.3	85.09			85	85.3	85.15	-0.3					85	85.09	85.045	-0.09
85	85.32	85			85	85.32	85.16	-0.32					85	85	85	0
85	85.38	85			85	85.38	85.19	-0.38					85	85	85	0
85	85.47	85.02			85	85.47	85.235	-0.47					85	85.02	85.01	-0.02
85	85.47	85.02			85	85.47	85.235	-0.47					85	85.02	85.01	-0.02
84	85.71	85.11			84	85.71	84.855	-1.71					84	85.11	84.555	-1.11
84	85.71	85.11			84	85.71	84.855	-1.71					84	85.11	84.555	-1.11
84	85.98	85.23			84	85.98	84.99	-1.98					84	85.23	84.615	-1.23
84	85.98	85.23			84	85.98	84.99	-1.98					84	85.23	84.615	-1.23
84	86.25	85.36			84	86.25	85.125	-2.25					84	85.36	84.68	-1.36
84	86.25	85.36			84	86.25	85.125	-2.25					84	85.36	84.68	-1.36
83	86.5	85.55			83	86.5	84.75	-3.5					83	85.55	84.275	-2.55
83	86.61	85.65			83	86.61	84.805	-3.61					83	85.65	84.325	-2.65
83	86.71	85.74			83	86.71	84.855	-3.71					83	85.74	84.37	-2.74
83	86.8	85.82			83	86.8	84.9	-3.8					83	85.82	84.41	-2.82
83	86.8	85.82			83	86.8	84.9	-3.8					83	85.82	84.41	-2.82
83	86.8	85.82			83	86.8	84.9	-3.8					83	85.82	84.41	-2.82
83	87.03	86.05			83	87.03	85.015	-4.03					83	86.05	84.525	-3.05
83	87.03	86.05			83	87.03	85.015	-4.03					83	86.05	84.525	-3.05
84	87.03	86.05			84	87.03	85.515	-3.03					84	86.05	85.025	-2.05
84	87.03	86.05			84	87.03	85.515	-3.03					84	86.05	85.025	-2.05
84	87.19	86.28			84	87.19	85.595	-3.19					84	86.28	85.14	-2.28
84	87.19	86.28			84	87.19	85.595	-3.19					84	86.28	85.14	-2.28
84	87.13	86.2			84	87.13	85.565	-3.13					84	86.2	85.1	-2.2
84	87.13	86.2			84	87.13	85.565	-3.13					84	86.2	85.1	-2.2
84	87	86.04			84	87	85.5	-3					84	86.04	85.02	-2.04
84	87	86.04			84	87	85.5	-3					84	86.04	85.02	-2.04
85	86.81	85.86			85	86.81	85.905	-1.81					85	85.86	85.43	-0.86
85	86.69	85.78			85	86.69	85.845	-1.69					85	85.78	85.39	-0.78
85	86.69	85.78			85	86.69	85.845	-1.69					85	85.78	85.39	-0.78
85	86.69	85.78			85	86.69	85.845	-1.69					85	85.78	85.39	-0.78
85	86.69	85.78			85	86.69	85.845	-1.69					85	85.78	85.39	-0.78
85	86.09	85.32			85	86.09	85.545	-1.09					85	85.32	85.16	-0.32
85	85.94	85.18			85	85.94	85.47	-0.94					85	85.18	85.09	-0.18
85	85.79	85.04			85	85.79	85.395	-0.79					85	85.04	85.02	-0.04
85	85.64	84.91			85	85.64	85.32	-0.64					85	84.91	84.955	0.09
85	85.64	84.91			85	85.64	85.32	-0.64					85	84.91	84.955	0.09
85	85.64	84.91			85	85.64	85.32	-0.64					85	84.91	84.955	0.09
85	85.23	84.52			85	85.23	85.115	-0.23					85	84.52	84.76	0.48
85	85.07	84.38			85	85.07	85.035	-0.07					85	84.38	84.69	0.62
84	84.92	84.27			84	84.92	84.46	-0.92					84	84.27	84.135	-0.27
84	84.92	84.27			84	84.92	84.46	-0.92					84	84.27	84.135	-0.27
84	84.48	84.06			84	84.48	84.24	-0.48					84	84.06	84.03	-0.06
84	84.36	84.04			84	84.36	84.18	-0.36					84	84.04	84.02	-0.04
84	84.25	84.02			84	84.25	84.125	-0.25					84	84.02	84.01	-0.02
84	84.25	84.02			84	84.25	84.125	-0.25					84	84.02	84.01	-0.02
84	84.1	84			84	84.1	84.05	-0.1					84	84	84	0
84	84.1	84			84	84.1	84.05	-0.1					84	84	84	0
83	84.1	84			83	84.1	83.55	-1.1					83	84	83.5	-1
83	84.1	84			83	84.1	83.55	-1.1					83	84	83.5	-1
83	84.1	84			83	84.1	83.55	-1.1					83	84	83.5	-1
83	84.1	84			83	84.1	83.55	-1.1					83	84	83.5	-1
83	84.08	84.16			83	84.08	83.54	-1.08					83	84.16	83.58	-1.16
83	84.08	84.16			83	84.08	83.54	-1.08					83	84.16	83.58	-1.16
83	84.08	84.16			83	84.08	83.54	-1.08					83	84.16	83.58	-1.16
83	84.08	84.16			83	84.08	83.54	-1.08					83	84.16	83.58	-1.16
83	84.21	84.44			83	84.21	83.605	-1.21					83	84.44	83.72	-1.44
83	84.21	84.44			83	84.21	83.605	-1.21					83	84.44	83.72	-1.44
83	84.21	84.44			83	84.21	83.605	-1.21					83	84.44	83.72	-1.44
83	84.21	84.44			83	84.21	83.605	-1.21					83	84.44	83.72	-1.44
83	84.42	84.74			83	84.42	83.71	-1.42					83	84.74	83.87	-1.74
83	84.42	84.74			83	84.42	83.71	-1.42					83	84.74	83.87	-1.74
83	84.42	84.74			83	84.42	83.71	-1.42					83	84.74	83.87	-1.74
83	84.63	84.87			83	84.63	83.815	-1.63					83	84.87	83.935	-1.87
83	84.68	84.89			83	84.68	83.84	-1.68					83	84.89	83.945	-1.89
83	84.73	84.9			83	84.73	83.865	-1.73					83	84.9	83.95	-1.9
83	84.73	84.9			83	84.73	83.865	-1.73					83	84.9	83.95	-1.9
83	84.73	84.9			83	84.73	83.865	-1.73					83	84.9	83.95	-1.9
83	84.73	84.9			83	84.73	83.865	-1.73					83	84.9	83.95	-1.9
83	84.73	84.9			83	84.73	83.865	-1.73					83	84.9	83.95	-1.9
83	84.76	84.99			83	84.76	83.88	-1.76					83	84.99	83.995	-1.99
83	84.76	84.99			83	84.76	83.88	-1.76					83	84.99	83.995	-1.99
83	84.7	84.96			83	84.7	83.85	-1.7					83	84.96	83.98	-1.96
83	84.69	84.95			83	84.69	83.845	-1.69					83	84.95	83.975	-1.95
83	84.69	84.95			83	84.69	83.845	-1.69					83	84.95	83.975	-1.95
83	84.69	84.95			83	84.69	83.845	-1.69					83	84.95	83.975	-1.95
83	84.69	84.95			83	84.69	83.845	-1.69					83	84.95	83.975	-1.95
83	84.69	84.95			83	84.69	83.845	-1.69					83	84.95	83.975	-1.95
83	84.62	84.83			83	84.62	83.81	-1.62					83	84.83	83.915	-1.83
83	84.62	84.83			83	84.62	83.81	-1.62					83	84.83	83.915	-1.83
84	84.62	84.83			84	84.62	84.31	-0.62					84	84.83	84.415	-0.83
84	84.54	84.74			84	84.54	84.27	-0.54					84	84.74	84.37	-0.74
84	84.48	84.71			84	84.48	84.24	-0.48					84	84.71	84.355	-0.71
83	84.45	84.7			83	84.45	83.725	-1.45					83	84.7	83.85	-1.7
84	84.45	84.7			84	84.45	84.225	-0.45					84	84.7	84.35	-0.7
83	84.45	84.7			83	84.45	83.725	-1.45					83	84.7	83.85	-1.7
83	84.45	84.7			83	84.45	83.725	-1.45					83	84.7	83.85	-1.7
83	84.39	84.58			83	84.39	83.695	-1.39					83	84.58	83.79	-1.58
83	84.39	84.58			83	84.39	83.695	-1.39					83	84.58	83.79	-1.58
83	84.39	84.58			83	84.39	83.695	-1.39					83	84.58	83.79	-1.58
83	84.39	84.58			83	84.39	83.695	-1.39					83	84.58	83.79	-1.58
83	84.39	84.58			83	84.39	83.695	-1.39					83	84.58	83.79	-1.58
83	84.39	84.58			83	84.39	83.695	-1.39					83	84.58	83.79	-1.58
83	84.39	84.34			83	84.39	83.695	-1.39					83	84.34	83.67	-1.34
83	84.39	84.31			83	84.39	83.695	-1.39					83	84.31	83.655	-1.31
83	84.4	84.29			83	84.4	83.7	-1.4					83	84.29	83.645	-1.29
83	84.4	84.29			83	84.4	83.7	-1.4					83	84.29	83.645	-1.29
83	84.46	84.24			83	84.46	83.73	-1.46					83	84.24	83.62	-1.24
83	84.46	84.24			83	84.46	83.73	-1.46					83	84.24	83.62	-1.24
83	84.56	84.18			83	84.56	83.78	-1.56					83	84.18	83.59	-1.18
83	84.56	84.18			83	84.56	83.78	-1.56					83	84.18	83.59	-1.18
83	84.56	84.18			83	84.56	83.78	-1.56					83	84.18	83.59	-1.18
83	84.56	84.18			83	84.56	83.78	-1.56					83	84.18	83.59	-1.18
83	84.56	84.18			83	84.56	83.78	-1.56					83	84.18	83.59	-1.18
83	84.78	84.01			83	84.78	83.89	-1.78					83	84.01	83.505	-1.01
83	84.78	84.01			83	84.78	83.89	-1.78					83	84.01	83.505	-1.01
83	84.78	84.01			83	84.78	83.89	-1.78					83	84.01	83.505	-1.01
83	84.78	84.01			83	84.78	83.89	-1.78					83	84.01	83.505	-1.01
83	84.94	84.08			83	84.94	83.97	-1.94					83	84.08	83.54	-1.08
83	84.94	84.08			83	84.94	83.97	-1.94					83	84.08	83.54	-1.08
83	84.94	84.08			83	84.94	83.97	-1.94					83	84.08	83.54	-1.08
83	84.94	84.08			83	84.94	83.97	-1.94					83	84.08	83.54	-1.08
83	85.03	84.26			83	85.03	84.015	-2.03					83	84.26	83.63	-1.26
83	85.04	84.28			83	85.04	84.02	-2.04					83	84.28	83.64	-1.28
83	85.04	84.32			83	85.04	84.02	-2.04					83	84.32	83.66	-1.32
83	85.04	84.32			83	85.04	84.02	-2.04					83	84.32	83.66	-1.32
83	85.04	84.32			83	85.04	84.02	-2.04					83	84.32	83.66	-1.32
83	84.99	84.47			83	84.99	83.995	-1.99					83	84.47	83.735	-1.47
83	84.95	84.52			83	84.95	83.975	-1.95					83	84.52	83.76	-1.52
83	84.9	84.57			83	84.9	83.95	-1.9					83	84.57	83.785	-1.57
83	84.86	84.61			83	84.86	83.93	-1.86					83	84.61	83.805	-1.61
83	84.86	84.61			83	84.86	83.93	-1.86					83	84.61	83.805	-1.61
82	84.86	84.61			82	84.86	83.43	-2.86					82	84.61	83.305	-2.61
82	84.86	84.61			82	84.86	83.43	-2.86					82	84.61	83.305	-2.61
82	84.84	84.87			82	84.84	83.42	-2.84					82	84.87	83.435	-2.87
82	84.85	84.9			82	84.85	83.425	-2.85					82	84.9	83.45	-2.9
82	84.85	84.9			82	84.85	83.425	-2.85					82	84.9	83.45	-2.9
82	84.85	84.9			82	84.85	83.425	-2.85					82	84.9	83.45	-2.9
82	84.85	84.9			82	84.85	83.425	-2.85					82	84.9	83.45	-2.9
82	84.82	84.84			82	84.82	83.41	-2.82					82	84.84	83.42	-2.84
82	84.82	84.84			82	84.82	83.41	-2.82					82	84.84	83.42	-2.84
82	84.82	84.84			82	84.82	83.41	-2.82					82	84.84	83.42	-2.84
82	84.82	84.84			82	84.82	83.41	-2.82					82	84.84	83.42	-2.84
82	84.78	84.75			82	84.78	83.39	-2.78					82	84.75	83.375	-2.75
82	84.77	84.7			82	84.77	83.385	-2.77					82	84.7	83.35	-2.7
83	84.75	84.66			83	84.75	83.875	-1.75					83	84.66	83.83	-1.66
83	84.74	84.63			83	84.74	83.87	-1.74					83	84.63	83.815	-1.63
83	84.74	84.63			83	84.74	83.87	-1.74					83	84.63	83.815	-1.63
83	84.74	84.63			83	84.74	83.87	-1.74					83	84.63	83.815	-1.63
83	84.75	84.58			83	84.75	83.875	-1.75					83	84.58	83.79	-1.58
83	84.75	84.58			83	84.75	83.875	-1.75					83	84.58	83.79	-1.58
84	84.74	84.6			84	84.74	84.37	-0.74					84	84.6	84.3	-0.6
84	84.74	84.6			84	84.74	84.37	-0.74					84	84.6	84.3	-0.6
84	84.74	84.6			84	84.74	84.37	-0.74					84	84.6	84.3	-0.6
84	84.58	84.59			84	84.58	84.29	-0.58					84	84.59	84.295	-0.59
84	84.51	84.59			84	84.51	84.255	-0.51					84	84.59	84.295	-0.59
84	84.44	84.59			84	84.44	84.22	-0.44					84	84.59	84.295	-0.59
84	84.44	84.59			84	84.44	84.22	-0.44					84	84.59	84.295	-0.59
84	84.44	84.59			84	84.44	84.22	-0.44					84	84.59	84.295	-0.59
84	84.44	84.59			84	84.44	84.22	-0.44					84	84.59	84.295	-0.59
84	84.2	84.68			84	84.2	84.1	-0.2					84	84.68	84.34	-0.68
84	84.18	84.72			84	84.18	84.09	-0.18					84	84.72	84.36	-0.72
84	84.18	84.72			84	84.18	84.09	-0.18					84	84.72	84.36	-0.72
84	84.17	84.81			84	84.17	84.085	-0.17					84	84.81	84.405	-0.81
84	84.17	84.87			84	84.17	84.085	-0.17					84	84.87	84.435	-0.87
84	84.19	84.92			84	84.19	84.095	-0.19					84	84.92	84.46	-0.92
84	84.19	84.92			84	84.19	84.095	-0.19					84	84.92	84.46	-0.92
83	84.19	84.92			83	84.19	83.595	-1.19					83	84.92	83.96	-1.92
83	84.19	84.92			83	84.19	83.595	-1.19					83	84.92	83.96	-1.92
83	84.19	84.92			83	84.19	83.595	-1.19					83	84.92	83.96	-1.92
83	84.19	84.92			83	84.19	83.595	-1.19					83	84.92	83.96	-1.92
83	84.19	84.92			83	84.19	83.595	-1.19					83	84.92	83.96	-1.92
83	84.27	84.87			83	84.27	83.635	-1.27					83	84.87	83.935	-1.87
83	84.29	84.8			83	84.29	83.645	-1.29					83	84.8	83.9	-1.8
83	84.29	84.8			83	84.29	83.645	-1.29					83	84.8	83.9	-1.8
83	84.29	84.8			83	84.29	83.645	-1.29					83	84.8	83.9	-1.8
83	84.39	84.46			83	84.39	83.695	-1.39					83	84.46	83.73	-1.46
83	84.42	84.36			83	84.42	83.71	-1.42					83	84.36	83.68	-1.36
83	84.42	84.36			83	84.42	83.71	-1.42					83	84.36	83.68	-1.36
83	84.42	84.36			83	84.42	83.71	-1.42					83	84.36	83.68	-1.36
83	84.47	84.04			83	84.47	83.735	-1.47					83	84.04	83.52	-1.04
83	84.47	84.04			83	84.47	83.735	-1.47					83	84.04	83.52	-1.04
83	84.47	84.04			83	84.47	83.735	-1.47					83	84.04	83.52	-1.04
83	84.48	83.74			83	84.48	83.74	-1.48					83	83.74	83.37	-0.74
83	84.48	83.74			83	84.48	83.74	-1.48					83	83.74	83.37	-0.74
83	84.48	83.74			83	84.48	83.74	-1.48					83	83.74	83.37	-0.74
83	84.48	83.74			83	84.48	83.74	-1.48					83	83.74	83.37	-0.74
83	84.39	83.38			83	84.39	83.695	-1.39					83	83.38	83.19	-0.38
83	84.37	83.31			83	84.37	83.685	-1.37					83	83.31	83.155	-0.31
83	84.37	83.31			83	84.37	83.685	-1.37					83	83.31	83.155	-0.31
83	84.31	83.23			83	84.31	83.655	-1.31					83	83.23	83.115	-0.23
83	84.31	83.23			83	84.31	83.655	-1.31					83	83.23	83.115	-0.23
83	84.31	83.23			83	84.31	83.655	-1.31					83	83.23	83.115	-0.23
83	84.31	83.24			83	84.31	83.655	-1.31					83	83.24	83.12	-0.24
83	84.31	83.24			83	84.31	83.655	-1.31					83	83.24	83.12	-0.24
83	84.36	83.3			83	84.36	83.68	-1.36					83	83.3	83.15	-0.3
83	84.38	83.34			83	84.38	83.69	-1.38					83	83.34	83.17	-0.34
83	84.4	83.38			83	84.4	83.7	-1.4					83	83.38	83.19	-0.38
83	84.4	83.38			83	84.4	83.7	-1.4					83	83.38	83.19	-0.38
83	84.4	83.38			83	84.4	83.7	-1.4					83	83.38	83.19	-0.38
83	84.46	83.46			83	84.46	83.73	-1.46					83	83.46	83.23	-0.46
83	84.47	83.46			83	84.47	83.735	-1.47					83	83.46	83.23	-0.46
82	84.47	83.46			82	84.47	83.235	-2.47					82	83.46	82.73	-1.46
83	84.47	83.45			83	84.47	83.735	-1.47					83	83.45	83.225	-0.45
83	84.47	83.45			83	84.47	83.735	-1.47					83	83.45	83.225	-0.45
83	84.47	83.45			83	84.47	83.735	-1.47					83	83.45	83.225	-0.45
83	84.46	83.43			83	84.46	83.73	-1.46					83	83.43	83.215	-0.43
83	84.46	83.43			83	84.46	83.73	-1.46					83	83.43	83.215	-0.43
83	84.46	83.43			83	84.46	83.73	-1.46					83	83.43	83.215	-0.43
83	84.46	83.43			83	84.46	83.73	-1.46					83	83.43	83.215	-0.43
83	84.46	83.43			83	84.46	83.73	-1.46					83	83.43	83.215	-0.43
83	84.51	83.49			83	84.51	83.755	-1.51					83	83.49	83.245	-0.49
83	84.51	83.49			83	84.51	83.755	-1.51					83	83.49	83.245	-0.49
83	84.51	83.49			83	84.51	83.755	-1.51					83	83.49	83.245	-0.49
83	84.51	83.49			83	84.51	83.755	-1.51					83	83.49	83.245	-0.49
83	84.51	83.49			83	84.51	83.755	-1.51					83	83.49	83.245	-0.49
83	84.51	83.49			83	84.51	83.755	-1.51					83	83.49	83.245	-0.49
83	84.51	83.49			83	84.51	83.755	-1.51					83	83.49	83.245	-0.49
83	84.51	83.49			83	84.51	83.755	-1.51					83	83.49	83.245	-0.49
83	84.84	84.2			83	84.84	83.92	-1.84					83	84.2	83.6	-1.2
83	84.89	84.33			83	84.89	83.945	-1.89					83	84.33	83.665	-1.33
83	84.89	84.33			83	84.89	83.945	-1.89					83	84.33	83.665	-1.33
83	84.89	84.33			83	84.89	83.945	-1.89					83	84.33	83.665	-1.33
83	84.89	84.33			83	84.89	83.945	-1.89					83	84.33	83.665	-1.33
83	84.89	84.33			83	84.89	83.945	-1.89					83	84.33	83.665	-1.33
83	85.16	84.99			83	85.16	84.08	-2.16					83	84.99	83.995	-1.99
83	85.16	84.99			83	85.16	84.08	-2.16					83	84.99	83.995	-1.99
83	85.16	84.99			83	85.16	84.08	-2.16					83	84.99	83.995	-1.99
83	85.33	85.32			83	85.33	84.165	-2.33					83	85.32	84.16	-2.32
83	85.33	85.32			83	85.33	84.165	-2.33					83	85.32	84.16	-2.32
83	85.33	85.32			83	85.33	84.165	-2.33					83	85.32	84.16	-2.32
83	85.33	85.32			83	85.33	84.165	-2.33					83	85.32	84.16	-2.32
83	85.33	85.32			83	85.33	84.165	-2.33					83	85.32	84.16	-2.32
83	85.48	85.57			83	85.48	84.24	-2.48					83	85.57	84.285	-2.57
83	85.49	85.58			83	85.49	84.245	-2.49					83	85.58	84.29	-2.58
83	85.49	85.58			83	85.49	84.245	-2.49					83	85.58	84.29	-2.58
83	85.49	85.58			83	85.49	84.245	-2.49					83	85.58	84.29	-2.58
83	85.49	85.58			83	85.49	84.245	-2.49					83	85.58	84.29	-2.58
83	85.49	85.58			83	85.49	84.245	-2.49					83	85.58	84.29	-2.58
83	85.49	85.58			83	85.49	84.245	-2.49					83	85.58	84.29	-2.58
83	85.49	85.58			83	85.49	84.245	-2.49					83	85.58	84.29	-2.58
83	85.49	85.58			83	85.49	84.245	-2.49					83	85.58	84.29	-2.58
83	85.45	85.37			83	85.45	84.225	-2.45					83	85.37	84.185	-2.37
83	85.46	85.31			83	85.46	84.23	-2.46					83	85.31	84.155	-2.31
83	85.48	85.27			83	85.48	84.24	-2.48					83	85.27	84.135	-2.27
83	85.51	85.23			83	85.51	84.255	-2.51					83	85.23	84.115	-2.23
83	85.54	85.21			83	85.54	84.27	-2.54					83	85.21	84.105	-2.21
83	85.56	85.21			83	85.56	84.28	-2.56					83	85.21	84.105	-2.21
83	85.56	85.21			83	85.56	84.28	-2.56					83	85.21	84.105	-2.21
83	85.56	85.21			83	85.56	84.28	-2.56					83	85.21	84.105	-2.21
83	85.58	85.24			83	85.58	84.29	-2.58					83	85.24	84.12	-2.24
83	85.58	85.25			83	85.58	84.29	-2.58					83	85.25	84.125	-2.25
84	85.58	85.24			84	85.58	84.79	-1.58					84	85.24	84.62	-1.24
83	85.57	85.23			83	85.57	84.285	-2.57					83	85.23	84.115	-2.23
84	85.54	85.22			84	85.54	84.77	-1.54					84	85.22	84.61	-1.22
83	85.53	85.2			83	85.53	84.265	-2.53					83	85.2	84.1	-2.2
84	85.48	85.15			84	85.48	84.74	-1.48					84	85.15	84.575	-1.15
83	85.43	85.11			83	85.43	84.215	-2.43					83	85.11	84.055	-2.11
83	85.43	85.11			83	85.43	84.215	-2.43					83	85.11	84.055	-2.11
83	85.29	85			83	85.29	84.145	-2.29					83	85	84	-2
83	85.21	84.96			83	85.21	84.105	-2.21					83	84.96	83.98	-1.96
83	85.21	84.96			83	85.21	84.105	-2.21					83	84.96	83.98	-1.96
84	85.03	84.89			84	85.03	84.515	-1.03					84	84.89	84.445	-0.89
84	84.92	84.84			84	84.92	84.46	-0.92					84	84.84	84.42	-0.84
84	84.92	84.84			84	84.92	84.46	-0.92					84	84.84	84.42	-0.84
84	84.92	84.84			84	84.92	84.46	-0.92					84	84.84	84.42	-0.84
84	84.59	84.65			84	84.59	84.295	-0.59					84	84.65	84.325	-0.65
84	84.59	84.65			84	84.59	84.295	-0.59					84	84.65	84.325	-0.65
84	84.41	84.46			84	84.41	84.205	-0.41					84	84.46	84.23	-0.46
84	84.41	84.46			84	84.41	84.205	-0.41					84	84.46	84.23	-0.46
84	84.23	84.24			84	84.23	84.115	-0.23					84	84.24	84.12	-0.24
84	84.15	84.14			84	84.15	84.075	-0.15					84	84.14	84.07	-0.14
84	84.15	84.14			84	84.15	84.075	-0.15					84	84.14	84.07	-0.14
84	84.15	84.14			84	84.15	84.075	-0.15					84	84.14	84.07	-0.14
84	84.15	84.14			84	84.15	84.075	-0.15					84	84.14	84.07	-0.14
84	84.15	84.14			84	84.15	84.075	-0.15					84	84.14	84.07	-0.14
84	84.15	84.14			84	84.15	84.075	-0.15					84	84.14	84.07	-0.14
84	84.15	84.14			84	84.15	84.075	-0.15					84	84.14	84.07	-0.14
84	83.84	83.49			84	83.84	83.92	0.16					84	83.49	83.745	0.51
84	83.86	83.42			84	83.86	83.93	0.14					84	83.42	83.71	0.58
84	83.9	83.35			84	83.9	83.95	0.1					84	83.35	83.675	0.65
84	83.9	83.35			84	83.9	83.95	0.1					84	83.35	83.675	0.65
84	83.9	83.35			84	83.9	83.95	0.1					84	83.35	83.675	0.65
84	83.9	83.35			84	83.9	83.95	0.1					84	83.35	83.675	0.65
84	83.9	83.35			84	83.9	83.95	0.1					84	83.35	83.675	0.65
84	83.9	83.35			84	83.9	83.95	0.1					84	83.35	83.675	0.65
84	84.3	83.1			84	84.3	84.15	-0.3					84	83.1	83.55	0.9
84	84.37	83.1			84	84.37	84.185	-0.37					84	83.1	83.55	0.9
83	84.37	83.1			83	84.37	83.685	-1.37					83	83.1	83.05	-0.1
83	84.55	83.19			83	84.55	83.775	-1.55					83	83.19	83.095	-0.19
83	84.67	83.27			83	84.67	83.835	-1.67					83	83.27	83.135	-0.27
83	84.67	83.27			83	84.67	83.835	-1.67					83	83.27	83.135	-0.27
83	84.93	83.49			83	84.93	83.965	-1.93					83	83.49	83.245	-0.49
83	84.93	83.49			83	84.93	83.965	-1.93					83	83.49	83.245	-0.49
83	85.18	83.73			83	85.18	84.09	-2.18					83	83.73	83.365	-0.73
83	85.18	83.73			83	85.18	84.09	-2.18					83	83.73	83.365	-0.73
83	85.18	83.73			83	85.18	84.09	-2.18					83	83.73	83.365	-0.73
83	85.18	83.73			83	85.18	84.09	-2.18					83	83.73	83.365	-0.73
83	85.18	83.73			83	85.18	84.09	-2.18					83	83.73	83.365	-0.73
83	85.84	84.53			83	85.84	84.42	-2.84					83	84.53	83.765	-1.53
83	85.91	84.66			83	85.91	84.455	-2.91					83	84.66	83.83	-1.66
83	85.97	84.77			83	85.97	84.485	-2.97					83	84.77	83.885	-1.77
83	85.97	84.77			83	85.97	84.485	-2.97					83	84.77	83.885	-1.77
83	86.08	84.96			83	86.08	84.54	-3.08					83	84.96	83.98	-1.96
83	86.08	84.96			83	86.08	84.54	-3.08					83	84.96	83.98	-1.96
83	86.15	85.13			83	86.15	84.575	-3.15					83	85.13	84.065	-2.13
83	86.15	85.13			83	86.15	84.575	-3.15					83	85.13	84.065	-2.13
84	86.15	85.13			84	86.15	85.075	-2.15					84	85.13	84.565	-1.13
84	86.16	85.28			84	86.16	85.08	-2.16					84	85.28	84.64	-1.28
84	86.16	85.28			84	86.16	85.08	-2.16					84	85.28	84.64	-1.28
84	86.02	85.25			84	86.02	85.01	-2.02					84	85.25	84.625	-1.25
84	86.02	85.25			84	86.02	85.01	-2.02					84	85.25	84.625	-1.25
84	86.02	85.25			84	86.02	85.01	-2.02					84	85.25	84.625	-1.25
84	86.02	85.25			84	86.02	85.01	-2.02					84	85.25	84.625	-1.25
84	85.59	85.04			84	85.59	84.795	-1.59					84	85.04	84.52	-1.04
84	85.59	85.04			84	85.59	84.795	-1.59					84	85.04	84.52	-1.04
84	85.59	85.04			84	85.59	84.795	-1.59					84	85.04	84.52	-1.04
84	85.59	85.04			84	85.59	84.795	-1.59					84	85.04	84.52	-1.04
84	85.59	85.04			84	85.59	84.795	-1.59					84	85.04	84.52	-1.04
84	84.86	84.41			84	84.86	84.43	-0.86					84	84.41	84.205	-0.41
84	84.86	84.41			84	84.86	84.43	-0.86					84	84.41	84.205	-0.41
84	84.86	84.41			84	84.86	84.43	-0.86					84	84.41	84.205	-0.41
84	84.44	84.06			84	84.44	84.22	-0.44					84	84.06	84.03	-0.06
84	84.3	83.97			84	84.3	84.15	-0.3					84	83.97	83.985	0.03
84	84.18	83.88			84	84.18	84.09	-0.18					84	83.88	83.94	0.12
84	84.06	83.8			84	84.06	84.03	-0.06					84	83.8	83.9	0.2
84	84.06	83.8			84	84.06	84.03	-0.06					84	83.8	83.9	0.2
83	83.82	83.64			83	83.82	83.41	-0.82					83	83.64	83.32	-0.64
83	83.82	83.64			83	83.82	83.41	-0.82					83	83.64	83.32	-0.64
83	83.59	83.48			83	83.59	83.295	-0.59					83	83.48	83.24	-0.48
83	83.48	83.4			83	83.48	83.24	-0.48					83	83.4	83.2	-0.4
83	83.48	83.4			83	83.48	83.24	-0.48					83	83.4	83.2	-0.4
83	83.48	83.4			83	83.48	83.24	-0.48					83	83.4	83.2	-0.4
83	83.26	83.24			83	83.26	83.13	-0.26					83	83.24	83.12	-0.24
83	83.24	83.23			83	83.24	83.12	-0.24					83	83.23	83.115	-0.23
83	83.22	83.24			83	83.22	83.11	-0.22					83	83.24	83.12	-0.24
83	83.21	83.28			83	83.21	83.105	-0.21					83	83.28	83.14	-0.28
82	83.21	83.28			82	83.21	82.605	-1.21					82	83.28	82.64	-1.28
82	83.21	83.28			82	83.21	82.605	-1.21					82	83.28	82.64	-1.28
82	83.21	83.28			82	83.21	82.605	-1.21					82	83.28	82.64	-1.28
82	83.21	83.28			82	83.21	82.605	-1.21					82	83.28	82.64	-1.28
82	83.21	83.28			82	83.21	82.605	-1.21					82	83.28	82.64	-1.28
82	83.21	83.28			82	83.21	82.605	-1.21					82	83.28	82.64	-1.28
82	83.21	83.67			82	83.21	82.605	-1.21					82	83.67	82.835	-1.67
82	83.21	83.67			82	83.21	82.605	-1.21					82	83.67	82.835	-1.67
82	83.21	83.67			82	83.21	82.605	-1.21					82	83.67	82.835	-1.67
82	83.21	83.67			82	83.21	82.605	-1.21					82	83.67	82.835	-1.67
82	83.21	83.67			82	83.21	82.605	-1.21					82	83.67	82.835	-1.67
82	83.3	83.73			82	83.3	82.65	-1.3					82	83.73	82.865	-1.73
82	83.3	83.73			82	83.3	82.65	-1.3					82	83.73	82.865	-1.73
82	83.3	83.73			82	83.3	82.65	-1.3					82	83.73	82.865	-1.73
82	83.3	83.73			82	83.3	82.65	-1.3					82	83.73	82.865	-1.73
82	83.3	83.73			82	83.3	82.65	-1.3					82	83.73	82.865	-1.73
82	83.58	83.93			82	83.58	82.79	-1.58					82	83.93	82.965	-1.93
82	83.63	83.94			82	83.63	82.815	-1.63					82	83.94	82.97	-1.94
82	83.63	83.94			82	83.63	82.815	-1.63					82	83.94	82.97	-1.94
82	83.63	83.94			82	83.63	82.815	-1.63					82	83.94	82.97	-1.94
82	83.63	83.94			82	83.63	82.815	-1.63					82	83.94	82.97	-1.94
82	83.63	83.94			82	83.63	82.815	-1.63					82	83.94	82.97	-1.94
82	84.13	83.98			82	84.13	83.065	-2.13					82	83.98	82.99	-1.98
82	84.13	83.98			82	84.13	83.065	-2.13					82	83.98	82.99	-1.98
83	84.13	83.98			83	84.13	83.565	-1.13					83	83.98	83.49	-0.98
83	84.53	84.06			83	84.53	83.765	-1.53					83	84.06	83.53	-1.06
83	84.53	84.06			83	84.53	83.765	-1.53					83	84.06	83.53	-1.06
83	84.53	84.06			83	84.53	83.765	-1.53					83	84.06	83.53	-1.06
83	84.53	84.06			83	84.53	83.765	-1.53					83	84.06	83.53	-1.06
83	84.99	84.23			83	84.99	83.995	-1.99					83	84.23	83.615	-1.23
83	84.99	84.23			83	84.99	83.995	-1.99					83	84.23	83.615	-1.23
83	84.99	84.23			83	84.99	83.995	-1.99					83	84.23	83.615	-1.23
83	85.31	84.34			83	85.31	84.155	-2.31					83	84.34	83.67	-1.34
83	85.4	84.35			83	85.4	84.2	-2.4					83	84.35	83.675	-1.35
83	85.49	84.36			83	85.49	84.245	-2.49					83	84.36	83.68	-1.36
83	85.49	84.36			83	85.49	84.245	-2.49					83	84.36	83.68	-1.36
84	85.67	84.43			84	85.67	84.835	-1.67					84	84.43	84.215	-0.43
84	85.67	84.43			84	85.67	84.835	-1.67					84	84.43	84.215	-0.43
84	85.81	84.55			84	85.81	84.905	-1.81					84	84.55	84.275	-0.55
84	85.85	84.59			84	85.85	84.925	-1.85					84	84.59	84.295	-0.59
84	85.85	84.59			84	85.85	84.925	-1.85					84	84.59	84.295	-0.59
83	85.85	84.59			83	85.85	84.425	-2.85					83	84.59	83.795	-1.59
83	85.85	84.59			83	85.85	84.425	-2.85					83	84.59	83.795	-1.59
83	85.85	84.59			83	85.85	84.425	-2.85					83	84.59	83.795	-1.59
83	85.85	84.59			83	85.85	84.425	-2.85					83	84.59	83.795	-1.59
83	85.85	84.59			83	85.85	84.425	-2.85					83	84.59	83.795	-1.59
83	85.85	84.59			83	85.85	84.425	-2.85					83	84.59	83.795	-1.59
83	85.85	84.59			83	85.85	84.425	-2.85					83	84.59	83.795	-1.59
83	85.85	84.59			83	85.85	84.425	-2.85					83	84.59	83.795	-1.59
83	85.85	84.59			83	85.85	84.425	-2.85					83	84.59	83.795	-1.59
83	85.39	84.12			83	85.39	84.195	-2.39					83	84.12	83.56	-1.12
83	85.39	84.12			83	85.39	84.195	-2.39					83	84.12	83.56	-1.12
83	85.39	84.12			83	85.39	84.195	-2.39					83	84.12	83.56	-1.12
83	85.21	83.95			83	85.21	84.105	-2.21					83	83.95	83.475	-0.95
83	85.12	83.86			83	85.12	84.06	-2.12					83	83.86	83.43	-0.86
83	85.12	83.86			83	85.12	84.06	-2.12					83	83.86	83.43	-0.86
83	85.12	83.86			83	85.12	84.06	-2.12					83	83.86	83.43	-0.86
83	85.12	83.86			83	85.12	84.06	-2.12					83	83.86	83.43	-0.86
83	84.76	83.35			83	84.76	83.88	-1.76					83	83.35	83.175	-0.35
83	84.76	83.35			83	84.76	83.88	-1.76					83	83.35	83.175	-0.35
83	84.62	83.18			83	84.62	83.81	-1.62					83	83.18	83.09	-0.18
83	84.62	83.18			83	84.62	83.81	-1.62					83	83.18	83.09	-0.18
83	84.62	83.18			83	84.62	83.81	-1.62					83	83.18	83.09	-0.18
83	84.46	83.1			83	84.46	83.73	-1.46					83	83.1	83.05	-0.1
83	84.43	83.12			83	84.43	83.715	-1.43					83	83.12	83.06	-0.12
83	84.43	83.12			83	84.43	83.715	-1.43					83	83.12	83.06	-0.12
82	84.37	83.17			82	84.37	83.185	-2.37					82	83.17	82.585	-1.17
82	84.37	83.17			82	84.37	83.185	-2.37					82	83.17	82.585	-1.17
82	84.37	83.17			82	84.37	83.185	-2.37					82	83.17	82.585	-1.17
82	84.37	83.17			82	84.37	83.185	-2.37					82	83.17	82.585	-1.17
82	84.37	83.17			82	84.37	83.185	-2.37					82	83.17	82.585	-1.17
82	84.37	83.17			82	84.37	83.185	-2.37					82	83.17	82.585	-1.17
82	84.37	83.17			82	84.37	83.185	-2.37					82	83.17	82.585	-1.17
82	84.37	83.17			82	84.37	83.185	-2.37					82	83.17	82.585	-1.17
82	84.22	83.63			82	84.22	83.11	-2.22					82	83.63	82.815	-1.63
82	84.22	83.63			82	84.22	83.11	-2.22					82	83.63	82.815	-1.63
82	84.22	83.63			82	84.22	83.11	-2.22					82	83.63	82.815	-1.63
82	84.23	83.84			82	84.23	83.115	-2.23					82	83.84	82.92	-1.84
82	84.23	83.84			82	84.23	83.115	-2.23					82	83.84	82.92	-1.84
82	84.22	83.97			82	84.22	83.11	-2.22					82	83.97	82.985	-1.97
82	84.22	83.97			82	84.22	83.11	-2.22					82	83.97	82.985	-1.97
83	84.2	84.06			83	84.2	83.6	-1.2					83	84.06	83.53	-1.06
83	84.2	84.06			83	84.2	83.6	-1.2					83	84.06	83.53	-1.06
83	84.18	84.06			83	84.18	83.59	-1.18					83	84.06	83.53	-1.06
83	84.17	84.05			83	84.17	83.585	-1.17					83	84.05	83.525	-1.05
83	84.17	84.04			83	84.17	83.585	-1.17					83	84.04	83.52	-1.04
83	84.17	84.04			83	84.17	83.585	-1.17					83	84.04	83.52	-1.04
83	84.16	84.02			83	84.16	83.58	-1.16					83	84.02	83.51	-1.02
83	84.16	84.02			83	84.16	83.58	-1.16					83	84.02	83.51	-1.02
83	84.16	84.02			83	84.16	83.58	-1.16					83	84.02	83.51	-1.02
83	84.16	84.02			83	84.16	83.58	-1.16					83	84.02	83.51	-1.02
83	84.16	84.02			83	84.16	83.58	-1.16					83	84.02	83.51	-1.02
83	84.16	84.02			83	84.16	83.58	-1.16					83	84.02	83.51	-1.02
83	84.13	84.04			83	84.13	83.565	-1.13					83	84.04	83.52	-1.04
83	84.13	84.04			83	84.13	83.565	-1.13					83	84.04	83.52	-1.04
83	84.13	84.04			83	84.13	83.565	-1.13					83	84.04	83.52	-1.04
83	84.17	84.2			83	84.17	83.585	-1.17					83	84.2	83.6	-1.2
83	84.2	84.25			83	84.2	83.6	-1.2					83	84.25	83.625	-1.25
83	84.2	84.25			83	84.2	83.6	-1.2					83	84.25	83.625	-1.25
83	84.2	84.25			83	84.2	83.6	-1.2					83	84.25	83.625	-1.25
83	84.2	84.25			83	84.2	83.6	-1.2					83	84.25	83.625	-1.25
83	84.25	84.39			83	84.25	83.625	-1.25					83	84.39	83.695	-1.39
83	84.25	84.39			83	84.25	83.625	-1.25					83	84.39	83.695	-1.39
83	84.25	84.39			83	84.25	83.625	-1.25					83	84.39	83.695	-1.39
83	84.23	84.41			83	84.23	83.615	-1.23					83	84.41	83.705	-1.41
83	84.2	84.4			83	84.2	83.6	-1.2					83	84.4	83.7	-1.4
83	84.2	84.4			83	84.2	83.6	-1.2					83	84.4	83.7	-1.4
83	84.16	84.33			83	84.16	83.58	-1.16					83	84.33	83.665	-1.33
83	84.16	84.33			83	84.16	83.58	-1.16					83	84.33	83.665	-1.33
82	84.16	84.33			82	84.16	83.08	-2.16					82	84.33	83.165	-2.33
82	84.16	84.33			82	84.16	83.08	-2.16					82	84.33	83.165	-2.33
82	83.97	83.98			82	83.97	82.985	-1.97					82	83.98	82.99	-1.98
82	83.97	83.98			82	83.97	82.985	-1.97					82	83.98	82.99	-1.98
82	83.89	83.76			82	83.89	82.945	-1.89					82	83.76	82.88	-1.76
82	83.81	83.64			82	83.81	82.905	-1.81					82	83.64	82.82	-1.64
82	83.73	83.51			82	83.73	82.865	-1.73					82	83.51	82.755	-1.51
83	83.66	83.39			83	83.66	83.33	-0.66					83	83.39	83.195	-0.39
83	83.66	83.39			83	83.66	83.33	-0.66					83	83.39	83.195	-0.39
83	83.56	83.2			83	83.56	83.28	-0.56					83	83.2	83.1	-0.2
83	83.56	83.2			83	83.56	83.28	-0.56					83	83.2	83.1	-0.2
83	83.54	83.09			83	83.54	83.27	-0.54					83	83.09	83.045	-0.09
83	83.54	83.06			83	83.54	83.27	-0.54					83	83.06	83.03	-0.06
83	83.55	83.04			83	83.55	83.275	-0.55					83	83.04	83.02	-0.04
83	83.55	83.04			83	83.55	83.275	-0.55					83	83.04	83.02	-0.04
83	83.6	83.02			83	83.6	83.3	-0.6					83	83.02	83.01	-0.02
83	83.64	83.04			83	83.64	83.32	-0.64					83	83.04	83.02	-0.04
83	83.64	83.04			83	83.64	83.32	-0.64					83	83.04	83.02	-0.04
83	83.77	83.19			83	83.77	83.385	-0.77					83	83.19	83.095	-0.19
83	83.86	83.31			83	83.86	83.43	-0.86					83	83.31	83.155	-0.31
83	83.97	83.43			83	83.97	83.485	-0.97					83	83.43	83.215	-0.43
83	83.97	83.43			83	83.97	83.485	-0.97					83	83.43	83.215	-0.43
83	83.97	83.43			83	83.97	83.485	-0.97					83	83.43	83.215	-0.43
83	83.97	83.43			83	83.97	83.485	-0.97					83	83.43	83.215	-0.43
83	84.47	83.91			83	84.47	83.735	-1.47					83	83.91	83.455	-0.91
83	84.47	83.91			83	84.47	83.735	-1.47					83	83.91	83.455	-0.91
83	84.47	83.91			83	84.47	83.735	-1.47					83	83.91	83.455	-0.91
83	84.92	84.28			83	84.92	83.96	-1.92					83	84.28	83.64	-1.28
83	84.92	84.28			83	84.92	83.96	-1.92					83	84.28	83.64	-1.28
83	84.92	84.28			83	84.92	83.96	-1.92					83	84.28	83.64	-1.28
83	85.33	84.58			83	85.33	84.165	-2.33					83	84.58	83.79	-1.58
83	85.33	84.58			83	85.33	84.165	-2.33					83	84.58	83.79	-1.58
82	85.33	84.58			82	85.33	83.665	-3.33					82	84.58	83.29	-2.58
82	85.7	84.81			82	85.7	83.85	-3.7					82	84.81	83.405	-2.81
82	85.8	84.88			82	85.8	83.9	-3.8					82	84.88	83.44	-2.88
83	85.91	84.96			83	85.91	84.455	-2.91					83	84.96	83.98	-1.96
83	85.91	84.96			83	85.91	84.455	-2.91					83	84.96	83.98	-1.96
83	86.1	85.08			83	86.1	84.55	-3.1					83	85.08	84.04	-2.08
83	86.17	85.13			83	86.17	84.585	-3.17					83	85.13	84.065	-2.13
84	86.23	85.18			84	86.23	85.115	-2.23					84	85.18	84.59	-1.18
84	86.27	85.23			84	86.27	85.135	-2.27					84	85.23	84.615	-1.23
85	86.31	85.3			85	86.31	85.655	-1.31					85	85.3	85.15	-0.3
85	86.31	85.3			85	86.31	85.655	-1.31					85	85.3	85.15	-0.3
85	86.31	85.3			85	86.31	85.655	-1.31					85	85.3	85.15	-0.3
85	86.42	85.47			85	86.42	85.71	-1.42					85	85.47	85.235	-0.47
85	86.42	85.47			85	86.42	85.71	-1.42					85	85.47	85.235	-0.47
85	86.43	85.57			85	86.43	85.715	-1.43					85	85.57	85.285	-0.57
85	86.43	85.64			85	86.43	85.715	-1.43					85	85.64	85.32	-0.64
85	86.43	85.64			85	86.43	85.715	-1.43					85	85.64	85.32	-0.64
85	86.38	85.72			85	86.38	85.69	-1.38					85	85.72	85.36	-0.72
85	86.34	85.75			85	86.34	85.67	-1.34					85	85.75	85.375	-0.75
85	86.29	85.78			85	86.29	85.645	-1.29					85	85.78	85.39	-0.78
85	86.24	85.8			85	86.24	85.62	-1.24					85	85.8	85.4	-0.8
85	86.24	85.8			85	86.24	85.62	-1.24					85	85.8	85.4	-0.8
85	86.19	85.87			85	86.19	85.595	-1.19					85	85.87	85.435	-0.87
85	86.19	85.87			85	86.19	85.595	-1.19					85	85.87	85.435	-0.87
85	86.19	85.87			85	86.19	85.595	-1.19					85	85.87	85.435	-0.87
85	86.19	85.87			85	86.19	85.595	-1.19					85	85.87	85.435	-0.87
85	86.19	85.87			85	86.19	85.595	-1.19					85	85.87	85.435	-0.87
85	86.19	85.87			85	86.19	85.595	-1.19					85	85.87	85.435	-0.87
85	85.91	85.66			85	85.91	85.455	-0.91					85	85.66	85.33	-0.66
85	85.85	85.57			85	85.85	85.425	-0.85					85	85.57	85.285	-0.57
85	85.79	85.49			85	85.79	85.395	-0.79					85	85.49	85.245	-0.49
86	85.76	85.42			86	85.76	85.88	0.24					86	85.42	85.71	0.58
86	85.75	85.37			86	85.75	85.875	0.25					86	85.37	85.685	0.63
86	85.75	85.37			86	85.75	85.875	0.25					86	85.37	85.685	0.63
86	85.77	85.28			86	85.77	85.885	0.23					86	85.28	85.64	0.72
86	85.81	85.25			86	85.81	85.905	0.19					86	85.25	85.625	0.75
86	85.81	85.25			86	85.81	85.905	0.19					86	85.25	85.625	0.75
85	85.93	85.27			85	85.93	85.465	-0.93					85	85.27	85.135	-0.27
85	86.02	85.3			85	86.02	85.51	-1.02					85	85.3	85.15	-0.3
85	86.11	85.33			85	86.11	85.555	-1.11					85	85.33	85.165	-0.33
85	86.16	85.35			85	86.16	85.58	-1.16					85	85.35	85.175	-0.35
84	86.16	85.35			84	86.16	85.08	-2.16					84	85.35	84.675	-1.35
84	86.16	85.35			84	86.16	85.08	-2.16					84	85.35	84.675	-1.35
84	86.16	85.35			84	86.16	85.08	-2.16					84	85.35	84.675	-1.35
84	86.34	85.35			84	86.34	85.17	-2.34					84	85.35	84.675	-1.35
84	86.34	85.35			84	86.34	85.17	-2.34					84	85.35	84.675	-1.35
84	86.34	85.35			84	86.34	85.17	-2.34					84	85.35	84.675	-1.35
84	86.34	85.35			84	86.34	85.17	-2.34					84	85.35	84.675	-1.35
84	86.52	85.44			84	86.52	85.26	-2.52					84	85.44	84.72	-1.44
84	86.52	85.44			84	86.52	85.26	-2.52					84	85.44	84.72	-1.44
84	86.52	85.44			84	86.52	85.26	-2.52					84	85.44	84.72	-1.44
84	86.52	85.44			84	86.52	85.26	-2.52					84	85.44	84.72	-1.44
84	86.62	85.51			84	86.62	85.31	-2.62					84	85.51	84.755	-1.51
84	86.62	85.51			84	86.62	85.31	-2.62					84	85.51	84.755	-1.51
84	86.51	85.47			84	86.51	85.255	-2.51					84	85.47	84.735	-1.47
84	86.43	85.42			84	86.43	85.215	-2.43					84	85.42	84.71	-1.42
83	86.43	85.42			83	86.43	84.715	-3.43					83	85.42	84.21	-2.42
84	86.43	85.42			84	86.43	85.215	-2.43					84	85.42	84.71	-1.42
84	86.09	85.16			84	86.09	85.045	-2.09					84	85.16	84.58	-1.16
84	85.97	85.07			84	85.97	84.985	-1.97					84	85.07	84.535	-1.07
85	85.89	85.02			85	85.89	85.445	-0.89					85	85.02	85.01	-0.02
86	85.82	84.99			86	85.82	85.91	0.18					86	84.99	85.495	1.01
86	85.77	84.99			86	85.77	85.885	0.23					86	84.99	85.495	1.01
86	85.73	85.03			86	85.73	85.865	0.27					86	85.03	85.515	0.97
86	85.73	85.07			86	85.73	85.865	0.27					86	85.07	85.535	0.93
86	85.72	85.12			86	85.72	85.86	0.28					86	85.12	85.56	0.88
85	85.71	85.18			85	85.71	85.355	-0.71					85	85.18	85.09	-0.18
85	85.68	85.26			85	85.68	85.34	-0.68					85	85.26	85.13	-0.26
85	85.66	85.34			85	85.66	85.33	-0.66					85	85.34	85.17	-0.34
85	85.65	85.44			85	85.65	85.325	-0.65					85	85.44	85.22	-0.44
85	85.67	85.54			85	85.67	85.335	-0.67					85	85.54	85.27	-0.54
85	85.67	85.54			85	85.67	85.335	-0.67					85	85.54	85.27	-0.54
84	85.74	85.79			84	85.74	84.87	-1.74					84	85.79	84.895	-1.79
84	85.74	85.79			84	85.74	84.87	-1.74					84	85.79	84.895	-1.79
84	85.74	85.79			84	85.74	84.87	-1.74					84	85.79	84.895	-1.79
84	85.74	85.79			84	85.74	84.87	-1.74					84	85.79	84.895	-1.79
84	85.74	85.79			84	85.74	84.87	-1.74					84	85.79	84.895	-1.79
84	85.74	85.79			84	85.74	84.87	-1.74					84	85.79	84.895	-1.79
84	85.74	85.79			84	85.74	84.87	-1.74					84	85.79	84.895	-1.79
84	86.16	86.82			84	86.16	85.08	-2.16					84	86.82	85.41	-2.82
84	86.18	86.93			84	86.18	85.09	-2.18					84	86.93	85.465	-2.93
84	86.2	87.02			84	86.2	85.1	-2.2					84	87.02	85.51	-3.02
84	86.2	87.02			84	86.2	85.1	-2.2					84	87.02	85.51	-3.02
84	86.2	87.02			84	86.2	85.1	-2.2					84	87.02	85.51	-3.02
84	86.2	87.02			84	86.2	85.1	-2.2					84	87.02	85.51	-3.02
84	86.2	87.02			84	86.2	85.1	-2.2					84	87.02	85.51	-3.02
84	86.2	87.02			84	86.2	85.1	-2.2					84	87.02	85.51	-3.02
84	86.2	87.02			84	86.2	85.1	-2.2					84	87.02	85.51	-3.02
84	86.2	87.02			84	86.2	85.1	-2.2					84	87.02	85.51	-3.02
84	86.2	87.02			84	86.2	85.1	-2.2					84	87.02	85.51	-3.02
84	86.2	87.02			84	86.2	85.1	-2.2					84	87.02	85.51	-3.02
84	86.27	87.31			84	86.27	85.135	-2.27					84	87.31	85.655	-3.31
84	86.25	87.26			84	86.25	85.125	-2.25					84	87.26	85.63	-3.26
84	86.23	87.2			84	86.23	85.115	-2.23					84	87.2	85.6	-3.2
84	86.23	87.2			84	86.23	85.115	-2.23					84	87.2	85.6	-3.2
85	86.13	87.06			85	86.13	85.565	-1.13					85	87.06	86.03	-2.06
85	86.13	87.06			85	86.13	85.565	-1.13					85	87.06	86.03	-2.06
86	86.02	86.9			86	86.02	86.01	-0.02					86	86.9	86.45	-0.9
86	86.02	86.9			86	86.02	86.01	-0.02					86	86.9	86.45	-0.9
85	85.9	86.75			85	85.9	85.45	-0.9					85	86.75	85.875	-1.75
85	85.85	86.68			85	85.85	85.425	-0.85					85	86.68	85.84	-1.68
85	85.79	86.61			85	85.79	85.395	-0.79					85	86.61	85.805	-1.61
85	85.79	86.61			85	85.79	85.395	-0.79					85	86.61	85.805	-1.61
84	85.79	86.61			84	85.79	84.895	-1.79					84	86.61	85.305	-2.61
84	85.79	86.61			84	85.79	84.895	-1.79					84	86.61	85.305	-2.61
84	85.37	86.11			84	85.37	84.685	-1.37					84	86.11	85.055	-2.11
84	85.37	86.11			84	85.37	84.685	-1.37					84	86.11	85.055	-2.11
84	85.37	86.11			84	85.37	84.685	-1.37					84	86.11	85.055	-2.11
84	85.37	86.11			84	85.37	84.685	-1.37					84	86.11	85.055	-2.11
84	84.91	85.68			84	84.91	84.455	-0.91					84	85.68	84.84	-1.68
84	84.83	85.62			84	84.83	84.415	-0.83					84	85.62	84.81	-1.62
83	84.76	85.56			83	84.76	83.88	-1.76					83	85.56	84.28	-2.56
83	84.76	85.56			83	84.76	83.88	-1.76					83	85.56	84.28	-2.56
83	84.76	85.56			83	84.76	83.88	-1.76					83	85.56	84.28	-2.56
83	84.76	85.56			83	84.76	83.88	-1.76					83	85.56	84.28	-2.56
83	84.76	85.56			83	84.76	83.88	-1.76					83	85.56	84.28	-2.56
83	84.79	85.36			83	84.79	83.895	-1.79					83	85.36	84.18	-2.36
83	84.79	85.36			83	84.79	83.895	-1.79					83	85.36	84.18	-2.36
83	84.79	85.36			83	84.79	83.895	-1.79					83	85.36	84.18	-2.36
83	84.79	85.36			83	84.79	83.895	-1.79					83	85.36	84.18	-2.36
83	84.79	85.36			83	84.79	83.895	-1.79					83	85.36	84.18	-2.36
83	84.79	85.36			83	84.79	83.895	-1.79					83	85.36	84.18	-2.36
83	84.79	85.36			83	84.79	83.895	-1.79					83	85.36	84.18	-2.36
83	84.79	85.36			83	84.79	83.895	-1.79					83	85.36	84.18	-2.36
83	84.79	85.36			83	84.79	83.895	-1.79					83	85.36	84.18	-2.36
83	84.79	85.36			83	84.79	83.895	-1.79					83	85.36	84.18	-2.36
83	85.95	85.39			83	85.95	84.475	-2.95					83	85.39	84.195	-2.39
83	86.17	85.49			83	86.17	84.585	-3.17					83	85.49	84.245	-2.49
83	86.4	85.6			83	86.4	84.7	-3.4					83	85.6	84.3	-2.6
84	86.64	85.71			84	86.64	85.32	-2.64					84	85.71	84.855	-1.71
84	86.64	85.71			84	86.64	85.32	-2.64					84	85.71	84.855	-1.71
84	87.07	85.88			84	87.07	85.535	-3.07					84	85.88	84.94	-1.88
84	87.27	85.96			84	87.27	85.635	-3.27					84	85.96	84.98	-1.96
84	87.27	85.96			84	87.27	85.635	-3.27					84	85.96	84.98	-1.96
84	87.63	86.15			84	87.63	85.815	-3.63					84	86.15	85.075	-2.15
84	87.81	86.28			84	87.81	85.905	-3.81					84	86.28	85.14	-2.28
84	87.81	86.28			84	87.81	85.905	-3.81					84	86.28	85.14	-2.28
84	87.81	86.28			84	87.81	85.905	-3.81					84	86.28	85.14	-2.28
84	88.3	86.8			84	88.3	86.15	-4.3					84	86.8	85.4	-2.8
84	88.46	86.98			84	88.46	86.23	-4.46					84	86.98	85.49	-2.98
84	88.46	86.98			84	88.46	86.23	-4.46					84	86.98	85.49	-2.98
85	88.75	87.34			85	88.75	86.875	-3.75					85	87.34	86.17	-2.34
85	88.87	87.49			85	88.87	86.935	-3.87					85	87.49	86.245	-2.49
85	88.95	87.62			85	88.95	86.975	-3.95					85	87.62	86.31	-2.62
86	89	87.73			86	89	87.5	-3					86	87.73	86.865	-1.73
87	89.04	87.91			87	89.04	88.02	-2.04					87	87.91	87.455	-0.91
88	89.04	87.91			88	89.04	88.52	-1.04					88	87.91	87.955	0.09
90	89.01	88.06			90	89.01	89.505	0.99					90	88.06	89.03	1.94
90	88.96	88.12			90	88.96	89.48	1.04					90	88.12	89.06	1.88
90	88.96	88.12			90	88.96	89.48	1.04					90	88.12	89.06	1.88
90	88.85	88.24			90	88.85	89.425	1.15					90	88.24	89.12	1.76
90	88.79	88.3			90	88.79	89.395	1.21					90	88.3	89.15	1.7
90	88.72	88.34			90	88.72	89.36	1.28					90	88.34	89.17	1.66
89	88.64	88.36			89	88.64	88.82	0.36					89	88.36	88.68	0.64
89	88.54	88.34			89	88.54	88.77	0.46					89	88.34	88.67	0.66
89	88.43	88.3			89	88.43	88.715	0.57					89	88.3	88.65	0.7
88	88.43	88.3			88	88.43	88.215	-0.43					88	88.3	88.15	-0.3
88	88.43	88.3			88	88.43	88.215	-0.43					88	88.3	88.15	-0.3
88	88.05	88.11			88	88.05	88.025	-0.05					88	88.11	88.055	-0.11
88	87.92	88.04			88	87.92	87.96	0.08					88	88.04	88.02	-0.04
88	87.92	88.04			88	87.92	87.96	0.08					88	88.04	88.02	-0.04
88	87.92	88.04			88	87.92	87.96	0.08					88	88.04	88.02	-0.04
88	87.64	87.84			88	87.64	87.82	0.36					88	87.84	87.92	0.16
88	87.55	87.76			88	87.55	87.775	0.45					88	87.76	87.88	0.24
88	87.48	87.68			88	87.48	87.74	0.52					88	87.68	87.84	0.32
88	87.41	87.59			88	87.41	87.705	0.59					88	87.59	87.795	0.41
88	87.34	87.5			88	87.34	87.67	0.66					88	87.5	87.75	0.5
88	87.3	87.42			88	87.3	87.65	0.7					88	87.42	87.71	0.58
87	87.27	87.35			87	87.27	87.135	-0.27					87	87.35	87.175	-0.35
87	87.24	87.28			87	87.24	87.12	-0.24					87	87.28	87.14	-0.28
87	87.23	87.21			87	87.23	87.115	-0.23					87	87.21	87.105	-0.21
87	87.2	87.13			87	87.2	87.1	-0.2					87	87.13	87.065	-0.13
86	87.2	87.13			86	87.2	86.6	-1.2					86	87.13	86.565	-1.13
86	87.12	86.97			86	87.12	86.56	-1.12					86	86.97	86.485	-0.97
86	87.12	86.97			86	87.12	86.56	-1.12					86	86.97	86.485	-0.97
86	87.03	86.8			86	87.03	86.515	-1.03					86	86.8	86.4	-0.8
86	87.01	86.73			86	87.01	86.505	-1.01					86	86.73	86.365	-0.73
85	86.99	86.65			85	86.99	85.995	-1.99					85	86.65	85.825	-1.65
86	86.99	86.65			86	86.99	86.495	-0.99					86	86.65	86.325	-0.65
85	86.96	86.5			85	86.96	85.98	-1.96					85	86.5	85.75	-1.5
85	86.92	86.43			85	86.92	85.96	-1.92					85	86.43	85.715	-1.43
85	86.89	86.37			85	86.89	85.945	-1.89					85	86.37	85.685	-1.37
86	86.89	86.37			86	86.89	86.445	-0.89					86	86.37	86.185	-0.37
85	86.82	86.26			85	86.82	85.91	-1.82					85	86.26	85.63	-1.26
85	86.82	86.26			85	86.82	85.91	-1.82					85	86.26	85.63	-1.26
85	86.77	86.2			85	86.77	85.885	-1.77					85	86.2	85.6	-1.2
85	86.77	86.2			85	86.77	85.885	-1.77					85	86.2	85.6	-1.2
85	86.77	86.2			85	86.77	85.885	-1.77					85	86.2	85.6	-1.2
85	86.77	86.2			85	86.77	85.885	-1.77					85	86.2	85.6	-1.2
85	86.54	85.93			85	86.54	85.77	-1.54					85	85.93	85.465	-0.93
85	86.54	85.93			85	86.54	85.77	-1.54					85	85.93	85.465	-0.93
85	86.51	85.82			85	86.51	85.755	-1.51					85	85.82	85.41	-0.82
85	86.51	85.82			85	86.51	85.755	-1.51					85	85.82	85.41	-0.82
84	86.51	85.82			84	86.51	85.255	-2.51					84	85.82	84.91	-1.82
84	86.51	85.82			84	86.51	85.255	-2.51					84	85.82	84.91	-1.82
84	86.55	85.78			84	86.55	85.275	-2.55					84	85.78	84.89	-1.78
84	86.55	85.78			84	86.55	85.275	-2.55					84	85.78	84.89	-1.78
84	86.55	85.78			84	86.55	85.275	-2.55					84	85.78	84.89	-1.78
84	86.57	85.75			84	86.57	85.285	-2.57					84	85.75	84.875	-1.75
84	86.57	85.72			84	86.57	85.285	-2.57					84	85.72	84.86	-1.72
84	86.56	85.68			84	86.56	85.28	-2.56					84	85.68	84.84	-1.68
84	86.55	85.65			84	86.55	85.275	-2.55					84	85.65	84.825	-1.65
85	86.53	85.61			85	86.53	85.765	-1.53					85	85.61	85.305	-0.61
85	86.53	85.61			85	86.53	85.765	-1.53					85	85.61	85.305	-0.61
85	86.5	85.5			85	86.5	85.75	-1.5					85	85.5	85.25	-0.5
85	86.48	85.46			85	86.48	85.74	-1.48					85	85.46	85.23	-0.46
84	86.47	85.43			84	86.47	85.235	-2.47					84	85.43	84.715	-1.43
84	86.47	85.43			84	86.47	85.235	-2.47					84	85.43	84.715	-1.43
84	86.47	85.43			84	86.47	85.235	-2.47					84	85.43	84.715	-1.43
84	86.45	85.43			84	86.45	85.225	-2.45					84	85.43	84.715	-1.43
84	86.43	85.46			84	86.43	85.215	-2.43					84	85.46	84.73	-1.46
84	86.43	85.46			84	86.43	85.215	-2.43					84	85.46	84.73	-1.46
84	86.43	85.46			84	86.43	85.215	-2.43					84	85.46	84.73	-1.46
84	86.28	85.52			84	86.28	85.14	-2.28					84	85.52	84.76	-1.52
84	86.22	85.52			84	86.22	85.11	-2.22					84	85.52	84.76	-1.52
84	86.22	85.52			84	86.22	85.11	-2.22					84	85.52	84.76	-1.52
84	86.22	85.52			84	86.22	85.11	-2.22					84	85.52	84.76	-1.52
84	86.01	85.48			84	86.01	85.005	-2.01					84	85.48	84.74	-1.48
84	85.94	85.47			84	85.94	84.97	-1.94					84	85.47	84.735	-1.47
84	85.87	85.47			84	85.87	84.935	-1.87					84	85.47	84.735	-1.47
84	85.81	85.47			84	85.81	84.905	-1.81					84	85.47	84.735	-1.47
84	85.77	85.48			84	85.77	84.885	-1.77					84	85.48	84.74	-1.48
85	85.72	85.48			85	85.72	85.36	-0.72					85	85.48	85.24	-0.48
85	85.72	85.48			85	85.72	85.36	-0.72					85	85.48	85.24	-0.48
85	85.72	85.48			85	85.72	85.36	-0.72					85	85.48	85.24	-0.48
85	85.57	85.47			85	85.57	85.285	-0.57					85	85.47	85.235	-0.47
85	85.54	85.43			85	85.54	85.27	-0.54					85	85.43	85.215	-0.43
85	85.54	85.43			85	85.54	85.27	-0.54					85	85.43	85.215	-0.43
85	85.44	85.2			85	85.44	85.22	-0.44					85	85.2	85.1	-0.2
85	85.44	85.2			85	85.44	85.22	-0.44					85	85.2	85.1	-0.2
85	85.38	84.95			85	85.38	85.19	-0.38					85	84.95	84.975	0.05
85	85.37	84.81			85	85.37	85.185	-0.37					85	84.81	84.905	0.19
85	85.37	84.67			85	85.37	85.185	-0.37					85	84.67	84.835	0.33
85	85.37	84.67			85	85.37	85.185	-0.37					85	84.67	84.835	0.33
85	85.38	84.42			85	85.38	85.19	-0.38					85	84.42	84.71	0.58
85	85.38	84.42			85	85.38	85.19	-0.38					85	84.42	84.71	0.58
84	85.41	84.21			84	85.41	84.705	-1.41					84	84.21	84.105	-0.21
84	85.43	84.13			84	85.43	84.715	-1.43					84	84.13	84.065	-0.13
84	85.44	84.06			84	85.44	84.72	-1.44					84	84.06	84.03	-0.06
84	85.46	83.99			84	85.46	84.73	-1.46					84	83.99	83.995	0.01
84	85.48	83.93			84	85.48	84.74	-1.48					84	83.93	83.965	0.07
84	85.49	83.88			84	85.49	84.745	-1.49					84	83.88	83.94	0.12
84	85.52	83.85			84	85.52	84.76	-1.52					84	83.85	83.925	0.15
84	85.54	83.84			84	85.54	84.77	-1.54					84	83.84	83.92	0.16
84	85.54	83.84			84	85.54	84.77	-1.54					84	83.84	83.92	0.16
84	85.54	83.84			84	85.54	84.77	-1.54					84	83.84	83.92	0.16
84	85.62	83.99			84	85.62	84.81	-1.62					84	83.99	83.995	0.01
84	85.66	84.09			84	85.66	84.83	-1.66					84	84.09	84.045	-0.09
83	85.69	84.21			83	85.69	84.345	-2.69					83	84.21	83.605	-1.21
84	85.73	84.34			84	85.73	84.865	-1.73					84	84.34	84.17	-0.34
84	85.78	84.49			84	85.78	84.89	-1.78					84	84.49	84.245	-0.49
84	85.83	84.63			84	85.83	84.915	-1.83					84	84.63	84.315	-0.63
84	85.83	84.63			84	85.83	84.915	-1.83					84	84.63	84.315	-0.63
84	85.83	84.63			84	85.83	84.915	-1.83					84	84.63	84.315	-0.63
84	85.96	85.1			84	85.96	84.98	-1.96					84	85.1	84.55	-1.1
84	86.01	85.25			84	86.01	85.005	-2.01					84	85.25	84.625	-1.25
84	86.01	85.25			84	86.01	85.005	-2.01					84	85.25	84.625	-1.25
84	86.17	85.51			84	86.17	85.085	-2.17					84	85.51	84.755	-1.51
84	86.17	85.51			84	86.17	85.085	-2.17					84	85.51	84.755	-1.51
84	86.17	85.51			84	86.17	85.085	-2.17					84	85.51	84.755	-1.51
84	86.42	85.86			84	86.42	85.21	-2.42					84	85.86	84.93	-1.86
84	86.42	85.86			84	86.42	85.21	-2.42					84	85.86	84.93	-1.86
84	86.55	86.04			84	86.55	85.275	-2.55					84	86.04	85.02	-2.04
84	86.6	86.1			84	86.6	85.3	-2.6					84	86.1	85.05	-2.1
84	86.63	86.13			84	86.63	85.315	-2.63					84	86.13	85.065	-2.13
84	86.65	86.15			84	86.65	85.325	-2.65					84	86.15	85.075	-2.15
84	86.65	86.15			84	86.65	85.325	-2.65					84	86.15	85.075	-2.15
84	86.65	86.15			84	86.65	85.325	-2.65					84	86.15	85.075	-2.15
84	86.65	86.15			84	86.65	85.325	-2.65					84	86.15	85.075	-2.15
84	86.62	86.02			84	86.62	85.31	-2.62					84	86.02	85.01	-2.02
84	86.62	86.02			84	86.62	85.31	-2.62					84	86.02	85.01	-2.02
84	86.6	86			84	86.6	85.3	-2.6					84	86	85	-2
84	86.57	85.98			84	86.57	85.285	-2.57					84	85.98	84.99	-1.98
84	86.54	85.98			84	86.54	85.27	-2.54					84	85.98	84.99	-1.98
84	86.49	85.99			84	86.49	85.245	-2.49					84	85.99	84.995	-1.99
84	86.43	86.01			84	86.43	85.215	-2.43					84	86.01	85.005	-2.01
84	86.43	86.01			84	86.43	85.215	-2.43					84	86.01	85.005	-2.01
84	86.43	86.01			84	86.43	85.215	-2.43					84	86.01	85.005	-2.01
84	86.43	86.01			84	86.43	85.215	-2.43					84	86.01	85.005	-2.01
84	86.26	86.15			84	86.26	85.13	-2.26					84	86.15	85.075	-2.15
84	86.23	86.19			84	86.23	85.115	-2.23					84	86.19	85.095	-2.19
84	86.23	86.19			84	86.23	85.115	-2.23					84	86.19	85.095	-2.19
84	86.23	86.32			84	86.23	85.115	-2.23					84	86.32	85.16	-2.32
84	86.23	86.32			84	86.23	85.115	-2.23					84	86.32	85.16	-2.32
84	86.29	86.51			84	86.29	85.145	-2.29					84	86.51	85.255	-2.51
84	86.29	86.51			84	86.29	85.145	-2.29					84	86.51	85.255	-2.51
84	86.29	86.51			84	86.29	85.145	-2.29					84	86.51	85.255	-2.51
84	86.46	86.84			84	86.46	85.23	-2.46					84	86.84	85.42	-2.84
84	86.52	86.95			84	86.52	85.26	-2.52					84	86.95	85.475	-2.95
84	86.52	86.95			84	86.52	85.26	-2.52					84	86.95	85.475	-2.95
84	86.63	87.14			84	86.63	85.315	-2.63					84	87.14	85.57	-3.14
84	86.68	87.22			84	86.68	85.34	-2.68					84	87.22	85.61	-3.22
84	86.74	87.28			84	86.74	85.37	-2.74					84	87.28	85.64	-3.28
84	86.74	87.28			84	86.74	85.37	-2.74					84	87.28	85.64	-3.28
83	86.74	87.28			83	86.74	84.87	-3.74					83	87.28	85.14	-4.28
83	86.95	87.41			83	86.95	84.975	-3.95					83	87.41	85.205	-4.41
83	86.95	87.41			83	86.95	84.975	-3.95					83	87.41	85.205	-4.41
84	87.04	87.44			84	87.04	85.52	-3.04					84	87.44	85.72	-3.44
84	87.07	87.45			84	87.07	85.535	-3.07					84	87.45	85.725	-3.45
84	87.1	87.46			84	87.1	85.55	-3.1					84	87.46	85.73	-3.46
84	87.13	87.47			84	87.13	85.565	-3.13					84	87.47	85.735	-3.47
84	87.14	87.47			84	87.14	85.57	-3.14					84	87.47	85.735	-3.47
84	87.15	87.46			84	87.15	85.575	-3.15					84	87.46	85.73	-3.46
85	87.15	87.46			85	87.15	86.075	-2.15					85	87.46	86.23	-2.46
85	87.08	87.41			85	87.08	86.04	-2.08					85	87.41	86.205	-2.41
85	87.08	87.41			85	87.08	86.04	-2.08					85	87.41	86.205	-2.41
85	87.08	87.41			85	87.08	86.04	-2.08					85	87.41	86.205	-2.41
85	87.08	87.41			85	87.08	86.04	-2.08					85	87.41	86.205	-2.41
85	86.66	87.14			85	86.66	85.83	-1.66					85	87.14	86.07	-2.14
85	86.58	87.07			85	86.58	85.79	-1.58					85	87.07	86.035	-2.07
85	86.5	87.01			85	86.5	85.75	-1.5					85	87.01	86.005	-2.01
85	86.43	86.96			85	86.43	85.715	-1.43					85	86.96	85.98	-1.96
85	86.36	86.92			85	86.36	85.68	-1.36					85	86.92	85.96	-1.92
85	86.36	86.92			85	86.36	85.68	-1.36					85	86.92	85.96	-1.92
84	86.19	86.84			84	86.19	85.095	-2.19					84	86.84	85.42	-2.84
84	86.19	86.84			84	86.19	85.095	-2.19					84	86.84	85.42	-2.84
84	86.03	86.75			84	86.03	85.015	-2.03					84	86.75	85.375	-2.75
84	86.03	86.75			84	86.03	85.015	-2.03					84	86.75	85.375	-2.75
84	85.86	86.64			84	85.86	84.93	-1.86					84	86.64	85.32	-2.64
84	85.86	86.64			84	85.86	84.93	-1.86					84	86.64	85.32	-2.64
84	85.86	86.64			84	85.86	84.93	-1.86					84	86.64	85.32	-2.64
84	85.64	86.48			84	85.64	84.82	-1.64					84	86.48	85.24	-2.48
84	85.64	86.48			84	85.64	84.82	-1.64					84	86.48	85.24	-2.48
84	85.6	86.37			84	85.6	84.8	-1.6					84	86.37	85.185	-2.37
84	85.6	86.37			84	85.6	84.8	-1.6					84	86.37	85.185	-2.37
83	85.6	86.37			83	85.6	84.3	-2.6					83	86.37	84.685	-3.37
83	85.7	86.22			83	85.7	84.35	-2.7					83	86.22	84.61	-3.22
83	85.76	86.19			83	85.76	84.38	-2.76					83	86.19	84.595	-3.19
83	85.82	86.17			83	85.82	84.41	-2.82					83	86.17	84.585	-3.17
83	85.86	86.14			83	85.86	84.43	-2.86					83	86.14	84.57	-3.14
83	85.89	86.09			83	85.89	84.445	-2.89					83	86.09	84.545	-3.09
83	85.9	86.02			83	85.9	84.45	-2.9					83	86.02	84.51	-3.02
83	85.9	85.94			83	85.9	84.45	-2.9					83	85.94	84.47	-2.94
83	85.91	85.86			83	85.91	84.455	-2.91					83	85.86	84.43	-2.86
83	85.91	85.86			83	85.91	84.455	-2.91					83	85.86	84.43	-2.86
83	85.91	85.86			83	85.91	84.455	-2.91					83	85.86	84.43	-2.86
83	85.95	85.62			83	85.95	84.475	-2.95					83	85.62	84.31	-2.62
83	85.96	85.55			83	85.96	84.48	-2.96					83	85.55	84.275	-2.55
83	85.98	85.46			83	85.98	84.49	-2.98					83	85.46	84.23	-2.46
83	85.99	85.37			83	85.99	84.495	-2.99					83	85.37	84.185	-2.37
83	85.99	85.37			83	85.99	84.495	-2.99					83	85.37	84.185	-2.37
83	85.97	85.18			83	85.97	84.485	-2.97					83	85.18	84.09	-2.18
83	85.96	85.1			83	85.96	84.48	-2.96					83	85.1	84.05	-2.1
83	85.94	85.03			83	85.94	84.47	-2.94					83	85.03	84.015	-2.03
83	85.94	85.03			83	85.94	84.47	-2.94					83	85.03	84.015	-2.03
83	85.94	85.03			83	85.94	84.47	-2.94					83	85.03	84.015	-2.03
83	85.87	84.78			83	85.87	84.435	-2.87					83	84.78	83.89	-1.78
83	85.84	84.7			83	85.84	84.42	-2.84					83	84.7	83.85	-1.7
83	85.84	84.7			83	85.84	84.42	-2.84					83	84.7	83.85	-1.7
83	85.84	84.7			83	85.84	84.42	-2.84					83	84.7	83.85	-1.7
83	85.84	84.52			83	85.84	84.42	-2.84					83	84.52	83.76	-1.52
83	85.84	84.52			83	85.84	84.42	-2.84					83	84.52	83.76	-1.52
83	85.9	84.55			83	85.9	84.45	-2.9					83	84.55	83.775	-1.55
83	85.92	84.57			83	85.92	84.46	-2.92					83	84.57	83.785	-1.57
83	85.92	84.57			83	85.92	84.46	-2.92					83	84.57	83.785	-1.57
83	85.92	84.57			83	85.92	84.46	-2.92					83	84.57	83.785	-1.57
83	85.92	84.57			83	85.92	84.46	-2.92					83	84.57	83.785	-1.57
83	85.9	84.59			83	85.9	84.45	-2.9					83	84.59	83.795	-1.59
83	85.9	84.59			83	85.9	84.45	-2.9					83	84.59	83.795	-1.59
83	85.87	84.66			83	85.87	84.435	-2.87					83	84.66	83.83	-1.66
83	85.87	84.66			83	85.87	84.435	-2.87					83	84.66	83.83	-1.66
83	85.87	84.66			83	85.87	84.435	-2.87					83	84.66	83.83	-1.66
83	85.78	84.8			83	85.78	84.39	-2.78					83	84.8	83.9	-1.8
83	85.74	84.86			83	85.74	84.37	-2.74					83	84.86	83.93	-1.86
83	85.69	84.94			83	85.69	84.345	-2.69					83	84.94	83.97	-1.94
83	85.65	85.03			83	85.65	84.325	-2.65					83	85.03	84.015	-2.03
83	85.61	85.13			83	85.61	84.305	-2.61					83	85.13	84.065	-2.13
83	85.61	85.13			83	85.61	84.305	-2.61					83	85.13	84.065	-2.13
84	85.56	85.32			84	85.56	84.78	-1.56					84	85.32	84.66	-1.32
84	85.52	85.38			84	85.52	84.76	-1.52					84	85.38	84.69	-1.38
84	85.46	85.43			84	85.46	84.73	-1.46					84	85.43	84.715	-1.43
84	85.39	85.43			84	85.39	84.695	-1.39					84	85.43	84.715	-1.43
84	85.32	85.42			84	85.32	84.66	-1.32					84	85.42	84.71	-1.42
84	85.26	85.42			84	85.26	84.63	-1.26					84	85.42	84.71	-1.42
84	85.26	85.42			84	85.26	84.63	-1.26					84	85.42	84.71	-1.42
84	85.16	85.5			84	85.16	84.58	-1.16					84	85.5	84.75	-1.5
84	85.13	85.53			84	85.13	84.565	-1.13					84	85.53	84.765	-1.53
84	85.12	85.57			84	85.12	84.56	-1.12					84	85.57	84.785	-1.57
84	85.12	85.6			84	85.12	84.56	-1.12					84	85.6	84.8	-1.6
84	85.12	85.61			84	85.12	84.56	-1.12					84	85.61	84.805	-1.61
84	85.12	85.61			84	85.12	84.56	-1.12					84	85.61	84.805	-1.61
84	85.12	85.61			84	85.12	84.56	-1.12					84	85.61	84.805	-1.61
84	85.12	85.59			84	85.12	84.56	-1.12					84	85.59	84.795	-1.59
84	85.12	85.59			84	85.12	84.56	-1.12					84	85.59	84.795	-1.59
84	85.07	85.5			84	85.07	84.535	-1.07					84	85.5	84.75	-1.5
84	85.01	85.42			84	85.01	84.505	-1.01					84	85.42	84.71	-1.42
83	85.01	85.42			83	85.01	84.005	-2.01					83	85.42	84.21	-2.42
83	85.01	85.42			83	85.01	84.005	-2.01					83	85.42	84.21	-2.42
83	84.8	85.08			83	84.8	83.9	-1.8					83	85.08	84.04	-2.08
83	84.8	85.08			83	84.8	83.9	-1.8					83	85.08	84.04	-2.08
83	84.72	84.92			83	84.72	83.86	-1.72					83	84.92	83.96	-1.92
83	84.75	84.94			83	84.75	83.875	-1.75					83	84.94	83.97	-1.94
83	84.8	84.95			83	84.8	83.9	-1.8					83	84.95	83.975	-1.95
83	84.8	84.95			83	84.8	83.9	-1.8					83	84.95	83.975	-1.95
83	84.96	84.97			83	84.96	83.98	-1.96					83	84.97	83.985	-1.97
83	84.96	84.97			83	84.96	83.98	-1.96					83	84.97	83.985	-1.97
83	84.96	84.97			83	84.96	83.98	-1.96					83	84.97	83.985	-1.97
83	84.96	84.97			83	84.96	83.98	-1.96					83	84.97	83.985	-1.97
83	85.25	85.1			83	85.25	84.125	-2.25					83	85.1	84.05	-2.1
83	85.25	85.1			83	85.25	84.125	-2.25					83	85.1	84.05	-2.1
83	85.44	85.16			83	85.44	84.22	-2.44					83	85.16	84.08	-2.16
83	85.55	85.19			83	85.55	84.275	-2.55					83	85.19	84.095	-2.19
82	85.69	85.23			82	85.69	83.845	-3.69					82	85.23	83.615	-3.23
83	85.83	85.28			83	85.83	84.415	-2.83					83	85.28	84.14	-2.28
82	85.99	85.33			82	85.99	83.995	-3.99					82	85.33	83.665	-3.33
83	85.99	85.33			83	85.99	84.495	-2.99					83	85.33	84.165	-2.33
83	86.3	85.48			83	86.3	84.65	-3.3					83	85.48	84.24	-2.48
83	86.3	85.48			83	86.3	84.65	-3.3					83	85.48	84.24	-2.48
83	86.55	85.63			83	86.55	84.775	-3.55					83	85.63	84.315	-2.63
83	86.55	85.63			83	86.55	84.775	-3.55					83	85.63	84.315	-2.63
83	86.55	85.63			83	86.55	84.775	-3.55					83	85.63	84.315	-2.63
83	86.55	85.63			83	86.55	84.775	-3.55					83	85.63	84.315	-2.63
83	86.79	85.67			83	86.79	84.895	-3.79					83	85.67	84.335	-2.67
83	86.79	85.64			83	86.79	84.895	-3.79					83	85.64	84.32	-2.64
83	86.77	85.62			83	86.77	84.885	-3.77					83	85.62	84.31	-2.62
83	86.75	85.59			83	86.75	84.875	-3.75					83	85.59	84.295	-2.59
83	86.73	85.57			83	86.73	84.865	-3.73					83	85.57	84.285	-2.57
83	86.73	85.57			83	86.73	84.865	-3.73					83	85.57	84.285	-2.57
83	86.67	85.51			83	86.67	84.835	-3.67					83	85.51	84.255	-2.51
83	86.67	85.51			83	86.67	84.835	-3.67					83	85.51	84.255	-2.51
84	86.67	85.51			84	86.67	85.335	-2.67					84	85.51	84.755	-1.51
84	86.67	85.51			84	86.67	85.335	-2.67					84	85.51	84.755	-1.51
84	86.67	85.51			84	86.67	85.335	-2.67					84	85.51	84.755	-1.51
84	86.26	85.4			84	86.26	85.13	-2.26					84	85.4	84.7	-1.4
84	86.17	85.38			84	86.17	85.085	-2.17					84	85.38	84.69	-1.38
84	86.09	85.37			84	86.09	85.045	-2.09					84	85.37	84.685	-1.37
84	86.02	85.35			84	86.02	85.01	-2.02					84	85.35	84.675	-1.35
84	86.02	85.35			84	86.02	85.01	-2.02					84	85.35	84.675	-1.35
84	86.02	85.35			84	86.02	85.01	-2.02					84	85.35	84.675	-1.35
84	86.02	85.35			84	86.02	85.01	-2.02					84	85.35	84.675	-1.35
84	86.02	85.35			84	86.02	85.01	-2.02					84	85.35	84.675	-1.35
84	85.69	85.28			84	85.69	84.845	-1.69					84	85.28	84.64	-1.28
84	85.66	85.26			84	85.66	84.83	-1.66					84	85.26	84.63	-1.26
84	85.66	85.26			84	85.66	84.83	-1.66					84	85.26	84.63	-1.26
84	85.66	85.26			84	85.66	84.83	-1.66					84	85.26	84.63	-1.26
84	85.66	85.26			84	85.66	84.83	-1.66					84	85.26	84.63	-1.26
84	85.66	85.26			84	85.66	84.83	-1.66					84	85.26	84.63	-1.26
84	85.66	85.26			84	85.66	84.83	-1.66					84	85.26	84.63	-1.26
84	85.66	85.26			84	85.66	84.83	-1.66					84	85.26	84.63	-1.26
84	85.54	85			84	85.54	84.77	-1.54					84	85	84.5	-1
84	85.56	84.98			84	85.56	84.78	-1.56					84	84.98	84.49	-0.98
83	85.59	84.96			83	85.59	84.295	-2.59					83	84.96	83.98	-1.96
84	85.61	84.94			84	85.61	84.805	-1.61					84	84.94	84.47	-0.94
[truncated: 16,681 more rows]

## Sheet: Subject 2 (Fig. 5e, ED Fig. 7c)
Unit	mmHg				SBP A-line vs SBP PAT								SBP A-line vs SBP PTT
SBP A-line	SBP PAT	SBP PTT			SBP A-line	SBP PAT	Mean	Difference		Mean	5.33164		SBP A-line	SBP PTT	Mean	Difference		Mean	-0.443016
109	104.32	105.12			109	104.32	106.66	4.68		SD	9.13384		109	105.12	107.06	3.88		SD	8.27843
109	104.37	105.13			109	104.37	106.685	4.63		Limit of Agreement (+1.96SD)	23.234		109	105.13	107.065	3.87		Limit of Agreement (+1.96SD)	15.7827
109	104.42	105.15			109	104.42	106.71	4.58		Limit of Agreement (-1.96SD)	-12.5707		109	105.15	107.075	3.85		Limit of Agreement (-1.96SD)	-16.6687
109	104.42	105.15			109	104.42	106.71	4.58					109	105.15	107.075	3.85
109	104.52	105.2			109	104.52	106.76	4.48					109	105.2	107.1	3.8
110	104.58	105.23			110	104.58	107.29	5.42					110	105.23	107.615	4.77
110	104.63	105.26			110	104.63	107.315	5.37					110	105.26	107.63	4.74
110	104.69	105.29			110	104.69	107.345	5.31					110	105.29	107.645	4.71
110	104.75	105.32			110	104.75	107.375	5.25					110	105.32	107.66	4.68
110	104.8	105.35			110	104.8	107.4	5.2					110	105.35	107.675	4.65
110	104.86	105.38			110	104.86	107.43	5.14					110	105.38	107.69	4.62
110	104.92	105.41			110	104.92	107.46	5.08					110	105.41	107.705	4.59
110	104.92	105.41			110	104.92	107.46	5.08					110	105.41	107.705	4.59
110	105.04	105.46			110	105.04	107.52	4.96					110	105.46	107.73	4.54
110	105.09	105.49			110	105.09	107.545	4.91					110	105.49	107.745	4.51
109	105.14	105.51			109	105.14	107.07	3.86					109	105.51	107.255	3.49
109	105.18	105.52			109	105.18	107.09	3.82					109	105.52	107.26	3.48
109	105.21	105.52			109	105.21	107.105	3.79					109	105.52	107.26	3.48
108	105.23	105.52			108	105.23	106.615	2.77					108	105.52	106.76	2.48
108	105.26	105.51			108	105.26	106.63	2.74					108	105.51	106.755	2.49
108	105.28	105.5			108	105.28	106.64	2.72					108	105.5	106.75	2.5
108	105.31	105.5			108	105.31	106.655	2.69					108	105.5	106.75	2.5
108	105.35	105.49			108	105.35	106.675	2.65					108	105.49	106.745	2.51
107	105.38	105.49			107	105.38	106.19	1.62					107	105.49	106.245	1.51
107	105.42	105.49			107	105.42	106.21	1.58					107	105.49	106.245	1.51
107	105.46	105.5			107	105.46	106.23	1.54					107	105.5	106.25	1.5
107	105.5	105.51			107	105.5	106.25	1.5					107	105.51	106.255	1.49
107	105.55	105.52			107	105.55	106.275	1.45					107	105.52	106.26	1.48
106	105.58	105.53			106	105.58	105.79	0.42					106	105.53	105.765	0.47
106	105.62	105.53			106	105.62	105.81	0.38					106	105.53	105.765	0.47
106	105.62	105.53			106	105.62	105.81	0.38					106	105.53	105.765	0.47
106	105.68	105.54			106	105.68	105.84	0.32					106	105.54	105.77	0.46
106	105.74	105.57			106	105.74	105.87	0.26					106	105.57	105.785	0.43
106	105.76	105.57			106	105.76	105.88	0.24					106	105.57	105.785	0.43
106	105.8	105.58			106	105.8	105.9	0.2					106	105.58	105.79	0.42
106	105.84	105.59			106	105.84	105.92	0.16					106	105.59	105.795	0.41
107	105.9	105.6			107	105.9	106.45	1.1					107	105.6	106.3	1.4
107	105.9	105.6			107	105.9	106.45	1.1					107	105.6	106.3	1.4
107	106.02	105.62			107	106.02	106.51	0.98					107	105.62	106.31	1.38
108	106.07	105.63			108	106.07	107.035	1.93					108	105.63	106.815	2.37
108	106.07	105.63			108	106.07	107.035	1.93					108	105.63	106.815	2.37
108	106.17	105.63			108	106.17	107.085	1.83					108	105.63	106.815	2.37
108	106.17	105.63			108	106.17	107.085	1.83					108	105.63	106.815	2.37
108	106.26	105.63			108	106.26	107.13	1.74					108	105.63	106.815	2.37
108	106.31	105.63			108	106.31	107.155	1.69					108	105.63	106.815	2.37
108	106.35	105.63			108	106.35	107.175	1.65					108	105.63	106.815	2.37
108	106.4	105.63			108	106.4	107.2	1.6					108	105.63	106.815	2.37
108	106.46	105.64			108	106.46	107.23	1.54					108	105.64	106.82	2.36
108	106.51	105.64			108	106.51	107.255	1.49					108	105.64	106.82	2.36
108	106.56	105.63			108	106.56	107.28	1.44					108	105.63	106.815	2.37
108	106.6	105.62			108	106.6	107.3	1.4					108	105.62	106.81	2.38
108	106.6	105.62			108	106.6	107.3	1.4					108	105.62	106.81	2.38
108	106.6	105.62			108	106.6	107.3	1.4					108	105.62	106.81	2.38
108	106.76	105.6			108	106.76	107.38	1.24					108	105.6	106.8	2.4
108	106.8	105.6			108	106.8	107.4	1.2					108	105.6	106.8	2.4
108	106.85	105.59			108	106.85	107.425	1.15					108	105.59	106.795	2.41
108	106.9	105.59			108	106.9	107.45	1.1					108	105.59	106.795	2.41
108	106.96	105.58			108	106.96	107.48	1.04					108	105.58	106.79	2.42
108	107.03	105.59			108	107.03	107.515	0.97					108	105.59	106.795	2.41
108	107.03	105.59			108	107.03	107.515	0.97					108	105.59	106.795	2.41
108	107.17	105.59			108	107.17	107.585	0.83					108	105.59	106.795	2.41
107	107.24	105.6			107	107.24	107.12	-0.24					107	105.6	106.3	1.4
107	107.24	105.6			107	107.24	107.12	-0.24					107	105.6	106.3	1.4
107	107.37	105.62			107	107.37	107.185	-0.37					107	105.62	106.31	1.38
107	107.44	105.63			107	107.44	107.22	-0.44					107	105.63	106.315	1.37
107	107.5	105.65			107	107.5	107.25	-0.5					107	105.65	106.325	1.35
107	107.57	105.66			107	107.57	107.285	-0.57					107	105.66	106.33	1.34
107	107.63	105.69			107	107.63	107.315	-0.63					107	105.69	106.345	1.31
107	107.63	105.69			107	107.63	107.315	-0.63					107	105.69	106.345	1.31
107	107.76	105.74			107	107.76	107.38	-0.76					107	105.74	106.37	1.26
107	107.83	105.77			107	107.83	107.415	-0.83					107	105.77	106.385	1.23
107	107.91	105.81			107	107.91	107.455	-0.91					107	105.81	106.405	1.19
107	108.06	105.88			107	108.06	107.53	-1.06					107	105.88	106.44	1.12
107	108.14	105.93			107	108.14	107.57	-1.14					107	105.93	106.465	1.07
107	108.22	105.97			107	108.22	107.61	-1.22					107	105.97	106.485	1.03
107	108.29	106.01			107	108.29	107.645	-1.29					107	106.01	106.505	0.99
107	108.37	106.06			107	108.37	107.685	-1.37					107	106.06	106.53	0.94
107	108.37	106.06			107	108.37	107.685	-1.37					107	106.06	106.53	0.94
107	108.52	106.15			107	108.52	107.76	-1.52					107	106.15	106.575	0.85
107	108.52	106.15			107	108.52	107.76	-1.52					107	106.15	106.575	0.85
107	108.52	106.15			107	108.52	107.76	-1.52					107	106.15	106.575	0.85
107	108.75	106.29			107	108.75	107.875	-1.75					107	106.29	106.645	0.71
107	108.83	106.34			107	108.83	107.915	-1.83					107	106.34	106.67	0.66
107	108.9	106.38			107	108.9	107.95	-1.9					107	106.38	106.69	0.62
107	108.97	106.41			107	108.97	107.985	-1.97					107	106.41	106.705	0.59
107	109.04	106.44			107	109.04	108.02	-2.04					107	106.44	106.72	0.56
107	109.12	106.48			107	109.12	108.06	-2.12					107	106.48	106.74	0.52
107	109.2	106.51			107	109.2	108.1	-2.2					107	106.51	106.755	0.49
107	109.27	106.55			107	109.27	108.135	-2.27					107	106.55	106.775	0.45
107	109.35	106.6			107	109.35	108.175	-2.35					107	106.6	106.8	0.4
107	109.42	106.65			107	109.42	108.21	-2.42					107	106.65	106.825	0.35
107	109.5	106.7			107	109.5	108.25	-2.5					107	106.7	106.85	0.3
107	109.57	106.75			107	109.57	108.285	-2.57					107	106.75	106.875	0.25
107	109.65	106.81			107	109.65	108.325	-2.65					107	106.81	106.905	0.19
107	109.73	106.86			107	109.73	108.365	-2.73					107	106.86	106.93	0.14
107	109.8	106.92			107	109.8	108.4	-2.8					107	106.92	106.96	0.08
107	109.87	106.98			107	109.87	108.435	-2.87					107	106.98	106.99	0.02
107	109.94	107.03			107	109.94	108.47	-2.94					107	107.03	107.015	-0.03
106	110.01	107.09			106	110.01	108.005	-4.01					106	107.09	106.545	-1.09
106	110.01	107.09			106	110.01	108.005	-4.01					106	107.09	106.545	-1.09
106	110.14	107.2			106	110.14	108.07	-4.14					106	107.2	106.6	-1.2
106	110.2	107.26			106	110.2	108.1	-4.2					106	107.26	106.63	-1.26
106	110.26	107.31			106	110.26	108.13	-4.26					106	107.31	106.655	-1.31
106	110.32	107.37			106	110.32	108.16	-4.32					106	107.37	106.685	-1.37
106	110.38	107.42			106	110.38	108.19	-4.38					106	107.42	106.71	-1.42
106	110.44	107.48			106	110.44	108.22	-4.44					106	107.48	106.74	-1.48
106	110.49	107.53			106	110.49	108.245	-4.49					106	107.53	106.765	-1.53
106	110.55	107.58			106	110.55	108.275	-4.55					106	107.58	106.79	-1.58
106	110.59	107.63			106	110.59	108.295	-4.59					106	107.63	106.815	-1.63
106	110.62	107.67			106	110.62	108.31	-4.62					106	107.67	106.835	-1.67
106	110.62	107.67			106	110.62	108.31	-4.62					106	107.67	106.835	-1.67
106	110.62	107.67			106	110.62	108.31	-4.62					106	107.67	106.835	-1.67
106	110.71	107.77			106	110.71	108.355	-4.71					106	107.77	106.885	-1.77
106	110.75	107.83			106	110.75	108.375	-4.75					106	107.83	106.915	-1.83
106	110.76	107.85			106	110.76	108.38	-4.76					106	107.85	106.925	-1.85
106	110.76	107.85			106	110.76	108.38	-4.76					106	107.85	106.925	-1.85
106	110.78	107.9			106	110.78	108.39	-4.78					106	107.9	106.95	-1.9
106	110.79	107.91			106	110.79	108.395	-4.79					106	107.91	106.955	-1.91
106	110.79	107.93			106	110.79	108.395	-4.79					106	107.93	106.965	-1.93
105	110.79	107.95			105	110.79	107.895	-5.79					105	107.95	106.475	-2.95
104	110.79	107.97			104	110.79	107.395	-6.79					104	107.97	105.985	-3.97
103	110.79	107.99			103	110.79	106.895	-7.79					103	107.99	105.495	-4.99
103	110.79	107.99			103	110.79	106.895	-7.79					103	107.99	105.495	-4.99
103	110.78	108.03			103	110.78	106.89	-7.78					103	108.03	105.515	-5.03
103	110.78	108.06			103	110.78	106.89	-7.78					103	108.06	105.53	-5.06
103	110.78	108.08			103	110.78	106.89	-7.78					103	108.08	105.54	-5.08
103	110.77	108.11			103	110.77	106.885	-7.77					103	108.11	105.555	-5.11
103	110.77	108.13			103	110.77	106.885	-7.77					103	108.13	105.565	-5.13
104	110.77	108.16			104	110.77	107.385	-6.77					104	108.16	106.08	-4.16
104	110.76	108.18			104	110.76	107.38	-6.76					104	108.18	106.09	-4.18
105	110.76	108.18			105	110.76	107.88	-5.76					105	108.18	106.59	-3.18
105	110.73	108.22			105	110.73	107.865	-5.73					105	108.22	106.61	-3.22
105	110.73	108.22			105	110.73	107.865	-5.73					105	108.22	106.61	-3.22
105	110.69	108.25			105	110.69	107.845	-5.69					105	108.25	106.625	-3.25
106	110.66	108.26			106	110.66	108.33	-4.66					106	108.26	107.13	-2.26
106	110.64	108.27			106	110.64	108.32	-4.64					106	108.27	107.135	-2.27
106	110.61	108.28			106	110.61	108.305	-4.61					106	108.28	107.14	-2.28
106	110.58	108.29			106	110.58	108.29	-4.58					106	108.29	107.145	-2.29
107	110.55	108.29			107	110.55	108.775	-3.55					107	108.29	107.645	-1.29
107	110.51	108.3			107	110.51	108.755	-3.51					107	108.3	107.65	-1.3
107	110.48	108.31			107	110.48	108.74	-3.48					107	108.31	107.655	-1.31
107	110.45	108.31			107	110.45	108.725	-3.45					107	108.31	107.655	-1.31
107	110.42	108.32			107	110.42	108.71	-3.42					107	108.32	107.66	-1.32
107	110.4	108.33			107	110.4	108.7	-3.4					107	108.33	107.665	-1.33
107	110.37	108.35			107	110.37	108.685	-3.37					107	108.35	107.675	-1.35
107	110.36	108.37			107	110.36	108.68	-3.36					107	108.37	107.685	-1.37
107	110.33	108.39			107	110.33	108.665	-3.33					107	108.39	107.695	-1.39
107	110.31	108.42			107	110.31	108.655	-3.31					107	108.42	107.71	-1.42
107	110.29	108.44			107	110.29	108.645	-3.29					107	108.44	107.72	-1.44
107	110.27	108.47			107	110.27	108.635	-3.27					107	108.47	107.735	-1.47
108	110.25	108.49			108	110.25	109.125	-2.25					108	108.49	108.245	-0.49
108	110.23	108.51			108	110.23	109.115	-2.23					108	108.51	108.255	-0.51
108	110.23	108.51			108	110.23	109.115	-2.23					108	108.51	108.255	-0.51
108	110.16	108.52			108	110.16	109.08	-2.16					108	108.52	108.26	-0.52
108	110.16	108.52			108	110.16	109.08	-2.16					108	108.52	108.26	-0.52
108	110.04	108.52			108	110.04	109.02	-2.04					108	108.52	108.26	-0.52
108	110	108.53			108	110	109	-2					108	108.53	108.265	-0.53
108	109.96	108.54			108	109.96	108.98	-1.96					108	108.54	108.27	-0.54
108	109.96	108.54			108	109.96	108.98	-1.96					108	108.54	108.27	-0.54
108	109.89	108.53			108	109.89	108.945	-1.89					108	108.53	108.265	-0.53
108	109.85	108.53			108	109.85	108.925	-1.85					108	108.53	108.265	-0.53
109	109.85	108.53			109	109.85	109.425	-0.85					109	108.53	108.765	0.47
109	109.75	108.51			109	109.75	109.375	-0.75					109	108.51	108.755	0.49
109	109.7	108.5			109	109.7	109.35	-0.7					109	108.5	108.75	0.5
109	109.64	108.5			109	109.64	109.32	-0.64					109	108.5	108.75	0.5
109	109.59	108.49			109	109.59	109.295	-0.59					109	108.49	108.745	0.51
109	109.53	108.48			109	109.53	109.265	-0.53					109	108.48	108.74	0.52
109	109.48	108.48			109	109.48	109.24	-0.48					109	108.48	108.74	0.52
109	109.43	108.48			109	109.43	109.215	-0.43					109	108.48	108.74	0.52
110	109.37	108.48			110	109.37	109.685	0.63					110	108.48	109.24	1.52
110	109.32	108.47			110	109.32	109.66	0.68					110	108.47	109.235	1.53
110	109.32	108.47			110	109.32	109.66	0.68					110	108.47	109.235	1.53
110	109.22	108.48			110	109.22	109.61	0.78					110	108.48	109.24	1.52
110	109.16	108.48			110	109.16	109.58	0.84					110	108.48	109.24	1.52
110	109.11	108.48			110	109.11	109.555	0.89					110	108.48	109.24	1.52
110	109.06	108.49			110	109.06	109.53	0.94					110	108.49	109.245	1.51
110	109.01	108.5			110	109.01	109.505	0.99					110	108.5	109.25	1.5
110	108.96	108.52			110	108.96	109.48	1.04					110	108.52	109.26	1.48
109	108.96	108.52			109	108.96	108.98	0.04					109	108.52	108.76	0.48
109	108.87	108.55			109	108.87	108.935	0.13					109	108.55	108.775	0.45
109	108.82	108.57			109	108.82	108.91	0.18					109	108.57	108.785	0.43
108	108.77	108.59			108	108.77	108.385	-0.77					108	108.59	108.295	-0.59
108	108.71	108.62			108	108.71	108.355	-0.71					108	108.62	108.31	-0.62
108	108.66	108.64			108	108.66	108.33	-0.66					108	108.64	108.32	-0.64
108	108.6	108.66			108	108.6	108.3	-0.6					108	108.66	108.33	-0.66
108	108.55	108.68			108	108.55	108.275	-0.55					108	108.68	108.34	-0.68
108	108.49	108.71			108	108.49	108.245	-0.49					108	108.71	108.355	-0.71
108	108.44	108.73			108	108.44	108.22	-0.44					108	108.73	108.365	-0.73
108	108.38	108.76			108	108.38	108.19	-0.38					108	108.76	108.38	-0.76
108	108.33	108.78			108	108.33	108.165	-0.33					108	108.78	108.39	-0.78
108	108.33	108.78			108	108.33	108.165	-0.33					108	108.78	108.39	-0.78
108	108.33	108.78			108	108.33	108.165	-0.33					108	108.78	108.39	-0.78
108	108.19	108.84			108	108.19	108.095	-0.19					108	108.84	108.42	-0.84
108	108.19	108.84			108	108.19	108.095	-0.19					108	108.84	108.42	-0.84
108	108.1	108.85			108	108.1	108.05	-0.1					108	108.85	108.425	-0.85
108	108	108.85			108	108	108	0					108	108.85	108.425	-0.85
108	107.95	108.85			108	107.95	107.975	0.05					108	108.85	108.425	-0.85
108	107.9	108.84			108	107.9	107.95	0.1					108	108.84	108.42	-0.84
108	107.84	108.83			108	107.84	107.92	0.16					108	108.83	108.415	-0.83
108	107.78	108.82			108	107.78	107.89	0.22					108	108.82	108.41	-0.82
108	107.78	108.82			108	107.78	107.89	0.22					108	108.82	108.41	-0.82
108	107.64	108.78			108	107.64	107.82	0.36					108	108.78	108.39	-0.78
108	107.57	108.76			108	107.57	107.785	0.43					108	108.76	108.38	-0.76
108	107.5	108.73			108	107.5	107.75	0.5					108	108.73	108.365	-0.73
108	107.43	108.71			108	107.43	107.715	0.57					108	108.71	108.355	-0.71
108	107.43	108.71			108	107.43	107.715	0.57					108	108.71	108.355	-0.71
108	107.29	108.64			108	107.29	107.645	0.71					108	108.64	108.32	-0.64
108	107.22	108.61			108	107.22	107.61	0.78					108	108.61	108.305	-0.61
109	107.22	108.61			109	107.22	108.11	1.78					109	108.61	108.805	0.39
109	107.09	108.56			109	107.09	108.045	1.91					109	108.56	108.78	0.44
108	107.03	108.53			108	107.03	107.515	0.97					108	108.53	108.265	-0.53
108	107.03	108.53			108	107.03	107.515	0.97					108	108.53	108.265	-0.53
108	106.91	108.5			108	106.91	107.455	1.09					108	108.5	108.25	-0.5
108	106.85	108.49			108	106.85	107.425	1.15					108	108.49	108.245	-0.49
108	106.78	108.47			108	106.78	107.39	1.22					108	108.47	108.235	-0.47
108	106.78	108.47			108	106.78	107.39	1.22					108	108.47	108.235	-0.47
108	106.65	108.43			108	106.65	107.325	1.35					108	108.43	108.215	-0.43
108	106.58	108.41			108	106.58	107.29	1.42					108	108.41	108.205	-0.41
108	106.5	108.39			108	106.5	107.25	1.5					108	108.39	108.195	-0.39
108	106.43	108.37			108	106.43	107.215	1.57					108	108.37	108.185	-0.37
108	106.35	108.35			108	106.35	107.175	1.65					108	108.35	108.175	-0.35
108	106.35	108.35			108	106.35	107.175	1.65					108	108.35	108.175	-0.35
108	106.19	108.3			108	106.19	107.095	1.81					108	108.3	108.15	-0.3
108	106.19	108.3			108	106.19	107.095	1.81					108	108.3	108.15	-0.3
108	106.05	108.25			108	106.05	107.025	1.95					108	108.25	108.125	-0.25
107	105.98	108.22			107	105.98	106.49	1.02					107	108.22	107.61	-1.22
107	105.98	108.22			107	105.98	106.49	1.02					107	108.22	107.61	-1.22
107	105.98	108.22			107	105.98	106.49	1.02					107	108.22	107.61	-1.22
107	105.78	108.13			107	105.78	106.39	1.22					107	108.13	107.565	-1.13
107	105.71	108.1			107	105.71	106.355	1.29					107	108.1	107.55	-1.1
107	105.64	108.06			107	105.64	106.32	1.36					107	108.06	107.53	-1.06
107	105.64	108.06			107	105.64	106.32	1.36					107	108.06	107.53	-1.06
107	105.52	108			107	105.52	106.26	1.48					107	108	107.5	-1
107	105.47	107.96			107	105.47	106.235	1.53					107	107.96	107.48	-0.96
107	105.43	107.94			107	105.43	106.215	1.57					107	107.94	107.47	-0.94
107	105.36	107.89			107	105.36	106.18	1.64					107	107.89	107.445	-0.89
107	105.33	107.87			107	105.33	106.165	1.67					107	107.87	107.435	-0.87
107	105.3	107.86			107	105.3	106.15	1.7					107	107.86	107.43	-0.86
107	105.28	107.85			107	105.28	106.14	1.72					107	107.85	107.425	-0.85
107	105.26	107.84			107	105.26	106.13	1.74					107	107.84	107.42	-0.84
107	105.24	107.83			107	105.24	106.12	1.76					107	107.83	107.415	-0.83
108	105.22	107.83			108	105.22	106.61	2.78					108	107.83	107.915	0.17
108	105.21	107.82			108	105.21	106.605	2.79					108	107.82	107.91	0.18
108	105.19	107.82			108	105.19	106.595	2.81					108	107.82	107.91	0.18
108	105.18	107.83			108	105.18	106.59	2.82					108	107.83	107.915	0.17
108	105.17	107.83			108	105.17	106.585	2.83					108	107.83	107.915	0.17
108	105.16	107.83			108	105.16	106.58	2.84					108	107.83	107.915	0.17
108	105.16	107.83			108	105.16	106.58	2.84					108	107.83	107.915	0.17
108	105.16	107.83			108	105.16	106.58	2.84					108	107.83	107.915	0.17
108	105.16	107.83			108	105.16	106.58	2.84					108	107.83	107.915	0.17
108	105.16	107.81			108	105.16	106.58	2.84					108	107.81	107.905	0.19
108	105.16	107.81			108	105.16	106.58	2.84					108	107.81	107.905	0.19
108	105.15	107.8			108	105.15	106.575	2.85					108	107.8	107.9	0.2
107	105.14	107.79			107	105.14	106.07	1.86					107	107.79	107.395	-0.79
107	105.14	107.78			107	105.14	106.07	1.86					107	107.78	107.39	-0.78
106	105.13	107.77			106	105.13	105.565	0.87					106	107.77	106.885	-1.77
106	105.13	107.76			106	105.13	105.565	0.87					106	107.76	106.88	-1.76
106	105.13	107.75			106	105.13	105.565	0.87					106	107.75	106.875	-1.75
106	105.14	107.74			106	105.14	105.57	0.86					106	107.74	106.87	-1.74
105	105.16	107.73			105	105.16	105.08	-0.16					105	107.73	106.365	-2.73
105	105.17	107.71			105	105.17	105.085	-0.17					105	107.71	106.355	-2.71
105	105.17	107.71			105	105.17	105.085	-0.17					105	107.71	106.355	-2.71
105	105.21	107.69			105	105.21	105.105	-0.21					105	107.69	106.345	-2.69
105	105.23	107.69			105	105.23	105.115	-0.23					105	107.69	106.345	-2.69
105	105.23	107.69			105	105.23	105.115	-0.23					105	107.69	106.345	-2.69
105	105.27	107.68			105	105.27	105.135	-0.27					105	107.68	106.34	-2.68
105	105.3	107.69			105	105.3	105.15	-0.3					105	107.69	106.345	-2.69
105	105.33	107.7			105	105.33	105.165	-0.33					105	107.7	106.35	-2.7
105	105.36	107.71			105	105.36	105.18	-0.36					105	107.71	106.355	-2.71
105	105.38	107.72			105	105.38	105.19	-0.38					105	107.72	106.36	-2.72
105	105.41	107.73			105	105.41	105.205	-0.41					105	107.73	106.365	-2.73
105	105.43	107.74			105	105.43	105.215	-0.43					105	107.74	106.37	-2.74
105	105.45	107.75			105	105.45	105.225	-0.45					105	107.75	106.375	-2.75
105	105.48	107.76			105	105.48	105.24	-0.48					105	107.76	106.38	-2.76
106	105.51	107.76			106	105.51	105.755	0.49					106	107.76	106.88	-1.76
106	105.52	107.76			106	105.52	105.76	0.48					106	107.76	106.88	-1.76
106	105.53	107.76			106	105.53	105.765	0.47					106	107.76	106.88	-1.76
106	105.53	107.76			106	105.53	105.765	0.47					106	107.76	106.88	-1.76
106	105.6	107.76			106	105.6	105.8	0.4					106	107.76	106.88	-1.76
106	105.63	107.77			106	105.63	105.815	0.37					106	107.77	106.885	-1.77
107	105.66	107.79			107	105.66	106.33	1.34					107	107.79	107.395	-0.79
107	105.7	107.81			107	105.7	106.35	1.3					107	107.81	107.405	-0.81
107	105.74	107.83			107	105.74	106.37	1.26					107	107.83	107.415	-0.83
107	105.74	107.83			107	105.74	106.37	1.26					107	107.83	107.415	-0.83
107	105.82	107.86			107	105.82	106.41	1.18					107	107.86	107.43	-0.86
107	105.87	107.88			107	105.87	106.435	1.13					107	107.88	107.44	-0.88
107	105.91	107.9			107	105.91	106.455	1.09					107	107.9	107.45	-0.9
107	105.95	107.93			107	105.95	106.475	1.05					107	107.93	107.465	-0.93
107	105.95	107.93			107	105.95	106.475	1.05					107	107.93	107.465	-0.93
107	105.95	107.93			107	105.95	106.475	1.05					107	107.93	107.465	-0.93
107	106.09	108.01			107	106.09	106.545	0.91					107	108.01	107.505	-1.01
107	106.14	108.03			107	106.14	106.57	0.86					107	108.03	107.515	-1.03
107	106.19	108.05			107	106.19	106.595	0.81					107	108.05	107.525	-1.05
107	106.19	108.05			107	106.19	106.595	0.81					107	108.05	107.525	-1.05
107	106.19	108.05			107	106.19	106.595	0.81					107	108.05	107.525	-1.05
107	106.33	108.1			107	106.33	106.665	0.67					107	108.1	107.55	-1.1
107	106.33	108.1			107	106.33	106.665	0.67					107	108.1	107.55	-1.1
107	106.33	108.1			107	106.33	106.665	0.67					107	108.1	107.55	-1.1
107	106.47	108.14			107	106.47	106.735	0.53					107	108.14	107.57	-1.14
107	106.52	108.14			107	106.52	106.76	0.48					107	108.14	107.57	-1.14
107	106.57	108.13			107	106.57	106.785	0.43					107	108.13	107.565	-1.13
107	106.57	108.13			107	106.57	106.785	0.43					107	108.13	107.565	-1.13
107	106.66	108.13			107	106.66	106.83	0.34					107	108.13	107.565	-1.13
107	106.71	108.12			107	106.71	106.855	0.29					107	108.12	107.56	-1.12
107	106.75	108.11			107	106.75	106.875	0.25					107	108.11	107.555	-1.11
107	106.75	108.11			107	106.75	106.875	0.25					107	108.11	107.555	-1.11
107	106.84	108.1			107	106.84	106.92	0.16					107	108.1	107.55	-1.1
107	106.89	108.1			107	106.89	106.945	0.11					107	108.1	107.55	-1.1
107	106.94	108.09			107	106.94	106.97	0.06					107	108.09	107.545	-1.09
107	106.99	108.09			107	106.99	106.995	0.01					107	108.09	107.545	-1.09
107	107.04	108.08			107	107.04	107.02	-0.04					107	108.08	107.54	-1.08
107	107.09	108.07			107	107.09	107.045	-0.09					107	108.07	107.535	-1.07
107	107.13	108.05			107	107.13	107.065	-0.13					107	108.05	107.525	-1.05
107	107.17	108.04			107	107.17	107.085	-0.17					107	108.04	107.52	-1.04
107	107.21	108.03			107	107.21	107.105	-0.21					107	108.03	107.515	-1.03
107	107.25	108.01			107	107.25	107.125	-0.25					107	108.01	107.505	-1.01
107	107.29	108			107	107.29	107.145	-0.29					107	108	107.5	-1
107	107.29	108			107	107.29	107.145	-0.29					107	108	107.5	-1
107	107.39	107.98			107	107.39	107.195	-0.39					107	107.98	107.49	-0.98
106	107.41	107.97			106	107.41	106.705	-1.41					106	107.97	106.985	-1.97
106	107.41	107.97			106	107.41	106.705	-1.41					106	107.97	106.985	-1.97
106	107.44	107.95			106	107.44	106.72	-1.44					106	107.95	106.975	-1.95
106	107.45	107.93			106	107.45	106.725	-1.45					106	107.93	106.965	-1.93
107	107.46	107.92			107	107.46	107.23	-0.46					107	107.92	107.46	-0.92
107	107.47	107.91			107	107.47	107.235	-0.47					107	107.91	107.455	-0.91
107	107.47	107.91			107	107.47	107.235	-0.47					107	107.91	107.455	-0.91
107	107.49	107.9			107	107.49	107.245	-0.49					107	107.9	107.45	-0.9
107	107.5	107.89			107	107.5	107.25	-0.5					107	107.89	107.445	-0.89
106	107.51	107.88			106	107.51	106.755	-1.51					106	107.88	106.94	-1.88
106	107.52	107.87			106	107.52	106.76	-1.52					106	107.87	106.935	-1.87
106	107.53	107.87			106	107.53	106.765	-1.53					106	107.87	106.935	-1.87
105	107.54	107.86			105	107.54	106.27	-2.54					105	107.86	106.43	-2.86
105	107.55	107.86			105	107.55	106.275	-2.55					105	107.86	106.43	-2.86
105	107.56	107.86			105	107.56	106.28	-2.56					105	107.86	106.43	-2.86
105	107.56	107.86			105	107.56	106.28	-2.56					105	107.86	106.43	-2.86
105	107.56	107.86			105	107.56	106.28	-2.56					105	107.86	106.43	-2.86
105	107.57	107.84			105	107.57	106.285	-2.57					105	107.84	106.42	-2.84
105	107.57	107.84			105	107.57	106.285	-2.57					105	107.84	106.42	-2.84
105	107.57	107.82			105	107.57	106.285	-2.57					105	107.82	106.41	-2.82
105	107.57	107.8			105	107.57	106.285	-2.57					105	107.8	106.4	-2.8
106	107.57	107.8			106	107.57	106.785	-1.57					106	107.8	106.9	-1.8
106	107.55	107.76			106	107.55	106.775	-1.55					106	107.76	106.88	-1.76
106	107.55	107.76			106	107.55	106.775	-1.55					106	107.76	106.88	-1.76
106	107.54	107.71			106	107.54	106.77	-1.54					106	107.71	106.855	-1.71
106	107.54	107.71			106	107.54	106.77	-1.54					106	107.71	106.855	-1.71
106	107.57	107.63			106	107.57	106.785	-1.57					106	107.63	106.815	-1.63
106	107.59	107.6			106	107.59	106.795	-1.59					106	107.6	106.8	-1.6
106	107.6	107.57			106	107.6	106.8	-1.6					106	107.57	106.785	-1.57
106	107.62	107.54			106	107.62	106.81	-1.62					106	107.54	106.77	-1.54
106	107.62	107.5			106	107.62	106.81	-1.62					106	107.5	106.75	-1.5
106	107.63	107.46			106	107.63	106.815	-1.63					106	107.46	106.73	-1.46
106	107.64	107.42			106	107.64	106.82	-1.64					106	107.42	106.71	-1.42
106	107.64	107.37			106	107.64	106.82	-1.64					106	107.37	106.685	-1.37
107	107.64	107.33			107	107.64	107.32	-0.64					107	107.33	107.165	-0.33
107	107.64	107.29			107	107.64	107.32	-0.64					107	107.29	107.145	-0.29
106	107.65	107.25			106	107.65	106.825	-1.65					106	107.25	106.625	-1.25
107	107.65	107.21			107	107.65	107.325	-0.65					107	107.21	107.105	-0.21
107	107.65	107.21			107	107.65	107.325	-0.65					107	107.21	107.105	-0.21
107	107.65	107.13			107	107.65	107.325	-0.65					107	107.13	107.065	-0.13
107	107.62	107.04			107	107.62	107.31	-0.62					107	107.04	107.02	-0.04
107	107.62	107.04			107	107.62	107.31	-0.62					107	107.04	107.02	-0.04
107	107.57	106.95			107	107.57	107.285	-0.57					107	106.95	106.975	0.05
107	107.53	106.91			107	107.53	107.265	-0.53					107	106.91	106.955	0.09
107	107.5	106.86			107	107.5	107.25	-0.5					107	106.86	106.93	0.14
107	107.47	106.82			107	107.47	107.235	-0.47					107	106.82	106.91	0.18
107	107.43	106.78			107	107.43	107.215	-0.43					107	106.78	106.89	0.22
106	107.39	106.74			106	107.39	106.695	-1.39					106	106.74	106.37	-0.74
106	107.36	106.7			106	107.36	106.68	-1.36					106	106.7	106.35	-0.7
106	107.32	106.66			106	107.32	106.66	-1.32					106	106.66	106.33	-0.66
107	107.28	106.62			107	107.28	107.14	-0.28					107	106.62	106.81	0.38
107	107.25	106.58			107	107.25	107.125	-0.25					107	106.58	106.79	0.42
107	107.21	106.53			107	107.21	107.105	-0.21					107	106.53	106.765	0.47
107	107.17	106.49			107	107.17	107.085	-0.17					107	106.49	106.745	0.51
107	107.13	106.44			107	107.13	107.065	-0.13					107	106.44	106.72	0.56
107	107.08	106.4			107	107.08	107.04	-0.08					107	106.4	106.7	0.6
108	107.04	106.35			108	107.04	107.52	0.96					108	106.35	107.175	1.65
106	106.99	106.32			106	106.99	106.495	-0.99					106	106.32	106.16	-0.32
106	106.95	106.28			106	106.95	106.475	-0.95					106	106.28	106.14	-0.28
106	106.92	106.24			106	106.92	106.46	-0.92					106	106.24	106.12	-0.24
106	106.88	106.21			106	106.88	106.44	-0.88					106	106.21	106.105	-0.21
106	106.85	106.17			106	106.85	106.425	-0.85					106	106.17	106.085	-0.17
107	106.82	106.13			107	106.82	106.91	0.18					107	106.13	106.565	0.87
107	106.79	106.1			107	106.79	106.895	0.21					107	106.1	106.55	0.9
107	106.75	106.07			107	106.75	106.875	0.25					107	106.07	106.535	0.93
107	106.71	106.03			107	106.71	106.855	0.29					107	106.03	106.515	0.97
107	106.67	106			107	106.67	106.835	0.33					107	106	106.5	1
108	106.61	105.97			108	106.61	107.305	1.39					108	105.97	106.985	2.03
108	106.61	105.97			108	106.61	107.305	1.39					108	105.97	106.985	2.03
108	106.51	105.91			108	106.51	107.255	1.49					108	105.91	106.955	2.09
108	106.47	105.87			108	106.47	107.235	1.53					108	105.87	106.935	2.13
108	106.41	105.84			108	106.41	107.205	1.59					108	105.84	106.92	2.16
109	106.41	105.84			109	106.41	107.705	2.59					109	105.84	107.42	3.16
109	106.3	105.77			109	106.3	107.65	2.7					109	105.77	107.385	3.23
109	106.24	105.73			109	106.24	107.62	2.76					109	105.73	107.365	3.27
109	106.18	105.68			109	106.18	107.59	2.82					109	105.68	107.34	3.32
109	106.13	105.63			109	106.13	107.565	2.87					109	105.63	107.315	3.37
109	106.07	105.57			109	106.07	107.535	2.93					109	105.57	107.285	3.43
109	106.01	105.52			109	106.01	107.505	2.99					109	105.52	107.26	3.48
109	106.01	105.52			109	106.01	107.505	2.99					109	105.52	107.26	3.48
109	105.89	105.4			109	105.89	107.445	3.11					109	105.4	107.2	3.6
109	105.78	105.29			109	105.78	107.39	3.22					109	105.29	107.145	3.71
108	105.73	105.24			108	105.73	106.865	2.27					108	105.24	106.62	2.76
108	105.68	105.2			108	105.68	106.84	2.32					108	105.2	106.6	2.8
108	105.68	105.2			108	105.68	106.84	2.32					108	105.2	106.6	2.8
108	105.57	105.1			108	105.57	106.785	2.43					108	105.1	106.55	2.9
108	105.51	105.04			108	105.51	106.755	2.49					108	105.04	106.52	2.96
108	105.43	104.99			108	105.43	106.715	2.57					108	104.99	106.495	3.01
108	105.36	104.93			108	105.36	106.68	2.64					108	104.93	106.465	3.07
108	105.28	104.87			108	105.28	106.64	2.72					108	104.87	106.435	3.13
108	105.19	104.82			108	105.19	106.595	2.81					108	104.82	106.41	3.18
108	105.11	104.77			108	105.11	106.555	2.89					108	104.77	106.385	3.23
108	105.02	104.72			108	105.02	106.51	2.98					108	104.72	106.36	3.28
108	104.93	104.67			108	104.93	106.465	3.07					108	104.67	106.335	3.33
108	104.84	104.61			108	104.84	106.42	3.16					108	104.61	106.305	3.39
108	104.75	104.56			108	104.75	106.375	3.25					108	104.56	106.28	3.44
108	104.66	104.51			108	104.66	106.33	3.34					108	104.51	106.255	3.49
108	104.56	104.46			108	104.56	106.28	3.44					108	104.46	106.23	3.54
107	104.47	104.4			107	104.47	105.735	2.53					107	104.4	105.7	2.6
107	104.37	104.35			107	104.37	105.685	2.63					107	104.35	105.675	2.65
107	104.27	104.3			107	104.27	105.635	2.73					107	104.3	105.65	2.7
107	104.17	104.26			107	104.17	105.585	2.83					107	104.26	105.63	2.74
107	104.07	104.23			107	104.07	105.535	2.93					107	104.23	105.615	2.77
107	103.98	104.2			107	103.98	105.49	3.02					107	104.2	105.6	2.8
107	103.87	104.18			107	103.87	105.435	3.13					107	104.18	105.59	2.82
107	103.87	104.18			107	103.87	105.435	3.13					107	104.18	105.59	2.82
107	103.67	104.14			107	103.67	105.335	3.33					107	104.14	105.57	2.86
107	103.67	104.14			107	103.67	105.335	3.33					107	104.14	105.57	2.86
107	103.67	104.14			107	103.67	105.335	3.33					107	104.14	105.57	2.86
107	103.37	104.11			107	103.37	105.185	3.63					107	104.11	105.555	2.89
108	103.27	104.11			108	103.27	105.635	4.73					108	104.11	106.055	3.89
108	103.16	104.1			108	103.16	105.58	4.84					108	104.1	106.05	3.9
108	103.06	104.09			108	103.06	105.53	4.94					108	104.09	106.045	3.91
108	102.96	104.08			108	102.96	105.48	5.04					108	104.08	106.04	3.92
108	102.96	104.08			108	102.96	105.48	5.04					108	104.08	106.04	3.92
108	102.74	104.06			108	102.74	105.37	5.26					108	104.06	106.03	3.94
108	102.74	104.06			108	102.74	105.37	5.26					108	104.06	106.03	3.94
108	102.54	104.03			108	102.54	105.27	5.46					108	104.03	106.015	3.97
108	102.44	104.02			108	102.44	105.22	5.56					108	104.02	106.01	3.98
108	102.34	104.02			108	102.34	105.17	5.66					108	104.02	106.01	3.98
107	102.34	104.02			107	102.34	104.67	4.66					107	104.02	105.51	2.98
107	102.04	103.98			107	102.04	104.52	4.96					107	103.98	105.49	3.02
107	101.94	103.96			107	101.94	104.47	5.06					107	103.96	105.48	3.04
107	101.82	103.94			107	101.82	104.41	5.18					107	103.94	105.47	3.06
107	101.82	103.94			107	101.82	104.41	5.18					107	103.94	105.47	3.06
107	101.6	103.87			107	101.6	104.3	5.4					107	103.87	105.435	3.13
107	101.5	103.84			107	101.5	104.25	5.5					107	103.84	105.42	3.16
107	101.41	103.82			107	101.41	104.205	5.59					107	103.82	105.41	3.18
107	101.33	103.79			107	101.33	104.165	5.67					107	103.79	105.395	3.21
107	101.25	103.77			107	101.25	104.125	5.75					107	103.77	105.385	3.23
107	101.17	103.75			107	101.17	104.085	5.83					107	103.75	105.375	3.25
107	101.09	103.73			107	101.09	104.045	5.91					107	103.73	105.365	3.27
107	101.02	103.71			107	101.02	104.01	5.98					107	103.71	105.355	3.29
107	100.95	103.7			107	100.95	103.975	6.05					107	103.7	105.35	3.3
107	100.95	103.7			107	100.95	103.975	6.05					107	103.7	105.35	3.3
107	100.82	103.67			107	100.82	103.91	6.18					107	103.67	105.335	3.33
108	100.82	103.67			108	100.82	104.41	7.18					108	103.67	105.835	4.33
108	100.7	103.66			108	100.7	104.35	7.3					108	103.66	105.83	4.34
108	100.65	103.65			108	100.65	104.325	7.35					108	103.65	105.825	4.35
108	100.65	103.65			108	100.65	104.325	7.35					108	103.65	105.825	4.35
108	100.54	103.65			108	100.54	104.27	7.46					108	103.65	105.825	4.35
108	100.49	103.64			108	100.49	104.245	7.51					108	103.64	105.82	4.36
108	100.49	103.64			108	100.49	104.245	7.51					108	103.64	105.82	4.36
108	100.41	103.63			108	100.41	104.205	7.59					108	103.63	105.815	4.37
108	100.38	103.63			108	100.38	104.19	7.62					108	103.63	105.815	4.37
107	100.38	103.63			107	100.38	103.69	6.62					107	103.63	105.315	3.37
107	100.32	103.64			107	100.32	103.66	6.68					107	103.64	105.32	3.36
107	100.29	103.65			107	100.29	103.645	6.71					107	103.65	105.325	3.35
106	100.27	103.66			106	100.27	103.135	5.73					106	103.66	104.83	2.34
106	100.25	103.68			106	100.25	103.125	5.75					106	103.68	104.84	2.32
106	100.23	103.7			106	100.23	103.115	5.77					106	103.7	104.85	2.3
105	100.21	103.72			105	100.21	102.605	4.79					105	103.72	104.36	1.28
105	100.19	103.76			105	100.19	102.595	4.81					105	103.76	104.38	1.24
105	100.16	103.79			105	100.16	102.58	4.84					105	103.79	104.395	1.21
105	100.13	103.83			105	100.13	102.565	4.87					105	103.83	104.415	1.17
105	100.11	103.87			105	100.11	102.555	4.89					105	103.87	104.435	1.13
105	100.09	103.91			105	100.09	102.545	4.91					105	103.91	104.455	1.09
105	100.07	103.95			105	100.07	102.535	4.93					105	103.95	104.475	1.05
105	100.06	104			105	100.06	102.53	4.94					105	104	104.5	1
105	100.06	104			105	100.06	102.53	4.94					105	104	104.5	1
105	100.03	104.11			105	100.03	102.515	4.97					105	104.11	104.555	0.89
105	100.02	104.16			105	100.02	102.51	4.98					105	104.16	104.58	0.84
106	99.99	104.28			106	99.99	102.995	6.01					106	104.28	105.14	1.72
106	99.97	104.33			106	99.97	102.985	6.03					106	104.33	105.165	1.67
106	99.96	104.39			106	99.96	102.98	6.04					106	104.39	105.195	1.61
106	99.96	104.39			106	99.96	102.98	6.04					106	104.39	105.195	1.61
106	99.95	104.5			106	99.95	102.975	6.05					106	104.5	105.25	1.5
106	99.95	104.56			106	99.95	102.975	6.05					106	104.56	105.28	1.44
106	99.96	104.62			106	99.96	102.98	6.04					106	104.62	105.31	1.38
106	99.97	104.68			106	99.97	102.985	6.03					106	104.68	105.34	1.32
106	99.99	104.74			106	99.99	102.995	6.01					106	104.74	105.37	1.26
106	100	104.79			106	100	103	6					106	104.79	105.395	1.21
106	100	104.79			106	100	103	6					106	104.79	105.395	1.21
106	100	104.79			106	100	103	6					106	104.79	105.395	1.21
106	100.03	104.92			106	100.03	103.015	5.97					106	104.92	105.46	1.08
107	100.03	104.92			107	100.03	103.515	6.97					107	104.92	105.96	2.08
107	100.05	105			107	100.05	103.525	6.95					107	105	106	2
106	100.06	105.04			106	100.06	103.03	5.94					106	105.04	105.52	0.96
106	100.06	105.04			106	100.06	103.03	5.94					106	105.04	105.52	0.96
106	100.06	105.04			106	100.06	103.03	5.94					106	105.04	105.52	0.96
106	100.06	105.04			106	100.06	103.03	5.94					106	105.04	105.52	0.96
106	100.06	105.04			106	100.06	103.03	5.94					106	105.04	105.52	0.96
106	100.16	105.35			106	100.16	103.08	5.84					106	105.35	105.675	0.65
106	100.18	105.42			106	100.18	103.09	5.82					106	105.42	105.71	0.58
106	100.18	105.42			106	100.18	103.09	5.82					106	105.42	105.71	0.58
106	100.21	105.54			106	100.21	103.105	5.79					106	105.54	105.77	0.46
106	100.23	105.61			106	100.23	103.115	5.77					106	105.61	105.805	0.39
105	100.23	105.61			105	100.23	102.615	4.77					105	105.61	105.305	-0.61
105	100.26	105.73			105	100.26	102.63	4.74					105	105.73	105.365	-0.73
105	100.26	105.73			105	100.26	102.63	4.74					105	105.73	105.365	-0.73
105	100.26	105.73			105	100.26	102.63	4.74					105	105.73	105.365	-0.73
105	100.26	105.73			105	100.26	102.63	4.74					105	105.73	105.365	-0.73
105	100.27	105.96			105	100.27	102.635	4.73					105	105.96	105.48	-0.96
105	100.27	105.96			105	100.27	102.635	4.73					105	105.96	105.48	-0.96
105	100.29	106.07			105	100.29	102.645	4.71					105	106.07	105.535	-1.07
104	100.29	106.07			104	100.29	102.145	3.71					104	106.07	105.035	-2.07
104	100.31	106.19			104	100.31	102.155	3.69					104	106.19	105.095	-2.19
104	100.31	106.24			104	100.31	102.155	3.69					104	106.24	105.12	-2.24
104	100.31	106.24			104	100.31	102.155	3.69					104	106.24	105.12	-2.24
104	100.33	106.36			104	100.33	102.165	3.67					104	106.36	105.18	-2.36
104	100.35	106.41			104	100.35	102.175	3.65					104	106.41	105.205	-2.41
103	100.35	106.41			103	100.35	101.675	2.65					103	106.41	104.705	-3.41
103	100.35	106.41			103	100.35	101.675	2.65					103	106.41	104.705	-3.41
103	100.39	106.59			103	100.39	101.695	2.61					103	106.59	104.795	-3.59
103	100.41	106.72			103	100.41	101.705	2.59					103	106.72	104.86	-3.72
103	100.42	106.78			103	100.42	101.71	2.58					103	106.78	104.89	-3.78
103	100.43	106.84			103	100.43	101.715	2.57					103	106.84	104.92	-3.84
103	100.43	106.84			103	100.43	101.715	2.57					103	106.84	104.92	-3.84
103	100.44	106.95			103	100.44	101.72	2.56					103	106.95	104.975	-3.95
103	100.44	107			103	100.44	101.72	2.56					103	107	105	-4
104	100.44	107.04			104	100.44	102.22	3.56					104	107.04	105.52	-3.04
104	100.44	107.09			104	100.44	102.22	3.56					104	107.09	105.545	-3.09
104	100.45	107.14			104	100.45	102.225	3.55					104	107.14	105.57	-3.14
105	100.47	107.19			105	100.47	102.735	4.53					105	107.19	106.095	-2.19
105	100.5	107.23			105	100.5	102.75	4.5					105	107.23	106.115	-2.23
105	100.53	107.27			105	100.53	102.765	4.47					105	107.27	106.135	-2.27
106	100.56	107.31			106	100.56	103.28	5.44					106	107.31	106.655	-1.31
106	100.6	107.34			106	100.6	103.3	5.4					106	107.34	106.67	-1.34
106	100.63	107.37			106	100.63	103.315	5.37					106	107.37	106.685	-1.37
106	100.66	107.38			106	100.66	103.33	5.34					106	107.38	106.69	-1.38
107	100.7	107.4			107	100.7	103.85	6.3					107	107.4	107.2	-0.4
107	100.73	107.41			107	100.73	103.865	6.27					107	107.41	107.205	-0.41
106	100.77	107.42			106	100.77	103.385	5.23					106	107.42	106.71	-1.42
106	100.8	107.44			106	100.8	103.4	5.2					106	107.44	106.72	-1.44
106	100.84	107.46			106	100.84	103.42	5.16					106	107.46	106.73	-1.46
106	100.89	107.48			106	100.89	103.445	5.11					106	107.48	106.74	-1.48
106	100.93	107.5			106	100.93	103.465	5.07					106	107.5	106.75	-1.5
106	100.98	107.51			106	100.98	103.49	5.02					106	107.51	106.755	-1.51
106	101.04	107.53			106	101.04	103.52	4.96					106	107.53	106.765	-1.53
106	101.04	107.53			106	101.04	103.52	4.96					106	107.53	106.765	-1.53
106	101.13	107.54			106	101.13	103.565	4.87					106	107.54	106.77	-1.54
106	101.19	107.53			106	101.19	103.595	4.81					106	107.53	106.765	-1.53
106	101.24	107.52			106	101.24	103.62	4.76					106	107.52	106.76	-1.52
106	101.29	107.52			106	101.29	103.645	4.71					106	107.52	106.76	-1.52
106	101.35	107.5			106	101.35	103.675	4.65					106	107.5	106.75	-1.5
107	101.35	107.5			107	101.35	104.175	5.65					107	107.5	107.25	-0.5
107	101.46	107.48			107	101.46	104.23	5.54					107	107.48	107.24	-0.48
107	101.52	107.47			107	101.52	104.26	5.48					107	107.47	107.235	-0.47
107	101.59	107.47			107	101.59	104.295	5.41					107	107.47	107.235	-0.47
107	101.59	107.47			107	101.59	104.295	5.41					107	107.47	107.235	-0.47
107	101.73	107.47			107	101.73	104.365	5.27					107	107.47	107.235	-0.47
107	101.8	107.47			107	101.8	104.4	5.2					107	107.47	107.235	-0.47
107	101.87	107.47			107	101.87	104.435	5.13					107	107.47	107.235	-0.47
108	101.87	107.47			108	101.87	104.935	6.13					108	107.47	107.735	0.53
108	101.87	107.47			108	101.87	104.935	6.13					108	107.47	107.735	0.53
108	102.15	107.48			108	102.15	105.075	5.85					108	107.48	107.74	0.52
108	102.22	107.48			108	102.22	105.11	5.78					108	107.48	107.74	0.52
108	102.29	107.47			108	102.29	105.145	5.71					108	107.47	107.735	0.53
108	102.29	107.47			108	102.29	105.145	5.71					108	107.47	107.735	0.53
108	102.29	107.47			108	102.29	105.145	5.71					108	107.47	107.735	0.53
108	102.52	107.5			108	102.52	105.26	5.48					108	107.5	107.75	0.5
107	102.6	107.52			107	102.6	104.8	4.4					107	107.52	107.26	-0.52
107	102.6	107.52			107	102.6	104.8	4.4					107	107.52	107.26	-0.52
107	102.76	107.55			107	102.76	104.88	4.24					107	107.55	107.275	-0.55
107	102.76	107.55			107	102.76	104.88	4.24					107	107.55	107.275	-0.55
107	102.76	107.55			107	102.76	104.88	4.24					107	107.55	107.275	-0.55
107	102.76	107.55			107	102.76	104.88	4.24					107	107.55	107.275	-0.55
107	103.05	107.63			107	103.05	105.025	3.95					107	107.63	107.315	-0.63
106	103.13	107.66			106	103.13	104.565	2.87					106	107.66	106.83	-1.66
107	103.2	107.68			107	103.2	105.1	3.8					107	107.68	107.34	-0.68
106	103.28	107.71			106	103.28	104.64	2.72					106	107.71	106.855	-1.71
106	103.35	107.73			106	103.35	104.675	2.65					106	107.73	106.865	-1.73
106	103.42	107.75			106	103.42	104.71	2.58					106	107.75	106.875	-1.75
106	103.49	107.77			106	103.49	104.745	2.51					106	107.77	106.885	-1.77
106	103.55	107.79			106	103.55	104.775	2.45					106	107.79	106.895	-1.79
105	103.62	107.81			105	103.62	104.31	1.38					105	107.81	106.405	-2.81
105	103.69	107.83			105	103.69	104.345	1.31					105	107.83	106.415	-2.83
105	103.76	107.86			105	103.76	104.38	1.24					105	107.86	106.43	-2.86
105	103.83	107.89			105	103.83	104.415	1.17					105	107.89	106.445	-2.89
105	103.9	107.92			105	103.9	104.45	1.1					105	107.92	106.46	-2.92
105	103.97	107.95			105	103.97	104.485	1.03					105	107.95	106.475	-2.95
105	104.03	107.98			105	104.03	104.515	0.97					105	107.98	106.49	-2.98
105	104.09	108.01			105	104.09	104.545	0.91					105	108.01	106.505	-3.01
105	104.15	108.04			105	104.15	104.575	0.85					105	108.04	106.52	-3.04
105	104.15	108.04			105	104.15	104.575	0.85					105	108.04	106.52	-3.04
105	104.27	108.09			105	104.27	104.635	0.73					105	108.09	106.545	-3.09
105	104.27	108.09			105	104.27	104.635	0.73					105	108.09	106.545	-3.09
105	104.37	108.13			105	104.37	104.685	0.63					105	108.13	106.565	-3.13
105	104.41	108.14			105	104.41	104.705	0.59					105	108.14	106.57	-3.14
105	104.45	108.15			105	104.45	104.725	0.55					105	108.15	106.575	-3.15
105	104.5	108.16			105	104.5	104.75	0.5					105	108.16	106.58	-3.16
105	104.55	108.17			105	104.55	104.775	0.45					105	108.17	106.585	-3.17
106	104.59	108.17			106	104.59	105.295	1.41					106	108.17	107.085	-2.17
106	104.59	108.17			106	104.59	105.295	1.41					106	108.17	107.085	-2.17
106	104.67	108.18			106	104.67	105.335	1.33					106	108.18	107.09	-2.18
107	104.67	108.18			107	104.67	105.835	2.33					107	108.18	107.59	-1.18
107	104.8	108.18			107	104.8	105.9	2.2					107	108.18	107.59	-1.18
107	104.8	108.18			107	104.8	105.9	2.2					107	108.18	107.59	-1.18
107	104.8	108.18			107	104.8	105.9	2.2					107	108.18	107.59	-1.18
107	104.96	108.19			107	104.96	105.98	2.04					107	108.19	107.595	-1.19
107	105	108.19			107	105	106	2					107	108.19	107.595	-1.19
107	105.04	108.19			107	105.04	106.02	1.96					107	108.19	107.595	-1.19
108	105.08	108.19			108	105.08	106.54	2.92					108	108.19	108.095	-0.19
107	105.12	108.18			107	105.12	106.06	1.88					107	108.18	107.59	-1.18
107	105.15	108.17			107	105.15	106.075	1.85					107	108.17	107.585	-1.17
107	105.15	108.17			107	105.15	106.075	1.85					107	108.17	107.585	-1.17
107	105.2	108.16			107	105.2	106.1	1.8					107	108.16	107.58	-1.16
107	105.23	108.16			107	105.23	106.115	1.77					107	108.16	107.58	-1.16
107	105.25	108.16			107	105.25	106.125	1.75					107	108.16	107.58	-1.16
106	105.28	108.16			106	105.28	105.64	0.72					106	108.16	107.08	-2.16
106	105.31	108.16			106	105.31	105.655	0.69					106	108.16	107.08	-2.16
106	105.34	108.17			106	105.34	105.67	0.66					106	108.17	107.085	-2.17
106	105.37	108.18			106	105.37	105.685	0.63					106	108.18	107.09	-2.18
106	105.4	108.17			106	105.4	105.7	0.6					106	108.17	107.085	-2.17
106	105.42	108.16			106	105.42	105.71	0.58					106	108.16	107.08	-2.16
106	105.43	108.14			106	105.43	105.715	0.57					106	108.14	107.07	-2.14
106	105.45	108.11			106	105.45	105.725	0.55					106	108.11	107.055	-2.11
106	105.45	108.08			106	105.45	105.725	0.55					106	108.08	107.04	-2.08
107	105.45	108.08			107	105.45	106.225	1.55					107	108.08	107.54	-1.08
107	105.47	107.99			107	105.47	106.235	1.53					107	107.99	107.495	-0.99
107	105.49	107.95			107	105.49	106.245	1.51					107	107.95	107.475	-0.95
107	105.49	107.95			107	105.49	106.245	1.51					107	107.95	107.475	-0.95
107	105.52	107.87			107	105.52	106.26	1.48					107	107.87	107.435	-0.87
107	105.53	107.83			107	105.53	106.265	1.47					107	107.83	107.415	-0.83
106	105.55	107.79			106	105.55	105.775	0.45					106	107.79	106.895	-1.79
106	105.56	107.76			106	105.56	105.78	0.44					106	107.76	106.88	-1.76
106	105.59	107.72			106	105.59	105.795	0.41					106	107.72	106.86	-1.72
106	105.62	107.69			106	105.62	105.81	0.38					106	107.69	106.845	-1.69
106	105.66	107.66			106	105.66	105.83	0.34					106	107.66	106.83	-1.66
106	105.7	107.62			106	105.7	105.85	0.3					106	107.62	106.81	-1.62
106	105.75	107.59			106	105.75	105.875	0.25					106	107.59	106.795	-1.59
106	105.75	107.59			106	105.75	105.875	0.25					106	107.59	106.795	-1.59
106	105.85	107.54			106	105.85	105.925	0.15					106	107.54	106.77	-1.54
106	105.91	107.51			106	105.91	105.955	0.09					106	107.51	106.755	-1.51
106	105.96	107.49			106	105.96	105.98	0.04					106	107.49	106.745	-1.49
106	106.02	107.47			106	106.02	106.01	-0.02					106	107.47	106.735	-1.47
105	106.12	107.42			105	106.12	105.56	-1.12					105	107.42	106.21	-2.42
105	106.12	107.42			105	106.12	105.56	-1.12					105	107.42	106.21	-2.42
105	106.22	107.38			105	106.22	105.61	-1.22					105	107.38	106.19	-2.38
105	106.27	107.36			105	106.27	105.635	-1.27					105	107.36	106.18	-2.36
105	106.32	107.34			105	106.32	105.66	-1.32					105	107.34	106.17	-2.34
105	106.37	107.33			105	106.37	105.685	-1.37					105	107.33	106.165	-2.33
105	106.42	107.32			105	106.42	105.71	-1.42					105	107.32	106.16	-2.32
104	106.47	107.31			104	106.47	105.235	-2.47					104	107.31	105.655	-3.31
104	106.52	107.3			104	106.52	105.26	-2.52					104	107.3	105.65	-3.3
104	106.52	107.3			104	106.52	105.26	-2.52					104	107.3	105.65	-3.3
104	106.62	107.31			104	106.62	105.31	-2.62					104	107.31	105.655	-3.31
104	106.67	107.31			104	106.67	105.335	-2.67					104	107.31	105.655	-3.31
104	106.67	107.31			104	106.67	105.335	-2.67					104	107.31	105.655	-3.31
104	106.77	107.32			104	106.77	105.385	-2.77					104	107.32	105.66	-3.32
104	106.82	107.33			104	106.82	105.41	-2.82					104	107.33	105.665	-3.33
104	106.87	107.34			104	106.87	105.435	-2.87					104	107.34	105.67	-3.34
104	106.91	107.35			104	106.91	105.455	-2.91					104	107.35	105.675	-3.35
104	106.96	107.36			104	106.96	105.48	-2.96					104	107.36	105.68	-3.36
104	107	107.38			104	107	105.5	-3					104	107.38	105.69	-3.38
104	107.04	107.4			104	107.04	105.52	-3.04					104	107.4	105.7	-3.4
104	107.09	107.43			104	107.09	105.545	-3.09					104	107.43	105.715	-3.43
104	107.13	107.46			104	107.13	105.565	-3.13					104	107.46	105.73	-3.46
104	107.17	107.49			104	107.17	105.585	-3.17					104	107.49	105.745	-3.49
104	107.22	107.52			104	107.22	105.61	-3.22					104	107.52	105.76	-3.52
104	107.26	107.55			104	107.26	105.63	-3.26					104	107.55	105.775	-3.55
104	107.3	107.58			104	107.3	105.65	-3.3					104	107.58	105.79	-3.58
104	107.33	107.61			104	107.33	105.665	-3.33					104	107.61	105.805	-3.61
104	107.37	107.63			104	107.37	105.685	-3.37					104	107.63	105.815	-3.63
104	107.4	107.66			104	107.4	105.7	-3.4					104	107.66	105.83	-3.66
104	107.4	107.66			104	107.4	105.7	-3.4					104	107.66	105.83	-3.66
104	107.47	107.72			104	107.47	105.735	-3.47					104	107.72	105.86	-3.72
104	107.47	107.72			104	107.47	105.735	-3.47					104	107.72	105.86	-3.72
104	107.53	107.78			104	107.53	105.765	-3.53					104	107.78	105.89	-3.78
104	107.56	107.81			104	107.56	105.78	-3.56					104	107.81	105.905	-3.81
104	107.56	107.81			104	107.56	105.78	-3.56					104	107.81	105.905	-3.81
104	107.62	107.88			104	107.62	105.81	-3.62					104	107.88	105.94	-3.88
105	107.65	107.91			105	107.65	106.325	-2.65					105	107.91	106.455	-2.91
105	107.67	107.94			105	107.67	106.335	-2.67					105	107.94	106.47	-2.94
105	107.69	107.98			105	107.69	106.345	-2.69					105	107.98	106.49	-2.98
104	107.71	108.01			104	107.71	105.855	-3.71					104	108.01	106.005	-4.01
104	107.73	108.04			104	107.73	105.865	-3.73					104	108.04	106.02	-4.04
104	107.77	108.11			104	107.77	105.885	-3.77					104	108.11	106.055	-4.11
104	107.79	108.14			104	107.79	105.895	-3.79					104	108.14	106.07	-4.14
104	107.81	108.16			104	107.81	105.905	-3.81					104	108.16	106.08	-4.16
104	107.82	108.19			104	107.82	105.91	-3.82					104	108.19	106.095	-4.19
104	107.82	108.19			104	107.82	105.91	-3.82					104	108.19	106.095	-4.19
104	107.85	108.25			104	107.85	105.925	-3.85					104	108.25	106.125	-4.25
104	107.86	108.28			104	107.86	105.93	-3.86					104	108.28	106.14	-4.28
104	107.87	108.31			104	107.87	105.935	-3.87					104	108.31	106.155	-4.31
104	107.87	108.31			104	107.87	105.935	-3.87					104	108.31	106.155	-4.31
104	107.87	108.31			104	107.87	105.935	-3.87					104	108.31	106.155	-4.31
104	107.92	108.43			104	107.92	105.96	-3.92					104	108.43	106.215	-4.43
104	107.94	108.46			104	107.94	105.97	-3.94					104	108.46	106.23	-4.46
104	107.96	108.5			104	107.96	105.98	-3.96					104	108.5	106.25	-4.5
104	107.98	108.55			104	107.98	105.99	-3.98					104	108.55	106.275	-4.55
104	107.98	108.55			104	107.98	105.99	-3.98					104	108.55	106.275	-4.55
104	108.03	108.63			104	108.03	106.015	-4.03					104	108.63	106.315	-4.63
104	108.05	108.66			104	108.05	106.025	-4.05					104	108.66	106.33	-4.66
104	108.06	108.69			104	108.06	106.03	-4.06					104	108.69	106.345	-4.69
104	108.08	108.72			104	108.08	106.04	-4.08					104	108.72	106.36	-4.72
104	108.09	108.74			104	108.09	106.045	-4.09					104	108.74	106.37	-4.74
104	108.1	108.77			104	108.1	106.05	-4.1					104	108.77	106.385	-4.77
105	108.11	108.79			105	108.11	106.555	-3.11					105	108.79	106.895	-3.79
105	108.13	108.82			105	108.13	106.565	-3.13					105	108.82	106.91	-3.82
105	108.14	108.85			105	108.14	106.57	-3.14					105	108.85	106.925	-3.85
104	108.14	108.87			104	108.14	106.07	-4.14					104	108.87	106.435	-4.87
104	108.15	108.89			104	108.15	106.075	-4.15					104	108.89	106.445	-4.89
104	108.15	108.91			104	108.15	106.075	-4.15					104	108.91	106.455	-4.91
104	108.15	108.92			104	108.15	106.075	-4.15					104	108.92	106.46	-4.92
104	108.15	108.92			104	108.15	106.075	-4.15					104	108.92	106.46	-4.92
104	108.14	108.94			104	108.14	106.07	-4.14					104	108.94	106.47	-4.94
104	108.14	108.95			104	108.14	106.07	-4.14					104	108.95	106.475	-4.95
104	108.13	108.95			104	108.13	106.065	-4.13					104	108.95	106.475	-4.95
104	108.13	108.96			104	108.13	106.065	-4.13					104	108.96	106.48	-4.96
104	108.13	108.96			104	108.13	106.065	-4.13					104	108.96	106.48	-4.96
104	108.14	108.98			104	108.14	106.07	-4.14					104	108.98	106.49	-4.98
104	108.14	109			104	108.14	106.07	-4.14					104	109	106.5	-5
104	108.15	109.02			104	108.15	106.075	-4.15					104	109.02	106.51	-5.02
104	108.16	109.04			104	108.16	106.08	-4.16					104	109.04	106.52	-5.04
104	108.16	109.04			104	108.16	106.08	-4.16					104	109.04	106.52	-5.04
104	108.19	109.09			104	108.19	106.095	-4.19					104	109.09	106.545	-5.09
104	108.19	109.09			104	108.19	106.095	-4.19					104	109.09	106.545	-5.09
104	108.23	109.16			104	108.23	106.115	-4.23					104	109.16	106.58	-5.16
103	108.24	109.19			103	108.24	105.62	-5.24					103	109.19	106.095	-6.19
103	108.25	109.21			103	108.25	105.625	-5.25					103	109.21	106.105	-6.21
103	108.26	109.23			103	108.26	105.63	-5.26					103	109.23	106.115	-6.23
103	108.27	109.24			103	108.27	105.635	-5.27					103	109.24	106.12	-6.24
102	108.28	109.25			102	108.28	105.14	-6.28					102	109.25	105.625	-7.25
102	108.28	109.26			102	108.28	105.14	-6.28					102	109.26	105.63	-7.26
102	108.29	109.27			102	108.29	105.145	-6.29					102	109.27	105.635	-7.27
103	108.29	109.27			103	108.29	105.645	-5.29					103	109.27	106.135	-6.27
103	108.3	109.28			103	108.3	105.65	-5.3					103	109.28	106.14	-6.28
103	108.31	109.3			103	108.31	105.655	-5.31					103	109.3	106.15	-6.3
103	108.31	109.3			103	108.31	105.655	-5.31					103	109.3	106.15	-6.3
103	108.33	109.33			103	108.33	105.665	-5.33					103	109.33	106.165	-6.33
103	108.33	109.33			103	108.33	105.665	-5.33					103	109.33	106.165	-6.33
103	108.33	109.33			103	108.33	105.665	-5.33					103	109.33	106.165	-6.33
103	108.39	109.38			103	108.39	105.695	-5.39					103	109.38	106.19	-6.38
103	108.41	109.4			103	108.41	105.705	-5.41					103	109.4	106.2	-6.4
103	108.43	109.43			103	108.43	105.715	-5.43					103	109.43	106.215	-6.43
102	108.44	109.46			102	108.44	105.22	-6.44					102	109.46	105.73	-7.46
103	108.44	109.46			103	108.44	105.72	-5.44					103	109.46	106.23	-6.46
103	108.44	109.51			103	108.44	105.72	-5.44					103	109.51	106.255	-6.51
103	108.45	109.54			103	108.45	105.725	-5.45					103	109.54	106.27	-6.54
103	108.45	109.57			103	108.45	105.725	-5.45					103	109.57	106.285	-6.57
103	108.45	109.6			103	108.45	105.725	-5.45					103	109.6	106.3	-6.6
103	108.45	109.64			103	108.45	105.725	-5.45					103	109.64	106.32	-6.64
103	108.46	109.67			103	108.46	105.73	-5.46					103	109.67	106.335	-6.67
104	108.46	109.71			104	108.46	106.23	-4.46					104	109.71	106.855	-5.71
104	108.46	109.75			104	108.46	106.23	-4.46					104	109.75	106.875	-5.75
105	108.46	109.79			105	108.46	106.73	-3.46					105	109.79	107.395	-4.79
105	108.46	109.84			105	108.46	106.73	-3.46					105	109.84	107.42	-4.84
105	108.45	109.87			105	108.45	106.725	-3.45					105	109.87	107.435	-4.87
105	108.44	109.91			105	108.44	106.72	-3.44					105	109.91	107.455	-4.91
105	108.43	109.95			105	108.43	106.715	-3.43					105	109.95	107.475	-4.95
105	108.42	109.98			105	108.42	106.71	-3.42					105	109.98	107.49	-4.98
105	108.4	110.02			105	108.4	106.7	-3.4					105	110.02	107.51	-5.02
105	108.39	110.06			105	108.39	106.695	-3.39					105	110.06	107.53	-5.06
105	108.37	110.09			105	108.37	106.685	-3.37					105	110.09	107.545	-5.09
105	108.36	110.13			105	108.36	106.68	-3.36					105	110.13	107.565	-5.13
105	108.33	110.16			105	108.33	106.665	-3.33					105	110.16	107.58	-5.16
104	108.31	110.2			104	108.31	106.155	-4.31					104	110.2	107.1	-6.2
104	108.31	110.2			104	108.31	106.155	-4.31					104	110.2	107.1	-6.2
104	108.19	110.3			104	108.19	106.095	-4.19					104	110.3	107.15	-6.3
104	108.19	110.3			104	108.19	106.095	-4.19					104	110.3	107.15	-6.3
104	108.1	110.34			104	108.1	106.05	-4.1					104	110.34	107.17	-6.34
104	108.05	110.36			104	108.05	106.025	-4.05					104	110.36	107.18	-6.36
104	108.05	110.36			104	108.05	106.025	-4.05					104	110.36	107.18	-6.36
104	107.95	110.41			104	107.95	105.975	-3.95					104	110.41	107.205	-6.41
104	107.95	110.41			104	107.95	105.975	-3.95					104	110.41	107.205	-6.41
104	107.85	110.44			104	107.85	105.925	-3.85					104	110.44	107.22	-6.44
105	107.8	110.45			105	107.8	106.4	-2.8					105	110.45	107.725	-5.45
105	107.76	110.45			105	107.76	106.38	-2.76					105	110.45	107.725	-5.45
105	107.71	110.45			105	107.71	106.355	-2.71					105	110.45	107.725	-5.45
104	107.66	110.45			104	107.66	105.83	-3.66					104	110.45	107.225	-6.45
104	107.61	110.44			104	107.61	105.805	-3.61					104	110.44	107.22	-6.44
104	107.56	110.43			104	107.56	105.78	-3.56					104	110.43	107.215	-6.43
104	107.52	110.41			104	107.52	105.76	-3.52					104	110.41	107.205	-6.41
104	107.47	110.39			104	107.47	105.735	-3.47					104	110.39	107.195	-6.39
104	107.42	110.38			104	107.42	105.71	-3.42					104	110.38	107.19	-6.38
104	107.42	110.38			104	107.42	105.71	-3.42					104	110.38	107.19	-6.38
104	107.32	110.35			104	107.32	105.66	-3.32					104	110.35	107.175	-6.35
104	107.32	110.35			104	107.32	105.66	-3.32					104	110.35	107.175	-6.35
104	107.21	110.32			104	107.21	105.605	-3.21					104	110.32	107.16	-6.32
104	107.21	110.32			104	107.21	105.605	-3.21					104	110.32	107.16	-6.32
104	107.11	110.29			104	107.11	105.555	-3.11					104	110.29	107.145	-6.29
104	107.11	110.29			104	107.11	105.555	-3.11					104	110.29	107.145	-6.29
104	107.01	110.26			104	107.01	105.505	-3.01					104	110.26	107.13	-6.26
104	106.97	110.25			104	106.97	105.485	-2.97					104	110.25	107.125	-6.25
104	106.92	110.23			104	106.92	105.46	-2.92					104	110.23	107.115	-6.23
104	106.87	110.22			104	106.87	105.435	-2.87					104	110.22	107.11	-6.22
104	106.82	110.2			104	106.82	105.41	-2.82					104	110.2	107.1	-6.2
104	106.78	110.19			104	106.78	105.39	-2.78					104	110.19	107.095	-6.19
104	106.73	110.17			104	106.73	105.365	-2.73					104	110.17	107.085	-6.17
104	106.69	110.16			104	106.69	105.345	-2.69					104	110.16	107.08	-6.16
104	106.64	110.15			104	106.64	105.32	-2.64					104	110.15	107.075	-6.15
104	106.59	110.14			104	106.59	105.295	-2.59					104	110.14	107.07	-6.14
104	106.55	110.13			104	106.55	105.275	-2.55					104	110.13	107.065	-6.13
104	106.5	110.12			104	106.5	105.25	-2.5					104	110.12	107.06	-6.12
105	106.5	110.12			105	106.5	105.75	-1.5					105	110.12	107.56	-5.12
105	106.4	110.09			105	106.4	105.7	-1.4					105	110.09	107.545	-5.09
105	106.35	110.08			105	106.35	105.675	-1.35					105	110.08	107.54	-5.08
105	106.3	110.06			105	106.3	105.65	-1.3					105	110.06	107.53	-5.06
106	106.26	110.04			106	106.26	106.13	-0.26					106	110.04	108.02	-4.04
106	106.17	109.99			106	106.17	106.085	-0.17					106	109.99	107.995	-3.99
106	106.12	109.96			106	106.12	106.06	-0.12					106	109.96	107.98	-3.96
106	106.07	109.92			106	106.07	106.035	-0.07					106	109.92	107.96	-3.92
106	106.02	109.89			106	106.02	106.01	-0.02					106	109.89	107.945	-3.89
106	105.96	109.85			106	105.96	105.98	0.04					106	109.85	107.925	-3.85
106	105.9	109.81			106	105.9	105.95	0.1					106	109.81	107.905	-3.81
107	105.84	109.78			107	105.84	106.42	1.16					107	109.78	108.39	-2.78
107	105.79	109.75			107	105.79	106.395	1.21					107	109.75	108.375	-2.75
107	105.73	109.73			107	105.73	106.365	1.27					107	109.73	108.365	-2.73
107	105.73	109.73			107	105.73	106.365	1.27					107	109.73	108.365	-2.73
107	105.63	109.67			107	105.63	106.315	1.37					107	109.67	108.335	-2.67
107	105.63	109.67			107	105.63	106.315	1.37					107	109.67	108.335	-2.67
107	105.63	109.67			107	105.63	106.315	1.37					107	109.67	108.335	-2.67
107	105.63	109.67			107	105.63	106.315	1.37					107	109.67	108.335	-2.67
107	105.41	109.51			107	105.41	106.205	1.59					107	109.51	108.255	-2.51
107	105.41	109.51			107	105.41	106.205	1.59					107	109.51	108.255	-2.51
107	105.3	109.43			107	105.3	106.15	1.7					107	109.43	108.215	-2.43
107	105.24	109.39			107	105.24	106.12	1.76					107	109.39	108.195	-2.39
107	105.24	109.39			107	105.24	106.12	1.76					107	109.39	108.195	-2.39
107	105.13	109.32			107	105.13	106.065	1.87					107	109.32	108.16	-2.32
107	105.09	109.29			107	105.09	106.045	1.91					107	109.29	108.145	-2.29
107	105.05	109.27			107	105.05	106.025	1.95					107	109.27	108.135	-2.27
106	105.01	109.25			106	105.01	105.505	0.99					106	109.25	107.625	-3.25
106	104.97	109.24			106	104.97	105.485	1.03					106	109.24	107.62	-3.24
106	104.97	109.24			106	104.97	105.485	1.03					106	109.24	107.62	-3.24
106	104.89	109.2			106	104.89	105.445	1.11					106	109.2	107.6	-3.2
106	104.89	109.2			106	104.89	105.445	1.11					106	109.2	107.6	-3.2
106	104.81	109.16			106	104.81	105.405	1.19					106	109.16	107.58	-3.16
106	104.81	109.16			106	104.81	105.405	1.19					106	109.16	107.58	-3.16
106	104.73	109.12			106	104.73	105.365	1.27					106	109.12	107.56	-3.12
105	104.69	109.1			105	104.69	104.845	0.31					105	109.1	107.05	-4.1
105	104.65	109.08			105	104.65	104.825	0.35					105	109.08	107.04	-4.08
105	104.65	109.08			105	104.65	104.825	0.35					105	109.08	107.04	-4.08
105	104.56	109.03			105	104.56	104.78	0.44					105	109.03	107.015	-4.03
105	104.51	109.01			105	104.51	104.755	0.49					105	109.01	107.005	-4.01
105	104.46	108.99			105	104.46	104.73	0.54					105	108.99	106.995	-3.99
104	104.41	108.96			104	104.41	104.205	-0.41					104	108.96	106.48	-4.96
104	104.35	108.93			104	104.35	104.175	-0.35					104	108.93	106.465	-4.93
104	104.29	108.9			104	104.29	104.145	-0.29					104	108.9	106.45	-4.9
104	104.22	108.87			104	104.22	104.11	-0.22					104	108.87	106.435	-4.87
104	104.06	108.8			104	104.06	104.03	-0.06					104	108.8	106.4	-4.8
105	103.98	108.76			105	103.98	104.49	1.02					105	108.76	106.88	-3.76
105	103.9	108.72			105	103.9	104.45	1.1					105	108.72	106.86	-3.72
105	103.81	108.68			105	103.81	104.405	1.19					105	108.68	106.84	-3.68
105	103.73	108.64			105	103.73	104.365	1.27					105	108.64	106.82	-3.64
105	103.64	108.6			105	103.64	104.32	1.36					105	108.6	106.8	-3.6
105	103.56	108.57			105	103.56	104.28	1.44					105	108.57	106.785	-3.57
106	103.56	108.57			106	103.56	104.78	2.44					106	108.57	107.285	-2.57
106	103.38	108.49			106	103.38	104.69	2.62					106	108.49	107.245	-2.49
106	103.29	108.45			106	103.29	104.645	2.71					106	108.45	107.225	-2.45
106	103.29	108.45			106	103.29	104.645	2.71					106	108.45	107.225	-2.45
106	103.11	108.38			106	103.11	104.555	2.89					106	108.38	107.19	-2.38
106	103.11	108.38			106	103.11	104.555	2.89					106	108.38	107.19	-2.38
106	103.11	108.38			106	103.11	104.555	2.89					106	108.38	107.19	-2.38
106	102.85	108.28			106	102.85	104.425	3.15					106	108.28	107.14	-2.28
106	102.76	108.23			106	102.76	104.38	3.24					106	108.23	107.115	-2.23
106	102.76	108.23			106	102.76	104.38	3.24					106	108.23	107.115	-2.23
106	102.76	108.23			106	102.76	104.38	3.24					106	108.23	107.115	-2.23
106	102.76	108.23			106	102.76	104.38	3.24					106	108.23	107.115	-2.23
106	102.39	108.04			106	102.39	104.195	3.61					106	108.04	107.02	-2.04
106	102.28	107.98			106	102.28	104.14	3.72					106	107.98	106.99	-1.98
107	102.18	107.92			107	102.18	104.59	4.82					107	107.92	107.46	-0.92
107	102.09	107.85			107	102.09	104.545	4.91					107	107.85	107.425	-0.85
107	102.01	107.77			107	102.01	104.505	4.99					107	107.77	107.385	-0.77
107	101.94	107.69			107	101.94	104.47	5.06					107	107.69	107.345	-0.69
106	101.87	107.61			106	101.87	103.935	4.13					106	107.61	106.805	-1.61
106	101.8	107.53			106	101.8	103.9	4.2					106	107.53	106.765	-1.53
106	101.74	107.46			106	101.74	103.87	4.26					106	107.46	106.73	-1.46
106	101.68	107.39			106	101.68	103.84	4.32					106	107.39	106.695	-1.39
106	101.62	107.33			106	101.62	103.81	4.38					106	107.33	106.665	-1.33
106	101.62	107.33			106	101.62	103.81	4.38					106	107.33	106.665	-1.33
106	101.62	107.33			106	101.62	103.81	4.38					106	107.33	106.665	-1.33
106	101.46	107.14			106	101.46	103.73	4.54					106	107.14	106.57	-1.14
106	101.4	107.08			106	101.4	103.7	4.6					106	107.08	106.54	-1.08
106	101.4	107.08			106	101.4	103.7	4.6					106	107.08	106.54	-1.08
106	101.31	106.96			106	101.31	103.655	4.69					106	106.96	106.48	-0.96
106	101.27	106.91			106	101.27	103.635	4.73					106	106.91	106.455	-0.91
105	101.23	106.85			105	101.23	103.115	3.77					105	106.85	105.925	-1.85
105	101.19	106.8			105	101.19	103.095	3.81					105	106.8	105.9	-1.8
105	101.14	106.74			105	101.14	103.07	3.86					105	106.74	105.87	-1.74
105	101.14	106.74			105	101.14	103.07	3.86					105	106.74	105.87	-1.74
105	100.99	106.55			105	100.99	102.995	4.01					105	106.55	105.775	-1.55
105	100.94	106.48			105	100.94	102.97	4.06					105	106.48	105.74	-1.48
105	100.88	106.41			105	100.88	102.94	4.12					105	106.41	105.705	-1.41
105	100.83	106.34			105	100.83	102.915	4.17					105	106.34	105.67	-1.34
105	100.83	106.34			105	100.83	102.915	4.17					105	106.34	105.67	-1.34
105	100.76	106.22			105	100.76	102.88	4.24					105	106.22	105.61	-1.22
105	100.73	106.16			105	100.73	102.865	4.27					105	106.16	105.58	-1.16
105	100.71	106.1			105	100.71	102.855	4.29					105	106.1	105.55	-1.1
105	100.69	106.05			105	100.69	102.845	4.31					105	106.05	105.525	-1.05
105	100.69	106.05			105	100.69	102.845	4.31					105	106.05	105.525	-1.05
105	100.66	105.94			105	100.66	102.83	4.34					105	105.94	105.47	-0.94
105	100.66	105.89			105	100.66	102.83	4.34					105	105.89	105.445	-0.89
104	100.65	105.85			104	100.65	102.325	3.35					104	105.85	104.925	-1.85
104	100.65	105.85			104	100.65	102.325	3.35					104	105.85	104.925	-1.85
104	100.65	105.79			104	100.65	102.325	3.35					104	105.79	104.895	-1.79
104	100.65	105.77			104	100.65	102.325	3.35					104	105.77	104.885	-1.77
104	100.65	105.77			104	100.65	102.325	3.35					104	105.77	104.885	-1.77
104	100.66	105.73			104	100.66	102.33	3.34					104	105.73	104.865	-1.73
103	100.67	105.72			103	100.67	101.835	2.33					103	105.72	104.36	-2.72
103	100.67	105.72			103	100.67	101.835	2.33					103	105.72	104.36	-2.72
103	100.68	105.7			103	100.68	101.84	2.32					103	105.7	104.35	-2.7
103	100.69	105.69			103	100.69	101.845	2.31					103	105.69	104.345	-2.69
103	100.7	105.68			103	100.7	101.85	2.3					103	105.68	104.34	-2.68
103	100.72	105.67			103	100.72	101.86	2.28					103	105.67	104.335	-2.67
103	100.72	105.67			103	100.72	101.86	2.28					103	105.67	104.335	-2.67
103	100.76	105.65			103	100.76	101.88	2.24					103	105.65	104.325	-2.65
103	100.76	105.65			103	100.76	101.88	2.24					103	105.65	104.325	-2.65
103	100.79	105.63			103	100.79	101.895	2.21					103	105.63	104.315	-2.63
104	100.81	105.61			104	100.81	102.405	3.19					104	105.61	104.805	-1.61
104	100.82	105.6			104	100.82	102.41	3.18					104	105.6	104.8	-1.6
104	100.83	105.59			104	100.83	102.415	3.17					104	105.59	104.795	-1.59
104	100.83	105.59			104	100.83	102.415	3.17					104	105.59	104.795	-1.59
104	100.86	105.58			104	100.86	102.43	3.14					104	105.58	104.79	-1.58
105	100.88	105.57			105	100.88	102.94	4.12					105	105.57	105.285	-0.57
105	100.9	105.57			105	100.9	102.95	4.1					105	105.57	105.285	-0.57
105	100.9	105.57			105	100.9	102.95	4.1					105	105.57	105.285	-0.57
105	100.94	105.57			105	100.94	102.97	4.06					105	105.57	105.285	-0.57
106	100.97	105.56			106	100.97	103.485	5.03					106	105.56	105.78	0.44
106	100.99	105.56			106	100.99	103.495	5.01					106	105.56	105.78	0.44
106	100.99	105.56			106	100.99	103.495	5.01					106	105.56	105.78	0.44
106	100.99	105.56			106	100.99	103.495	5.01					106	105.56	105.78	0.44
106	101.1	105.54			106	101.1	103.55	4.9					106	105.54	105.77	0.46
106	101.13	105.54			106	101.13	103.565	4.87					106	105.54	105.77	0.46
106	101.16	105.54			106	101.16	103.58	4.84					106	105.54	105.77	0.46
106	101.19	105.55			106	101.19	103.595	4.81					106	105.55	105.775	0.45
106	101.22	105.55			106	101.22	103.61	4.78					106	105.55	105.775	0.45
106	101.25	105.56			106	101.25	103.625	4.75					106	105.56	105.78	0.44
106	101.27	105.57			106	101.27	103.635	4.73					106	105.57	105.785	0.43
106	101.31	105.59			106	101.31	103.655	4.69					106	105.59	105.795	0.41
106	101.34	105.6			106	101.34	103.67	4.66					106	105.6	105.8	0.4
105	101.37	105.62			105	101.37	103.185	3.63					105	105.62	105.31	-0.62
106	101.37	105.62			106	101.37	103.685	4.63					106	105.62	105.81	0.38
106	101.44	105.64			106	101.44	103.72	4.56					106	105.64	105.82	0.36
106	101.48	105.65			106	101.48	103.74	4.52					106	105.65	105.825	0.35
106	101.51	105.66			106	101.51	103.755	4.49					106	105.66	105.83	0.34
105	101.54	105.66			105	101.54	103.27	3.46					105	105.66	105.33	-0.66
105	101.54	105.66			105	101.54	103.27	3.46					105	105.66	105.33	-0.66
105	101.62	105.69			105	101.62	103.31	3.38					105	105.69	105.345	-0.69
105	101.66	105.7			105	101.66	103.33	3.34					105	105.7	105.35	-0.7
105	101.66	105.7			105	101.66	103.33	3.34					105	105.7	105.35	-0.7
105	101.74	105.73			105	101.74	103.37	3.26					105	105.73	105.365	-0.73
105	101.77	105.74			105	101.77	103.385	3.23					105	105.74	105.37	-0.74
105	101.8	105.74			105	101.8	103.4	3.2					105	105.74	105.37	-0.74
105	101.82	105.74			105	101.82	103.41	3.18					105	105.74	105.37	-0.74
105	101.84	105.73			105	101.84	103.42	3.16					105	105.73	105.365	-0.73
105	101.86	105.72			105	101.86	103.43	3.14					105	105.72	105.36	-0.72
105	101.88	105.7			105	101.88	103.44	3.12					105	105.7	105.35	-0.7
105	101.88	105.67			105	101.88	103.44	3.12					105	105.67	105.335	-0.67
105	101.89	105.64			105	101.89	103.445	3.11					105	105.64	105.32	-0.64
105	101.89	105.64			105	101.89	103.445	3.11					105	105.64	105.32	-0.64
105	101.9	105.59			105	101.9	103.45	3.1					105	105.59	105.295	-0.59
105	101.91	105.57			105	101.91	103.455	3.09					105	105.57	105.285	-0.57
105	101.92	105.54			105	101.92	103.46	3.08					105	105.54	105.27	-0.54
105	101.93	105.53			105	101.93	103.465	3.07					105	105.53	105.265	-0.53
105	101.94	105.51			105	101.94	103.47	3.06					105	105.51	105.255	-0.51
105	101.96	105.5			105	101.96	103.48	3.04					105	105.5	105.25	-0.5
105	101.98	105.5			105	101.98	103.49	3.02					105	105.5	105.25	-0.5
105	102	105.5			105	102	103.5	3					105	105.5	105.25	-0.5
105	102.03	105.5			105	102.03	103.515	2.97					105	105.5	105.25	-0.5
105	102.03	105.5			105	102.03	103.515	2.97					105	105.5	105.25	-0.5
105	102.12	105.51			105	102.12	103.56	2.88					105	105.51	105.255	-0.51
105	102.17	105.52			105	102.17	103.585	2.83					105	105.52	105.26	-0.52
104	102.27	105.54			104	102.27	103.135	1.73					104	105.54	104.77	-1.54
104	102.33	105.55			104	102.33	103.165	1.67					104	105.55	104.775	-1.55
104	102.4	105.56			104	102.4	103.2	1.6					104	105.56	104.78	-1.56
105	102.48	105.56			105	102.48	103.74	2.52					105	105.56	105.28	-0.56
105	102.56	105.55			105	102.56	103.78	2.44					105	105.55	105.275	-0.55
104	102.65	105.55			104	102.65	103.325	1.35					104	105.55	104.775	-1.55
105	102.73	105.55			105	102.73	103.865	2.27					105	105.55	105.275	-0.55
105	102.82	105.55			105	102.82	103.91	2.18					105	105.55	105.275	-0.55
105	102.82	105.55			105	102.82	103.91	2.18					105	105.55	105.275	-0.55
105	102.82	105.55			105	102.82	103.91	2.18					105	105.55	105.275	-0.55
105	103.06	105.54			105	103.06	104.03	1.94					105	105.54	105.27	-0.54
105	103.13	105.54			105	103.13	104.065	1.87					105	105.54	105.27	-0.54
105	103.21	105.54			105	103.21	104.105	1.79					105	105.54	105.27	-0.54
105	103.28	105.54			105	103.28	104.14	1.72					105	105.54	105.27	-0.54
105	103.35	105.55			105	103.35	104.175	1.65					105	105.55	105.275	-0.55
105	103.42	105.56			105	103.42	104.21	1.58					105	105.56	105.28	-0.56
105	103.5	105.57			105	103.5	104.25	1.5					105	105.57	105.285	-0.57
105	103.57	105.58			105	103.57	104.285	1.43					105	105.58	105.29	-0.58
105	103.63	105.59			105	103.63	104.315	1.37					105	105.59	105.295	-0.59
105	103.7	105.62			105	103.7	104.35	1.3					105	105.62	105.31	-0.62
105	103.77	105.64			105	103.77	104.385	1.23					105	105.64	105.32	-0.64
105	103.85	105.67			105	103.85	104.425	1.15					105	105.67	105.335	-0.67
106	103.85	105.67			106	103.85	104.925	2.15					106	105.67	105.835	0.33
106	104.02	105.73			106	104.02	105.01	1.98					106	105.73	105.865	0.27
105	104.1	105.76			105	104.1	104.55	0.9					105	105.76	105.38	-0.76
106	104.1	105.76			106	104.1	105.05	1.9					106	105.76	105.88	0.24
106	104.26	105.84			106	104.26	105.13	1.74					106	105.84	105.92	0.16
105	104.34	105.89			105	104.34	104.67	0.66					105	105.89	105.445	-0.89
106	104.41	105.93			106	104.41	105.205	1.59					106	105.93	105.965	0.07
106	104.48	105.99			106	104.48	105.24	1.52					106	105.99	105.995	0.01
105	104.55	106.04			105	104.55	104.775	0.45					105	106.04	105.52	-1.04
105	104.61	106.08			105	104.61	104.805	0.39					105	106.08	105.54	-1.08
105	104.67	106.13			105	104.67	104.835	0.33					105	106.13	105.565	-1.13
105	104.73	106.17			105	104.73	104.865	0.27					105	106.17	105.585	-1.17
105	104.79	106.21			105	104.79	104.895	0.21					105	106.21	105.605	-1.21
106	104.84	106.25			106	104.84	105.42	1.16					106	106.25	106.125	-0.25
106	104.91	106.29			106	104.91	105.455	1.09					106	106.29	106.145	-0.29
106	104.97	106.32			106	104.97	105.485	1.03					106	106.32	106.16	-0.32
106	105.02	106.36			106	105.02	105.51	0.98					106	106.36	106.18	-0.36
106	105.08	106.39			106	105.08	105.54	0.92					106	106.39	106.195	-0.39
106	105.13	106.42			106	105.13	105.565	0.87					106	106.42	106.21	-0.42
105	105.18	106.45			105	105.18	105.09	-0.18					105	106.45	105.725	-1.45
105	105.29	106.52			105	105.29	105.145	-0.29					105	106.52	105.76	-1.52
105	105.29	106.52			105	105.29	105.145	-0.29					105	106.52	105.76	-1.52
105	105.4	106.59			105	105.4	105.2	-0.4					105	106.59	105.795	-1.59
105	105.46	106.62			105	105.46	105.23	-0.46					105	106.62	105.81	-1.62
105	105.52	106.66			105	105.52	105.26	-0.52					105	106.66	105.83	-1.66
105	105.58	106.69			105	105.58	105.29	-0.58					105	106.69	105.845	-1.69
105	105.63	106.73			105	105.63	105.315	-0.63					105	106.73	105.865	-1.73
104	105.67	106.76			104	105.67	104.835	-1.67					104	106.76	105.38	-2.76
104	105.72	106.78			104	105.72	104.86	-1.72					104	106.78	105.39	-2.78
104	105.72	106.78			104	105.72	104.86	-1.72					104	106.78	105.39	-2.78
104	105.79	106.83			104	105.79	104.895	-1.79					104	106.83	105.415	-2.83
104	105.83	106.86			104	105.83	104.915	-1.83					104	106.86	105.43	-2.86
104	105.85	106.88			104	105.85	104.925	-1.85					104	106.88	105.44	-2.88
104	105.88	106.9			104	105.88	104.94	-1.88					104	106.9	105.45	-2.9
104	105.9	106.92			104	105.9	104.95	-1.9					104	106.92	105.46	-2.92
104	105.93	106.93			104	105.93	104.965	-1.93					104	106.93	105.465	-2.93
105	105.93	106.93			105	105.93	105.465	-0.93					105	106.93	105.965	-1.93
105	105.93	106.93			105	105.93	105.465	-0.93					105	106.93	105.965	-1.93
105	105.99	106.97			105	105.99	105.495	-0.99					105	106.97	105.985	-1.97
105	105.99	106.97			105	105.99	105.495	-0.99					105	106.97	105.985	-1.97
105	106.03	107			105	106.03	105.515	-1.03					105	107	106	-2
106	106.05	107.01			106	106.05	106.025	-0.05					106	107.01	106.505	-1.01
106	106.05	107.01			106	106.05	106.025	-0.05					106	107.01	106.505	-1.01
106	106.09	107.04			106	106.09	106.045	-0.09					106	107.04	106.52	-1.04
106	106.09	107.04			106	106.09	106.045	-0.09					106	107.04	106.52	-1.04
106	106.09	107.04			106	106.09	106.045	-0.09					106	107.04	106.52	-1.04
106	106.15	107.07			106	106.15	106.075	-0.15					106	107.07	106.535	-1.07
106	106.16	107.09			106	106.16	106.08	-0.16					106	107.09	106.545	-1.09
105	106.18	107.1			105	106.18	105.59	-1.18					105	107.1	106.05	-2.1
105	106.19	107.12			105	106.19	105.595	-1.19					105	107.12	106.06	-2.12
105	106.2	107.13			105	106.2	105.6	-1.2					105	107.13	106.065	-2.13
105	106.23	107.15			105	106.23	105.615	-1.23					105	107.15	106.075	-2.15
105	106.23	107.15			105	106.23	105.615	-1.23					105	107.15	106.075	-2.15
105	106.28	107.18			105	106.28	105.64	-1.28					105	107.18	106.09	-2.18
105	106.31	107.2			105	106.31	105.655	-1.31					105	107.2	106.1	-2.2
105	106.33	107.21			105	106.33	105.665	-1.33					105	107.21	106.105	-2.21
105	106.35	107.22			105	106.35	105.675	-1.35					105	107.22	106.11	-2.22
105	106.37	107.23			105	106.37	105.685	-1.37					105	107.23	106.115	-2.23
105	106.4	107.24			105	106.4	105.7	-1.4					105	107.24	106.12	-2.24
105	106.43	107.25			105	106.43	105.715	-1.43					105	107.25	106.125	-2.25
105	106.43	107.25			105	106.43	105.715	-1.43					105	107.25	106.125	-2.25
105	106.43	107.25			105	106.43	105.715	-1.43					105	107.25	106.125	-2.25
105	106.46	107.24			105	106.46	105.73	-1.46					105	107.24	106.12	-2.24
105	106.47	107.24			105	106.47	105.735	-1.47					105	107.24	106.12	-2.24
104	106.48	107.24			104	106.48	105.24	-2.48					104	107.24	105.62	-3.24
104	106.5	107.24			104	106.5	105.25	-2.5					104	107.24	105.62	-3.24
104	106.51	107.23			104	106.51	105.255	-2.51					104	107.23	105.615	-3.23
104	106.52	107.23			104	106.52	105.26	-2.52					104	107.23	105.615	-3.23
104	106.53	107.23			104	106.53	105.265	-2.53					104	107.23	105.615	-3.23
104	106.55	107.23			104	106.55	105.275	-2.55					104	107.23	105.615	-3.23
104	106.57	107.24			104	106.57	105.285	-2.57					104	107.24	105.62	-3.24
104	106.59	107.24			104	106.59	105.295	-2.59					104	107.24	105.62	-3.24
104	106.62	107.24			104	106.62	105.31	-2.62					104	107.24	105.62	-3.24
104	106.63	107.24			104	106.63	105.315	-2.63					104	107.24	105.62	-3.24
105	106.65	107.24			105	106.65	105.825	-1.65					105	107.24	106.12	-2.24
105	106.65	107.24			105	106.65	105.825	-1.65					105	107.24	106.12	-2.24
105	106.65	107.24			105	106.65	105.825	-1.65					105	107.24	106.12	-2.24
105	106.71	107.24			105	106.71	105.855	-1.71					105	107.24	106.12	-2.24
105	106.71	107.24			105	106.71	105.855	-1.71					105	107.24	106.12	-2.24
105	106.74	107.24			105	106.74	105.87	-1.74					105	107.24	106.12	-2.24
105	106.75	107.24			105	106.75	105.875	-1.75					105	107.24	106.12	-2.24
105	106.76	107.24			105	106.76	105.88	-1.76					105	107.24	106.12	-2.24
105	106.77	107.24			105	106.77	105.885	-1.77					105	107.24	106.12	-2.24
105	106.79	107.24			105	106.79	105.895	-1.79					105	107.24	106.12	-2.24
105	106.8	107.25			105	106.8	105.9	-1.8					105	107.25	106.125	-2.25
105	106.81	107.25			105	106.81	105.905	-1.81					105	107.25	106.125	-2.25
105	106.83	107.27			105	106.83	105.915	-1.83					105	107.27	106.135	-2.27
105	106.83	107.27			105	106.83	105.915	-1.83					105	107.27	106.135	-2.27
105	106.83	107.27			105	106.83	105.915	-1.83					105	107.27	106.135	-2.27
105	106.87	107.32			105	106.87	105.935	-1.87					105	107.32	106.16	-2.32
105	106.89	107.35			105	106.89	105.945	-1.89					105	107.35	106.175	-2.35
105	106.92	107.37			105	106.92	105.96	-1.92					105	107.37	106.185	-2.37
105	106.92	107.37			105	106.92	105.96	-1.92					105	107.37	106.185	-2.37
105	106.92	107.37			105	106.92	105.96	-1.92					105	107.37	106.185	-2.37
105	106.98	107.45			105	106.98	105.99	-1.98					105	107.45	106.225	-2.45
105	107	107.47			105	107	106	-2					105	107.47	106.235	-2.47
105	107	107.47			105	107	106	-2					105	107.47	106.235	-2.47
105	107	107.47			105	107	106	-2					105	107.47	106.235	-2.47
105	107	107.47			105	107	106	-2					105	107.47	106.235	-2.47
105	107	107.47			105	107	106	-2					105	107.47	106.235	-2.47
105	107	107.47			105	107	106	-2					105	107.47	106.235	-2.47
105	107.04	107.5			105	107.04	106.02	-2.04					105	107.5	106.25	-2.5
105	107.03	107.5			105	107.03	106.015	-2.03					105	107.5	106.25	-2.5
105	107.02	107.51			105	107.02	106.01	-2.02					105	107.51	106.255	-2.51
105	107.02	107.51			105	107.02	106.01	-2.02					105	107.51	106.255	-2.51
105	107.01	107.51			105	107.01	106.005	-2.01					105	107.51	106.255	-2.51
105	107.01	107.51			105	107.01	106.005	-2.01					105	107.51	106.255	-2.51
105	107	107.51			105	107	106	-2					105	107.51	106.255	-2.51
105	107	107.51			105	107	106	-2					105	107.51	106.255	-2.51
105	106.98	107.54			105	106.98	105.99	-1.98					105	107.54	106.27	-2.54
105	106.96	107.55			105	106.96	105.98	-1.96					105	107.55	106.275	-2.55
105	106.96	107.55			105	106.96	105.98	-1.96					105	107.55	106.275	-2.55
105	106.96	107.58			105	106.96	105.98	-1.96					105	107.58	106.29	-2.58
105	106.96	107.61			105	106.96	105.98	-1.96					105	107.61	106.305	-2.61
105	106.97	107.64			105	106.97	105.985	-1.97					105	107.64	106.32	-2.64
105	106.98	107.66			105	106.98	105.99	-1.98					105	107.66	106.33	-2.66
105	107	107.69			105	107	106	-2					105	107.69	106.345	-2.69
105	107	107.69			105	107	106	-2					105	107.69	106.345	-2.69
105	107.06	107.74			105	107.06	106.03	-2.06					105	107.74	106.37	-2.74
105	107.1	107.75			105	107.1	106.05	-2.1					105	107.75	106.375	-2.75
105	107.1	107.75			105	107.1	106.05	-2.1					105	107.75	106.375	-2.75
105	107.18	107.79			105	107.18	106.09	-2.18					105	107.79	106.395	-2.79
105	107.23	107.8			105	107.23	106.115	-2.23					105	107.8	106.4	-2.8
105	107.27	107.82			105	107.27	106.135	-2.27					105	107.82	106.41	-2.82
105	107.31	107.83			105	107.31	106.155	-2.31					105	107.83	106.415	-2.83
105	107.36	107.84			105	107.36	106.18	-2.36					105	107.84	106.42	-2.84
105	107.39	107.85			105	107.39	106.195	-2.39					105	107.85	106.425	-2.85
105	107.43	107.86			105	107.43	106.215	-2.43					105	107.86	106.43	-2.86
104	107.46	107.87			104	107.46	105.73	-3.46					104	107.87	105.935	-3.87
105	107.49	107.88			105	107.49	106.245	-2.49					105	107.88	106.44	-2.88
105	107.53	107.88			105	107.53	106.265	-2.53					105	107.88	106.44	-2.88
104	107.56	107.89			104	107.56	105.78	-3.56					104	107.89	105.945	-3.89
105	107.59	107.89			105	107.59	106.295	-2.59					105	107.89	106.445	-2.89
104	107.62	107.89			104	107.62	105.81	-3.62					104	107.89	105.945	-3.89
104	107.62	107.89			104	107.62	105.81	-3.62					104	107.89	105.945	-3.89
104	107.69	107.88			104	107.69	105.845	-3.69					104	107.88	105.94	-3.88
104	107.73	107.87			104	107.73	105.865	-3.73					104	107.87	105.935	-3.87
105	107.77	107.86			105	107.77	106.385	-2.77					105	107.86	106.43	-2.86
105	107.81	107.86			105	107.81	106.405	-2.81					105	107.86	106.43	-2.86
105	107.86	107.86			105	107.86	106.43	-2.86					105	107.86	106.43	-2.86
105	107.86	107.86			105	107.86	106.43	-2.86					105	107.86	106.43	-2.86
105	107.94	107.85			105	107.94	106.47	-2.94					105	107.85	106.425	-2.85
105	107.97	107.85			105	107.97	106.485	-2.97					105	107.85	106.425	-2.85
105	108.04	107.84			105	108.04	106.52	-3.04					105	107.84	106.42	-2.84
104	108.08	107.84			104	108.08	106.04	-4.08					104	107.84	105.92	-3.84
104	108.12	107.84			104	108.12	106.06	-4.12					104	107.84	105.92	-3.84
104	108.12	107.84			104	108.12	106.06	-4.12					104	107.84	105.92	-3.84
104	108.19	107.84			104	108.19	106.095	-4.19					104	107.84	105.92	-3.84
105	108.19	107.84			105	108.19	106.595	-3.19					105	107.84	106.42	-2.84
105	108.28	107.84			105	108.28	106.64	-3.28					105	107.84	106.42	-2.84
104	108.33	107.84			104	108.33	106.165	-4.33					104	107.84	105.92	-3.84
104	108.37	107.85			104	108.37	106.185	-4.37					104	107.85	105.925	-3.85
104	108.42	107.86			104	108.42	106.21	-4.42					104	107.86	105.93	-3.86
104	108.47	107.87			104	108.47	106.235	-4.47					104	107.87	105.935	-3.87
104	108.47	107.87			104	108.47	106.235	-4.47					104	107.87	105.935	-3.87
104	108.56	107.9			104	108.56	106.28	-4.56					104	107.9	105.95	-3.9
104	108.61	107.91			104	108.61	106.305	-4.61					104	107.91	105.955	-3.91
104	108.61	107.91			104	108.61	106.305	-4.61					104	107.91	105.955	-3.91
104	108.61	107.91			104	108.61	106.305	-4.61					104	107.91	105.955	-3.91
104	108.74	107.95			104	108.74	106.37	-4.74					104	107.95	105.975	-3.95
104	108.74	107.95			104	108.74	106.37	-4.74					104	107.95	105.975	-3.95
104	108.83	107.96			104	108.83	106.415	-4.83					104	107.96	105.98	-3.96
104	108.87	107.97			104	108.87	106.435	-4.87					104	107.97	105.985	-3.97
104	108.87	107.97			104	108.87	106.435	-4.87					104	107.97	105.985	-3.97
104	108.95	107.99			104	108.95	106.475	-4.95					104	107.99	105.995	-3.99
104	108.95	107.99			104	108.95	106.475	-4.95					104	107.99	105.995	-3.99
104	108.95	107.99			104	108.95	106.475	-4.95					104	107.99	105.995	-3.99
104	108.95	107.99			104	108.95	106.475	-4.95					104	107.99	105.995	-3.99
104	108.95	107.99			104	108.95	106.475	-4.95					104	107.99	105.995	-3.99
104	109.14	107.99			104	109.14	106.57	-5.14					104	107.99	105.995	-3.99
103	109.14	107.99			103	109.14	106.07	-6.14					103	107.99	105.495	-4.99
103	109.22	108			103	109.22	106.11	-6.22					103	108	105.5	-5
103	109.26	108			103	109.26	106.13	-6.26					103	108	105.5	-5
103	109.26	108			103	109.26	106.13	-6.26					103	108	105.5	-5
103	109.33	108			103	109.33	106.165	-6.33					103	108	105.5	-5
103	109.33	108			103	109.33	106.165	-6.33					103	108	105.5	-5
103	109.33	108			103	109.33	106.165	-6.33					103	108	105.5	-5
103	109.33	108			103	109.33	106.165	-6.33					103	108	105.5	-5
103	109.33	108			103	109.33	106.165	-6.33					103	108	105.5	-5
103	109.47	107.99			103	109.47	106.235	-6.47					103	107.99	105.495	-4.99
103	109.49	107.99			103	109.49	106.245	-6.49					103	107.99	105.495	-4.99
104	109.51	107.99			104	109.51	106.755	-5.51					104	107.99	105.995	-3.99
104	109.53	107.98			104	109.53	106.765	-5.53					104	107.98	105.99	-3.98
104	109.54	107.97			104	109.54	106.77	-5.54					104	107.97	105.985	-3.97
104	109.56	107.95			104	109.56	106.78	-5.56					104	107.95	105.975	-3.95
104	109.56	107.95			104	109.56	106.78	-5.56					104	107.95	105.975	-3.95
104	109.56	107.95			104	109.56	106.78	-5.56					104	107.95	105.975	-3.95
104	109.62	107.93			104	109.62	106.81	-5.62					104	107.93	105.965	-3.93
104	109.65	107.93			104	109.65	106.825	-5.65					104	107.93	105.965	-3.93
104	109.65	107.93			104	109.65	106.825	-5.65					104	107.93	105.965	-3.93
104	109.71	107.94			104	109.71	106.855	-5.71					104	107.94	105.97	-3.94
104	109.74	107.95			104	109.74	106.87	-5.74					104	107.95	105.975	-3.95
104	109.77	107.95			104	109.77	106.885	-5.77					104	107.95	105.975	-3.95
104	109.79	107.95			104	109.79	106.895	-5.79					104	107.95	105.975	-3.95
104	109.8	107.95			104	109.8	106.9	-5.8					104	107.95	105.975	-3.95
104	109.81	107.95			104	109.81	106.905	-5.81					104	107.95	105.975	-3.95
104	109.81	107.94			104	109.81	106.905	-5.81					104	107.94	105.97	-3.94
104	109.81	107.92			104	109.81	106.905	-5.81					104	107.92	105.96	-3.92
104	109.81	107.92			104	109.81	106.905	-5.81					104	107.92	105.96	-3.92
104	109.81	107.92			104	109.81	106.905	-5.81					104	107.92	105.96	-3.92
104	109.81	107.92			104	109.81	106.905	-5.81					104	107.92	105.96	-3.92
104	109.81	107.92			104	109.81	106.905	-5.81					104	107.92	105.96	-3.92
104	109.81	107.92			104	109.81	106.905	-5.81					104	107.92	105.96	-3.92
104	109.81	107.92			104	109.81	106.905	-5.81					104	107.92	105.96	-3.92
104	109.83	107.87			104	109.83	106.915	-5.83					104	107.87	105.935	-3.87
105	109.85	107.87			105	109.85	107.425	-4.85					105	107.87	106.435	-2.87
105	109.86	107.86			105	109.86	107.43	-4.86					105	107.86	106.43	-2.86
105	109.88	107.86			105	109.88	107.44	-4.88					105	107.86	106.43	-2.86
105	109.89	107.85			105	109.89	107.445	-4.89					105	107.85	106.425	-2.85
105	109.89	107.85			105	109.89	107.445	-4.89					105	107.85	106.425	-2.85
105	109.92	107.84			105	109.92	107.46	-4.92					105	107.84	106.42	-2.84
105	109.94	107.83			105	109.94	107.47	-4.94					105	107.83	106.415	-2.83
105	109.94	107.83			105	109.94	107.47	-4.94					105	107.83	106.415	-2.83
105	109.97	107.81			105	109.97	107.485	-4.97					105	107.81	106.405	-2.81
105	109.97	107.81			105	109.97	107.485	-4.97					105	107.81	106.405	-2.81
105	110.01	107.78			105	110.01	107.505	-5.01					105	107.78	106.39	-2.78
105	110.02	107.76			105	110.02	107.51	-5.02					105	107.76	106.38	-2.76
105	110.04	107.74			105	110.04	107.52	-5.04					105	107.74	106.37	-2.74
106	110.05	107.72			106	110.05	108.025	-4.05					106	107.72	106.86	-1.72
107	110.05	107.69			107	110.05	108.525	-3.05					107	107.69	107.345	-0.69
107	110.06	107.67			107	110.06	108.53	-3.06					107	107.67	107.335	-0.67
107	110.07	107.65			107	110.07	108.535	-3.07					107	107.65	107.325	-0.65
107	110.08	107.63			107	110.08	108.54	-3.08					107	107.63	107.315	-0.63
107	110.08	107.63			107	110.08	108.54	-3.08					107	107.63	107.315	-0.63
107	110.11	107.6			107	110.11	108.555	-3.11					107	107.6	107.3	-0.6
107	110.14	107.56			107	110.14	108.57	-3.14					107	107.56	107.28	-0.56
107	110.15	107.53			107	110.15	108.575	-3.15					107	107.53	107.265	-0.53
107	110.16	107.51			107	110.16	108.58	-3.16					107	107.51	107.255	-0.51
106	110.17	107.48			106	110.17	108.085	-4.17					106	107.48	106.74	-1.48
106	110.17	107.45			106	110.17	108.085	-4.17					106	107.45	106.725	-1.45
106	110.16	107.41			106	110.16	108.08	-4.16					106	107.41	106.705	-1.41
106	110.16	107.41			106	110.16	108.08	-4.16					106	107.41	106.705	-1.41
106	110.15	107.33			106	110.15	108.075	-4.15					106	107.33	106.665	-1.33
106	110.14	107.3			106	110.14	108.07	-4.14					106	107.3	106.65	-1.3
106	110.14	107.3			106	110.14	108.07	-4.14					106	107.3	106.65	-1.3
106	110.11	107.23			106	110.11	108.055	-4.11					106	107.23	106.615	-1.23
106	110.08	107.19			106	110.08	108.04	-4.08					106	107.19	106.595	-1.19
106	110.08	107.19			106	110.08	108.04	-4.08					106	107.19	106.595	-1.19
106	110.04	107.12			106	110.04	108.02	-4.04					106	107.12	106.56	-1.12
106	110.01	107.08			106	110.01	108.005	-4.01					106	107.08	106.54	-1.08
105	110.01	107.08			105	110.01	107.505	-5.01					105	107.08	106.04	-2.08
105	109.96	106.99			105	109.96	107.48	-4.96					105	106.99	105.995	-1.99
105	109.92	106.95			105	109.92	107.46	-4.92					105	106.95	105.975	-1.95
105	109.89	106.91			105	109.89	107.445	-4.89					105	106.91	105.955	-1.91
105	109.85	106.87			105	109.85	107.425	-4.85					105	106.87	105.935	-1.87
105	109.85	106.87			105	109.85	107.425	-4.85					105	106.87	105.935	-1.87
105	109.85	106.87			105	109.85	107.425	-4.85					105	106.87	105.935	-1.87
105	109.69	106.74			105	109.69	107.345	-4.69					105	106.74	105.87	-1.74
105	109.63	106.69			105	109.63	107.315	-4.63					105	106.69	105.845	-1.69
105	109.57	106.64			105	109.57	107.285	-4.57					105	106.64	105.82	-1.64
105	109.5	106.58			105	109.5	107.25	-4.5					105	106.58	105.79	-1.58
105	109.44	106.53			105	109.44	107.22	-4.44					105	106.53	105.765	-1.53
105	109.38	106.48			105	109.38	107.19	-4.38					105	106.48	105.74	-1.48
105	109.38	106.48			105	109.38	107.19	-4.38					105	106.48	105.74	-1.48
105	109.26	106.39			105	109.26	107.13	-4.26					105	106.39	105.695	-1.39
105	109.21	106.35			105	109.21	107.105	-4.21					105	106.35	105.675	-1.35
105	109.15	106.31			105	109.15	107.075	-4.15					105	106.31	105.655	-1.31
105	109.1	106.27			105	109.1	107.05	-4.1					105	106.27	105.635	-1.27
105	109.04	106.23			105	109.04	107.02	-4.04					105	106.23	105.615	-1.23
105	108.99	106.19			105	108.99	106.995	-3.99					105	106.19	105.595	-1.19
105	108.99	106.19			105	108.99	106.995	-3.99					105	106.19	105.595	-1.19
105	108.87	106.11			105	108.87	106.935	-3.87					105	106.11	105.555	-1.11
105	108.8	106.08			105	108.8	106.9	-3.8					105	106.08	105.54	-1.08
105	108.8	106.08			105	108.8	106.9	-3.8					105	106.08	105.54	-1.08
105	108.8	106.08			105	108.8	106.9	-3.8					105	106.08	105.54	-1.08
105	108.8	106.08			105	108.8	106.9	-3.8					105	106.08	105.54	-1.08
105	108.44	105.89			105	108.44	106.72	-3.44					105	105.89	105.445	-0.89
105	108.38	105.85			105	108.38	106.69	-3.38					105	105.85	105.425	-0.85
105	108.38	105.85			105	108.38	106.69	-3.38					105	105.85	105.425	-0.85
105	108.25	105.77			105	108.25	106.625	-3.25					105	105.77	105.385	-0.77
105	108.18	105.73			105	108.18	106.59	-3.18					105	105.73	105.365	-0.73
105	108.12	105.69			105	108.12	106.56	-3.12					105	105.69	105.345	-0.69
106	108.05	105.65			106	108.05	107.025	-2.05					106	105.65	105.825	0.35
106	107.98	105.61			106	107.98	106.99	-1.98					106	105.61	105.805	0.39
106	107.91	105.57			106	107.91	106.955	-1.91					106	105.57	105.785	0.43
106	107.83	105.52			106	107.83	106.915	-1.83					106	105.52	105.76	0.48
106	107.76	105.48			106	107.76	106.88	-1.76					106	105.48	105.74	0.52
106	107.68	105.44			106	107.68	106.84	-1.68					106	105.44	105.72	0.56
106	107.61	105.39			106	107.61	106.805	-1.61					106	105.39	105.695	0.61
106	107.53	105.34			106	107.53	106.765	-1.53					106	105.34	105.67	0.66
106	107.46	105.3			106	107.46	106.73	-1.46					106	105.3	105.65	0.7
105	107.4	105.25			105	107.4	106.2	-2.4					105	105.25	105.125	-0.25
105	107.33	105.2			105	107.33	106.165	-2.33					105	105.2	105.1	-0.2
105	107.27	105.15			105	107.27	106.135	-2.27					105	105.15	105.075	-0.15
105	107.2	105.11			105	107.2	106.1	-2.2					105	105.11	105.055	-0.11
105	107.14	105.07			105	107.14	106.07	-2.14					105	105.07	105.035	-0.07
105	107.09	105.03			105	107.09	106.045	-2.09					105	105.03	105.015	-0.03
105	107.03	104.99			105	107.03	106.015	-2.03					105	104.99	104.995	0.01
105	106.97	104.95			105	106.97	105.985	-1.97					105	104.95	104.975	0.05
105	106.91	104.91			105	106.91	105.955	-1.91					105	104.91	104.955	0.09
105	106.85	104.87			105	106.85	105.925	-1.85					105	104.87	104.935	0.13
105	106.79	104.83			105	106.79	105.895	-1.79					105	104.83	104.915	0.17
105	106.73	104.78			105	106.73	105.865	-1.73					105	104.78	104.89	0.22
105	106.73	104.78			105	106.73	105.865	-1.73					105	104.78	104.89	0.22
105	106.73	104.78			105	106.73	105.865	-1.73					105	104.78	104.89	0.22
105	106.53	104.64			105	106.53	105.765	-1.53					105	104.64	104.82	0.36
105	106.47	104.59			105	106.47	105.735	-1.47					105	104.59	104.795	0.41
105	106.47	104.59			105	106.47	105.735	-1.47					105	104.59	104.795	0.41
105	106.32	104.49			105	106.32	105.66	-1.32					105	104.49	104.745	0.51
105	106.25	104.44			105	106.25	105.625	-1.25					105	104.44	104.72	0.56
105	106.18	104.39			105	106.18	105.59	-1.18					105	104.39	104.695	0.61
105	106.11	104.34			105	106.11	105.555	-1.11					105	104.34	104.67	0.66
105	106.05	104.28			105	106.05	105.525	-1.05					105	104.28	104.64	0.72
105	106.05	104.28			105	106.05	105.525	-1.05					105	104.28	104.64	0.72
105	105.92	104.18			105	105.92	105.46	-0.92					105	104.18	104.59	0.82
104	105.92	104.18			104	105.92	104.96	-1.92					104	104.18	104.09	-0.18
104	105.74	104			104	105.74	104.87	-1.74					104	104	104	0
104	105.69	103.94			104	105.69	104.845	-1.69					104	103.94	103.97	0.06
104	105.64	103.89			104	105.64	104.82	-1.64					104	103.89	103.945	0.11
104	105.59	103.84			104	105.59	104.795	-1.59					104	103.84	103.92	0.16
104	105.55	103.8			104	105.55	104.775	-1.55					104	103.8	103.9	0.2
105	105.5	103.76			105	105.5	105.25	-0.5					105	103.76	104.38	1.24
105	105.46	103.73			105	105.46	105.23	-0.46					105	103.73	104.365	1.27
104	105.4	103.69			104	105.4	104.7	-1.4					104	103.69	103.845	0.31
104	105.4	103.69			104	105.4	104.7	-1.4					104	103.69	103.845	0.31
104	105.28	103.6			104	105.28	104.64	-1.28					104	103.6	103.8	0.4
105	105.22	103.55			105	105.22	105.11	-0.22					105	103.55	104.275	1.45
105	105.16	103.5			105	105.16	105.08	-0.16					105	103.5	104.25	1.5
104	105.1	103.45			104	105.1	104.55	-1.1					104	103.45	103.725	0.55
104	105.04	103.4			104	105.04	104.52	-1.04					104	103.4	103.7	0.6
104	104.98	103.35			104	104.98	104.49	-0.98					104	103.35	103.675	0.65
104	104.94	103.31			104	104.94	104.47	-0.94					104	103.31	103.655	0.69
104	104.9	103.26			104	104.9	104.45	-0.9					104	103.26	103.63	0.74
104	104.87	103.22			104	104.87	104.435	-0.87					104	103.22	103.61	0.78
104	104.87	103.22			104	104.87	104.435	-0.87					104	103.22	103.61	0.78
104	104.82	103.16			104	104.82	104.41	-0.82					104	103.16	103.58	0.84
104	104.82	103.16			104	104.82	104.41	-0.82					104	103.16	103.58	0.84
104	104.76	103.09			104	104.76	104.38	-0.76					104	103.09	103.545	0.91
104	104.74	103.06			104	104.74	104.37	-0.74					104	103.06	103.53	0.94
104	104.74	103.06			104	104.74	104.37	-0.74					104	103.06	103.53	0.94
104	104.74	103.06			104	104.74	104.37	-0.74					104	103.06	103.53	0.94
104	104.65	102.95			104	104.65	104.325	-0.65					104	102.95	103.475	1.05
104	104.62	102.91			104	104.62	104.31	-0.62					104	102.91	103.455	1.09
104	104.58	102.87			104	104.58	104.29	-0.58					104	102.87	103.435	1.13
104	104.55	102.82			104	104.55	104.275	-0.55					104	102.82	103.41	1.18
104	104.51	102.78			104	104.51	104.255	-0.51					104	102.78	103.39	1.22
104	104.48	102.74			104	104.48	104.24	-0.48					104	102.74	103.37	1.26
104	104.44	102.7			104	104.44	104.22	-0.44					104	102.7	103.35	1.3
104	104.41	102.66			104	104.41	104.205	-0.41					104	102.66	103.33	1.34
104	104.38	102.63			104	104.38	104.19	-0.38					104	102.63	103.315	1.37
104	104.35	102.59			104	104.35	104.175	-0.35					104	102.59	103.295	1.41
105	104.33	102.56			105	104.33	104.665	0.67					105	102.56	103.78	2.44
105	104.3	102.53			105	104.3	104.65	0.7					105	102.53	103.765	2.47
105	104.28	102.51			105	104.28	104.64	0.72					105	102.51	103.755	2.49
105	104.26	102.48			105	104.26	104.63	0.74					105	102.48	103.74	2.52
105	104.24	102.45			105	104.24	104.62	0.76					105	102.45	103.725	2.55
105	104.23	102.42			105	104.23	104.615	0.77					105	102.42	103.71	2.58
104	104.21	102.36			104	104.21	104.105	-0.21					104	102.36	103.18	1.64
104	104.2	102.33			104	104.2	104.1	-0.2					104	102.33	103.165	1.67
104	104.19	102.31			104	104.19	104.095	-0.19					104	102.31	103.155	1.69
104	104.18	102.29			104	104.18	104.09	-0.18					104	102.29	103.145	1.71
104	104.17	102.28			104	104.17	104.085	-0.17					104	102.28	103.14	1.72
104	104.17	102.27			104	104.17	104.085	-0.17					104	102.27	103.135	1.73
104	104.16	102.26			104	104.16	104.08	-0.16					104	102.26	103.13	1.74
104	104.16	102.25			104	104.16	104.08	-0.16					104	102.25	103.125	1.75
104	104.16	102.25			104	104.16	104.08	-0.16					104	102.25	103.125	1.75
104	104.17	102.25			104	104.17	104.085	-0.17					104	102.25	103.125	1.75
104	104.18	102.26			104	104.18	104.09	-0.18					104	102.26	103.13	1.74
104	104.19	102.27			104	104.19	104.095	-0.19					104	102.27	103.135	1.73
104	104.21	102.27			104	104.21	104.105	-0.21					104	102.27	103.135	1.73
104	104.22	102.27			104	104.22	104.11	-0.22					104	102.27	103.135	1.73
104	104.23	102.28			104	104.23	104.115	-0.23					104	102.28	103.14	1.72
104	104.24	102.28			104	104.24	104.12	-0.24					104	102.28	103.14	1.72
104	104.26	102.29			104	104.26	104.13	-0.26					104	102.29	103.145	1.71
104	104.27	102.3			104	104.27	104.135	-0.27					104	102.3	103.15	1.7
104	104.28	102.3			104	104.28	104.14	-0.28					104	102.3	103.15	1.7
104	104.29	102.3			104	104.29	104.145	-0.29					104	102.3	103.15	1.7
104	104.29	102.3			104	104.29	104.145	-0.29					104	102.3	103.15	1.7
104	104.3	102.31			104	104.3	104.15	-0.3					104	102.31	103.155	1.69
104	104.31	102.31			104	104.31	104.155	-0.31					104	102.31	103.155	1.69
104	104.32	102.32			104	104.32	104.16	-0.32					104	102.32	103.16	1.68
104	104.32	102.32			104	104.32	104.16	-0.32					104	102.32	103.16	1.68
104	104.32	102.32			104	104.32	104.16	-0.32					104	102.32	103.16	1.68
104	104.35	102.36			104	104.35	104.175	-0.35					104	102.36	103.18	1.64
104	104.37	102.38			104	104.37	104.185	-0.37					104	102.38	103.19	1.62
104	104.39	102.41			104	104.39	104.195	-0.39					104	102.41	103.205	1.59
104	104.42	102.44			104	104.42	104.21	-0.42					104	102.44	103.22	1.56
104	104.45	102.47			104	104.45	104.225	-0.45					104	102.47	103.235	1.53
104	104.48	102.51			104	104.48	104.24	-0.48					104	102.51	103.255	1.49
104	104.51	102.53			104	104.51	104.255	-0.51					104	102.53	103.265	1.47
104	104.51	102.53			104	104.51	104.255	-0.51					104	102.53	103.265	1.47
104	104.54	102.57			104	104.54	104.27	-0.54					104	102.57	103.285	1.43
104	104.56	102.59			104	104.56	104.28	-0.56					104	102.59	103.295	1.41
104	104.56	102.59			104	104.56	104.28	-0.56					104	102.59	103.295	1.41
104	104.6	102.62			104	104.6	104.3	-0.6					104	102.62	103.31	1.38
104	104.63	102.64			104	104.63	104.315	-0.63					104	102.64	103.32	1.36
104	104.65	102.67			104	104.65	104.325	-0.65					104	102.67	103.335	1.33
104	104.68	102.68			104	104.68	104.34	-0.68					104	102.68	103.34	1.32
104	104.68	102.68			104	104.68	104.34	-0.68					104	102.68	103.34	1.32
104	104.79	102.75			104	104.79	104.395	-0.79					104	102.75	103.375	1.25
104	104.83	102.77			104	104.83	104.415	-0.83					104	102.77	103.385	1.23
104	104.83	102.77			104	104.83	104.415	-0.83					104	102.77	103.385	1.23
104	104.83	102.77			104	104.83	104.415	-0.83					104	102.77	103.385	1.23
104	104.83	102.77			104	104.83	104.415	-0.83					104	102.77	103.385	1.23
104	105	102.88			104	105	104.5	-1					104	102.88	103.44	1.12
104	105.05	102.91			104	105.05	104.525	-1.05					104	102.91	103.455	1.09
104	105.09	102.94			104	105.09	104.545	-1.09					104	102.94	103.47	1.06
104	105.09	102.94			104	105.09	104.545	-1.09					104	102.94	103.47	1.06
104	105.19	103			104	105.19	104.595	-1.19					104	103	103.5	1
104	105.24	103.03			104	105.24	104.62	-1.24					104	103.03	103.515	0.97
104	105.29	103.06			104	105.29	104.645	-1.29					104	103.06	103.53	0.94
104	105.35	103.1			104	105.35	104.675	-1.35					104	103.1	103.55	0.9
104	105.41	103.13			104	105.41	104.705	-1.41					104	103.13	103.565	0.87
104	105.48	103.17			104	105.48	104.74	-1.48					104	103.17	103.585	0.83
104	105.54	103.2			104	105.54	104.77	-1.54					104	103.2	103.6	0.8
104	105.6	103.24			104	105.6	104.8	-1.6					104	103.24	103.62	0.76
104	105.6	103.24			104	105.6	104.8	-1.6					104	103.24	103.62	0.76
104	105.73	103.32			104	105.73	104.865	-1.73					104	103.32	103.66	0.68
104	105.78	103.36			104	105.78	104.89	-1.78					104	103.36	103.68	0.64
104	105.84	103.39			104	105.84	104.92	-1.84					104	103.39	103.695	0.61
104	105.89	103.42			104	105.89	104.945	-1.89					104	103.42	103.71	0.58
104	105.93	103.45			104	105.93	104.965	-1.93					104	103.45	103.725	0.55
104	105.93	103.45			104	105.93	104.965	-1.93					104	103.45	103.725	0.55
104	106.02	103.49			104	106.02	105.01	-2.02					104	103.49	103.745	0.51
104	106.06	103.51			104	106.06	105.03	-2.06					104	103.51	103.755	0.49
104	106.11	103.54			104	106.11	105.055	-2.11					104	103.54	103.77	0.46
104	106.11	103.54			104	106.11	105.055	-2.11					104	103.54	103.77	0.46
104	106.21	103.59			104	106.21	105.105	-2.21					104	103.59	103.795	0.41
104	106.26	103.62			104	106.26	105.13	-2.26					104	103.62	103.81	0.38
104	106.31	103.65			104	106.31	105.155	-2.31					104	103.65	103.825	0.35
104	106.36	103.68			104	106.36	105.18	-2.36					104	103.68	103.84	0.32
104	106.41	103.72			104	106.41	105.205	-2.41					104	103.72	103.86	0.28
104	106.46	103.75			104	106.46	105.23	-2.46					104	103.75	103.875	0.25
104	106.52	103.79			104	106.52	105.26	-2.52					104	103.79	103.895	0.21
103	106.58	103.83			103	106.58	104.79	-3.58					103	103.83	103.415	-0.83
103	106.64	103.87			103	106.64	104.82	-3.64					103	103.87	103.435	-0.87
104	106.7	103.91			104	106.7	105.35	-2.7					104	103.91	103.955	0.09
104	106.75	103.95			104	106.75	105.375	-2.75					104	103.95	103.975	0.05
104	106.81	103.99			104	106.81	105.405	-2.81					104	103.99	103.995	0.01
104	106.93	104.08			104	106.93	105.465	-2.93					104	104.08	104.04	-0.08
104	106.99	104.12			104	106.99	105.495	-2.99					104	104.12	104.06	-0.12
104	107.05	104.17			104	107.05	105.525	-3.05					104	104.17	104.085	-0.17
104	107.11	104.22			104	107.11	105.555	-3.11					104	104.22	104.11	-0.22
104	107.16	104.27			104	107.16	105.58	-3.16					104	104.27	104.135	-0.27
104	107.21	104.32			104	107.21	105.605	-3.21					104	104.32	104.16	-0.32
104	107.21	104.32			104	107.21	105.605	-3.21					104	104.32	104.16	-0.32
104	107.21	104.32			104	107.21	105.605	-3.21					104	104.32	104.16	-0.32
104	107.34	104.46			104	107.34	105.67	-3.34					104	104.46	104.23	-0.46
104	107.34	104.46			104	107.34	105.67	-3.34					104	104.46	104.23	-0.46
104	107.43	104.54			104	107.43	105.715	-3.43					104	104.54	104.27	-0.54
104	107.48	104.58			104	107.48	105.74	-3.48					104	104.58	104.29	-0.58
104	107.53	104.63			104	107.53	105.765	-3.53					104	104.63	104.315	-0.63
104	107.59	104.67			104	107.59	105.795	-3.59					104	104.67	104.335	-0.67
104	107.64	104.72			104	107.64	105.82	-3.64					104	104.72	104.36	-0.72
104	107.69	104.77			104	107.69	105.845	-3.69					104	104.77	104.385	-0.77
104	107.74	104.82			104	107.74	105.87	-3.74					104	104.82	104.41	-0.82
104	107.8	104.86			104	107.8	105.9	-3.8					104	104.86	104.43	-0.86
104	107.84	104.91			104	107.84	105.92	-3.84					104	104.91	104.455	-0.91
104	107.89	104.96			104	107.89	105.945	-3.89					104	104.96	104.48	-0.96
104	107.93	105.01			104	107.93	105.965	-3.93					104	105.01	104.505	-1.01
104	107.96	105.06			104	107.96	105.98	-3.96					104	105.06	104.53	-1.06
104	107.99	105.11			104	107.99	105.995	-3.99					104	105.11	104.555	-1.11
104	108.03	105.16			104	108.03	106.015	-4.03					104	105.16	104.58	-1.16
104	108.03	105.16			104	108.03	106.015	-4.03					104	105.16	104.58	-1.16
104	108.08	105.25			104	108.08	106.04	-4.08					104	105.25	104.625	-1.25
104	108.11	105.29			104	108.11	106.055	-4.11					104	105.29	104.645	-1.29
104	108.14	105.33			104	108.14	106.07	-4.14					104	105.33	104.665	-1.33
103	108.16	105.37			103	108.16	105.58	-5.16					103	105.37	104.185	-2.37
104	108.16	105.37			104	108.16	106.08	-4.16					104	105.37	104.685	-1.37
104	108.22	105.46			104	108.22	106.11	-4.22					104	105.46	104.73	-1.46
103	108.25	105.51			103	108.25	105.625	-5.25					103	105.51	104.255	-2.51
104	108.28	105.56			104	108.28	106.14	-4.28					104	105.56	104.78	-1.56
103	108.28	105.56			103	108.28	105.64	-5.28					103	105.56	104.28	-2.56
103	108.28	105.56			103	108.28	105.64	-5.28					103	105.56	104.28	-2.56
103	108.37	105.71			103	108.37	105.685	-5.37					103	105.71	104.355	-2.71
103	108.39	105.75			103	108.39	105.695	-5.39					103	105.75	104.375	-2.75
103	108.41	105.79			103	108.41	105.705	-5.41					103	105.79	104.395	-2.79
103	108.42	105.84			103	108.42	105.71	-5.42					103	105.84	104.42	-2.84
103	108.44	105.88			103	108.44	105.72	-5.44					103	105.88	104.44	-2.88
104	108.45	105.93			104	108.45	106.225	-4.45					104	105.93	104.965	-1.93
104	108.48	106.02			104	108.48	106.24	-4.48					104	106.02	105.01	-2.02
104	108.5	106.07			104	108.5	106.25	-4.5					104	106.07	105.035	-2.07
104	108.51	106.12			104	108.51	106.255	-4.51					104	106.12	105.06	-2.12
104	108.52	106.17			104	108.52	106.26	-4.52					104	106.17	105.085	-2.17
104	108.54	106.22			104	108.54	106.27	-4.54					104	106.22	105.11	-2.22
104	108.55	106.27			104	108.55	106.275	-4.55					104	106.27	105.135	-2.27
104	108.57	106.31			104	108.57	106.285	-4.57					104	106.31	105.155	-2.31
104	108.58	106.36			104	108.58	106.29	-4.58					104	106.36	105.18	-2.36
104	108.59	106.4			104	108.59	106.295	-4.59					104	106.4	105.2	-2.4
104	108.6	106.44			104	108.6	106.3	-4.6					104	106.44	105.22	-2.44
104	108.6	106.48			104	108.6	106.3	-4.6					104	106.48	105.24	-2.48
104	108.61	106.51			104	108.61	106.305	-4.61					104	106.51	105.255	-2.51
104	108.62	106.54			104	108.62	106.31	-4.62					104	106.54	105.27	-2.54
104	108.63	106.57			104	108.63	106.315	-4.63					104	106.57	105.285	-2.57
104	108.63	106.6			104	108.63	106.315	-4.63					104	106.6	105.3	-2.6
104	108.64	106.63			104	108.64	106.32	-4.64					104	106.63	105.315	-2.63
104	108.65	106.65			104	108.65	106.325	-4.65					104	106.65	105.325	-2.65
104	108.66	106.68			104	108.66	106.33	-4.66					104	106.68	105.34	-2.68
104	108.67	106.7			104	108.67	106.335	-4.67					104	106.7	105.35	-2.7
104	108.67	106.7			104	108.67	106.335	-4.67					104	106.7	105.35	-2.7
104	108.7	106.75			104	108.7	106.35	-4.7					104	106.75	105.375	-2.75
104	108.7	106.75			104	108.7	106.35	-4.7					104	106.75	105.375	-2.75
104	108.73	106.79			104	108.73	106.365	-4.73					104	106.79	105.395	-2.79
104	108.74	106.81			104	108.74	106.37	-4.74					104	106.81	105.405	-2.81
104	108.76	106.83			104	108.76	106.38	-4.76					104	106.83	105.415	-2.83
104	108.78	106.84			104	108.78	106.39	-4.78					104	106.84	105.42	-2.84
104	108.79	106.86			104	108.79	106.395	-4.79					104	106.86	105.43	-2.86
104	108.81	106.87			104	108.81	106.405	-4.81					104	106.87	105.435	-2.87
104	108.81	106.87			104	108.81	106.405	-4.81					104	106.87	105.435	-2.87
104	108.84	106.88			104	108.84	106.42	-4.84					104	106.88	105.44	-2.88
104	108.84	106.88			104	108.84	106.42	-4.84					104	106.88	105.44	-2.88
104	108.84	106.88			104	108.84	106.42	-4.84					104	106.88	105.44	-2.88
104	108.84	106.88			104	108.84	106.42	-4.84					104	106.88	105.44	-2.88
104	108.89	106.83			104	108.89	106.445	-4.89					104	106.83	105.415	-2.83
104	108.89	106.83			104	108.89	106.445	-4.89					104	106.83	105.415	-2.83
104	108.9	106.81			104	108.9	106.45	-4.9					104	106.81	105.405	-2.81
105	108.91	106.8			105	108.91	106.955	-3.91					105	106.8	105.9	-1.8
105	108.92	106.8			105	108.92	106.96	-3.92					105	106.8	105.9	-1.8
105	108.94	106.79			105	108.94	106.97	-3.94					105	106.79	105.895	-1.79
105	108.94	106.78			105	108.94	106.97	-3.94					105	106.78	105.89	-1.78
106	108.95	106.75			106	108.95	107.475	-2.95					106	106.75	106.375	-0.75
106	108.95	106.74			106	108.95	107.475	-2.95					106	106.74	106.37	-0.74
106	108.95	106.73			106	108.95	107.475	-2.95					106	106.73	106.365	-0.73
106	108.95	106.73			106	108.95	107.475	-2.95					106	106.73	106.365	-0.73
106	108.95	106.73			106	108.95	107.475	-2.95					106	106.73	106.365	-0.73
106	108.94	106.71			106	108.94	107.47	-2.94					106	106.71	106.355	-0.71
106	108.93	106.7			106	108.93	107.465	-2.93					106	106.7	106.35	-0.7
106	108.92	106.68			106	108.92	107.46	-2.92					106	106.68	106.34	-0.68
106	108.91	106.67			106	108.91	107.455	-2.91					106	106.67	106.335	-0.67
105	108.89	106.65			105	108.89	106.945	-3.89					105	106.65	105.825	-1.65
105	108.88	106.64			105	108.88	106.94	-3.88					105	106.64	105.82	-1.64
105	108.87	106.63			105	108.87	106.935	-3.87					105	106.63	105.815	-1.63
105	108.86	106.62			105	108.86	106.93	-3.86					105	106.62	105.81	-1.62
105	108.85	106.62			105	108.85	106.925	-3.85					105	106.62	105.81	-1.62
105	108.84	106.61			105	108.84	106.92	-3.84					105	106.61	105.805	-1.61
104	108.82	106.61			104	108.82	106.41	-4.82					104	106.61	105.305	-2.61
104	108.81	106.6			104	108.81	106.405	-4.81					104	106.6	105.3	-2.6
104	108.79	106.59			104	108.79	106.395	-4.79					104	106.59	105.295	-2.59
104	108.76	106.58			104	108.76	106.38	-4.76					104	106.58	105.29	-2.58
104	108.73	106.58			104	108.73	106.365	-4.73					104	106.58	105.29	-2.58
104	108.7	106.57			104	108.7	106.35	-4.7					104	106.57	105.285	-2.57
104	108.67	106.56			104	108.67	106.335	-4.67					104	106.56	105.28	-2.56
104	108.63	106.55			104	108.63	106.315	-4.63					104	106.55	105.275	-2.55
104	108.63	106.55			104	108.63	106.315	-4.63					104	106.55	105.275	-2.55
104	108.56	106.53			104	108.56	106.28	-4.56					104	106.53	105.265	-2.53
104	108.56	106.53			104	108.56	106.28	-4.56					104	106.53	105.265	-2.53
104	108.49	106.51			104	108.49	106.245	-4.49					104	106.51	105.255	-2.51
104	108.46	106.51			104	108.46	106.23	-4.46					104	106.51	105.255	-2.51
104	108.45	106.51			104	108.45	106.225	-4.45					104	106.51	105.255	-2.51
105	108.43	106.52			105	108.43	106.715	-3.43					105	106.52	105.76	-1.52
104	108.42	106.53			104	108.42	106.21	-4.42					104	106.53	105.265	-2.53
105	108.4	106.54			105	108.4	106.7	-3.4					105	106.54	105.77	-1.54
105	108.38	106.55			105	108.38	106.69	-3.38					105	106.55	105.775	-1.55
105	108.36	106.56			105	108.36	106.68	-3.36					105	106.56	105.78	-1.56
105	108.36	106.56			105	108.36	106.68	-3.36					105	106.56	105.78	-1.56
105	108.36	106.56			105	108.36	106.68	-3.36					105	106.56	105.78	-1.56
105	108.28	106.59			105	108.28	106.64	-3.28					105	106.59	105.795	-1.59
105	108.26	106.61			105	108.26	106.63	-3.26					105	106.61	105.805	-1.61
105	108.23	106.62			105	108.23	106.615	-3.23					105	106.62	105.81	-1.62
105	108.21	106.64			105	108.21	106.605	-3.21					105	106.64	105.82	-1.64
105	108.18	106.65			105	108.18	106.59	-3.18					105	106.65	105.825	-1.65
105	108.18	106.65			105	108.18	106.59	-3.18					105	106.65	105.825	-1.65
105	108.1	106.68			105	108.1	106.55	-3.1					105	106.68	105.84	-1.68
106	108.07	106.69			106	108.07	107.035	-2.07					106	106.69	106.345	-0.69
106	108.04	106.7			106	108.04	107.02	-2.04					106	106.7	106.35	-0.7
106	108.02	106.71			106	108.02	107.01	-2.02					106	106.71	106.355	-0.71
106	107.99	106.73			106	107.99	106.995	-1.99					106	106.73	106.365	-0.73
106	107.96	106.74			106	107.96	106.98	-1.96					106	106.74	106.37	-0.74
106	107.96	106.74			106	107.96	106.98	-1.96					106	106.74	106.37	-0.74
106	107.9	106.76			106	107.9	106.95	-1.9					106	106.76	106.38	-0.76
106	107.87	106.76			106	107.87	106.935	-1.87					106	106.76	106.38	-0.76
106	107.85	106.77			106	107.85	106.925	-1.85					106	106.77	106.385	-0.77
106	107.84	106.77			106	107.84	106.92	-1.84					106	106.77	106.385	-0.77
105	107.82	106.77			105	107.82	106.41	-2.82					105	106.77	105.885	-1.77
105	107.81	106.77			105	107.81	106.405	-2.81					105	106.77	105.885	-1.77
105	107.78	106.77			105	107.78	106.39	-2.78					105	106.77	105.885	-1.77
105	107.76	106.77			105	107.76	106.38	-2.76					105	106.77	105.885	-1.77
105	107.74	106.77			105	107.74	106.37	-2.74					105	106.77	105.885	-1.77
105	107.71	106.77			105	107.71	106.355	-2.71					105	106.77	105.885	-1.77
105	107.69	106.77			105	107.69	106.345	-2.69					105	106.77	105.885	-1.77
105	107.69	106.77			105	107.69	106.345	-2.69					105	106.77	105.885	-1.77
105	107.69	106.77			105	107.69	106.345	-2.69					105	106.77	105.885	-1.77
105	107.62	106.75			105	107.62	106.31	-2.62					105	106.75	105.875	-1.75
105	107.59	106.75			105	107.59	106.295	-2.59					105	106.75	105.875	-1.75
105	107.56	106.74			105	107.56	106.28	-2.56					105	106.74	105.87	-1.74
105	107.54	106.73			105	107.54	106.27	-2.54					105	106.73	105.865	-1.73
105	107.54	106.73			105	107.54	106.27	-2.54					105	106.73	105.865	-1.73
105	107.5	106.7			105	107.5	106.25	-2.5					105	106.7	105.85	-1.7
105	107.49	106.67			105	107.49	106.245	-2.49					105	106.67	105.835	-1.67
105	107.49	106.67			105	107.49	106.245	-2.49					105	106.67	105.835	-1.67
105	107.47	106.63			105	107.47	106.235	-2.47					105	106.63	105.815	-1.63
105	107.47	106.63			105	107.47	106.235	-2.47					105	106.63	105.815	-1.63
105	107.46	106.6			105	107.46	106.23	-2.46					105	106.6	105.8	-1.6
105	107.45	106.6			105	107.45	106.225	-2.45					105	106.6	105.8	-1.6
105	107.45	106.6			105	107.45	106.225	-2.45					105	106.6	105.8	-1.6
105	107.42	106.59			105	107.42	106.21	-2.42					105	106.59	105.795	-1.59
104	107.41	106.57			104	107.41	105.705	-3.41					104	106.57	105.285	-2.57
104	107.4	106.56			104	107.4	105.7	-3.4					104	106.56	105.28	-2.56
104	107.38	106.55			104	107.38	105.69	-3.38					104	106.55	105.275	-2.55
104	107.37	106.54			104	107.37	105.685	-3.37					104	106.54	105.27	-2.54
104	107.37	106.54			104	107.37	105.685	-3.37					104	106.54	105.27	-2.54
104	107.37	106.54			104	107.37	105.685	-3.37					104	106.54	105.27	-2.54
104	107.34	106.51			104	107.34	105.67	-3.34					104	106.51	105.255	-2.51
104	107.34	106.51			104	107.34	105.67	-3.34					104	106.51	105.255	-2.51
104	107.31	106.48			104	107.31	105.655	-3.31					104	106.48	105.24	-2.48
104	107.3	106.46			104	107.3	105.65	-3.3					104	106.46	105.23	-2.46
104	107.3	106.46			104	107.3	105.65	-3.3					104	106.46	105.23	-2.46
104	107.26	106.42			104	107.26	105.63	-3.26					104	106.42	105.21	-2.42
104	107.24	106.39			104	107.24	105.62	-3.24					104	106.39	105.195	-2.39
104	107.24	106.39			104	107.24	105.62	-3.24					104	106.39	105.195	-2.39
104	107.19	106.33			104	107.19	105.595	-3.19					104	106.33	105.165	-2.33
104	107.16	106.3			104	107.16	105.58	-3.16					104	106.3	105.15	-2.3
104	107.13	106.27			104	107.13	105.565	-3.13					104	106.27	105.135	-2.27
104	107.1	106.24			104	107.1	105.55	-3.1					104	106.24	105.12	-2.24
104	107.07	106.2			104	107.07	105.535	-3.07					104	106.2	105.1	-2.2
104	107.07	106.2			104	107.07	105.535	-3.07					104	106.2	105.1	-2.2
104	107.01	106.13			104	107.01	105.505	-3.01					104	106.13	105.065	-2.13
104	106.98	106.09			104	106.98	105.49	-2.98					104	106.09	105.045	-2.09
104	106.95	106.06			104	106.95	105.475	-2.95					104	106.06	105.03	-2.06
105	106.92	106.03			105	106.92	105.96	-1.92					105	106.03	105.515	-1.03
105	106.89	106			105	106.89	105.945	-1.89					105	106	105.5	-1
105	106.87	105.98			105	106.87	105.935	-1.87					105	105.98	105.49	-0.98
105	106.85	105.96			105	106.85	105.925	-1.85					105	105.96	105.48	-0.96
105	106.82	105.95			105	106.82	105.91	-1.82					105	105.95	105.475	-0.95
105	106.82	105.95			105	106.82	105.91	-1.82					105	105.95	105.475	-0.95
105	106.77	105.92			105	106.77	105.885	-1.77					105	105.92	105.46	-0.92
104	106.77	105.92			104	106.77	105.385	-2.77					104	105.92	104.96	-1.92
104	106.72	105.89			104	106.72	105.36	-2.72					104	105.89	104.945	-1.89
104	106.69	105.87			104	106.69	105.345	-2.69					104	105.87	104.935	-1.87
104	106.66	105.86			104	106.66	105.33	-2.66					104	105.86	104.93	-1.86
104	106.64	105.85			104	106.64	105.32	-2.64					104	105.85	104.925	-1.85
104	106.61	105.85			104	106.61	105.305	-2.61					104	105.85	104.925	-1.85
104	106.58	105.84			104	106.58	105.29	-2.58					104	105.84	104.92	-1.84
104	106.55	105.83			104	106.55	105.275	-2.55					104	105.83	104.915	-1.83
104	106.52	105.82			104	106.52	105.26	-2.52					104	105.82	104.91	-1.82
104	106.49	105.81			104	106.49	105.245	-2.49					104	105.81	104.905	-1.81
104	106.45	105.8			104	106.45	105.225	-2.45					104	105.8	104.9	-1.8
104	106.41	105.8			104	106.41	105.205	-2.41					104	105.8	104.9	-1.8
104	106.37	105.81			104	106.37	105.185	-2.37					104	105.81	104.905	-1.81
104	106.37	105.81			104	106.37	105.185	-2.37					104	105.81	104.905	-1.81
104	106.3	105.81			104	106.3	105.15	-2.3					104	105.81	104.905	-1.81
104	106.27	105.81			104	106.27	105.135	-2.27					104	105.81	104.905	-1.81
104	106.24	105.82			104	106.24	105.12	-2.24					104	105.82	104.91	-1.82
103	106.21	105.82			103	106.21	104.605	-3.21					103	105.82	104.41	-2.82
103	106.15	105.84			103	106.15	104.575	-3.15					103	105.84	104.42	-2.84
103	106.12	105.86			103	106.12	104.56	-3.12					103	105.86	104.43	-2.86
103	106.1	105.88			103	106.1	104.55	-3.1					103	105.88	104.44	-2.88
103	106.1	105.88			103	106.1	104.55	-3.1					103	105.88	104.44	-2.88
103	106.08	105.91			103	106.08	104.54	-3.08					103	105.91	104.455	-2.91
103	106.06	105.92			103	106.06	104.53	-3.06					103	105.92	104.46	-2.92
103	106.04	105.92			103	106.04	104.52	-3.04					103	105.92	104.46	-2.92
103	106.02	105.93			103	106.02	104.51	-3.02					103	105.93	104.465	-2.93
103	106.02	105.93			103	106.02	104.51	-3.02					103	105.93	104.465	-2.93
103	106.02	105.93			103	106.02	104.51	-3.02					103	105.93	104.465	-2.93
103	105.99	105.97			103	105.99	104.495	-2.99					103	105.97	104.485	-2.97
103	105.99	105.97			103	105.99	104.495	-2.99					103	105.97	104.485	-2.97
103	105.98	106			103	105.98	104.49	-2.98					103	106	104.5	-3
104	105.97	106.01			104	105.97	104.985	-1.97					104	106.01	105.005	-2.01
104	105.95	106.01			104	105.95	104.975	-1.95					104	106.01	105.005	-2.01
104	105.94	106.02			104	105.94	104.97	-1.94					104	106.02	105.01	-2.02
104	105.92	106.02			104	105.92	104.96	-1.92					104	106.02	105.01	-2.02
104	105.91	106.02			104	105.91	104.955	-1.91					104	106.02	105.01	-2.02
104	105.89	106.02			104	105.89	104.945	-1.89					104	106.02	105.01	-2.02
104	105.89	106.02			104	105.89	104.945	-1.89					104	106.02	105.01	-2.02
104	105.89	106.02			104	105.89	104.945	-1.89					104	106.02	105.01	-2.02
104	105.89	106.02			104	105.89	104.945	-1.89					104	106.02	105.01	-2.02
104	105.86	106.03			104	105.86	104.93	-1.86					104	106.03	105.015	-2.03
104	105.86	106.03			104	105.86	104.93	-1.86					104	106.03	105.015	-2.03
104	105.85	106.03			104	105.85	104.925	-1.85					104	106.03	105.015	-2.03
104	105.85	106.03			104	105.85	104.925	-1.85					104	106.03	105.015	-2.03
104	105.85	106.04			104	105.85	104.925	-1.85					104	106.04	105.02	-2.04
104	105.85	106.04			104	105.85	104.925	-1.85					104	106.04	105.02	-2.04
104	105.86	106.05			104	105.86	104.93	-1.86					104	106.05	105.025	-2.05
104	105.87	106.06			104	105.87	104.935	-1.87					104	106.06	105.03	-2.06
104	105.87	106.06			104	105.87	104.935	-1.87					104	106.06	105.03	-2.06
104	105.87	106.06			104	105.87	104.935	-1.87					104	106.06	105.03	-2.06
104	105.86	106.06			104	105.86	104.93	-1.86					104	106.06	105.03	-2.06
104	105.85	106.05			104	105.85	104.925	-1.85					104	106.05	105.025	-2.05
104	105.84	106.05			104	105.84	104.92	-1.84					104	106.05	105.025	-2.05
104	105.84	106.05			104	105.84	104.92	-1.84					104	106.05	105.025	-2.05
104	105.84	106.05			104	105.84	104.92	-1.84					104	106.05	105.025	-2.05
104	105.83	106.01			104	105.83	104.915	-1.83					104	106.01	105.005	-2.01
104	105.83	106.01			104	105.83	104.915	-1.83					104	106.01	105.005	-2.01
104	105.83	106.01			104	105.83	104.915	-1.83					104	106.01	105.005	-2.01
104	105.85	105.94			104	105.85	104.925	-1.85					104	105.94	104.97	-1.94
104	105.86	105.91			104	105.86	104.93	-1.86					104	105.91	104.955	-1.91
104	105.86	105.89			104	105.86	104.93	-1.86					104	105.89	104.945	-1.89
104	105.87	105.86			104	105.87	104.935	-1.87					104	105.86	104.93	-1.86
104	105.87	105.84			104	105.87	104.935	-1.87					104	105.84	104.92	-1.84
104	105.87	105.82			104	105.87	104.935	-1.87					104	105.82	104.91	-1.82
104	105.87	105.82			104	105.87	104.935	-1.87					104	105.82	104.91	-1.82
104	105.86	105.76			104	105.86	104.93	-1.86					104	105.76	104.88	-1.76
104	105.86	105.73			104	105.86	104.93	-1.86					104	105.73	104.865	-1.73
104	105.86	105.7			104	105.86	104.93	-1.86					104	105.7	104.85	-1.7
104	105.86	105.7			104	105.86	104.93	-1.86					104	105.7	104.85	-1.7
104	105.86	105.7			104	105.86	104.93	-1.86					104	105.7	104.85	-1.7
104	105.86	105.7			104	105.86	104.93	-1.86					104	105.7	104.85	-1.7
104	105.87	105.59			104	105.87	104.935	-1.87					104	105.59	104.795	-1.59
104	105.87	105.56			104	105.87	104.935	-1.87					104	105.56	104.78	-1.56
104	105.86	105.54			104	105.86	104.93	-1.86					104	105.54	104.77	-1.54
104	105.86	105.54			104	105.86	104.93	-1.86					104	105.54	104.77	-1.54
104	105.87	105.49			104	105.87	104.935	-1.87					104	105.49	104.745	-1.49
104	105.87	105.47			104	105.87	104.935	-1.87					104	105.47	104.735	-1.47
104	105.87	105.44			104	105.87	104.935	-1.87					104	105.44	104.72	-1.44
104	105.87	105.42			104	105.87	104.935	-1.87					104	105.42	104.71	-1.42
104	105.87	105.42			104	105.87	104.935	-1.87					104	105.42	104.71	-1.42
104	105.86	105.36			104	105.86	104.93	-1.86					104	105.36	104.68	-1.36
104	105.86	105.32			104	105.86	104.93	-1.86					104	105.32	104.66	-1.32
104	105.86	105.29			104	105.86	104.93	-1.86					104	105.29	104.645	-1.29
104	105.86	105.29			104	105.86	104.93	-1.86					104	105.29	104.645	-1.29
104	105.86	105.24			104	105.86	104.93	-1.86					104	105.24	104.62	-1.24
104	105.86	105.21			104	105.86	104.93	-1.86					104	105.21	104.605	-1.21
104	105.87	105.19			104	105.87	104.935	-1.87					104	105.19	104.595	-1.19
104	105.87	105.17			104	105.87	104.935	-1.87					104	105.17	104.585	-1.17
104	105.86	105.16			104	105.86	104.93	-1.86					104	105.16	104.58	-1.16
104	105.86	105.16			104	105.86	104.93	-1.86					104	105.16	104.58	-1.16
104	105.83	105.12			104	105.83	104.915	-1.83					104	105.12	104.56	-1.12
104	105.82	105.1			104	105.82	104.91	-1.82					104	105.1	104.55	-1.1
104	105.82	105.1			104	105.82	104.91	-1.82					104	105.1	104.55	-1.1
104	105.78	105.05			104	105.78	104.89	-1.78					104	105.05	104.525	-1.05
104	105.77	105.03			104	105.77	104.885	-1.77					104	105.03	104.515	-1.03
104	105.76	105.01			104	105.76	104.88	-1.76					104	105.01	104.505	-1.01
104	105.75	104.99			104	105.75	104.875	-1.75					104	104.99	104.495	-0.99
104	105.74	104.97			104	105.74	104.87	-1.74					104	104.97	104.485	-0.97
104	105.73	104.95			104	105.73	104.865	-1.73					104	104.95	104.475	-0.95
104	105.7	104.9			104	105.7	104.85	-1.7					104	104.9	104.45	-0.9
104	105.68	104.87			104	105.68	104.84	-1.68					104	104.87	104.435	-0.87
104	105.66	104.84			104	105.66	104.83	-1.66					104	104.84	104.42	-0.84
104	105.66	104.84			104	105.66	104.83	-1.66					104	104.84	104.42	-0.84
104	105.64	104.79			104	105.64	104.82	-1.64					104	104.79	104.395	-0.79
104	105.63	104.76			104	105.63	104.815	-1.63					104	104.76	104.38	-0.76
104	105.63	104.74			104	105.63	104.815	-1.63					104	104.74	104.37	-0.74
104	105.63	104.72			104	105.63	104.815	-1.63					104	104.72	104.36	-0.72
104	105.63	104.71			104	105.63	104.815	-1.63					104	104.71	104.355	-0.71
104	105.63	104.69			104	105.63	104.815	-1.63					104	104.69	104.345	-0.69
104	105.63	104.68			104	105.63	104.815	-1.63					104	104.68	104.34	-0.68
105	105.63	104.67			105	105.63	105.315	-0.63					105	104.67	104.835	0.33
104	105.64	104.66			104	105.64	104.82	-1.64					104	104.66	104.33	-0.66
105	105.64	104.66			105	105.64	105.32	-0.64					105	104.66	104.83	0.34
105	105.66	104.64			105	105.66	105.33	-0.66					105	104.64	104.82	0.36
105	105.67	104.63			105	105.67	105.335	-0.67					105	104.63	104.815	0.37
105	105.67	104.63			105	105.67	105.335	-0.67					105	104.63	104.815	0.37
105	105.69	104.62			105	105.69	105.345	-0.69					105	104.62	104.81	0.38
104	105.7	104.62			104	105.7	104.85	-1.7					104	104.62	104.31	-0.62
105	105.71	104.62			105	105.71	105.355	-0.71					105	104.62	104.81	0.38
104	105.72	104.61			104	105.72	104.86	-1.72					104	104.61	104.305	-0.61
104	105.72	104.61			104	105.72	104.86	-1.72					104	104.61	104.305	-0.61
104	105.74	104.61			104	105.74	104.87	-1.74					104	104.61	104.305	-0.61
104	105.75	104.6			104	105.75	104.875	-1.75					104	104.6	104.3	-0.6
104	105.75	104.58			104	105.75	104.875	-1.75					104	104.58	104.29	-0.58
104	105.76	104.57			104	105.76	104.88	-1.76					104	104.57	104.285	-0.57
104	105.76	104.57			104	105.76	104.88	-1.76					104	104.57	104.285	-0.57
104	105.77	104.53			104	105.77	104.885	-1.77					104	104.53	104.265	-0.53
104	105.77	104.52			104	105.77	104.885	-1.77					104	104.52	104.26	-0.52
104	105.77	104.52			104	105.77	104.885	-1.77					104	104.52	104.26	-0.52
104	105.78	104.49			104	105.78	104.89	-1.78					104	104.49	104.245	-0.49
104	105.78	104.47			104	105.78	104.89	-1.78					104	104.47	104.235	-0.47
104	105.77	104.44			104	105.77	104.885	-1.77					104	104.44	104.22	-0.44
104	105.77	104.44			104	105.77	104.885	-1.77					104	104.44	104.22	-0.44
104	105.77	104.39			104	105.77	104.885	-1.77					104	104.39	104.195	-0.39
104	105.76	104.37			104	105.76	104.88	-1.76					104	104.37	104.185	-0.37
104	105.76	104.35			104	105.76	104.88	-1.76					104	104.35	104.175	-0.35
104	105.77	104.33			104	105.77	104.885	-1.77					104	104.33	104.165	-0.33
104	105.77	104.31			104	105.77	104.885	-1.77					104	104.31	104.155	-0.31
104	105.78	104.28			104	105.78	104.89	-1.78					104	104.28	104.14	-0.28
104	105.78	104.26			104	105.78	104.89	-1.78					104	104.26	104.13	-0.26
104	105.77	104.21			104	105.77	104.885	-1.77					104	104.21	104.105	-0.21
104	105.76	104.18			104	105.76	104.88	-1.76					104	104.18	104.09	-0.18
104	105.76	104.18			104	105.76	104.88	-1.76					104	104.18	104.09	-0.18
104	105.74	104.1			104	105.74	104.87	-1.74					104	104.1	104.05	-0.1
104	105.72	104.06			104	105.72	104.86	-1.72					104	104.06	104.03	-0.06
104	105.71	104.01			104	105.71	104.855	-1.71					104	104.01	104.005	-0.01
104	105.69	103.96			104	105.69	104.845	-1.69					104	103.96	103.98	0.04
104	105.66	103.91			104	105.66	104.83	-1.66					104	103.91	103.955	0.09
104	105.66	103.91			104	105.66	104.83	-1.66					104	103.91	103.955	0.09
104	105.61	103.8			104	105.61	104.805	-1.61					104	103.8	103.9	0.2
104	105.58	103.75			104	105.58	104.79	-1.58					104	103.75	103.875	0.25
104	105.58	103.75			104	105.58	104.79	-1.58					104	103.75	103.875	0.25
104	105.52	103.66			104	105.52	104.76	-1.52					104	103.66	103.83	0.34
104	105.52	103.66			104	105.52	104.76	-1.52					104	103.66	103.83	0.34
104	105.46	103.55			104	105.46	104.73	-1.46					104	103.55	103.775	0.45
104	105.43	103.5			104	105.43	104.715	-1.43					104	103.5	103.75	0.5
105	105.43	103.5			105	105.43	105.215	-0.43					105	103.5	104.25	1.5
105	105.38	103.41			105	105.38	105.19	-0.38					105	103.41	104.205	1.59
105	105.38	103.41			105	105.38	105.19	-0.38					105	103.41	104.205	1.59
105	105.32	103.31			105	105.32	105.16	-0.32					105	103.31	104.155	1.69
105	105.29	103.26			105	105.29	105.145	-0.29					105	103.26	104.13	1.74
105	105.29	103.26			105	105.29	105.145	-0.29					105	103.26	104.13	1.74
105	105.24	103.17			105	105.24	105.12	-0.24					105	103.17	104.085	1.83
105	105.24	103.17			105	105.24	105.12	-0.24					105	103.17	104.085	1.83
105	105.17	103.08			105	105.17	105.085	-0.17					105	103.08	104.04	1.92
105	105.15	103.04			105	105.15	105.075	-0.15					105	103.04	104.02	1.96
105	105.12	103			105	105.12	105.06	-0.12					105	103	104	2
105	105.09	102.95			105	105.09	105.045	-0.09					105	102.95	103.975	2.05
105	105.06	102.91			105	105.06	105.03	-0.06					105	102.91	103.955	2.09
105	105.06	102.91			105	105.06	105.03	-0.06					105	102.91	103.955	2.09
105	105	102.81			105	105	105	0					105	102.81	103.905	2.19
105	105	102.81			105	105	105	0					105	102.81	103.905	2.19
105	105	102.81			105	105	105	0					105	102.81	103.905	2.19
105	104.89	102.64			105	104.89	104.945	0.11					105	102.64	103.82	2.36
104	104.89	102.64			104	104.89	104.445	-0.89					104	102.64	103.32	1.36
104	104.8	102.52			104	104.8	104.4	-0.8					104	102.52	103.26	1.48
104	104.76	102.47			104	104.76	104.38	-0.76					104	102.47	103.235	1.53
104	104.76	102.47			104	104.76	104.38	-0.76					104	102.47	103.235	1.53
104	104.76	102.47			104	104.76	104.38	-0.76					104	102.47	103.235	1.53
104	104.64	102.31			104	104.64	104.32	-0.64					104	102.31	103.155	1.69
104	104.6	102.26			104	104.6	104.3	-0.6					104	102.26	103.13	1.74
104	104.55	102.21			104	104.55	104.275	-0.55					104	102.21	103.105	1.79
104	104.46	102.12			104	104.46	104.23	-0.46					104	102.12	103.06	1.88
104	104.41	102.07			104	104.41	104.205	-0.41					104	102.07	103.035	1.93
105	104.37	102.04			105	104.37	104.685	0.63					105	102.04	103.52	2.96
105	104.32	102			105	104.32	104.66	0.68					105	102	103.5	3
105	104.28	101.96			105	104.28	104.64	0.72					105	101.96	103.48	3.04
105	104.24	101.93			105	104.24	104.62	0.76					105	101.93	103.465	3.07
105	104.2	101.9			105	104.2	104.6	0.8					105	101.9	103.45	3.1
105	104.17	101.87			105	104.17	104.585	0.83					105	101.87	103.435	3.13
104	104.13	101.84			104	104.13	104.065	-0.13					104	101.84	102.92	2.16
105	104.09	101.81			105	104.09	104.545	0.91					105	101.81	103.405	3.19
105	104.05	101.78			105	104.05	104.525	0.95					105	101.78	103.39	3.22
105	104.01	101.75			105	104.01	104.505	0.99					105	101.75	103.375	3.25
104	103.97	101.72			104	103.97	103.985	0.03					104	101.72	102.86	2.28
104	103.97	101.72			104	103.97	103.985	0.03					104	101.72	102.86	2.28
104	103.88	101.65			104	103.88	103.94	0.12					104	101.65	102.825	2.35
104	103.83	101.61			104	103.83	103.915	0.17					104	101.61	102.805	2.39
104	103.77	101.58			104	103.77	103.885	0.23					104	101.58	102.79	2.42
104	103.71	101.54			104	103.71	103.855	0.29					104	101.54	102.77	2.46
104	103.65	101.51			104	103.65	103.825	0.35					104	101.51	102.755	2.49
104	103.59	101.47			104	103.59	103.795	0.41					104	101.47	102.735	2.53
104	103.54	101.44			104	103.54	103.77	0.46					104	101.44	102.72	2.56
104	103.48	101.4			104	103.48	103.74	0.52					104	101.4	102.7	2.6
104	103.43	101.38			104	103.43	103.715	0.57					104	101.38	102.69	2.62
104	103.39	101.35			104	103.39	103.695	0.61					104	101.35	102.675	2.65
104	103.34	101.33			104	103.34	103.67	0.66					104	101.33	102.665	2.67
104	103.34	101.33			104	103.34	103.67	0.66					104	101.33	102.665	2.67
104	103.26	101.31			104	103.26	103.63	0.74					104	101.31	102.655	2.69
104	103.22	101.3			104	103.22	103.61	0.78					104	101.3	102.65	2.7
104	103.17	101.29			104	103.17	103.585	0.83					104	101.29	102.645	2.71
104	103.17	101.29			104	103.17	103.585	0.83					104	101.29	102.645	2.71
104	103.07	101.26			104	103.07	103.535	0.93					104	101.26	102.63	2.74
104	103.01	101.25			104	103.01	103.505	0.99					104	101.25	102.625	2.75
104	102.95	101.24			104	102.95	103.475	1.05					104	101.24	102.62	2.76
104	102.91	101.22			104	102.91	103.455	1.09					104	101.22	102.61	2.78
104	102.86	101.21			104	102.86	103.43	1.14					104	101.21	102.605	2.79
105	102.86	101.21			105	102.86	103.93	2.14					105	101.21	103.105	3.79
105	102.76	101.19			105	102.76	103.88	2.24					105	101.19	103.095	3.81
104	102.71	101.18			104	102.71	103.355	1.29					104	101.18	102.59	2.82
105	102.66	101.15			105	102.66	103.83	2.34					105	101.15	103.075	3.85
105	102.61	101.12			105	102.61	103.805	2.39					105	101.12	103.06	3.88
104	102.61	101.12			104	102.61	103.305	1.39					104	101.12	102.56	2.88
104	102.44	101.02			104	102.44	103.22	1.56					104	101.02	102.51	2.98
104	102.44	101.02			104	102.44	103.22	1.56					104	101.02	102.51	2.98
104	102.44	101.02			104	102.44	103.22	1.56					104	101.02	102.51	2.98
104	102.31	100.95			104	102.31	103.155	1.69					104	100.95	102.475	3.05
104	102.27	100.94			104	102.27	103.135	1.73					104	100.94	102.47	3.06
104	102.23	100.93			104	102.23	103.115	1.77					104	100.93	102.465	3.07
104	102.2	100.91			104	102.2	103.1	1.8					104	100.91	102.455	3.09
105	102.16	100.9			105	102.16	103.58	2.84					105	100.9	102.95	4.1
105	102.12	100.89			105	102.12	103.56	2.88					105	100.89	102.945	4.11
104	102.08	100.88			104	102.08	103.04	1.92					104	100.88	102.44	3.12
104	102.08	100.88			104	102.08	103.04	1.92					104	100.88	102.44	3.12
104	102	100.85			104	102	103	2					104	100.85	102.425	3.15
104	101.96	100.84			104	101.96	102.98	2.04					104	100.84	102.42	3.16
104	101.92	100.83			104	101.92	102.96	2.08					104	100.83	102.415	3.17
104	101.89	100.82			104	101.89	102.945	2.11					104	100.82	102.41	3.18
104	101.89	100.82			104	101.89	102.945	2.11					104	100.82	102.41	3.18
104	101.89	100.82			104	101.89	102.945	2.11					104	100.82	102.41	3.18
104	101.74	100.78			104	101.74	102.87	2.26					104	100.78	102.39	3.22
104	101.69	100.75			104	101.69	102.845	2.31					104	100.75	102.375	3.25
104	101.69	100.75			104	101.69	102.845	2.31					104	100.75	102.375	3.25
104	101.58	100.7			104	101.58	102.79	2.42					104	100.7	102.35	3.3
104	101.58	100.7			104	101.58	102.79	2.42					104	100.7	102.35	3.3
104	101.45	100.63			104	101.45	102.725	2.55					104	100.63	102.315	3.37
104	101.38	100.59			104	101.38	102.69	2.62					104	100.59	102.295	3.41
104	101.32	100.55			104	101.32	102.66	2.68					104	100.55	102.275	3.45
104	101.25	100.52			104	101.25	102.625	2.75					104	100.52	102.26	3.48
104	101.19	100.48			104	101.19	102.595	2.81					104	100.48	102.24	3.52
104	101.13	100.45			104	101.13	102.565	2.87					104	100.45	102.225	3.55
104	101.08	100.42			104	101.08	102.54	2.92					104	100.42	102.21	3.58
104	101.02	100.39			104	101.02	102.51	2.98					104	100.39	102.195	3.61
104	100.96	100.37			104	100.96	102.48	3.04					104	100.37	102.185	3.63
104	100.96	100.37			104	100.96	102.48	3.04					104	100.37	102.185	3.63
104	100.96	100.37			104	100.96	102.48	3.04					104	100.37	102.185	3.63
104	100.82	100.32			104	100.82	102.41	3.18					104	100.32	102.16	3.68
104	100.78	100.3			104	100.78	102.39	3.22					104	100.3	102.15	3.7
104	100.75	100.29			104	100.75	102.375	3.25					104	100.29	102.145	3.71
104	100.72	100.29			104	100.72	102.36	3.28					104	100.29	102.145	3.71
104	100.69	100.28			104	100.69	102.345	3.31					104	100.28	102.14	3.72
104	100.66	100.28			104	100.66	102.33	3.34					104	100.28	102.14	3.72
104	100.6	100.27			104	100.6	102.3	3.4					104	100.27	102.135	3.73
103	100.57	100.27			103	100.57	101.785	2.43					103	100.27	101.635	2.73
103	100.55	100.27			103	100.55	101.775	2.45					103	100.27	101.635	2.73
102	100.53	100.27			102	100.53	101.265	1.47					102	100.27	101.135	1.73
102	100.51	100.27			102	100.51	101.255	1.49					102	100.27	101.135	1.73
102	100.5	100.27			102	100.5	101.25	1.5					102	100.27	101.135	1.73
102	100.48	100.27			102	100.48	101.24	1.52					102	100.27	101.135	1.73
102	100.47	100.28			102	100.47	101.235	1.53					102	100.28	101.14	1.72
102	100.45	100.3			102	100.45	101.225	1.55					102	100.3	101.15	1.7
103	100.43	100.31			103	100.43	101.715	2.57					103	100.31	101.655	2.69
103	100.4	100.33			103	100.4	101.7	2.6					103	100.33	101.665	2.67
103	100.38	100.34			103	100.38	101.69	2.62					103	100.34	101.67	2.66
103	100.36	100.36			103	100.36	101.68	2.64					103	100.36	101.68	2.64
103	100.35	100.38			103	100.35	101.675	2.65					103	100.38	101.69	2.62
103	100.33	100.39			103	100.33	101.665	2.67					103	100.39	101.695	2.61
104	100.33	100.39			104	100.33	102.165	3.67					104	100.39	102.195	3.61
104	100.33	100.39			104	100.33	102.165	3.67					104	100.39	102.195	3.61
104	100.3	100.46			104	100.3	102.15	3.7					104	100.46	102.23	3.54
104	100.29	100.48			104	100.29	102.145	3.71					104	100.48	102.24	3.52
103	100.28	100.5			103	100.28	101.64	2.72					103	100.5	101.75	2.5
103	100.26	100.52			103	100.26	101.63	2.74					103	100.52	101.76	2.48
103	100.24	100.54			103	100.24	101.62	2.76					103	100.54	101.77	2.46
104	100.22	100.57			104	100.22	102.11	3.78					104	100.57	102.285	3.43
104	100.21	100.59			104	100.21	102.105	3.79					104	100.59	102.295	3.41
105	100.2	100.61			105	100.2	102.6	4.8					105	100.61	102.805	4.39
105	100.19	100.63			105	100.19	102.595	4.81					105	100.63	102.815	4.37
106	100.18	100.66			106	100.18	103.09	5.82					106	100.66	103.33	5.34
106	100.16	100.68			106	100.16	103.08	5.84					106	100.68	103.34	5.32
105	100.15	100.69			105	100.15	102.575	4.85					105	100.69	102.845	4.31
105	100.14	100.71			105	100.14	102.57	4.86					105	100.71	102.855	4.29
105	100.13	100.73			105	100.13	102.565	4.87					105	100.73	102.865	4.27
105	100.12	100.74			105	100.12	102.56	4.88					105	100.74	102.87	4.26
105	100.1	100.76			105	100.1	102.55	4.9					105	100.76	102.88	4.24
105	100.09	100.78			105	100.09	102.545	4.91					105	100.78	102.89	4.22
105	100.09	100.78			105	100.09	102.545	4.91					105	100.78	102.89	4.22
105	100.07	100.81			105	100.07	102.535	4.93					105	100.81	102.905	4.19
105	100.06	100.83			105	100.06	102.53	4.94					105	100.83	102.915	4.17
105	100.04	100.85			105	100.04	102.52	4.96					105	100.85	102.925	4.15
105	100.02	100.87			105	100.02	102.51	4.98					105	100.87	102.935	4.13
105	100.01	100.89			105	100.01	102.505	4.99					105	100.89	102.945	4.11
105	100	100.91			105	100	102.5	5					105	100.91	102.955	4.09
105	99.98	100.92			105	99.98	102.49	5.02					105	100.92	102.96	4.08
105	99.97	100.96			105	99.97	102.485	5.03					105	100.96	102.98	4.04
105	99.96	100.97			105	99.96	102.48	5.04					105	100.97	102.985	4.03
105	99.97	100.99			105	99.97	102.485	5.03					105	100.99	102.995	4.01
105	99.97	101.01			105	99.97	102.485	5.03					105	101.01	103.005	3.99
105	99.98	101.03			105	99.98	102.49	5.02					105	101.03	103.015	3.97
104	99.99	101.05			104	99.99	101.995	4.01					104	101.05	102.525	2.95
104	100	101.06			104	100	102	4					104	101.06	102.53	2.94
104	100	101.06			104	100	102	4					104	101.06	102.53	2.94
104	100.01	101.09			104	100.01	102.005	3.99					104	101.09	102.545	2.91
104	100.01	101.1			104	100.01	102.005	3.99					104	101.1	102.55	2.9
104	100	101.1			104	100	102	4					104	101.1	102.55	2.9
105	100	101.11			105	100	102.5	5					105	101.11	103.055	3.89
105	100	101.12			105	100	102.5	5					105	101.12	103.06	3.88
105	100	101.13			105	100	102.5	5					105	101.13	103.065	3.87
105	100	101.13			105	100	102.5	5					105	101.13	103.065	3.87
105	100.01	101.15			105	100.01	102.505	4.99					105	101.15	103.075	3.85
104	100.01	101.15			104	100.01	102.005	3.99					104	101.15	102.575	2.85
104	100.03	101.19			104	100.03	102.015	3.97					104	101.19	102.595	2.81
104	100.04	101.21			104	100.04	102.02	3.96					104	101.21	102.605	2.79
104	100.04	101.21			104	100.04	102.02	3.96					104	101.21	102.605	2.79
104	100.09	101.26			104	100.09	102.045	3.91					104	101.26	102.63	2.74
104	100.09	101.26			104	100.09	102.045	3.91					104	101.26	102.63	2.74
104	100.14	101.31			104	100.14	102.07	3.86					104	101.31	102.655	2.69
105	100.16	101.33			105	100.16	102.58	4.84					105	101.33	103.165	3.67
105	100.16	101.33			105	100.16	102.58	4.84					105	101.33	103.165	3.67
105	100.2	101.37			105	100.2	102.6	4.8					105	101.37	103.185	3.63
104	100.21	101.38			104	100.21	102.105	3.79					104	101.38	102.69	2.62
104	100.23	101.4			104	100.23	102.115	3.77					104	101.4	102.7	2.6
105	100.24	101.41			105	100.24	102.62	4.76					105	101.41	103.205	3.59
105	100.25	101.41			105	100.25	102.625	4.75					105	101.41	103.205	3.59
105	100.25	101.41			105	100.25	102.625	4.75					105	101.41	103.205	3.59
105	100.26	101.41			105	100.26	102.63	4.74					105	101.41	103.205	3.59
105	100.26	101.41			105	100.26	102.63	4.74					105	101.41	103.205	3.59
105	100.26	101.41			105	100.26	102.63	4.74					105	101.41	103.205	3.59
105	100.28	101.41			105	100.28	102.64	4.72					105	101.41	103.205	3.59
105	100.3	101.41			105	100.3	102.65	4.7					105	101.41	103.205	3.59
105	100.32	101.41			105	100.32	102.66	4.68					105	101.41	103.205	3.59
105	100.34	101.42			105	100.34	102.67	4.66					105	101.42	103.21	3.58
105	100.36	101.42			105	100.36	102.68	4.64					105	101.42	103.21	3.58
105	100.38	101.43			105	100.38	102.69	4.62					105	101.43	103.215	3.57
105	100.38	101.43			105	100.38	102.69	4.62					105	101.43	103.215	3.57
105	100.38	101.43			105	100.38	102.69	4.62					105	101.43	103.215	3.57
105	100.51	101.49			105	100.51	102.755	4.49					105	101.49	103.245	3.51
105	100.56	101.52			105	100.56	102.78	4.44					105	101.52	103.26	3.48
105	100.56	101.52			105	100.56	102.78	4.44					105	101.52	103.26	3.48
105	100.56	101.52			105	100.56	102.78	4.44					105	101.52	103.26	3.48
105	100.67	101.61			105	100.67	102.835	4.33					105	101.61	103.305	3.39
105	100.7	101.63			105	100.7	102.85	4.3					105	101.63	103.315	3.37
105	100.72	101.66			105	100.72	102.86	4.28					105	101.66	103.33	3.34
105	100.74	101.68			105	100.74	102.87	4.26					105	101.68	103.34	3.32
105	100.76	101.69			105	100.76	102.88	4.24					105	101.69	103.345	3.31
105	100.79	101.71			105	100.79	102.895	4.21					105	101.71	103.355	3.29
105	100.79	101.71			105	100.79	102.895	4.21					105	101.71	103.355	3.29
105	100.82	101.74			105	100.82	102.91	4.18					105	101.74	103.37	3.26
105	100.83	101.74			105	100.83	102.915	4.17					105	101.74	103.37	3.26
105	100.85	101.75			105	100.85	102.925	4.15					105	101.75	103.375	3.25
105	100.86	101.76			105	100.86	102.93	4.14					105	101.76	103.38	3.24
105	100.88	101.77			105	100.88	102.94	4.12					105	101.77	103.385	3.23
105	100.9	101.78			105	100.9	102.95	4.1					105	101.78	103.39	3.22
105	100.9	101.78			105	100.9	102.95	4.1					105	101.78	103.39	3.22
105	100.96	101.81			105	100.96	102.98	4.04					105	101.81	103.405	3.19
105	100.99	101.83			105	100.99	102.995	4.01					105	101.83	103.415	3.17
105	101.03	101.86			105	101.03	103.015	3.97					105	101.86	103.43	3.14
105	101.07	101.89			105	101.07	103.035	3.93					105	101.89	103.445	3.11
105	101.07	101.89			105	101.07	103.035	3.93					105	101.89	103.445	3.11
105	101.16	101.96			105	101.16	103.08	3.84					105	101.96	103.48	3.04
104	101.2	101.99			104	101.2	102.6	2.8					104	101.99	102.995	2.01
104	101.25	102.04			104	101.25	102.625	2.75					104	102.04	103.02	1.96
104	101.3	102.09			104	101.3	102.65	2.7					104	102.09	103.045	1.91
105	101.35	102.13			105	101.35	103.175	3.65					105	102.13	103.565	2.87
105	101.4	102.18			105	101.4	103.2	3.6					105	102.18	103.59	2.82
105	101.44	102.24			105	101.44	103.22	3.56					105	102.24	103.62	2.76
105	101.49	102.29			105	101.49	103.245	3.51					105	102.29	103.645	2.71
105	101.53	102.34			105	101.53	103.265	3.47					105	102.34	103.67	2.66
104	101.53	102.34			104	101.53	102.765	2.47					104	102.34	103.17	1.66
104	101.6	102.45			104	101.6	102.8	2.4					104	102.45	103.225	1.55
104	101.63	102.49			104	101.63	102.815	2.37					104	102.49	103.245	1.51
104	101.65	102.53			104	101.65	102.825	2.35					104	102.53	103.265	1.47
104	101.67	102.56			104	101.67	102.835	2.33					104	102.56	103.28	1.44
104	101.67	102.56			104	101.67	102.835	2.33					104	102.56	103.28	1.44
104	101.71	102.63			104	101.71	102.855	2.29					104	102.63	103.315	1.37
104	101.74	102.69			104	101.74	102.87	2.26					104	102.69	103.345	1.31
104	101.74	102.72			104	101.74	102.87	2.26					104	102.72	103.36	1.28
104	101.75	102.74			104	101.75	102.875	2.25					104	102.74	103.37	1.26
[truncated: 15,451 more rows]

## Sheet: Subject 3 (ED Fig. 7d,e)
Unit	mmHg				SBP A-line vs SBP PAT								SBP A-line vs SBP PTT
SBP A-line	SBP PAT	SBP PTT			SBP A-line	SBP PAT	Mean	Difference		Mean	-2.75681		SBP A-line	SBP PTT	Mean	Difference		Mean	-4.06279
106	107.21	108.37			106	107.21	106.605	-1.21		SD	5.03007		106	108.37	107.185	-2.37		SD	6.31046
106	107.13	108.31			106	107.13	106.565	-1.13		Limit of Agreement (+1.96SD)	7.10214		106	108.31	107.155	-2.31		Limit of Agreement (+1.96SD)	8.30571
106	107.04	108.23			106	107.04	106.52	-1.04		Limit of Agreement (-1.96SD)	-12.6157		106	108.23	107.115	-2.23		Limit of Agreement (-1.96SD)	-16.4313
105	106.97	108.15			105	106.97	105.985	-1.97					105	108.15	106.575	-3.15
106	106.91	108.09			106	106.91	106.455	-0.91					106	108.09	107.045	-2.09
105	106.86	108.03			105	106.86	105.93	-1.86					105	108.03	106.515	-3.03
106	106.84	107.99			106	106.84	106.42	-0.84					106	107.99	106.995	-1.99
106	106.81	107.94			106	106.81	106.405	-0.81					106	107.94	106.97	-1.94
106	106.81	107.94			106	106.81	106.405	-0.81					106	107.94	106.97	-1.94
106	106.83	107.93			106	106.83	106.415	-0.83					106	107.93	106.965	-1.93
106	106.87	107.95			106	106.87	106.435	-0.87					106	107.95	106.975	-1.95
106	106.93	107.99			106	106.93	106.465	-0.93					106	107.99	106.995	-1.99
106	106.93	107.99			106	106.93	106.465	-0.93					106	107.99	106.995	-1.99
107	107.01	108.03			107	107.01	107.005	-0.01					107	108.03	107.515	-1.03
105	107.04	108.05			105	107.04	106.02	-2.04					105	108.05	106.525	-3.05
106	107.08	108.07			106	107.08	106.54	-1.08					106	108.07	107.035	-2.07
106	107.13	108.09			106	107.13	106.565	-1.13					106	108.09	107.045	-2.09
107	107.17	108.12			107	107.17	107.085	-0.17					107	108.12	107.56	-1.12
106	107.21	108.14			106	107.21	106.605	-1.21					106	108.14	107.07	-2.14
107	107.23	108.16			107	107.23	107.115	-0.23					107	108.16	107.58	-1.16
106	107.25	108.17			106	107.25	106.625	-1.25					106	108.17	107.085	-2.17
107	107.26	108.17			107	107.26	107.13	-0.26					107	108.17	107.585	-1.17
105	107.26	108.16			105	107.26	106.13	-2.26					105	108.16	106.58	-3.16
106	107.26	108.14			106	107.26	106.63	-1.26					106	108.14	107.07	-2.14
105	107.21	108.07			105	107.21	106.105	-2.21					105	108.07	106.535	-3.07
106	107.15	108.02			106	107.15	106.575	-1.15					106	108.02	107.01	-2.02
106	107.08	107.96			106	107.08	106.54	-1.08					106	107.96	106.98	-1.96
107	107.01	107.89			107	107.01	107.005	-0.01					107	107.89	107.445	-0.89
107	106.94	107.81			107	106.94	106.97	0.06					107	107.81	107.405	-0.81
107	106.85	107.73			107	106.85	106.925	0.15					107	107.73	107.365	-0.73
108	106.76	107.66			108	106.76	107.38	1.24					108	107.66	107.83	0.34
106	106.66	107.6			106	106.66	106.33	-0.66					106	107.6	106.8	-1.6
107	106.58	107.54			107	106.58	106.79	0.42					107	107.54	107.27	-0.54
105	106.51	107.48			105	106.51	105.755	-1.51					105	107.48	106.24	-2.48
106	106.45	107.43			106	106.45	106.225	-0.45					106	107.43	106.715	-1.43
106	106.39	107.38			106	106.39	106.195	-0.39					106	107.38	106.69	-1.38
106	106.39	107.38			106	106.39	106.195	-0.39					106	107.38	106.69	-1.38
106	106.18	107.26			106	106.18	106.09	-0.18					106	107.26	106.63	-1.26
105	106.16	107.26			105	106.16	105.58	-1.16					105	107.26	106.13	-2.26
106	106.16	107.27			106	106.16	106.08	-0.16					106	107.27	106.635	-1.27
105	106.18	107.28			105	106.18	105.59	-1.18					105	107.28	106.14	-2.28
107	106.22	107.34			107	106.22	106.61	0.78					107	107.34	107.17	-0.34
105	106.25	107.41			105	106.25	105.625	-1.25					105	107.41	106.205	-2.41
107	106.32	107.55			107	106.32	106.66	0.68					107	107.55	107.275	-0.55
105	106.38	107.68			105	106.38	105.69	-1.38					105	107.68	106.34	-2.68
107	106.47	107.87			107	106.47	106.735	0.53					107	107.87	107.435	-0.87
105	106.6	108.11			105	106.6	105.8	-1.6					105	108.11	106.555	-3.11
106	106.77	108.42			106	106.77	106.385	-0.77					106	108.42	107.21	-2.42
107	106.98	108.79			107	106.98	106.99	0.02					107	108.79	107.895	-1.79
105	107.24	109.23			105	107.24	106.12	-2.24					105	109.23	107.115	-4.23
106	107.53	109.72			106	107.53	106.765	-1.53					106	109.72	107.86	-3.72
105	107.85	110.22			105	107.85	106.425	-2.85					105	110.22	107.61	-5.22
106	108.2	110.77			106	108.2	107.1	-2.2					106	110.77	108.385	-4.77
104	108.53	111.31			104	108.53	106.265	-4.53					104	111.31	107.655	-7.31
106	108.86	111.85			106	108.86	107.43	-2.86					106	111.85	108.925	-5.85
105	109.16	112.39			105	109.16	107.08	-4.16					105	112.39	108.695	-7.39
106	109.47	112.89			106	109.47	107.735	-3.47					106	112.89	109.445	-6.89
106	109.76	113.38			106	109.76	107.88	-3.76					106	113.38	109.69	-7.38
104	110.05	113.77			104	110.05	107.025	-6.05					104	113.77	108.885	-9.77
106	110.32	114.13			106	110.32	108.16	-4.32					106	114.13	110.065	-8.13
104	110.54	114.37			104	110.54	107.27	-6.54					104	114.37	109.185	-10.37
106	110.7	114.52			106	110.7	108.35	-4.7					106	114.52	110.26	-8.52
105	110.76	114.55			105	110.76	107.88	-5.76					105	114.55	109.775	-9.55
106	110.73	114.47			106	110.73	108.365	-4.73					106	114.47	110.235	-8.47
104	110.62	114.26			104	110.62	107.31	-6.62					104	114.26	109.13	-10.26
105	110.46	113.95			105	110.46	107.73	-5.46					105	113.95	109.475	-8.95
105	110.25	113.59			105	110.25	107.625	-5.25					105	113.59	109.295	-8.59
106	109.99	113.17			106	109.99	107.995	-3.99					106	113.17	109.585	-7.17
106	109.73	112.71			106	109.73	107.865	-3.73					106	112.71	109.355	-6.71
106	109.44	112.25			106	109.44	107.72	-3.44					106	112.25	109.125	-6.25
107	109.19	111.81			107	109.19	108.095	-2.19					107	111.81	109.405	-4.81
106	108.94	111.38			106	108.94	107.47	-2.94					106	111.38	108.69	-5.38
107	108.71	110.95			107	108.71	107.855	-1.71					107	110.95	108.975	-3.95
106	108.49	110.57			106	108.49	107.245	-2.49					106	110.57	108.285	-4.57
107	108.15	109.95			107	108.15	107.575	-1.15					107	109.95	108.475	-2.95
106	108.15	109.95			106	108.15	107.075	-2.15					106	109.95	107.975	-3.95
106	108.04	109.75			106	108.04	107.02	-2.04					106	109.75	107.875	-3.75
107	108.02	109.66			107	108.02	107.51	-1.02					107	109.66	108.33	-2.66
105	108.2	109.8			105	108.2	106.6	-3.2					105	109.8	107.4	-4.8
106	108.39	110.04			106	108.39	107.195	-2.39					106	110.04	108.02	-4.04
105	108.62	110.35			105	108.62	106.81	-3.62					105	110.35	107.675	-5.35
106	108.91	110.72			106	108.91	107.455	-2.91					106	110.72	108.36	-4.72
106	109.23	111.15			106	109.23	107.615	-3.23					106	111.15	108.575	-5.15
106	109.56	111.6			106	109.56	107.78	-3.56					106	111.6	108.8	-5.6
106	109.86	112.01			106	109.86	107.93	-3.86					106	112.01	109.005	-6.01
104	110.13	112.41			104	110.13	107.065	-6.13					104	112.41	108.205	-8.41
106	110.36	112.79			106	110.36	108.18	-4.36					106	112.79	109.395	-6.79
104	110.57	113.14			104	110.57	107.285	-6.57					104	113.14	108.57	-9.14
105	110.76	113.44			105	110.76	107.88	-5.76					105	113.44	109.22	-8.44
103	110.9	113.7			103	110.9	106.95	-7.9					103	113.7	108.35	-10.7
105	111.01	113.89			105	111.01	108.005	-6.01					105	113.89	109.445	-8.89
103	111.06	113.99			103	111.06	107.03	-8.06					103	113.99	108.495	-10.99
105	111.08	114.01			105	111.08	108.04	-6.08					105	114.01	109.505	-9.01
104	111.05	113.96			104	111.05	107.525	-7.05					104	113.96	108.98	-9.96
104	111	113.85			104	111	107.5	-7					104	113.85	108.925	-9.85
105	110.91	113.67			105	110.91	107.955	-5.91					105	113.67	109.335	-8.67
105	110.91	113.67			105	110.91	107.955	-5.91					105	113.67	109.335	-8.67
103	110.66	113.19			103	110.66	106.83	-7.66					103	113.19	108.095	-10.19
105	110.53	112.91			105	110.53	107.765	-5.53					105	112.91	108.955	-7.91
104	110.43	112.66			104	110.43	107.215	-6.43					104	112.66	108.33	-8.66
105	110.36	112.43			105	110.36	107.68	-5.36					105	112.43	108.715	-7.43
105	110.32	112.21			105	110.32	107.66	-5.32					105	112.21	108.605	-7.21
104	110.27	112.01			104	110.27	107.135	-6.27					104	112.01	108.005	-8.01
105	110.26	111.85			105	110.26	107.63	-5.26					105	111.85	108.425	-6.85
105	110.26	111.74			105	110.26	107.63	-5.26					105	111.74	108.37	-6.74
105	110.3	111.67			105	110.3	107.65	-5.3					105	111.67	108.335	-6.67
106	110.35	111.63			106	110.35	108.175	-4.35					106	111.63	108.815	-5.63
106	110.39	111.6			106	110.39	108.195	-4.39					106	111.6	108.8	-5.6
106	110.42	111.55			106	110.42	108.21	-4.42					106	111.55	108.775	-5.55
105	110.43	111.5			105	110.43	107.715	-5.43					105	111.5	108.25	-6.5
106	110.45	111.46			106	110.45	108.225	-4.45					106	111.46	108.73	-5.46
106	110.45	111.39			106	110.45	108.225	-4.45					106	111.39	108.695	-5.39
108	110.43	111.34			108	110.43	109.215	-2.43					108	111.34	109.67	-3.34
107	110.38	111.26			107	110.38	108.69	-3.38					107	111.26	109.13	-4.26
109	110.3	111.16			109	110.3	109.65	-1.3					109	111.16	110.08	-2.16
107	110.19	111.03			107	110.19	108.595	-3.19					107	111.03	109.015	-4.03
108	110.06	110.88			108	110.06	109.03	-2.06					108	110.88	109.44	-2.88
108	109.91	110.73			108	109.91	108.955	-1.91					108	110.73	109.365	-2.73
109	109.51	110.24			109	109.51	109.255	-0.51					109	110.24	109.62	-1.24
108	109.25	109.92			108	109.25	108.625	-1.25					108	109.92	108.96	-1.92
109	108.97	109.55			109	108.97	108.985	0.03					109	109.55	109.275	-0.55
109	108.7	109.19			109	108.7	108.85	0.3					109	109.19	109.095	-0.19
108	108.41	108.83			108	108.41	108.205	-0.41					108	108.83	108.415	-0.83
109	108.13	108.47			109	108.13	108.565	0.87					109	108.47	108.735	0.53
107	107.81	108.08			107	107.81	107.405	-0.81					107	108.08	107.54	-1.08
109	107.48	107.7			109	107.48	108.24	1.52					109	107.7	108.35	1.3
109	107.14	107.29			109	107.14	108.07	1.86					109	107.29	108.145	1.71
107	106.8	106.87			107	106.8	106.9	0.2					107	106.87	106.935	0.13
108	106.47	106.43			108	106.47	107.235	1.53					108	106.43	107.215	1.57
107	106.13	105.97			107	106.13	106.565	0.87					107	105.97	106.485	1.03
108	105.81	105.54			108	105.81	106.905	2.19					108	105.54	106.77	2.46
108	105.5	105.12			108	105.5	106.75	2.5					108	105.12	106.56	2.88
108	105.22	104.73			108	105.22	106.61	2.78					108	104.73	106.365	3.27
107	104.95	104.39			107	104.95	105.975	2.05					107	104.39	105.695	2.61
106	104.71	104.07			106	104.71	105.355	1.29					106	104.07	105.035	1.93
108	104.47	103.76			108	104.47	106.235	3.53					108	103.76	105.88	4.24
106	104.22	103.46			106	104.22	105.11	1.78					106	103.46	104.73	2.54
107	104	103.19			107	104	105.5	3					107	103.19	105.095	3.81
105	103.79	102.94			105	103.79	104.395	1.21					105	102.94	103.97	2.06
106	103.65	102.74			106	103.65	104.825	2.35					106	102.74	104.37	3.26
107	103.54	102.56			107	103.54	105.27	3.46					107	102.56	104.78	4.44
105	103.44	102.4			105	103.44	104.22	1.56					105	102.4	103.7	2.6
107	103.37	102.27			107	103.37	105.185	3.63					107	102.27	104.635	4.73
105	103.32	102.17			105	103.32	104.16	1.68					105	102.17	103.585	2.83
107	103.3	102.11			107	103.3	105.15	3.7					107	102.11	104.555	4.89
107	103.3	102.05			107	103.3	105.15	3.7					107	102.05	104.525	4.95
105	103.28	101.99			105	103.28	104.14	1.72					105	101.99	103.495	3.01
106	103.26	101.95			106	103.26	104.63	2.74					106	101.95	103.975	4.05
105	103.27	101.93			105	103.27	104.135	1.73					105	101.93	103.465	3.07
105	103.28	101.93			105	103.28	104.14	1.72					105	101.93	103.465	3.07
106	103.34	102.01			106	103.34	104.67	2.66					106	102.01	104.005	3.99
104	103.41	102.1			104	103.41	103.705	0.59					104	102.1	103.05	1.9
105	103.48	102.19			105	103.48	104.24	1.52					105	102.19	103.595	2.81
105	103.54	102.28			105	103.54	104.27	1.46					105	102.28	103.64	2.72
105	103.55	102.32			105	103.55	104.275	1.45					105	102.32	103.66	2.68
106	103.54	102.34			106	103.54	104.77	2.46					106	102.34	104.17	3.66
105	103.5	102.32			105	103.5	104.25	1.5					105	102.32	103.66	2.68
106	103.44	102.3			106	103.44	104.72	2.56					106	102.3	104.15	3.7
105	103.37	102.28			105	103.37	104.185	1.63					105	102.28	103.64	2.72
106	103.17	102.25			106	103.17	104.585	2.83					106	102.25	104.125	3.75
106	103.17	102.25			106	103.17	104.585	2.83					106	102.25	104.125	3.75
106	102.95	102.12			106	102.95	104.475	3.05					106	102.12	104.06	3.88
107	102.8	101.99			107	102.8	104.9	4.2					107	101.99	104.495	5.01
106	102.63	101.84			106	102.63	104.315	3.37					106	101.84	103.92	4.16
107	102.42	101.61			107	102.42	104.71	4.58					107	101.61	104.305	5.39
108	102.21	101.37			108	102.21	105.105	5.79					108	101.37	104.685	6.63
108	102	101.12			108	102	105	6					108	101.12	104.56	6.88
109	101.8	100.85			109	101.8	105.4	7.2					109	100.85	104.925	8.15
109	101.8	100.85			109	101.8	105.4	7.2					109	100.85	104.925	8.15
108	101.52	100.45			108	101.52	104.76	6.48					108	100.45	104.225	7.55
109	101.42	100.28			109	101.42	105.21	7.58					109	100.28	104.64	8.72
107	101.35	100.15			107	101.35	104.175	5.65					107	100.15	103.575	6.85
108	101.28	99.99			108	101.28	104.64	6.72					108	99.99	103.995	8.01
108	101.23	99.84			108	101.23	104.615	6.77					108	99.84	103.92	8.16
107	101.17	99.68			107	101.17	104.085	5.83					107	99.68	103.34	7.32
108	101.13	99.55			108	101.13	104.565	6.87					108	99.55	103.775	8.45
107	101.12	99.45			107	101.12	104.06	5.88					107	99.45	103.225	7.55
106	101.13	99.39			106	101.13	103.565	4.87					106	99.39	102.695	6.61
107	101.17	99.38			107	101.17	104.085	5.83					107	99.38	103.19	7.62
106	101.23	99.41			106	101.23	103.615	4.77					106	99.41	102.705	6.59
107	101.29	99.46			107	101.29	104.145	5.71					107	99.46	103.23	7.54
107	101.39	99.54			107	101.39	104.195	5.61					107	99.54	103.27	7.46
105	101.52	99.67			105	101.52	103.26	3.48					105	99.67	102.335	5.33
106	101.68	99.85			106	101.68	103.84	4.32					106	99.85	102.925	6.15
106	101.89	100.12			106	101.89	103.945	4.11					106	100.12	103.06	5.88
105	102.15	100.47			105	102.15	103.575	2.85					105	100.47	102.735	4.53
106	102.45	100.88			106	102.45	104.225	3.55					106	100.88	103.44	5.12
105	102.81	101.37			105	102.81	103.905	2.19					105	101.37	103.185	3.63
107	103.18	101.91			107	103.18	105.09	3.82					107	101.91	104.455	5.09
106	103.61	102.52			106	103.61	104.805	2.39					106	102.52	104.26	3.48
107	104.05	103.14			107	104.05	105.525	2.95					107	103.14	105.07	3.86
107	104.51	103.77			107	104.51	105.755	2.49					107	103.77	105.385	3.23
106	104.97	104.41			106	104.97	105.485	1.03					106	104.41	105.205	1.59
107	105.43	105.02			107	105.43	106.215	1.57					107	105.02	106.01	1.98
106	105.9	105.65			106	105.9	105.95	0.1					106	105.65	105.825	0.35
105	106.37	106.27			105	106.37	105.685	-1.37					105	106.27	105.635	-1.27
106	106.81	106.86			106	106.81	106.405	-0.81					106	106.86	106.43	-0.86
105	107.18	107.4			105	107.18	106.09	-2.18					105	107.4	106.2	-2.4
106	107.46	107.85			106	107.46	106.73	-1.46					106	107.85	106.925	-1.85
106	107.46	107.85			106	107.46	106.73	-1.46					106	107.85	106.925	-1.85
106	107.74	108.43			106	107.74	106.87	-1.74					106	108.43	107.215	-2.43
107	107.67	108.41			107	107.67	107.335	-0.67					107	108.41	107.705	-1.41
106	107.53	108.31			106	107.53	106.765	-1.53					106	108.31	107.155	-2.31
107	107.33	108.12			107	107.33	107.165	-0.33					107	108.12	107.56	-1.12
107	107.1	107.91			107	107.1	107.05	-0.1					107	107.91	107.455	-0.91
107	106.84	107.67			107	106.84	106.92	0.16					107	107.67	107.335	-0.67
108	106.56	107.43			108	106.56	107.28	1.44					108	107.43	107.715	0.57
107	106.29	107.21			107	106.29	106.645	0.71					107	107.21	107.105	-0.21
107	105.99	106.95			107	105.99	106.495	1.01					107	106.95	106.975	0.05
108	105.69	106.68			108	105.69	106.845	2.31					108	106.68	107.34	1.32
106	105.37	106.38			106	105.37	105.685	0.63					106	106.38	106.19	-0.38
107	105.08	106.04			107	105.08	106.04	1.92					107	106.04	106.52	0.96
107	104.83	105.73			107	104.83	105.915	2.17					107	105.73	106.365	1.27
106	104.61	105.44			106	104.61	105.305	1.39					106	105.44	105.72	0.56
107	104.45	105.2			107	104.45	105.725	2.55					107	105.2	106.1	1.8
107	104.34	105			107	104.34	105.67	2.66					107	105	106	2
107	104.27	104.82			107	104.27	105.635	2.73					107	104.82	105.91	2.18
106	104.24	104.68			106	104.24	105.12	1.76					106	104.68	105.34	1.32
107	104.23	104.57			107	104.23	105.615	2.77					107	104.57	105.785	2.43
107	104.23	104.57			107	104.23	105.615	2.77					107	104.57	105.785	2.43
107	104.23	104.28			107	104.23	105.615	2.77					107	104.28	105.64	2.72
107	104.23	104.28			107	104.23	105.615	2.77					107	104.28	105.64	2.72
107	104.17	103.8			107	104.17	105.585	2.83					107	103.8	105.4	3.2
108	104.14	103.55			108	104.14	106.07	3.86					108	103.55	105.775	4.45
107	104.11	103.32			107	104.11	105.555	2.89					107	103.32	105.16	3.68
107	104.11	103.15			107	104.11	105.555	2.89					107	103.15	105.075	3.85
108	104.14	103.05			108	104.14	106.07	3.86					108	103.05	105.525	4.95
106	104.17	102.96			106	104.17	105.085	1.83					106	102.96	104.48	3.04
108	104.2	102.89			108	104.2	106.1	3.8					108	102.89	105.445	5.11
107	104.2	102.81			107	104.2	105.6	2.8					107	102.81	104.905	4.19
107	104.16	102.69			107	104.16	105.58	2.84					107	102.69	104.845	4.31
108	104.09	102.54			108	104.09	106.045	3.91					108	102.54	105.27	5.46
107	103.99	102.36			107	103.99	105.495	3.01					107	102.36	104.68	4.64
108	103.88	102.15			108	103.88	105.94	4.12					108	102.15	105.075	5.85
107	103.76	101.96			107	103.76	105.38	3.24					107	101.96	104.48	5.04
108	103.65	101.8			108	103.65	105.825	4.35					108	101.8	104.9	6.2
108	103.59	101.74			108	103.59	105.795	4.41					108	101.74	104.87	6.26
108	103.55	101.74			108	103.55	105.775	4.45					108	101.74	104.87	6.26
109	103.52	101.75			109	103.52	106.26	5.48					109	101.75	105.375	7.25
107	103.5	101.78			107	103.5	105.25	3.5					107	101.78	104.39	5.22
108	103.41	101.8			108	103.41	105.705	4.59					108	101.8	104.9	6.2
107	103.38	101.85			107	103.38	105.19	3.62					107	101.85	104.425	5.15
107	103.37	101.94			107	103.37	105.185	3.63					107	101.94	104.47	5.06
107	103.39	102.08			107	103.39	105.195	3.61					107	102.08	104.54	4.92
105	103.46	102.28			105	103.46	104.23	1.54					105	102.28	103.64	2.72
106	103.57	102.55			106	103.57	104.785	2.43					106	102.55	104.275	3.45
106	103.72	102.87			106	103.72	104.86	2.28					106	102.87	104.435	3.13
105	103.9	103.27			105	103.9	104.45	1.1					105	103.27	104.135	1.73
105	104.11	103.69			105	104.11	104.555	0.89					105	103.69	104.345	1.31
104	104.32	104.11			104	104.32	104.16	-0.32					104	104.11	104.055	-0.11
104	104.52	104.5			104	104.52	104.26	-0.52					104	104.5	104.25	-0.5
104	104.69	104.84			104	104.69	104.345	-0.69					104	104.84	104.42	-0.84
103	104.85	105.19			103	104.85	103.925	-1.85					103	105.19	104.095	-2.19
104	104.99	105.48			104	104.99	104.495	-0.99					104	105.48	104.74	-1.48
104	105.12	105.73			104	105.12	104.56	-1.12					104	105.73	104.865	-1.73
104	105.21	105.91			104	105.21	104.605	-1.21					104	105.91	104.955	-1.91
103	105.28	106.01			103	105.28	104.14	-2.28					103	106.01	104.505	-3.01
104	105.32	106.06			104	105.32	104.66	-1.32					104	106.06	105.03	-2.06
105	105.32	106.08			105	105.32	105.16	-0.32					105	106.08	105.54	-1.08
105	105.28	106.06			105	105.28	105.14	-0.28					105	106.06	105.53	-1.06
105	105.21	106.02			105	105.21	105.105	-0.21					105	106.02	105.51	-1.02
106	105.09	105.91			106	105.09	105.545	0.91					106	105.91	105.955	0.09
107	104.9	105.68			107	104.9	105.95	2.1					107	105.68	106.34	1.32
107	104.64	105.37			107	104.64	105.82	2.36					107	105.37	106.185	1.63
107	104.34	105.01			107	104.34	105.67	2.66					107	105.01	106.005	1.99
107	104.34	105.01			107	104.34	105.67	2.66					107	105.01	106.005	1.99
108	103.66	104.17			108	103.66	105.83	4.34					108	104.17	106.085	3.83
109	103.3	103.69			109	103.3	106.15	5.7					109	103.69	106.345	5.31
109	102.94	103.25			109	102.94	105.97	6.06					109	103.25	106.125	5.75
108	102.6	102.87			108	102.6	105.3	5.4					108	102.87	105.435	5.13
108	102.3	102.58			108	102.3	105.15	5.7					108	102.58	105.29	5.42
109	102.02	102.36			109	102.02	105.51	6.98					109	102.36	105.68	6.64
108	101.75	102.17			108	101.75	104.875	6.25					108	102.17	105.085	5.83
107	101.51	101.98			107	101.51	104.255	5.49					107	101.98	104.49	5.02
108	101.29	101.79			108	101.29	104.645	6.71					108	101.79	104.895	6.21
108	101.08	101.58			108	101.08	104.54	6.92					108	101.58	104.79	6.42
108	100.91	101.42			108	100.91	104.455	7.09					108	101.42	104.71	6.58
106	100.82	101.37			106	100.82	103.41	5.18					106	101.37	103.685	4.63
107	100.82	101.4			107	100.82	103.91	6.18					107	101.4	104.2	5.6
106	100.85	101.51			106	100.85	103.425	5.15					106	101.51	103.755	4.49
106	100.95	101.7			106	100.95	103.475	5.05					106	101.7	103.85	4.3
104	101.28	102.26			104	101.28	102.64	2.72					104	102.26	103.13	1.74
103	101.5	102.59			103	101.5	102.25	1.5					103	102.59	102.795	0.41
103	101.69	102.84			103	101.69	102.345	1.31					103	102.84	102.92	0.16
102	101.86	103.03			102	101.86	101.93	0.14					102	103.03	102.515	-1.03
102	102.02	103.18			102	102.02	102.01	-0.02					102	103.18	102.59	-1.18
102	102.16	103.31			102	102.16	102.08	-0.16					102	103.31	102.655	-1.31
103	102.31	103.42			103	102.31	102.655	0.69					103	103.42	103.21	-0.42
103	102.44	103.53			103	102.44	102.72	0.56					103	103.53	103.265	-0.53
104	102.58	103.63			104	102.58	103.29	1.42					104	103.63	103.815	0.37
105	102.72	103.72			105	102.72	103.86	2.28					105	103.72	104.36	1.28
105	102.83	103.79			105	102.83	103.915	2.17					105	103.79	104.395	1.21
106	102.92	103.84			106	102.92	104.46	3.08					106	103.84	104.92	2.16
106	103	103.86			106	103	104.5	3					106	103.86	104.93	2.14
106	103.07	103.81			106	103.07	104.535	2.93					106	103.81	104.905	2.19
106	103.1	103.73			106	103.1	104.55	2.9					106	103.73	104.865	2.27
106	103.09	103.65			106	103.09	104.545	2.91					106	103.65	104.825	2.35
106	103.04	103.52			106	103.04	104.52	2.96					106	103.52	104.76	2.48
105	102.99	103.39			105	102.99	103.995	2.01					105	103.39	104.195	1.61
106	102.94	103.26			106	102.94	104.47	3.06					106	103.26	104.63	2.74
105	102.89	103.12			105	102.89	103.945	2.11					105	103.12	104.06	1.88
106	102.82	102.97			106	102.82	104.41	3.18					106	102.97	104.485	3.03
106	102.74	102.82			106	102.74	104.37	3.26					106	102.82	104.41	3.18
105	102.63	102.69			105	102.63	103.815	2.37					105	102.69	103.845	2.31
106	102.5	102.53			106	102.5	104.25	3.5					106	102.53	104.265	3.47
105	102.34	102.34			105	102.34	103.67	2.66					105	102.34	103.67	2.66
106	102.15	102.12			106	102.15	104.075	3.85					106	102.12	104.06	3.88
106	101.93	101.87			106	101.93	103.965	4.07					106	101.87	103.935	4.13
105	101.7	101.64			105	101.7	103.35	3.3					105	101.64	103.32	3.36
106	101.5	101.46			106	101.5	103.75	4.5					106	101.46	103.73	4.54
107	101.34	101.33			107	101.34	104.17	5.66					107	101.33	104.165	5.67
106	101.2	101.22			106	101.2	103.6	4.8					106	101.22	103.61	4.78
106	101.11	101.18			106	101.11	103.555	4.89					106	101.18	103.59	4.82
106	101.04	101.19			106	101.04	103.52	4.96					106	101.19	103.595	4.81
106	100.97	101.21			106	100.97	103.485	5.03					106	101.21	103.605	4.79
104	100.93	101.25			104	100.93	102.465	3.07					104	101.25	102.625	2.75
105	100.91	101.31			105	100.91	102.955	4.09					105	101.31	103.155	3.69
104	100.92	101.39			104	100.92	102.46	3.08					104	101.39	102.695	2.61
103	100.96	101.45			103	100.96	101.98	2.04					103	101.45	102.225	1.55
103	101.04	101.57			103	101.04	102.02	1.96					103	101.57	102.285	1.43
102	101.15	101.72			102	101.15	101.575	0.85					102	101.72	101.86	0.28
102	101.32	101.93			102	101.32	101.66	0.68					102	101.93	101.965	0.07
102	101.52	102.19			102	101.52	101.76	0.48					102	102.19	102.095	-0.19
101	101.97	102.73			101	101.97	101.485	-0.97					101	102.73	101.865	-1.73
101	102.16	102.94			101	102.16	101.58	-1.16					101	102.94	101.97	-1.94
100	102.38	103.17			100	102.38	101.19	-2.38					100	103.17	101.585	-3.17
100	102.61	103.33			100	102.61	101.305	-2.61					100	103.33	101.665	-3.33
100	102.84	103.48			100	102.84	101.42	-2.84					100	103.48	101.74	-3.48
100	103.09	103.64			100	103.09	101.545	-3.09					100	103.64	101.82	-3.64
101	103.35	103.83			101	103.35	102.175	-2.35					101	103.83	102.415	-2.83
101	103.62	104.05			101	103.62	102.31	-2.62					101	104.05	102.525	-3.05
101	103.88	104.3			101	103.88	102.44	-2.88					101	104.3	102.65	-3.3
102	104.15	104.58			102	104.15	103.075	-2.15					102	104.58	103.29	-2.58
102	104.4	104.85			102	104.4	103.2	-2.4					102	104.85	103.425	-2.85
103	104.63	105.07			103	104.63	103.815	-1.63					103	105.07	104.035	-2.07
104	104.79	105.25			104	104.79	104.395	-0.79					104	105.25	104.625	-1.25
103	104.88	105.35			103	104.88	103.94	-1.88					103	105.35	104.175	-2.35
103	104.91	105.38			103	104.91	103.955	-1.91					103	105.38	104.19	-2.38
104	104.88	105.34			104	104.88	104.44	-0.88					104	105.34	104.67	-1.34
102	104.79	105.25			102	104.79	103.395	-2.79					102	105.25	103.625	-3.25
105	104.63	105.09			105	104.63	104.815	0.37					105	105.09	105.045	-0.09
106	104.42	104.9			106	104.42	105.21	1.58					106	104.9	105.45	1.1
106	104.14	104.67			106	104.14	105.07	1.86					106	104.67	105.335	1.33
107	103.82	104.39			107	103.82	105.41	3.18					107	104.39	105.695	2.61
107	103.47	104.05			107	103.47	105.235	3.53					107	104.05	105.525	2.95
107	103.1	103.67			107	103.1	105.05	3.9					107	103.67	105.335	3.33
107	102.74	103.26			107	102.74	104.87	4.26					107	103.26	105.13	3.74
107	102.4	102.86			107	102.4	104.7	4.6					107	102.86	104.93	4.14
106	102.09	102.49			106	102.09	104.045	3.91					106	102.49	104.245	3.51
105	101.86	102.21			105	101.86	103.43	3.14					105	102.21	103.605	2.79
105	101.69	101.99			105	101.69	103.345	3.31					105	101.99	103.495	3.01
105	101.61	101.84			105	101.61	103.305	3.39					105	101.84	103.42	3.16
103	101.6	101.72			103	101.6	102.3	1.4					103	101.72	102.36	1.28
103	101.7	101.65			103	101.7	102.35	1.3					103	101.65	102.325	1.35
102	101.92	101.71			102	101.92	101.96	0.08					102	101.71	101.855	0.29
101	102.23	101.91			101	102.23	101.615	-1.23					101	101.91	101.455	-0.91
101	102.65	102.22			101	102.65	101.825	-1.65					101	102.22	101.61	-1.22
101	103.19	102.64			101	103.19	102.095	-2.19					101	102.64	101.82	-1.64
100	103.83	103.19			100	103.83	101.915	-3.83					100	103.19	101.595	-3.19
100	104.56	103.83			100	104.56	102.28	-4.56					100	103.83	101.915	-3.83
100	105.35	104.56			100	105.35	102.675	-5.35					100	104.56	102.28	-4.56
100	106.17	105.35			100	106.17	103.085	-6.17					100	105.35	102.675	-5.35
100	107	106.15			100	107	103.5	-7					100	106.15	103.075	-6.15
99	108.61	107.69			99	108.61	103.805	-9.61					99	107.69	103.345	-8.69
100	109.39	108.42			100	109.39	104.695	-9.39					100	108.42	104.21	-8.42
101	110.17	109.18			101	110.17	105.585	-9.17					101	109.18	105.09	-8.18
101	110.93	110.03			101	110.93	105.965	-9.93					101	110.03	105.515	-9.03
103	111.61	110.88			103	111.61	107.305	-8.61					103	110.88	106.94	-7.88
102	112.18	111.61			102	112.18	107.09	-10.18					102	111.61	106.805	-9.61
103	112.67	112.19			103	112.67	107.835	-9.67					103	112.19	107.595	-9.19
104	113.08	112.72			104	113.08	108.54	-9.08					104	112.72	108.36	-8.72
104	113.39	113.18			104	113.39	108.695	-9.39					104	113.18	108.59	-9.18
105	113.62	113.52			105	113.62	109.31	-8.62					105	113.52	109.26	-8.52
106	113.77	113.8			106	113.77	109.885	-7.77					106	113.8	109.9	-7.8
106	113.84	113.98			106	113.84	109.92	-7.84					106	113.98	109.99	-7.98
106	113.83	114.08			106	113.83	109.915	-7.83					106	114.08	110.04	-8.08
108	113.77	114.1			108	113.77	110.885	-5.77					108	114.1	111.05	-6.1
108	113.66	114.1			108	113.66	110.83	-5.66					108	114.1	111.05	-6.1
108	113.53	114.07			108	113.53	110.765	-5.53					108	114.07	111.035	-6.07
110	113.37	113.99			110	113.37	111.685	-3.37					110	113.99	111.995	-3.99
111	113.17	113.85			111	113.17	112.085	-2.17					111	113.85	112.425	-2.85
111	112.95	113.62			111	112.95	111.975	-1.95					111	113.62	112.31	-2.62
112	112.74	113.34			112	112.74	112.37	-0.74					112	113.34	112.67	-1.34
112	112.55	113.09			112	112.55	112.275	-0.55					112	113.09	112.545	-1.09
112	112.4	112.9			112	112.4	112.2	-0.4					112	112.9	112.45	-0.9
113	112.25	112.67			113	112.25	112.625	0.75					113	112.67	112.835	0.33
112	112.11	112.43			112	112.11	112.055	-0.11					112	112.43	112.215	-0.43
113	111.96	112.19			113	111.96	112.48	1.04					113	112.19	112.595	0.81
114	111.82	111.93			114	111.82	112.91	2.18					114	111.93	112.965	2.07
114	111.69	111.7			114	111.69	112.845	2.31					114	111.7	112.85	2.3
115	111.59	111.5			115	111.59	113.295	3.41					115	111.5	113.25	3.5
115	111.5	111.32			115	111.5	113.25	3.5					115	111.32	113.16	3.68
115	111.42	111.15			115	111.42	113.21	3.58					115	111.15	113.075	3.85
113	111.33	110.97			113	111.33	112.165	1.67					113	110.97	111.985	2.03
115	111.23	110.79			115	111.23	113.115	3.77					115	110.79	112.895	4.21
114	111.12	110.61			114	111.12	112.56	2.88					114	110.61	112.305	3.39
115	111	110.46			115	111	113	4					115	110.46	112.73	4.54
116	110.87	110.32			116	110.87	113.435	5.13					116	110.32	113.16	5.68
116	110.74	110.21			116	110.74	113.37	5.26					116	110.21	113.105	5.79
114	110.58	110.06			114	110.58	112.29	3.42					114	110.06	112.03	3.94
115	110.42	109.94			115	110.42	112.71	4.58					115	109.94	112.47	5.06
113	110.27	109.82			113	110.27	111.635	2.73					113	109.82	111.41	3.18
114	110.12	109.71			114	110.12	112.06	3.88					114	109.71	111.855	4.29
113	109.98	109.63			113	109.98	111.49	3.02					113	109.63	111.315	3.37
114	109.84	109.55			114	109.84	111.92	4.16					114	109.55	111.775	4.45
114	109.56	109.34			114	109.56	111.78	4.44					114	109.34	111.67	4.66
113	109.45	109.27			113	109.45	111.225	3.55					113	109.27	111.135	3.73
113	109.37	109.23			113	109.37	111.185	3.63					113	109.23	111.115	3.77
113	109.32	109.23			113	109.32	111.16	3.68					113	109.23	111.115	3.77
113	109.28	109.26			113	109.28	111.14	3.72					113	109.26	111.13	3.74
113	109.26	109.28			113	109.26	111.13	3.74					113	109.28	111.14	3.72
113	109.26	109.3			113	109.26	111.13	3.74					113	109.3	111.15	3.7
110	109.27	109.34			110	109.27	109.635	0.73					110	109.34	109.67	0.66
112	109.31	109.42			112	109.31	110.655	2.69					112	109.42	110.71	2.58
112	109.37	109.51			112	109.37	110.685	2.63					112	109.51	110.755	2.49
113	109.45	109.64			113	109.45	111.225	3.55					113	109.64	111.32	3.36
112	109.54	109.79			112	109.54	110.77	2.46					112	109.79	110.895	2.21
113	109.65	109.9			113	109.65	111.325	3.35					113	109.9	111.45	3.1
112	109.77	110.01			112	109.77	110.885	2.23					112	110.01	111.005	1.99
112	109.9	110.12			112	109.9	110.95	2.1					112	110.12	111.06	1.88
113	110.02	110.23			113	110.02	111.51	2.98					113	110.23	111.615	2.77
113	110.13	110.29			113	110.13	111.565	2.87					113	110.29	111.645	2.71
111	110.21	110.31			111	110.21	110.605	0.79					111	110.31	110.655	0.69
112	110.28	110.32			112	110.28	111.14	1.72					112	110.32	111.16	1.68
111	110.37	110.33			111	110.37	110.685	0.63					111	110.33	110.665	0.67
109	110.45	110.36			109	110.45	109.725	-1.45					109	110.36	109.68	-1.36
110	110.55	110.4			110	110.55	110.275	-0.55					110	110.4	110.2	-0.4
109	110.64	110.44			109	110.64	109.82	-1.64					109	110.44	109.72	-1.44
108	110.73	110.46			108	110.73	109.365	-2.73					108	110.46	109.23	-2.46
109	110.8	110.47			109	110.8	109.9	-1.8					109	110.47	109.735	-1.47
107	110.85	110.46			107	110.85	108.925	-3.85					107	110.46	108.73	-3.46
109	110.88	110.43			109	110.88	109.94	-1.88					109	110.43	109.715	-1.43
109	110.89	110.45			109	110.89	109.945	-1.89					109	110.45	109.725	-1.45
108	110.9	110.5			108	110.9	109.45	-2.9					108	110.5	109.25	-2.5
110	110.89	110.56			110	110.89	110.445	-0.89					110	110.56	110.28	-0.56
109	110.88	110.64			109	110.88	109.94	-1.88					109	110.64	109.82	-1.64
112	110.87	110.74			112	110.87	111.435	1.13					112	110.74	111.37	1.26
111	110.85	110.87			111	110.85	110.925	0.15					111	110.87	110.935	0.13
113	110.83	111			113	110.83	111.915	2.17					113	111	112	2
113	110.78	111.1			113	110.78	111.89	2.22					113	111.1	112.05	1.9
112	110.71	111.17			112	110.71	111.355	1.29					112	111.17	111.585	0.83
113	110.61	111.2			113	110.61	111.805	2.39					113	111.2	112.1	1.8
112	110.49	111.2			112	110.49	111.245	1.51					112	111.2	111.6	0.8
112	110.36	111.17			112	110.36	111.18	1.64					112	111.17	111.585	0.83
111	110.2	111.13			111	110.2	110.6	0.8					111	111.13	111.065	-0.13
112	110.05	111.1			112	110.05	111.025	1.95					112	111.1	111.55	0.9
110	109.76	110.99			110	109.76	109.88	0.24					110	110.99	110.495	-0.99
111	109.6	110.88			111	109.6	110.3	1.4					111	110.88	110.94	0.12
110	109.45	110.73			110	109.45	109.725	0.55					110	110.73	110.365	-0.73
111	109.32	110.59			111	109.32	110.16	1.68					111	110.59	110.795	0.41
110	109.19	110.45			110	109.19	109.595	0.81					110	110.45	110.225	-0.45
111	109.1	110.32			111	109.1	110.05	1.9					111	110.32	110.66	0.68
109	109.03	110.2			109	109.03	109.015	-0.03					109	110.2	109.6	-1.2
110	109	110.11			110	109	109.5	1					110	110.11	110.055	-0.11
109	109.01	110.07			109	109.01	109.005	-0.01					109	110.07	109.535	-1.07
109	109.01	110.07			109	109.01	109.005	-0.01					109	110.07	109.535	-1.07
108	109.2	110.18			108	109.2	108.6	-1.2					108	110.18	109.09	-2.18
108	109.2	110.18			108	109.2	108.6	-1.2					108	110.18	109.09	-2.18
109	109.54	110.48			109	109.54	109.27	-0.54					109	110.48	109.74	-1.48
108	109.73	110.67			108	109.73	108.865	-1.73					108	110.67	109.335	-2.67
108	109.95	110.85			108	109.95	108.975	-1.95					108	110.85	109.425	-2.85
107	110.18	111.07			107	110.18	108.59	-3.18					107	111.07	109.035	-4.07
107	110.42	111.3			107	110.42	108.71	-3.42					107	111.3	109.15	-4.3
108	110.67	111.56			108	110.67	109.335	-2.67					108	111.56	109.78	-3.56
107	110.9	111.8			107	110.9	108.95	-3.9					107	111.8	109.4	-4.8
107	111.12	112.01			107	111.12	109.06	-4.12					107	112.01	109.505	-5.01
106	111.3	112.19			106	111.3	108.65	-5.3					106	112.19	109.095	-6.19
107	111.43	112.32			107	111.43	109.215	-4.43					107	112.32	109.66	-5.32
106	111.52	112.41			106	111.52	108.76	-5.52					106	112.41	109.205	-6.41
107	111.57	112.44			107	111.57	109.285	-4.57					107	112.44	109.72	-5.44
105	111.55	112.39			105	111.55	108.275	-6.55					105	112.39	108.695	-7.39
106	111.48	112.28			106	111.48	108.74	-5.48					106	112.28	109.14	-6.28
105	111.38	112.15			105	111.38	108.19	-6.38					105	112.15	108.575	-7.15
107	111.26	111.98			107	111.26	109.13	-4.26					107	111.98	109.49	-4.98
107	111.13	111.81			107	111.13	109.065	-4.13					107	111.81	109.405	-4.81
106	110.99	111.64			106	110.99	108.495	-4.99					106	111.64	108.82	-5.64
107	110.82	111.41			107	110.82	108.91	-3.82					107	111.41	109.205	-4.41
106	110.64	111.21			106	110.64	108.32	-4.64					106	111.21	108.605	-5.21
107	110.46	111.02			107	110.46	108.73	-3.46					107	111.02	109.01	-4.02
107	110.29	110.86			107	110.29	108.645	-3.29					107	110.86	108.93	-3.86
106	110.13	110.74			106	110.13	108.065	-4.13					106	110.74	108.37	-4.74
107	109.99	110.67			107	109.99	108.495	-2.99					107	110.67	108.835	-3.67
106	109.89	110.65			106	109.89	107.945	-3.89					106	110.65	108.325	-4.65
107	109.81	110.65			107	109.81	108.405	-2.81					107	110.65	108.825	-3.65
106	109.75	110.69			106	109.75	107.875	-3.75					106	110.69	108.345	-4.69
107	109.68	110.87			107	109.68	108.34	-2.68					107	110.87	108.935	-3.87
108	109.64	110.92			108	109.64	108.82	-1.64					108	110.92	109.46	-2.92
107	109.6	110.93			107	109.6	108.3	-2.6					107	110.93	108.965	-3.93
108	109.53	110.91			108	109.53	108.765	-1.53					108	110.91	109.455	-2.91
108	109.47	110.85			108	109.47	108.735	-1.47					108	110.85	109.425	-2.85
108	109.43	110.84			108	109.43	108.715	-1.43					108	110.84	109.42	-2.84
108	109.41	110.81			108	109.41	108.705	-1.41					108	110.81	109.405	-2.81
108	109.41	110.78			108	109.41	108.705	-1.41					108	110.78	109.39	-2.78
106	109.41	110.71			106	109.41	107.705	-3.41					106	110.71	108.355	-4.71
106	109.42	110.6			106	109.42	107.71	-3.42					106	110.6	108.3	-4.6
107	109.43	110.49			107	109.43	108.215	-2.43					107	110.49	108.745	-3.49
105	109.43	110.35			105	109.43	107.215	-4.43					105	110.35	107.675	-5.35
106	109.44	110.22			106	109.44	107.72	-3.44					106	110.22	108.11	-4.22
106	109.45	110.09			106	109.45	107.725	-3.45					106	110.09	108.045	-4.09
107	109.49	109.98			107	109.49	108.245	-2.49					107	109.98	108.49	-2.98
107	109.55	109.92			107	109.55	108.275	-2.55					107	109.92	108.46	-2.92
107	109.64	109.94			107	109.64	108.32	-2.64					107	109.94	108.47	-2.94
106	109.77	110.03			106	109.77	107.885	-3.77					106	110.03	108.015	-4.03
108	109.95	110.21			108	109.95	108.975	-1.95					108	110.21	109.105	-2.21
107	110.16	110.42			107	110.16	108.58	-3.16					107	110.42	108.71	-3.42
107	110.38	110.6			107	110.38	108.69	-3.38					107	110.6	108.8	-3.6
108	110.58	110.77			108	110.58	109.29	-2.58					108	110.77	109.385	-2.77
107	110.75	110.88			107	110.75	108.875	-3.75					107	110.88	108.94	-3.88
108	110.9	111.02			108	110.9	109.45	-2.9					108	111.02	109.51	-3.02
108	111.05	111.17			108	111.05	109.525	-3.05					108	111.17	109.585	-3.17
109	111.18	111.27			109	111.18	110.09	-2.18					109	111.27	110.135	-2.27
106	111.32	111.37			106	111.32	108.66	-5.32					106	111.37	108.685	-5.37
108	111.45	111.45			108	111.45	109.725	-3.45					108	111.45	109.725	-3.45
108	111.57	111.52			108	111.57	109.785	-3.57					108	111.52	109.76	-3.52
108	111.67	111.52			108	111.67	109.835	-3.67					108	111.52	109.76	-3.52
110	111.75	111.47			110	111.75	110.875	-1.75					110	111.47	110.735	-1.47
111	111.81	111.34			111	111.81	111.405	-0.81					111	111.34	111.17	-0.34
110	111.82	111.13			110	111.82	110.91	-1.82					110	111.13	110.565	-1.13
111	111.79	110.86			111	111.79	111.395	-0.79					111	110.86	110.93	0.14
112	111.71	110.58			112	111.71	111.855	0.29					112	110.58	111.29	1.42
112	111.6	110.3			112	111.6	111.8	0.4					112	110.3	111.15	1.7
111	111.47	110.04			111	111.47	111.235	-0.47					111	110.04	110.52	0.96
111	111.36	109.89			111	111.36	111.18	-0.36					111	109.89	110.445	1.11
117	111.25	109.71			117	111.25	114.125	5.75					117	109.71	113.355	7.29
114	111.14	109.52			114	111.14	112.57	2.86					114	109.52	111.76	4.48
117	111.05	109.39			117	111.05	114.025	5.95					117	109.39	113.195	7.61
117	110.95	109.23			117	110.95	113.975	6.05					117	109.23	113.115	7.77
117	110.7	108.88			117	110.7	113.85	6.3					117	108.88	112.94	8.12
117	110.58	108.76			117	110.58	113.79	6.42					117	108.76	112.88	8.24
115	110.47	108.68			115	110.47	112.735	4.53					115	108.68	111.84	6.32
115	110.39	108.67			115	110.39	112.695	4.61					115	108.67	111.835	6.33
114	110.34	108.74			114	110.34	112.17	3.66					114	108.74	111.37	5.26
113	110.32	108.85			113	110.32	111.66	2.68					113	108.85	110.925	4.15
113	110.33	108.99			113	110.33	111.665	2.67					113	108.99	110.995	4.01
112	110.37	109.15			112	110.37	111.185	1.63					112	109.15	110.575	2.85
111	110.43	109.33			111	110.43	110.715	0.57					111	109.33	110.165	1.67
109	110.49	109.47			109	110.49	109.745	-1.49					109	109.47	109.235	-0.47
112	110.57	109.65			112	110.57	111.285	1.43					112	109.65	110.825	2.35
111	110.66	109.85			111	110.66	110.83	0.34					111	109.85	110.425	1.15
112	110.75	110.06			112	110.75	111.375	1.25					112	110.06	111.03	1.94
112	110.87	110.32			112	110.87	111.435	1.13					112	110.32	111.16	1.68
110	111.02	110.61			110	111.02	110.51	-1.02					110	110.61	110.305	-0.61
113	111.18	110.91			113	111.18	112.09	1.82					113	110.91	111.955	2.09
111	111.35	111.19			111	111.35	111.175	-0.35					111	111.19	111.095	-0.19
111	111.54	111.48			111	111.54	111.27	-0.54					111	111.48	111.24	-0.48
114	111.72	111.75			114	111.72	112.86	2.28					114	111.75	112.875	2.25
112	111.89	111.98			112	111.89	111.945	0.11					112	111.98	111.99	0.02
114	112.06	112.2			114	112.06	113.03	1.94					114	112.2	113.1	1.8
111	112.22	112.4			111	112.22	111.61	-1.22					111	112.4	111.7	-1.4
114	112.38	112.56			114	112.38	113.19	1.62					114	112.56	113.28	1.44
114	112.52	112.71			114	112.52	113.26	1.48					114	112.71	113.355	1.29
111	112.64	112.83			111	112.64	111.82	-1.64					111	112.83	111.915	-1.83
114	112.73	112.9			114	112.73	113.365	1.27					114	112.9	113.45	1.1
112	112.81	112.92			112	112.81	112.405	-0.81					112	112.92	112.46	-0.92
114	112.83	112.9			114	112.83	113.415	1.17					114	112.9	113.45	1.1
114	112.83	112.83			114	112.83	113.415	1.17					114	112.83	113.415	1.17
112	112.79	112.74			112	112.79	112.395	-0.79					112	112.74	112.37	-0.74
114	112.71	112.63			114	112.71	113.355	1.29					114	112.63	113.315	1.37
115	112.61	112.5			115	112.61	113.805	2.39					115	112.5	113.75	2.5
114	112.48	112.33			114	112.48	113.24	1.52					114	112.33	113.165	1.67
115	112.32	112.15			115	112.32	113.66	2.68					115	112.15	113.575	2.85
115	112.16	111.98			115	112.16	113.58	2.84					115	111.98	113.49	3.02
113	112.01	111.82			113	112.01	112.505	0.99					113	111.82	112.41	1.18
117	111.87	111.68			117	111.87	114.435	5.13					117	111.68	114.34	5.32
114	111.75	111.58			114	111.75	112.875	2.25					114	111.58	112.79	2.42
116	111.66	111.51			116	111.66	113.83	4.34					116	111.51	113.755	4.49
113	111.62	111.48			113	111.62	112.31	1.38					113	111.48	112.24	1.52
115	111.64	111.49			115	111.64	113.32	3.36					115	111.49	113.245	3.51
115	111.78	111.68			115	111.78	113.39	3.22					115	111.68	113.34	3.32
113	112.07	112.03			113	112.07	112.535	0.93					113	112.03	112.515	0.97
113	112.25	112.25			113	112.25	112.625	0.75					113	112.25	112.625	0.75
111	112.45	112.49			111	112.45	111.725	-1.45					111	112.49	111.745	-1.49
112	112.65	112.71			112	112.65	112.325	-0.65					112	112.71	112.355	-0.71
112	112.85	112.89			112	112.85	112.425	-0.85					112	112.89	112.445	-0.89
109	113.01	113.05			109	113.01	111.005	-4.01					109	113.05	111.025	-4.05
111	113.13	113.12			111	113.13	112.065	-2.13					111	113.12	112.06	-2.12
110	113.21	113.13			110	113.21	111.605	-3.21					110	113.13	111.565	-3.13
111	113.23	113.06			111	113.23	112.115	-2.23					111	113.06	112.03	-2.06
108	113.18	112.9			108	113.18	110.59	-5.18					108	112.9	110.45	-4.9
109	113.05	112.67			109	113.05	111.025	-4.05					109	112.67	110.835	-3.67
107	112.88	112.4			107	112.88	109.94	-5.88					107	112.4	109.7	-5.4
109	112.67	112.09			109	112.67	110.835	-3.67					109	112.09	110.545	-3.09
108	112.44	111.74			108	112.44	110.22	-4.44					108	111.74	109.87	-3.74
109	112.18	111.35			109	112.18	110.59	-3.18					109	111.35	110.175	-2.35
109	111.92	110.91			109	111.92	110.46	-2.92					109	110.91	109.955	-1.91
111	111.67	110.49			111	111.67	111.335	-0.67					111	110.49	110.745	0.51
110	111.44	110.1			110	111.44	110.72	-1.44					110	110.1	110.05	-0.1
112	111.27	109.77			112	111.27	111.635	0.73					112	109.77	110.885	2.23
113	111.14	109.5			113	111.14	112.07	1.86					113	109.5	111.25	3.5
112	111.06	109.29			112	111.06	111.53	0.94					112	109.29	110.645	2.71
113	111.02	109.15			113	111.02	112.01	1.98					113	109.15	111.075	3.85
111	111.01	109.06			111	111.01	111.005	-0.01					111	109.06	110.03	1.94
113	111.04	109.04			113	111.04	112.02	1.96					113	109.04	111.02	3.96
111	111.11	109.06			111	111.11	111.055	-0.11					111	109.06	110.03	1.94
113	111.2	109.16			113	111.2	112.1	1.8					113	109.16	111.08	3.84
113	111.32	109.28			113	111.32	112.16	1.68					113	109.28	111.14	3.72
111	111.44	109.44			111	111.44	111.22	-0.44					111	109.44	110.22	1.56
113	111.55	109.58			113	111.55	112.275	1.45					113	109.58	111.29	3.42
112	111.68	109.76			112	111.68	111.84	0.32					112	109.76	110.88	2.24
113	111.79	109.96			113	111.79	112.395	1.21					113	109.96	111.48	3.04
112	111.87	110.13			112	111.87	111.935	0.13					112	110.13	111.065	1.87
113	111.87	110.23			113	111.87	112.435	1.13					113	110.23	111.615	2.77
112	111.79	110.27			112	111.79	111.895	0.21					112	110.27	111.135	1.73
113	111.64	110.25			113	111.64	112.32	1.36					113	110.25	111.625	2.75
111	111.43	110.18			111	111.43	111.215	-0.43					111	110.18	110.59	0.82
113	111.21	110.07			113	111.21	112.105	1.79					113	110.07	111.535	2.93
110	110.97	109.94			110	110.97	110.485	-0.97					110	109.94	109.97	0.06
113	110.71	109.79			113	110.71	111.855	2.29					113	109.79	111.395	3.21
111	110.47	109.68			111	110.47	110.735	0.53					111	109.68	110.34	1.32
112	110	109.26			112	110	111	2					112	109.26	110.63	2.74
111	109.74	109			111	109.74	110.37	1.26					111	109	110	2
109	109.5	108.77			109	109.5	109.25	-0.5					109	108.77	108.885	0.23
110	109.31	108.59			110	109.31	109.655	0.69					110	108.59	109.295	1.41
108	109.24	108.54			108	109.24	108.62	-1.24					108	108.54	108.27	-0.54
109	109.28	108.62			109	109.28	109.14	-0.28					109	108.62	108.81	0.38
107	109.46	108.9			107	109.46	108.23	-2.46					107	108.9	107.95	-1.9
109	109.72	109.23			109	109.72	109.36	-0.72					109	109.23	109.115	-0.23
108	110.02	109.58			108	110.02	109.01	-2.02					108	109.58	108.79	-1.58
110	110.34	109.93			110	110.34	110.17	-0.34					110	109.93	109.965	0.07
110	110.63	110.26			110	110.63	110.315	-0.63					110	110.26	110.13	-0.26
109	110.94	110.61			109	110.94	109.97	-1.94					109	110.61	109.805	-1.61
110	111.28	111			110	111.28	110.64	-1.28					110	111	110.5	-1
111	111.61	111.38			111	111.61	111.305	-0.61					111	111.38	111.19	-0.38
111	111.99	111.82			111	111.99	111.495	-0.99					111	111.82	111.41	-0.82
112	112.39	112.36			112	112.39	112.195	-0.39					112	112.36	112.18	-0.36
112	112.83	112.92			112	112.83	112.415	-0.83					112	112.92	112.46	-0.92
111	113.28	113.45			111	113.28	112.14	-2.28					111	113.45	112.225	-2.45
111	113.54	113.73			111	113.54	112.27	-2.54					111	113.73	112.365	-2.73
110	113.52	113.7			110	113.52	111.76	-3.52					110	113.7	111.85	-3.7
111	113.27	113.34			111	113.27	112.135	-2.27					111	113.34	112.17	-2.34
110	112.81	112.63			110	112.81	111.405	-2.81					110	112.63	111.315	-2.63
111	112.56	112.28			111	112.56	111.78	-1.56					111	112.28	111.64	-1.28
111	112.67	112.3			111	112.67	111.835	-1.67					111	112.3	111.65	-1.3
112	113.09	112.77			112	113.09	112.545	-1.09					112	112.77	112.385	-0.77
112	113.64	113.7			112	113.64	112.82	-1.64					112	113.7	112.85	-1.7
113	114.53	115.03			113	114.53	113.765	-1.53					113	115.03	114.015	-2.03
112	115.2	116.69			112	115.2	113.6	-3.2					112	116.69	114.345	-4.69
113	115.7	118.3			113	115.7	114.35	-2.7					113	118.3	115.65	-5.3
113	115.99	119.73			113	115.99	114.495	-2.99					113	119.73	116.365	-6.73
114	116.19	121.07			114	116.19	115.095	-2.19					114	121.07	117.535	-7.07
112	116.35	122.22			112	116.35	114.175	-4.35					112	122.22	117.11	-10.22
113	116.42	123.28			113	116.42	114.71	-3.42					113	123.28	118.14	-10.28
111	116.64	124.54			111	116.64	113.82	-5.64					111	124.54	117.77	-13.54
112	117.05	126			112	117.05	114.525	-5.05					112	126	119	-14
111	117.58	127.63			111	117.58	114.29	-6.58					111	127.63	119.315	-16.63
111	118.19	129.41			111	118.19	114.595	-7.19					111	129.41	120.205	-18.41
110	118.26	130.28			110	118.26	114.13	-8.26					110	130.28	120.14	-20.28
111	117.55	130.33			111	117.55	114.275	-6.55					111	130.33	120.665	-19.33
110	116.2	129.52			110	116.2	113.1	-6.2					110	129.52	119.76	-19.52
112	114.67	127.83			112	114.67	113.335	-2.67					112	127.83	119.915	-15.83
112	110.23	121.86			112	110.23	111.115	1.77					112	121.86	116.93	-9.86
112	108.84	118.09			112	108.84	110.42	3.16					112	118.09	115.045	-6.09
112	108.15	114.53			112	108.15	110.075	3.85					112	114.53	113.265	-2.53
112	107.56	111.03			112	107.56	109.78	4.44					112	111.03	111.515	0.97
111	106.94	107.78			111	106.94	108.97	4.06					111	107.78	109.39	3.22
110	106.39	104.72			110	106.39	108.195	3.61					110	104.72	107.36	5.28
112	105.84	101.66			112	105.84	108.92	6.16					112	101.66	106.83	10.34
112	105.32	98.65			112	105.32	108.66	6.68					112	98.65	105.325	13.35
112	104.83	95.72			112	104.83	108.415	7.17					112	95.72	103.86	16.28
113	104.42	92.89			113	104.42	108.71	8.58					113	92.89	102.945	20.11
113	104.36	90.74			113	104.36	108.68	8.64					113	90.74	101.87	22.26
114	104.73	89.05			114	104.73	109.365	9.27					114	89.05	101.525	24.95
113	105.5	87.45			113	105.5	109.25	7.5					113	87.45	100.225	25.55
114	106.06	85.98			114	106.06	110.03	7.94					114	85.98	99.99	28.02
113	107.15	85.03			113	107.15	110.075	5.85					113	85.03	99.015	27.97
115	108.3	84.43			115	108.3	111.65	6.7					115	84.43	99.715	30.57
114	108.37	84.58			114	108.37	111.185	5.63					114	84.58	99.29	29.42
115	107.42	84.54			115	107.42	111.21	7.58					115	84.54	99.77	30.46
114	106.34	84.28			114	106.34	110.17	7.66					114	84.28	99.14	29.72
115	105.34	83.92			115	105.34	110.17	9.66					115	83.92	99.46	31.08
115	104.39	83.5			115	104.39	109.695	10.61					115	83.5	99.25	31.5
115	103.44	83.08			115	103.44	109.22	11.56					115	83.08	99.04	31.92
115	102.51	82.67			115	102.51	108.755	12.49					115	82.67	98.835	32.33
115	101.98	82.23			115	101.98	108.49	13.02					115	82.23	98.615	32.77
117	101.71	82.15			117	101.71	109.355	15.29					117	82.15	99.575	34.85
115	101.73	82.35			115	101.73	108.365	13.27					115	82.35	98.675	32.65
117	101.99	82.9			117	101.99	109.495	15.01					117	82.9	99.95	34.1
116	102.49	84.64			116	102.49	109.245	13.51					116	84.64	100.32	31.36
118	103.56	87.05			118	103.56	110.78	14.44					118	87.05	102.525	30.95
116	104.57	89.47			116	104.57	110.285	11.43					116	89.47	102.735	26.53
118	105.55	92.06			118	105.55	111.775	12.45					118	92.06	105.03	25.94
115	107.1	94.44			115	107.1	111.05	7.9					115	94.44	104.72	20.56
116	109.19	97.01			116	109.19	112.595	6.81					116	97.01	106.505	18.99
114	111.51	100			114	111.51	112.755	2.49					114	100	107	14
115	113.86	103.07			115	113.86	114.43	1.14					115	103.07	109.035	11.93
114	116.54	106.54			114	116.54	115.27	-2.54					114	106.54	110.27	7.46
115	119.58	110.37			115	119.58	117.29	-4.58					115	110.37	112.685	4.63
114	122.95	114.52			114	122.95	118.475	-8.95					114	114.52	114.26	-0.52
116	125.12	118.21			116	125.12	120.56	-9.12					116	118.21	117.105	-2.21
113	126.68	121.05			113	126.68	119.84	-13.68					113	121.05	117.025	-8.05
115	127.62	123.05			115	127.62	121.31	-12.62					115	123.05	119.025	-8.05
114	127.71	124.18			114	127.71	120.855	-13.71					114	124.18	119.09	-10.18
115	127.2	123.8			115	127.2	121.1	-12.2					115	123.8	119.4	-8.8
114	126.74	123.37			114	126.74	120.37	-12.74					114	123.37	118.685	-9.37
115	126.28	122.89			115	126.28	120.64	-11.28					115	122.89	118.945	-7.89
114	125.75	122.28			114	125.75	119.875	-11.75					114	122.28	118.14	-8.28
113	125.21	121.61			113	125.21	119.105	-12.21					113	121.61	117.305	-8.61
113	124.55	120.76			113	124.55	118.775	-11.55					113	120.76	116.88	-7.76
113	123.84	119.92			113	123.84	118.42	-10.84					113	119.92	116.46	-6.92
114	122.35	118.25			114	122.35	118.175	-8.35					114	118.25	116.125	-4.25
112	120.07	115.77			112	120.07	116.035	-8.07					112	115.77	113.885	-3.77
112	117.03	112.53			112	117.03	114.515	-5.03					112	112.53	112.265	-0.53
111	115.12	110.16			111	115.12	113.06	-4.12					111	110.16	110.58	0.84
113	113.52	108.26			113	113.52	113.26	-0.52					113	108.26	110.63	4.74
111	112.22	106.77			111	112.22	111.61	-1.22					111	106.77	108.885	4.23
112	111.26	105.76			112	111.26	111.63	0.74					112	105.76	108.88	6.24
110	110.61	105.18			110	110.61	110.305	-0.61					110	105.18	107.59	4.82
112	109.93	104.57			112	109.93	110.965	2.07					112	104.57	108.285	7.43
111	109.2	104.01			111	109.2	110.1	1.8					111	104.01	107.505	6.99
113	108.42	103.43			113	108.42	110.71	4.58					113	103.43	108.215	9.57
113	107.63	102.89			113	107.63	110.315	5.37					113	102.89	107.945	10.11
115	106.82	102.34			115	106.82	110.91	8.18					115	102.34	108.67	12.66
113	106	101.77			113	106	109.5	7					113	101.77	107.385	11.23
114	105.19	101.16			114	105.19	109.595	8.81					114	101.16	107.58	12.84
113	104.77	100.94			113	104.77	108.885	8.23					113	100.94	106.97	12.06
114	104.76	101.15			114	104.76	109.38	9.24					114	101.15	107.575	12.85
114	105.14	101.74			114	105.14	109.57	8.86					114	101.74	107.87	12.26
115	105.14	101.88			115	105.14	110.07	9.86					115	101.88	108.44	13.12
116	105.14	101.99			116	105.14	110.57	10.86					116	101.99	108.995	14.01
115	105.13	102.11			115	105.13	110.065	9.87					115	102.11	108.555	12.89
116	105.12	102.21			116	105.12	110.56	10.88					116	102.21	109.105	13.79
114	105.09	102.31			114	105.09	109.545	8.91					114	102.31	108.155	11.69
115	105.07	102.42			115	105.07	110.035	9.93					115	102.42	108.71	12.58
114	105.05	102.49			114	105.05	109.525	8.95					114	102.49	108.245	11.51
113	105.04	102.56			113	105.04	109.02	7.96					113	102.56	107.78	10.44
113	105.02	102.6			113	105.02	109.01	7.98					113	102.6	107.8	10.4
112	105.01	102.64			112	105.01	108.505	6.99					112	102.64	107.32	9.36
113	104.99	102.67			113	104.99	108.995	8.01					113	102.67	107.835	10.33
111	104.98	102.72			111	104.98	107.99	6.02					111	102.72	106.86	8.28
112	104.96	102.77			112	104.96	108.48	7.04					112	102.77	107.385	9.23
109	104.93	102.8			109	104.93	106.965	4.07					109	102.8	105.9	6.2
110	104.89	102.83			110	104.89	107.445	5.11					110	102.83	106.415	7.17
109	104.8	102.87			109	104.8	106.9	4.2					109	102.87	105.935	6.13
110	104.73	102.83			110	104.73	107.365	5.27					110	102.83	106.415	7.17
110	104.73	102.83			110	104.73	107.365	5.27					110	102.83	106.415	7.17
110	104.54	102.64			110	104.54	107.27	5.46					110	102.64	106.32	7.36
111	104.43	102.48			111	104.43	107.715	6.57					111	102.48	106.74	8.52
109	104.32	102.32			109	104.32	106.66	4.68					109	102.32	105.66	6.68
110	104.2	102.15			110	104.2	107.1	5.8					110	102.15	106.075	7.85
111	104.09	101.98			111	104.09	107.545	6.91					111	101.98	106.49	9.02
112	103.97	101.8			112	103.97	107.985	8.03					112	101.8	106.9	10.2
112	103.84	101.6			112	103.84	107.92	8.16					112	101.6	106.8	10.4
112	103.71	101.37			112	103.71	107.855	8.29					112	101.37	106.685	10.63
113	103.59	101.14			113	103.59	108.295	9.41					113	101.14	107.07	11.86
112	103.49	100.93			112	103.49	107.745	8.51					112	100.93	106.465	11.07
113	103.39	100.74			113	103.39	108.195	9.61					113	100.74	106.87	12.26
111	103.3	100.56			111	103.3	107.15	7.7					111	100.56	105.78	10.44
112	103.23	100.42			112	103.23	107.615	8.77					112	100.42	106.21	11.58
112	103.17	100.29			112	103.17	107.585	8.83					112	100.29	106.145	11.71
112	103.13	100.19			112	103.13	107.565	8.87					112	100.19	106.095	11.81
112	103.09	100.13			112	103.09	107.545	8.91					112	100.13	106.065	11.87
111	103.05	100.09			111	103.05	107.025	7.95					111	100.09	105.545	10.91
111	103.03	100.07			111	103.03	107.015	7.97					111	100.07	105.535	10.93
110	103.01	100.07			110	103.01	106.505	6.99					110	100.07	105.035	9.93
111	103	100.08			111	103	107	8					111	100.08	105.54	10.92
110	103.01	100.1			110	103.01	106.505	6.99					110	100.1	105.05	9.9
112	103.03	100.14			112	103.03	107.515	8.97					112	100.14	106.07	11.86
111	103.04	100.19			111	103.04	107.02	7.96					111	100.19	105.595	10.81
112	103.03	100.24			112	103.03	107.515	8.97					112	100.24	106.12	11.76
110	103.01	100.29			110	103.01	106.505	6.99					110	100.29	105.145	9.71
111	103	100.35			111	103	107	8					111	100.35	105.675	10.65
111	103	100.42			111	103	107	8					111	100.42	105.71	10.58
110	103.03	100.5			110	103.03	106.515	6.97					110	100.5	105.25	9.5
111	103.08	100.61			111	103.08	107.04	7.92					111	100.61	105.805	10.39
109	103.14	100.74			109	103.14	106.07	5.86					109	100.74	104.87	8.26
111	103.21	100.86			111	103.21	107.105	7.79					111	100.86	105.93	10.14
111	103.3	101			111	103.3	107.15	7.7					111	101	106	10
110	103.37	101.14			110	103.37	106.685	6.63					110	101.14	105.57	8.86
110	103.44	101.27			110	103.44	106.72	6.56					110	101.27	105.635	8.73
109	103.51	101.38			109	103.51	106.255	5.49					109	101.38	105.19	7.62
110	103.57	101.5			110	103.57	106.785	6.43					110	101.5	105.75	8.5
108	103.64	101.61			108	103.64	105.82	4.36					108	101.61	104.805	6.39
110	103.73	101.73			110	103.73	106.865	6.27					110	101.73	105.865	8.27
110	103.92	101.98			110	103.92	106.96	6.08					110	101.98	105.99	8.02
110	104.01	102.12			110	104.01	107.005	5.99					110	102.12	106.06	7.88
111	104.04	102.21			111	104.04	107.52	6.96					111	102.21	106.605	8.79
110	104.07	102.29			110	104.07	107.035	5.93					110	102.29	106.145	7.71
111	104.06	102.35			111	104.06	107.53	6.94					111	102.35	106.675	8.65
111	104.06	102.35			111	104.06	107.53	6.94					111	102.35	106.675	8.65
110	104.06	102.48			110	104.06	107.03	5.94					110	102.48	106.24	7.52
111	104.05	102.51			111	104.05	107.525	6.95					111	102.51	106.755	8.49
110	104.06	102.56			110	104.06	107.03	5.94					110	102.56	106.28	7.44
111	104.07	102.61			111	104.07	107.535	6.93					111	102.61	106.805	8.39
110	104.08	102.68			110	104.08	107.04	5.92					110	102.68	106.34	7.32
111	104.07	102.72			111	104.07	107.535	6.93					111	102.72	106.86	8.28
109	104.05	102.75			109	104.05	106.525	4.95					109	102.75	105.875	6.25
110	104.01	102.77			110	104.01	107.005	5.99					110	102.77	106.385	7.23
110	103.96	102.76			110	103.96	106.98	6.04					110	102.76	106.38	7.24
110	103.92	102.75			110	103.92	106.96	6.08					110	102.75	106.375	7.25
110	103.9	102.71			110	103.9	106.95	6.1					110	102.71	106.355	7.29
110	103.9	102.71			110	103.9	106.95	6.1					110	102.71	106.355	7.29
111	103.92	102.65			111	103.92	107.46	7.08					111	102.65	106.825	8.35
110	103.93	102.61			110	103.93	106.965	6.07					110	102.61	106.305	7.39
110	103.92	102.55			110	103.92	106.96	6.08					110	102.55	106.275	7.45
108	103.88	102.45			108	103.88	105.94	4.12					108	102.45	105.225	5.55
110	103.83	102.39			110	103.83	106.915	6.17					110	102.39	106.195	7.61
108	103.76	102.31			108	103.76	105.88	4.24					108	102.31	105.155	5.69
110	103.69	102.25			110	103.69	106.845	6.31					110	102.25	106.125	7.75
109	103.61	102.21			109	103.61	106.305	5.39					109	102.21	105.605	6.79
110	103.54	102.18			110	103.54	106.77	6.46					110	102.18	106.09	7.82
110	103.48	102.15			110	103.48	106.74	6.52					110	102.15	106.075	7.85
109	103.43	102.14			109	103.43	106.215	5.57					109	102.14	105.57	6.86
110	103.38	102.16			110	103.38	106.69	6.62					110	102.16	106.08	7.84
109	103.33	102.18			109	103.33	106.165	5.67					109	102.18	105.59	6.82
110	103.27	102.22			110	103.27	106.635	6.73					110	102.22	106.11	7.78
108	103.2	102.26			108	103.2	105.6	4.8					108	102.26	105.13	5.74
109	103.12	102.3			109	103.12	106.06	5.88					109	102.3	105.65	6.7
109	103.03	102.36			109	103.03	106.015	5.97					109	102.36	105.68	6.64
108	102.96	102.4			108	102.96	105.48	5.04					108	102.4	105.2	5.6
109	102.91	102.45			109	102.91	105.955	6.09					109	102.45	105.725	6.55
107	102.84	102.47			107	102.84	104.92	4.16					107	102.47	104.735	4.53
108	102.78	102.46			108	102.78	105.39	5.22					108	102.46	105.23	5.54
108	102.72	102.41			108	102.72	105.36	5.28					108	102.41	105.205	5.59
107	102.63	102.29			107	102.63	104.815	4.37					107	102.29	104.645	4.71
108	102.47	102.07			108	102.47	105.235	5.53					108	102.07	105.035	5.93
108	102.38	101.94			108	102.38	105.19	5.62					108	101.94	104.97	6.06
108	102.38	101.94			108	102.38	105.19	5.62					108	101.94	104.97	6.06
108	102.19	101.68			108	102.19	105.095	5.81					108	101.68	104.84	6.32
107	102.09	101.55			107	102.09	104.545	4.91					107	101.55	104.275	5.45
108	101.99	101.43			108	101.99	104.995	6.01					108	101.43	104.715	6.57
106	101.9	101.31			106	101.9	103.95	4.1					106	101.31	103.655	4.69
107	101.82	101.18			107	101.82	104.41	5.18					107	101.18	104.09	5.82
105	101.74	101.08			105	101.74	103.37	3.26					105	101.08	103.04	3.92
106	101.68	100.97			106	101.68	103.84	4.32					106	100.97	103.485	5.03
105	101.65	100.88			105	101.65	103.325	3.35					105	100.88	102.94	4.12
106	101.64	100.84			106	101.64	103.82	4.36					106	100.84	103.42	5.16
107	101.67	100.82			107	101.67	104.335	5.33					107	100.82	103.91	6.18
105	101.73	100.85			105	101.73	103.365	3.27					105	100.85	102.925	4.15
106	101.79	100.89			106	101.79	103.895	4.21					106	100.89	103.445	5.11
105	101.85	100.93			105	101.85	103.425	3.15					105	100.93	102.965	4.07
105	101.92	100.95			105	101.92	103.46	3.08					105	100.95	102.975	4.05
105	102	100.98			105	102	103.5	3					105	100.98	102.99	4.02
104	102.11	101.01			104	102.11	103.055	1.89					104	101.01	102.505	2.99
105	102.23	101.04			105	102.23	103.615	2.77					105	101.04	103.02	3.96
103	102.37	101.07			103	102.37	102.685	0.63					103	101.07	102.035	1.93
104	102.52	101.11			104	102.52	103.26	1.48					104	101.11	102.555	2.89
105	102.67	101.14			105	102.67	103.835	2.33					105	101.14	103.07	3.86
104	102.82	101.17			104	102.82	103.41	1.18					104	101.17	102.585	2.83
105	102.97	101.22			105	102.97	103.985	2.03					105	101.22	103.11	3.78
104	103.09	101.28			104	103.09	103.545	0.91					104	101.28	102.64	2.72
106	103.19	101.33			106	103.19	104.595	2.81					106	101.33	103.665	4.67
105	103.27	101.39			105	103.27	104.135	1.73					105	101.39	103.195	3.61
106	103.33	101.42			106	103.33	104.665	2.67					106	101.42	103.71	4.58
107	103.38	101.44			107	103.38	105.19	3.62					107	101.44	104.22	5.56
106	103.43	101.46			106	103.43	104.715	2.57					106	101.46	103.73	4.54
108	103.47	101.49			108	103.47	105.735	4.53					108	101.49	104.745	6.51
106	103.49	101.51			106	103.49	104.745	2.51					106	101.51	103.755	4.49
108	103.49	101.52			108	103.49	105.745	4.51					108	101.52	104.76	6.48
108	103.46	101.52			108	103.46	105.73	4.54					108	101.52	104.76	6.48
109	103.39	101.5			109	103.39	106.195	5.61					109	101.5	105.25	7.5
109	103.3	101.47			109	103.3	106.15	5.7					109	101.47	105.235	7.53
107	103.21	101.44			107	103.21	105.105	3.79					107	101.44	104.22	5.56
108	103.1	101.41			108	103.1	105.55	4.9					108	101.41	104.705	6.59
106	102.97	101.35			106	102.97	104.485	3.03					106	101.35	103.675	4.65
107	102.83	101.26			107	102.83	104.915	4.17					107	101.26	104.13	5.74
108	102.54	101.06			108	102.54	105.27	5.46					108	101.06	104.53	6.94
106	102.4	100.95			106	102.4	104.2	3.6					106	100.95	103.475	5.05
108	102.27	100.88			108	102.27	105.135	5.73					108	100.88	104.44	7.12
108	102.11	100.78			108	102.11	105.055	5.89					108	100.78	104.39	7.22
107	101.95	100.69			107	101.95	104.475	5.05					107	100.69	103.845	6.31
108	101.8	100.61			108	101.8	104.9	6.2					108	100.61	104.305	7.39
107	101.67	100.55			107	101.67	104.335	5.33					107	100.55	103.775	6.45
108	101.55	100.51			108	101.55	104.775	6.45					108	100.51	104.255	7.49
107	101.47	100.5			107	101.47	104.235	5.53					107	100.5	103.75	6.5
108	101.39	100.49			108	101.39	104.695	6.61					108	100.49	104.245	7.51
107	101.3	100.47			107	101.3	104.15	5.7					107	100.47	103.735	6.53
107	101.23	100.46			107	101.23	104.115	5.77					107	100.46	103.73	6.54
107	101.17	100.45			107	101.17	104.085	5.83					107	100.45	103.725	6.55
106	101.13	100.46			106	101.13	103.565	4.87					106	100.46	103.23	5.54
107	101.1	100.48			107	101.1	104.05	5.9					107	100.48	103.74	6.52
105	101.08	100.5			105	101.08	103.04	3.92					105	100.5	102.75	4.5
106	101.08	100.53			106	101.08	103.54	4.92					106	100.53	103.265	5.47
105	101.09	100.55			105	101.09	103.045	3.91					105	100.55	102.775	4.45
106	101.13	100.59			106	101.13	103.565	4.87					106	100.59	103.295	5.41
106	101.19	100.64			106	101.19	103.595	4.81					106	100.64	103.32	5.36
104	101.28	100.72			104	101.28	102.64	2.72					104	100.72	102.36	3.28
105	101.38	100.81			105	101.38	103.19	3.62					105	100.81	102.905	4.19
103	101.47	100.88			103	101.47	102.235	1.53					103	100.88	101.94	2.12
104	101.57	100.97			104	101.57	102.785	2.43					104	100.97	102.485	3.03
104	101.68	101.04			104	101.68	102.84	2.32					104	101.04	102.52	2.96
102	101.82	101.14			102	101.82	101.91	0.18					102	101.14	101.57	0.86
103	101.96	101.26			103	101.96	102.48	1.04					103	101.26	102.13	1.74
103	102.13	101.41			103	102.13	102.565	0.87					103	101.41	102.205	1.59
103	102.29	101.56			103	102.29	102.645	0.71					103	101.56	102.28	1.44
102	102.45	101.73			102	102.45	102.225	-0.45					102	101.73	101.865	0.27
104	102.62	101.93			104	102.62	103.31	1.38					104	101.93	102.965	2.07
104	102.77	102.11			104	102.77	103.385	1.23					104	102.11	103.055	1.89
105	102.93	102.32			105	102.93	103.965	2.07					105	102.32	103.66	2.68
104	103.07	102.53			104	103.07	103.535	0.93					104	102.53	103.265	1.47
105	103.2	102.73			105	103.2	104.1	1.8					105	102.73	103.865	2.27
106	103.3	102.89			106	103.3	104.65	2.7					106	102.89	104.445	3.11
105	103.39	103.03			105	103.39	104.195	1.61					105	103.03	104.015	1.97
107	103.48	103.19			107	103.48	105.24	3.52					107	103.19	105.095	3.81
106	103.55	103.32			106	103.55	104.775	2.45					106	103.32	104.66	2.68
107	103.62	103.47			107	103.62	105.31	3.38					107	103.47	105.235	3.53
107	103.74	103.79			107	103.74	105.37	3.26					107	103.79	105.395	3.21
107	103.79	103.92			107	103.79	105.395	3.21					107	103.92	105.46	3.08
107	103.84	104.05			107	103.84	105.42	3.16					107	104.05	105.525	2.95
106	103.89	104.15			106	103.89	104.945	2.11					106	104.15	105.075	1.85
106	103.94	104.23			106	103.94	104.97	2.06					106	104.23	105.115	1.77
105	103.99	104.3			105	103.99	104.495	1.01					105	104.3	104.65	0.7
106	104.04	104.35			106	104.04	105.02	1.96					106	104.35	105.175	1.65
105	104.09	104.42			105	104.09	104.545	0.91					105	104.42	104.71	0.58
106	104.14	104.47			106	104.14	105.07	1.86					106	104.47	105.235	1.53
106	104.19	104.55			106	104.19	105.095	1.81					106	104.55	105.275	1.45
106	104.25	104.61			106	104.25	105.125	1.75					106	104.61	105.305	1.39
106	104.25	104.61			106	104.25	105.125	1.75					106	104.61	105.305	1.39
105	104.37	104.71			105	104.37	104.685	0.63					105	104.71	104.855	0.29
106	104.43	104.73			106	104.43	105.215	1.57					106	104.73	105.365	1.27
105	104.48	104.72			105	104.48	104.74	0.52					105	104.72	104.86	0.28
105	104.53	104.69			105	104.53	104.765	0.47					105	104.69	104.845	0.31
106	104.58	104.66			106	104.58	105.29	1.42					106	104.66	105.33	1.34
105	104.6	104.62			105	104.6	104.8	0.4					105	104.62	104.81	0.38
106	104.61	104.59			106	104.61	105.305	1.39					106	104.59	105.295	1.41
104	104.59	104.54			104	104.59	104.295	-0.59					104	104.54	104.27	-0.54
105	104.57	104.48			105	104.57	104.785	0.43					105	104.48	104.74	0.52
105	104.54	104.38			105	104.54	104.77	0.46					105	104.38	104.69	0.62
106	104.52	104.28			106	104.52	105.26	1.48					106	104.28	105.14	1.72
106	104.5	104.17			106	104.5	105.25	1.5					106	104.17	105.085	1.83
106	104.48	104.05			106	104.48	105.24	1.52					106	104.05	105.025	1.95
107	104.45	103.96			107	104.45	105.725	2.55					107	103.96	105.48	3.04
105	104.42	103.87			105	104.42	104.71	0.58					105	103.87	104.435	1.13
106	104.38	103.81			106	104.38	105.19	1.62					106	103.81	104.905	2.19
106	104.33	103.72			106	104.33	105.165	1.67					106	103.72	104.86	2.28
106	104.29	103.64			106	104.29	105.145	1.71					106	103.64	104.82	2.36
107	104.26	103.56			107	104.26	105.63	2.74					107	103.56	105.28	3.44
105	104.22	103.46			105	104.22	104.61	0.78					105	103.46	104.23	1.54
106	104.2	103.38			106	104.2	105.1	1.8					106	103.38	104.69	2.62
104	104.2	103.3			104	104.2	104.1	-0.2					104	103.3	103.65	0.7
105	104.23	103.25			105	104.23	104.615	0.77					105	103.25	104.125	1.75
105	104.28	103.24			105	104.28	104.64	0.72					105	103.24	104.12	1.76
105	104.34	103.28			105	104.34	104.67	0.66					105	103.28	104.14	1.72
104	104.41	103.36			104	104.41	104.205	-0.41					104	103.36	103.68	0.64
105	104.49	103.44			105	104.49	104.745	0.51					105	103.44	104.22	1.56
105	104.59	103.53			105	104.59	104.795	0.41					105	103.53	104.265	1.47
106	104.7	103.6			106	104.7	105.35	1.3					106	103.6	104.8	2.4
104	104.83	103.69			104	104.83	104.415	-0.83					104	103.69	103.845	0.31
106	105.13	103.87			106	105.13	105.565	0.87					106	103.87	104.935	2.13
106	105.29	104.01			106	105.29	105.645	0.71					106	104.01	105.005	1.99
105	105.45	104.17			105	105.45	105.225	-0.45					105	104.17	104.585	0.83
106	105.62	104.38			106	105.62	105.81	0.38					106	104.38	105.19	1.62
106	105.8	104.6			106	105.8	105.9	0.2					106	104.6	105.3	1.4
106	105.97	104.85			106	105.97	105.985	0.03					106	104.85	105.425	1.15
106	106.14	105.09			106	106.14	106.07	-0.14					106	105.09	105.545	0.91
106	106.29	105.32			106	106.29	106.145	-0.29					106	105.32	105.66	0.68
107	106.41	105.53			107	106.41	106.705	0.59					107	105.53	106.265	1.47
106	106.51	105.67			106	106.51	106.255	-0.51					106	105.67	105.835	0.33
107	106.59	105.82			107	106.59	106.795	0.41					107	105.82	106.41	1.18
107	106.65	105.96			107	106.65	106.825	0.35					107	105.96	106.48	1.04
107	106.7	106.11			107	106.7	106.85	0.3					107	106.11	106.555	0.89
108	106.73	106.24			108	106.73	107.365	1.27					108	106.24	107.12	1.76
108	106.75	106.37			108	106.75	107.375	1.25					108	106.37	107.185	1.63
109	106.76	106.51			109	106.76	107.88	2.24					109	106.51	107.755	2.49
107	106.76	106.64			107	106.76	106.88	0.24					107	106.64	106.82	0.36
109	106.76	106.76			109	106.76	107.88	2.24					109	106.76	107.88	2.24
109	106.76	106.76			109	106.76	107.88	2.24					109	106.76	107.88	2.24
108	106.71	106.93			108	106.71	107.355	1.29					108	106.93	107.465	1.07
109	106.66	106.96			109	106.66	107.83	2.34					109	106.96	107.98	2.04
108	106.61	106.97			108	106.61	107.305	1.39					108	106.97	107.485	1.03
109	106.56	106.96			109	106.56	107.78	2.44					109	106.96	107.98	2.04
109	106.52	106.96			109	106.52	107.76	2.48					109	106.96	107.98	2.04
107	106.48	106.98			107	106.48	106.74	0.52					107	106.98	106.99	0.02
108	106.46	106.99			108	106.46	107.23	1.54					108	106.99	107.495	1.01
108	106.46	106.99			108	106.46	107.23	1.54					108	106.99	107.495	1.01
106	106.41	107			106	106.41	106.205	-0.41					106	107	106.5	-1
107	106.38	107.03			107	106.38	106.69	0.62					107	107.03	107.015	-0.03
106	106.35	107.03			106	106.35	106.175	-0.35					106	107.03	106.515	-1.03
107	106.32	107.02			107	106.32	106.66	0.68					107	107.02	107.01	-0.02
106	106.28	107			106	106.28	106.14	-0.28					106	107	106.5	-1
106	106.23	106.95			106	106.23	106.115	-0.23					106	106.95	106.475	-0.95
107	106.19	106.91			107	106.19	106.595	0.81					107	106.91	106.955	0.09
106	106.13	106.86			106	106.13	106.065	-0.13					106	106.86	106.43	-0.86
107	106.08	106.83			107	106.08	106.54	0.92					107	106.83	106.915	0.17
107	106.02	106.82			107	106.02	106.51	0.98					107	106.82	106.91	0.18
107	105.97	106.83			107	105.97	106.485	1.03					107	106.83	106.915	0.17
107	105.94	106.83			107	105.94	106.47	1.06					107	106.83	106.915	0.17
106	105.89	106.83			106	105.89	105.945	0.11					106	106.83	106.415	-0.83
107	105.77	106.79			107	105.77	106.385	1.23					107	106.79	106.895	0.21
107	105.72	106.74			107	105.72	106.36	1.28					107	106.74	106.87	0.26
106	105.65	106.67			106	105.65	105.825	0.35					106	106.67	106.335	-0.67
107	105.62	106.63			107	105.62	106.31	1.38					107	106.63	106.815	0.37
105	105.58	106.58			105	105.58	105.29	-0.58					105	106.58	105.79	-1.58
106	105.56	106.55			106	105.56	105.78	0.44					106	106.55	106.275	-0.55
107	105.56	106.52			107	105.56	106.28	1.44					107	106.52	106.76	0.48
106	105.56	106.51			106	105.56	105.78	0.44					106	106.51	106.255	-0.51
106	105.58	106.51			106	105.58	105.79	0.42					106	106.51	106.255	-0.51
106	105.59	106.49			106	105.59	105.795	0.41					106	106.49	106.245	-0.49
105	105.61	106.46			105	105.61	105.305	-0.61					105	106.46	105.73	-1.46
106	105.6	106.42			106	105.6	105.8	0.4					106	106.42	106.21	-0.42
105	105.58	106.37			105	105.58	105.29	-0.58					105	106.37	105.685	-1.37
106	105.56	106.32			106	105.56	105.78	0.44					106	106.32	106.16	-0.32
106	105.56	106.25			106	105.56	105.78	0.44					106	106.25	106.125	-0.25
105	105.56	106.23			105	105.56	105.28	-0.56					105	106.23	105.615	-1.23
106	105.56	106.21			106	105.56	105.78	0.44					106	106.21	106.105	-0.21
106	105.56	106.2			106	105.56	105.78	0.44					106	106.2	106.1	-0.2
106	105.53	106.18			106	105.53	105.765	0.47					106	106.18	106.09	-0.18
105	105.49	106.14			105	105.49	105.245	-0.49					105	106.14	105.57	-1.14
106	105.42	106.08			106	105.42	105.71	0.58					106	106.08	106.04	-0.08
106	105.34	106			106	105.34	105.67	0.66					106	106	106	0
107	105.27	105.93			107	105.27	106.135	1.73					107	105.93	106.465	1.07
106	105.18	105.82			106	105.18	105.59	0.82					106	105.82	105.91	0.18
107	105.11	105.69			107	105.11	106.055	1.89					107	105.69	106.345	1.31
107	105.02	105.53			107	105.02	106.01	1.98					107	105.53	106.265	1.47
106	104.93	105.37			106	104.93	105.465	1.07					106	105.37	105.685	0.63
108	104.86	105.19			108	104.86	106.43	3.14					108	105.19	106.595	2.81
106	104.77	105			106	104.77	105.385	1.23					106	105	105.5	1
107	104.68	104.82			107	104.68	105.84	2.32					107	104.82	105.91	2.18
106	104.58	104.63			106	104.58	105.29	1.42					106	104.63	105.315	1.37
107	104.48	104.42			107	104.48	105.74	2.52					107	104.42	105.71	2.58
108	104.39	104.2			108	104.39	106.195	3.61					108	104.2	106.1	3.8
107	104.3	104			107	104.3	105.65	2.7					107	104	105.5	3
108	104.23	103.8			108	104.23	106.115	3.77					108	103.8	105.9	4.2
106	104.17	103.63			106	104.17	105.085	1.83					106	103.63	104.815	2.37
107	104.13	103.48			107	104.13	105.565	2.87					107	103.48	105.24	3.52
107	104.07	103.31			107	104.07	105.535	2.93					107	103.31	105.155	3.69
107	104.01	103.17			107	104.01	105.505	2.99					107	103.17	105.085	3.83
107	103.95	103.06			107	103.95	105.475	3.05					107	103.06	105.03	3.94
106	103.91	103			106	103.91	104.955	2.09					106	103	104.5	3
107	103.86	103.01			107	103.86	105.43	3.14					107	103.01	105.005	3.99
105	103.86	103.08			105	103.86	104.43	1.14					105	103.08	104.04	1.92
106	103.86	103.18			106	103.86	104.93	2.14					106	103.18	104.59	2.82
106	103.87	103.31			106	103.87	104.935	2.13					106	103.31	104.655	2.69
105	103.88	103.45			105	103.88	104.44	1.12					105	103.45	104.225	1.55
106	103.87	103.6			106	103.87	104.935	2.13					106	103.6	104.8	2.4
105	103.87	103.73			105	103.87	104.435	1.13					105	103.73	104.365	1.27
106	103.85	103.83			106	103.85	104.925	2.15					106	103.83	104.915	2.17
105	103.83	103.89			105	103.83	104.415	1.17					105	103.89	104.445	1.11
106	103.8	103.91			106	103.8	104.9	2.2					106	103.91	104.955	2.09
107	103.76	103.95			107	103.76	105.38	3.24					107	103.95	105.475	3.05
106	103.72	103.97			106	103.72	104.86	2.28					106	103.97	104.985	2.03
107	103.67	103.98			107	103.67	105.335	3.33					107	103.98	105.49	3.02
106	103.62	103.96			106	103.62	104.81	2.38					106	103.96	104.98	2.04
107	103.55	103.9			107	103.55	105.275	3.45					107	103.9	105.45	3.1
107	103.46	103.79			107	103.46	105.23	3.54					107	103.79	105.395	3.21
107	103.36	103.63			107	103.36	105.18	3.64					107	103.63	105.315	3.37
107	103.26	103.44			107	103.26	105.13	3.74					107	103.44	105.22	3.56
106	103.14	103.19			106	103.14	104.57	2.86					106	103.19	104.595	2.81
107	103.03	102.95			107	103.03	105.015	3.97					107	102.95	104.975	4.05
106	102.93	102.72			106	102.93	104.465	3.07					106	102.72	104.36	3.28
107	102.82	102.51			107	102.82	104.91	4.18					107	102.51	104.755	4.49
107	102.71	102.35			107	102.71	104.855	4.29					107	102.35	104.675	4.65
105	102.6	102.22			105	102.6	103.8	2.4					105	102.22	103.61	2.78
106	102.51	102.14			106	102.51	104.255	3.49					106	102.14	104.07	3.86
105	102.44	102.07			105	102.44	103.72	2.56					105	102.07	103.535	2.93
106	102.4	102.03			106	102.4	104.2	3.6					106	102.03	104.015	3.97
106	102.36	102.01			106	102.36	104.18	3.64					106	102.01	104.005	3.99
105	102.32	102.03			105	102.32	103.66	2.68					105	102.03	103.515	2.97
106	102.3	102.08			106	102.3	104.15	3.7					106	102.08	104.04	3.92
105	102.31	102.18			105	102.31	103.655	2.69					105	102.18	103.59	2.82
106	102.31	102.28			106	102.31	104.155	3.69					106	102.28	104.14	3.72
106	102.33	102.4			106	102.33	104.165	3.67					106	102.4	104.2	3.6
105	102.36	102.56			105	102.36	103.68	2.64					105	102.56	103.78	2.44
106	102.37	102.7			106	102.37	104.185	3.63					106	102.7	104.35	3.3
107	102.38	102.83			107	102.38	104.69	4.62					107	102.83	104.915	4.17
105	102.4	102.93			105	102.4	103.7	2.6					105	102.93	103.965	2.07
106	102.43	103.01			106	102.43	104.215	3.57					106	103.01	104.505	2.99
105	102.47	103.08			105	102.47	103.735	2.53					105	103.08	104.04	1.92
106	102.5	103.12			106	102.5	104.25	3.5					106	103.12	104.56	2.88
107	102.5	103.12			107	102.5	104.75	4.5					107	103.12	105.06	3.88
107	102.49	103.07			107	102.49	104.745	4.51					107	103.07	105.035	3.93
107	102.46	102.98			107	102.46	104.73	4.54					107	102.98	104.99	4.02
105	102.43	102.89			105	102.43	103.715	2.57					105	102.89	103.945	2.11
107	102.37	102.78			107	102.37	104.685	4.63					107	102.78	104.89	4.22
107	102.3	102.69			107	102.3	104.65	4.7					107	102.69	104.845	4.31
107	102.22	102.59			107	102.22	104.61	4.78					107	102.59	104.795	4.41
108	102.15	102.49			108	102.15	105.075	5.85					108	102.49	105.245	5.51
107	102.1	102.38			107	102.1	104.55	4.9					107	102.38	104.69	4.62
109	102.07	102.29			109	102.07	105.535	6.93					109	102.29	105.645	6.71
107	101.8	101.91			107	101.8	104.4	5.2					107	101.91	104.455	5.09
109	101.29	101.32			109	101.29	105.145	7.71					109	101.32	105.16	7.68
108	100.83	100.78			108	100.83	104.415	7.17					108	100.78	104.39	7.22
108	100.19	100.06			108	100.19	104.095	7.81					108	100.06	104.03	7.94
108	99.3	99.02			108	99.3	103.65	8.7					108	99.02	103.51	8.98
107	98.18	97.68			107	98.18	102.59	8.82					107	97.68	102.34	9.32
108	96.83	96.06			108	96.83	102.415	11.17					108	96.06	102.03	11.94
106	95.24	94.16			106	95.24	100.62	10.76					106	94.16	100.08	11.84
107	93.47	92.18			107	93.47	100.235	13.53					107	92.18	99.59	14.82
107	91.71	90.19			107	91.71	99.355	15.29					107	90.19	98.595	16.81
105	89.97	88.17			105	89.97	97.485	15.03					105	88.17	96.585	16.83
106	88.24	86.15			106	88.24	97.12	17.76					106	86.15	96.075	19.85
105	86.51	84.16			105	86.51	95.755	18.49					105	84.16	94.58	20.84
106	84.77	82.2			106	84.77	95.385	21.23					106	82.2	94.1	23.8
105	83.03	80.28			105	83.03	94.015	21.97					105	80.28	92.64	24.72
104	81.78	79			104	81.78	92.89	22.22					104	79	91.5	25
105	81.03	78.17			105	81.03	93.015	23.97					105	78.17	91.585	26.83
103	80.23	77.32			103	80.23	91.615	22.77					103	77.32	90.16	25.68
104	79.82	76.85			104	79.82	91.91	24.18					104	76.85	90.425	27.15
104	79.91	77.08			104	79.91	91.955	24.09					104	77.08	90.54	26.92
104	80.52	77.96			104	80.52	92.26	23.48					104	77.96	90.98	26.04
105	81.58	79.43			105	81.58	93.29	23.42					105	79.43	92.215	25.57
105	83.12	81.46			105	83.12	94.06	21.88					105	81.46	93.23	23.54
106	85.05	83.59			106	85.05	95.525	20.95					106	83.59	94.795	22.41
105	86.97	85.74			105	86.97	95.985	18.03					105	85.74	95.37	19.26
106	88.87	87.9			106	88.87	97.435	17.13					106	87.9	96.95	18.1
106	90.78	90.09			106	90.78	98.39	15.22					106	90.09	98.045	15.91
107	92.67	92.25			107	92.67	99.835	14.33					107	92.25	99.625	14.75
107	94.55	94.35			107	94.55	100.775	12.45					107	94.35	100.675	12.65
106	96.4	96.39			106	96.4	101.2	9.6					106	96.39	101.195	9.61
108	97.95	98.06			108	97.95	102.975	10.05					108	98.06	103.03	9.94
106	100.47	100.81			106	100.47	103.235	5.53					106	100.81	103.405	5.19
107	101.49	101.93			107	101.49	104.245	5.51					107	101.93	104.465	5.07
108	102.24	102.65			108	102.24	105.12	5.76					108	102.65	105.325	5.35
106	102.71	103.02			106	102.71	104.355	3.29					106	103.02	104.51	2.98
108	102.95	103.1			108	102.95	105.475	5.05					108	103.1	105.55	4.9
106	102.96	102.9			106	102.96	104.48	3.04					106	102.9	104.45	3.1
108	102.76	102.65			108	102.76	105.38	5.24					108	102.65	105.325	5.35
108	102.56	102.4			108	102.56	105.28	5.44					108	102.4	105.2	5.6
107	102.38	102.15			107	102.38	104.69	4.62					107	102.15	104.575	4.85
108	102.2	101.88			108	102.2	105.1	5.8					108	101.88	104.94	6.12
106	102.03	101.61			106	102.03	104.015	3.97					106	101.61	103.805	4.39
107	101.88	101.37			107	101.88	104.44	5.12					107	101.37	104.185	5.63
107	101.77	101.16			107	101.77	104.385	5.23					107	101.16	104.08	5.84
106	101.66	100.96			106	101.66	103.83	4.34					106	100.96	103.48	5.04
107	101.58	100.81			107	101.58	104.29	5.42					107	100.81	103.905	6.19
106	101.51	100.66			106	101.51	103.755	4.49					106	100.66	103.33	5.34
105	101.45	100.55			105	101.45	103.225	3.55					105	100.55	102.775	4.45
106	101.43	100.48			106	101.43	103.715	4.57					106	100.48	103.24	5.52
105	101.42	100.43			105	101.42	103.21	3.58					105	100.43	102.715	4.57
106	101.42	100.38			106	101.42	103.71	4.58					106	100.38	103.19	5.62
105	101.44	100.35			105	101.44	103.22	3.56					105	100.35	102.675	4.65
106	101.46	100.32			106	101.46	103.73	4.54					106	100.32	103.16	5.68
106	101.49	100.31			106	101.49	103.745	4.51					106	100.31	103.155	5.69
104	101.52	100.28			104	101.52	102.76	2.48					104	100.28	102.14	3.72
105	101.52	100.26			105	101.52	103.26	3.48					105	100.26	102.63	4.74
105	101.52	100.26			105	101.52	103.26	3.48					105	100.26	102.63	4.74
104	101.48	100.19			104	101.48	102.74	2.52					104	100.19	102.095	3.81
106	101.43	100.13			106	101.43	103.715	4.57					106	100.13	103.065	5.87
104	101.39	100.08			104	101.39	102.695	2.61					104	100.08	102.04	3.92
106	101.35	100.02			106	101.35	103.675	4.65					106	100.02	103.01	5.98
107	101.33	100.01			107	101.33	104.165	5.67					107	100.01	103.505	6.99
105	101.33	100			105	101.33	103.165	3.67					105	100	102.5	5
107	101.28	99.98			107	101.28	104.14	5.72					107	99.98	103.49	7.02
106	101.23	99.95			106	101.23	103.615	4.77					106	99.95	102.975	6.05
107	101.16	99.92			107	101.16	104.08	5.84					107	99.92	103.46	7.08
107	101.09	99.88			107	101.09	104.045	5.91					107	99.88	103.44	7.12
106	101.01	99.8			106	101.01	103.505	4.99					106	99.8	102.9	6.2
107	100.9	99.71			107	100.9	103.95	6.1					107	99.71	103.355	7.29
106	100.81	99.6			106	100.81	103.405	5.19					106	99.6	102.8	6.4
107	100.73	99.5			107	100.73	103.865	6.27					107	99.5	103.25	7.5
106	100.66	99.39			106	100.66	103.33	5.34					106	99.39	102.695	6.61
106	100.6	99.27			106	100.6	103.3	5.4					106	99.27	102.635	6.73
106	100.58	99.16			106	100.58	103.29	5.42					106	99.16	102.58	6.84
105	100.56	98.91			105	100.56	102.78	4.44					105	98.91	101.955	6.09
105	100.54	98.74			105	100.54	102.77	4.46					105	98.74	101.87	6.26
105	100.53	98.56			105	100.53	102.765	4.47					105	98.56	101.78	6.44
104	100.53	98.39			104	100.53	102.265	3.47					104	98.39	101.195	5.61
105	100.54	98.23			105	100.54	102.77	4.46					105	98.23	101.615	6.77
104	100.56	98.07			104	100.56	102.28	3.44					104	98.07	101.035	5.93
105	100.56	97.92			105	100.56	102.78	4.44					105	97.92	101.46	7.08
105	100.56	97.82			105	100.56	102.78	4.44					105	97.82	101.41	7.18
104	100.57	97.75			104	100.57	102.285	3.43					104	97.75	100.875	6.25
105	100.57	97.7			105	100.57	102.785	4.43					105	97.7	101.35	7.3
103	100.57	97.66			103	100.57	101.785	2.43					103	97.66	100.33	5.34
105	100.57	97.64			105	100.57	102.785	4.43					105	97.64	101.32	7.36
104	100.58	97.67			104	100.58	102.29	3.42					104	97.67	100.835	6.33
105	100.58	97.76			105	100.58	102.79	4.42					105	97.76	101.38	7.24
105	100.59	97.88			105	100.59	102.795	4.41					105	97.88	101.44	7.12
104	100.6	98.05			104	100.6	102.3	3.4					104	98.05	101.025	5.95
106	100.63	98.25			106	100.63	103.315	5.37					106	98.25	102.125	7.75
104	100.67	98.47			104	100.67	102.335	3.33					104	98.47	101.235	5.53
106	100.71	98.7			106	100.71	103.355	5.29					106	98.7	102.35	7.3
105	100.76	98.92			105	100.76	102.88	4.24					105	98.92	101.96	6.08
105	100.82	99.16			105	100.82	102.91	4.18					105	99.16	102.08	5.84
106	100.93	99.42			106	100.93	103.465	5.07					106	99.42	102.71	6.58
104	101.06	99.67			104	101.06	102.53	2.94					104	99.67	101.835	4.33
105	101.22	99.93			105	101.22	103.11	3.78					105	99.93	102.465	5.07
105	101.42	100.25			105	101.42	103.21	3.58					105	100.25	102.625	4.75
105	101.61	100.56			105	101.61	103.305	3.39					105	100.56	102.78	4.44
105	101.81	100.88			105	101.81	103.405	3.19					105	100.88	102.94	4.12
106	102	101.18			106	102	104	4					106	101.18	103.59	4.82
105	102.18	101.4			105	102.18	103.59	2.82					105	101.4	103.2	3.6
103	102.34	101.61			103	102.34	102.67	0.66					103	101.61	102.305	1.39
106	102.5	101.8			106	102.5	104.25	3.5					106	101.8	103.9	4.2
107	102.65	101.96			107	102.65	104.825	4.35					107	101.96	104.48	5.04
107	102.78	102.12			107	102.78	104.89	4.22					107	102.12	104.56	4.88
108	102.89	102.28			108	102.89	105.445	5.11					108	102.28	105.14	5.72
108	102.98	102.43			108	102.98	105.49	5.02					108	102.43	105.215	5.57
108	103.03	102.56			108	103.03	105.515	4.97					108	102.56	105.28	5.44
107	103.03	102.65			107	103.03	105.015	3.97					107	102.65	104.825	4.35
107	103	102.72			107	103	105	4					107	102.72	104.86	4.28
107	102.94	102.75			107	102.94	104.97	4.06					107	102.75	104.875	4.25
107	102.84	102.71			107	102.84	104.92	4.16					107	102.71	104.855	4.29
107	102.62	102.6			107	102.62	104.81	4.38					107	102.6	104.8	4.4
108	102.5	102.54			108	102.5	105.25	5.5					108	102.54	105.27	5.46
108	102.37	102.51			108	102.37	105.185	5.63					108	102.51	105.255	5.49
107	102.24	102.44			107	102.24	104.62	4.76					107	102.44	104.72	4.56
107	102.12	102.36			107	102.12	104.56	4.88					107	102.36	104.68	4.64
107	102.12	102.36			107	102.12	104.56	4.88					107	102.36	104.68	4.64
107	101.89	102.22			107	101.89	104.445	5.11					107	102.22	104.61	4.78
106	101.82	102.15			106	101.82	103.91	4.18					106	102.15	104.075	3.85
107	101.78	102.09			107	101.78	104.39	5.22					107	102.09	104.545	4.91
105	101.77	102.06			105	101.77	103.385	3.23					105	102.06	103.53	2.94
106	101.81	102.06			106	101.81	103.905	4.19					106	102.06	104.03	3.94
106	101.86	102.08			106	101.86	103.93	4.14					106	102.08	104.04	3.92
104	101.92	102.15			104	101.92	102.96	2.08					104	102.15	103.075	1.85
105	102.01	102.25			105	102.01	103.505	2.99					105	102.25	103.625	2.75
104	102.12	102.36			104	102.12	103.06	1.88					104	102.36	103.18	1.64
103	102.27	102.54			103	102.27	102.635	0.73					103	102.54	102.77	0.46
104	102.45	102.74			104	102.45	103.225	1.55					104	102.74	103.37	1.26
102	102.67	102.98			102	102.67	102.335	-0.67					102	102.98	102.49	-0.98
103	102.93	103.29			103	102.93	102.965	0.07					103	103.29	103.145	-0.29
103	102.93	103.29			103	102.93	102.965	0.07					103	103.29	103.145	-0.29
103	103.51	104.02			103	103.51	103.255	-0.51					103	104.02	103.51	-1.02
103	103.83	104.45			103	103.83	103.415	-0.83					103	104.45	103.725	-1.45
102	104.17	104.92			102	104.17	103.085	-2.17					102	104.92	103.46	-2.92
104	104.51	105.42			104	104.51	104.255	-0.51					104	105.42	104.71	-1.42
104	104.86	105.93			104	104.86	104.43	-0.86					104	105.93	104.965	-1.93
104	105.21	106.45			104	105.21	104.605	-1.21					104	106.45	105.225	-2.45
105	105.62	106.99			105	105.62	105.31	-0.62					105	106.99	105.995	-1.99
104	106.03	107.52			104	106.03	105.015	-2.03					104	107.52	105.76	-3.52
106	106.45	108.05			106	106.45	106.225	-0.45					106	108.05	107.025	-2.05
107	106.85	108.59			107	106.85	106.925	0.15					107	108.59	107.795	-1.59
108	107.22	109.09			108	107.22	107.61	0.78					108	109.09	108.545	-1.09
108	107.56	109.56			108	107.56	107.78	0.44					108	109.56	108.78	-1.56
108	107.86	109.98			108	107.86	107.93	0.14					108	109.98	108.99	-1.98
109	108.11	110.35			109	108.11	108.555	0.89					109	110.35	109.675	-1.35
109	108.33	110.68			109	108.33	108.665	0.67					109	110.68	109.84	-1.68
111	108.5	110.97			111	108.5	109.75	2.5					111	110.97	110.985	0.03
112	108.62	111.17			112	108.62	110.31	3.38					112	111.17	111.585	0.83
112	108.69	111.3			112	108.69	110.345	3.31					112	111.3	111.65	0.7
113	108.72	111.37			113	108.72	110.86	4.28					113	111.37	112.185	1.63
112	108.71	111.39			112	108.71	110.355	3.29					112	111.39	111.695	0.61
113	108.66	111.37			113	108.66	110.83	4.34					113	111.37	112.185	1.63
112	108.36	111.17			112	108.36	110.18	3.64					112	111.17	111.585	0.83
113	108.17	111.03			113	108.17	110.585	4.83					113	111.03	112.015	1.97
112	107.95	110.84			112	107.95	109.975	4.05					112	110.84	111.42	1.16
113	107.72	110.61			113	107.72	110.36	5.28					113	110.61	111.805	2.39
110	107.49	110.36			110	107.49	108.745	2.51					110	110.36	110.18	-0.36
111	107.28	110.1			111	107.28	109.14	3.72					111	110.1	110.55	0.9
110	107.08	109.86			110	107.08	108.54	2.92					110	109.86	109.93	0.14
110	106.91	109.63			110	106.91	108.455	3.09					110	109.63	109.815	0.37
109	106.76	109.44			109	106.76	107.88	2.24					109	109.44	109.22	-0.44
109	106.67	109.29			109	106.67	107.835	2.33					109	109.29	109.145	-0.29
110	106.62	109.2			110	106.62	108.31	3.38					110	109.2	109.6	0.8
108	106.6	109.16			108	106.6	107.3	1.4					108	109.16	108.58	-1.16
109	106.63	109.16			109	106.63	107.815	2.37					109	109.16	109.08	-0.16
107	106.69	109.2			107	106.69	106.845	0.31					107	109.2	108.1	-2.2
108	106.82	109.3			108	106.82	107.41	1.18					108	109.3	108.65	-1.3
108	107.01	109.44			108	107.01	107.505	0.99					108	109.44	108.72	-1.44
108	107.23	109.61			108	107.23	107.615	0.77					108	109.61	108.805	-1.61
108	107.49	109.83			108	107.49	107.745	0.51					108	109.83	108.915	-1.83
109	107.79	110.11			109	107.79	108.395	1.21					109	110.11	109.555	-1.11
108	108.12	110.41			108	108.12	108.06	-0.12					108	110.41	109.205	-2.41
109	108.44	110.74			109	108.44	108.72	0.56					109	110.74	109.87	-1.74
109	108.77	111.06			109	108.77	108.885	0.23					109	111.06	110.03	-2.06
109	109.11	111.38			109	109.11	109.055	-0.11					109	111.38	110.19	-2.38
111	109.44	111.67			111	109.44	110.22	1.56					111	111.67	111.335	-0.67
111	109.74	111.96			111	109.74	110.37	1.26					111	111.96	111.48	-0.96
112	110.03	112.21			112	110.03	111.015	1.97					112	112.21	112.105	-0.21
113	110.3	112.45			113	110.3	111.65	2.7					113	112.45	112.725	0.55
113	110.53	112.66			113	110.53	111.765	2.47					113	112.66	112.83	0.34
114	110.72	112.84			114	110.72	112.36	3.28					114	112.84	113.42	1.16
114	110.88	112.99			114	110.88	112.44	3.12					114	112.99	113.495	1.01
115	110.99	113.08			115	110.99	112.995	4.01					115	113.08	114.04	1.92
113	111.06	113.14			113	111.06	112.03	1.94					113	113.14	113.07	-0.14
114	111.08	113.14			114	111.08	112.54	2.92					114	113.14	113.57	0.86
115	111.05	113.08			115	111.05	113.025	3.95					115	113.08	114.04	1.92
114	110.99	112.99			114	110.99	112.495	3.01					114	112.99	113.495	1.01
114	110.89	112.86			114	110.89	112.445	3.11					114	112.86	113.43	1.14
114	110.77	112.74			114	110.77	112.385	3.23					114	112.74	113.37	1.26
114	110.63	112.59			114	110.63	112.315	3.37					114	112.59	113.295	1.41
114	110.45	112.42			114	110.45	112.225	3.55					114	112.42	113.21	1.58
114	110.27	112.24			114	110.27	112.135	3.73					114	112.24	113.12	1.76
115	109.89	111.79			115	109.89	112.445	5.11					115	111.79	113.395	3.21
113	109.7	111.54			113	109.7	111.35	3.3					113	111.54	112.27	1.46
115	109.53	111.27			115	109.53	112.265	5.47					115	111.27	113.135	3.73
113	109.37	110.97			113	109.37	111.185	3.63					113	110.97	111.985	2.03
113	109.21	110.69			113	109.21	111.105	3.79					113	110.69	111.845	2.31
113	109.07	110.42			113	109.07	111.035	3.93					113	110.42	111.71	2.58
113	108.97	110.18			113	108.97	110.985	4.03					113	110.18	111.59	2.82
113	108.89	109.99			113	108.89	110.945	4.11					113	109.99	111.495	3.01
112	108.84	109.83			112	108.84	110.42	3.16					112	109.83	110.915	2.17
112	108.84	109.83			112	108.84	110.42	3.16					112	109.83	110.915	2.17
112	108.81	109.56			112	108.81	110.405	3.19					112	109.56	110.78	2.44
111	108.81	109.43			111	108.81	109.905	2.19					111	109.43	110.215	1.57
111	108.83	109.3			111	108.83	109.915	2.17					111	109.3	110.15	1.7
110	108.84	109.14			110	108.84	109.42	1.16					110	109.14	109.57	0.86
110	108.85	109.01			110	108.85	109.425	1.15					110	109.01	109.505	0.99
111	108.86	108.89			111	108.86	109.93	2.14					111	108.89	109.945	2.11
109	108.87	108.81			109	108.87	108.935	0.13					109	108.81	108.905	0.19
110	108.87	108.75			110	108.87	109.435	1.13					110	108.75	109.375	1.25
110	108.86	108.73			110	108.86	109.43	1.14					110	108.73	109.365	1.27
109	108.84	108.7			109	108.84	108.92	0.16					109	108.7	108.85	0.3
110	108.79	108.67			110	108.79	109.395	1.21					110	108.67	109.335	1.33
110	108.73	108.63			110	108.73	109.365	1.27					110	108.63	109.315	1.37
111	108.65	108.57			111	108.65	109.825	2.35					111	108.57	109.785	2.43
110	108.54	108.46			110	108.54	109.27	1.46					110	108.46	109.23	1.54
110	108.41	108.35			110	108.41	109.205	1.59					110	108.35	109.175	1.65
110	108.28	108.26			110	108.28	109.14	1.72					110	108.26	109.13	1.74
110	108.12	108.17			110	108.12	109.06	1.88					110	108.17	109.085	1.83
108	107.96	108.09			108	107.96	107.98	0.04					108	108.09	108.045	-0.09
109	107.8	108.03			109	107.8	108.4	1.2					109	108.03	108.515	0.97
109	107.64	107.97			109	107.64	108.32	1.36					109	107.97	108.485	1.03
108	107.48	107.91			108	107.48	107.74	0.52					108	107.91	107.955	0.09
109	107.29	107.8			109	107.29	108.145	1.71					109	107.8	108.4	1.2
107	107.11	107.7			107	107.11	107.055	-0.11					107	107.7	107.35	-0.7
108	106.95	107.61			108	106.95	107.475	1.05					108	107.61	107.805	0.39
106	106.79	107.51			106	106.79	106.395	-0.79					106	107.51	106.755	-1.51
107	106.65	107.43			107	106.65	106.825	0.35					107	107.43	107.215	-0.43
107	106.52	107.36			107	106.52	106.76	0.48					107	107.36	107.18	-0.36
107	106.41	107.31			107	106.41	106.705	0.59					107	107.31	107.155	-0.31
108	106.32	107.3			108	106.32	107.16	1.68					108	107.3	107.65	0.7
106	106.25	107.29			106	106.25	106.125	-0.25					106	107.29	106.645	-1.29
108	106.19	107.27			108	106.19	107.095	1.81					108	107.27	107.635	0.73
106	106.12	107.24			106	106.12	106.06	-0.12					106	107.24	106.62	-1.24
107	106.11	107.24			107	106.11	106.555	0.89					107	107.24	107.12	-0.24
107	106.12	107.25			107	106.12	106.56	0.88					107	107.25	107.125	-0.25
106	106.14	107.27			106	106.14	106.07	-0.14					106	107.27	106.635	-1.27
107	106.18	107.33			107	106.18	106.59	0.82					107	107.33	107.165	-0.33
106	106.22	107.4			106	106.22	106.11	-0.22					106	107.4	106.7	-1.4
107	106.27	107.46			107	106.27	106.635	0.73					107	107.46	107.23	-0.46
107	106.32	107.51			107	106.32	106.66	0.68					107	107.51	107.255	-0.51
106	106.36	107.56			106	106.36	106.18	-0.36					106	107.56	106.78	-1.56
107	106.41	107.61			107	106.41	106.705	0.59					107	107.61	107.305	-0.61
106	106.44	107.67			106	106.44	106.22	-0.44					106	107.67	106.835	-1.67
107	106.48	107.71			107	106.48	106.74	0.52					107	107.71	107.355	-0.71
107	106.51	107.76			107	106.51	106.755	0.49					107	107.76	107.38	-0.76
108	106.55	107.81			108	106.55	107.275	1.45					108	107.81	107.905	0.19
108	106.57	107.86			108	106.57	107.285	1.43					108	107.86	107.93	0.14
107	106.59	107.9			107	106.59	106.795	0.41					107	107.9	107.45	-0.9
108	106.59	107.95			108	106.59	107.295	1.41					108	107.95	107.975	0.05
108	106.58	107.99			108	106.58	107.29	1.42					108	107.99	107.995	0.01
107	106.59	108.05			107	106.59	106.795	0.41					107	108.05	107.525	-1.05
108	106.59	108.1			108	106.59	107.295	1.41					108	108.1	108.05	-0.1
107	106.58	108.12			107	106.58	106.79	0.42					107	108.12	107.56	-1.12
107	106.57	108.15			107	106.57	106.785	0.43					107	108.15	107.575	-1.15
106	106.57	108.17			106	106.57	106.285	-0.57					106	108.17	107.085	-2.17
107	106.56	108.19			107	106.56	106.78	0.44					107	108.19	107.595	-1.19
105	106.55	108.21			105	106.55	105.775	-1.55					105	108.21	106.605	-3.21
106	106.54	108.18			106	106.54	106.27	-0.54					106	108.18	107.09	-2.18
107	106.53	108.15			107	106.53	106.765	0.47					107	108.15	107.575	-1.15
106	106.51	108.12			106	106.51	106.255	-0.51					106	108.12	107.06	-2.12
107	106.48	108.08			107	106.48	106.74	0.52					107	108.08	107.54	-1.08
106	106.45	108.05			106	106.45	106.225	-0.45					106	108.05	107.025	-2.05
107	106.42	108.03			107	106.42	106.71	0.58					107	108.03	107.515	-1.03
107	106.39	108			107	106.39	106.695	0.61					107	108	107.5	-1
106	106.36	107.95			106	106.36	106.18	-0.36					106	107.95	106.975	-1.95
108	106.3	107.83			108	106.3	107.15	1.7					108	107.83	107.915	0.17
106	106.25	107.69			106	106.25	106.125	-0.25					106	107.69	106.845	-1.69
108	106.21	107.56			108	106.21	107.105	1.79					108	107.56	107.78	0.44
107	106.16	107.44			107	106.16	106.58	0.84					107	107.44	107.22	-0.44
106	106.12	107.33			106	106.12	106.06	-0.12					106	107.33	106.665	-1.33
107	106.08	107.22			107	106.08	106.54	0.92					107	107.22	107.11	-0.22
107	106.06	107.13			107	106.06	106.53	0.94					107	107.13	107.065	-0.13
106	106.03	107.07			106	106.03	106.015	-0.03					106	107.07	106.535	-1.07
107	106	106.94			107	106	106.5	1					107	106.94	106.97	0.06
106	106	106.88			106	106	106	0					106	106.88	106.44	-0.88
108	106	106.82			108	106	107	2					108	106.82	107.41	1.18
108	106.02	106.75			108	106.02	107.01	1.98					108	106.75	107.375	1.25
108	106.03	106.68			108	106.03	107.015	1.97					108	106.68	107.34	1.32
109	106.05	106.66			109	106.05	107.525	2.95					109	106.66	107.83	2.34
108	106.09	106.69			108	106.09	107.045	1.91					108	106.69	107.345	1.31
109	106.13	106.74			109	106.13	107.565	2.87					109	106.74	107.87	2.26
107	106.18	106.79			107	106.18	106.59	0.82					107	106.79	106.895	0.21
108	106.27	106.87			108	106.27	107.135	1.73					108	106.87	107.435	1.13
109	106.36	106.97			109	106.36	107.68	2.64					109	106.97	107.985	2.03
108	106.45	107.1			108	106.45	107.225	1.55					108	107.1	107.55	0.9
108	106.52	107.23			108	106.52	107.26	1.48					108	107.23	107.615	0.77
107	106.59	107.38			107	106.59	106.795	0.41					107	107.38	107.19	-0.38
108	106.69	107.53			108	106.69	107.345	1.31					108	107.53	107.765	0.47
107	106.81	107.71			107	106.81	106.905	0.19					107	107.71	107.355	-0.71
108	106.95	107.91			108	106.95	107.475	1.05					108	107.91	107.955	0.09
108	107.11	108.13			108	107.11	107.555	0.89					108	108.13	108.065	-0.13
107	107.29	108.4			107	107.29	107.145	-0.29					107	108.4	107.7	-1.4
107	107.49	108.69			107	107.49	107.245	-0.49					107	108.69	107.845	-1.69
108	107.73	108.99			108	107.73	107.865	0.27					108	108.99	108.495	-0.99
107	107.98	109.31			107	107.98	107.49	-0.98					107	109.31	108.155	-2.31
108	108.24	109.65			108	108.24	108.12	-0.24					108	109.65	108.825	-1.65
107	108.5	110			107	108.5	107.75	-1.5					107	110	108.5	-3
108	108.69	110.3			108	108.69	108.345	-0.69					108	110.3	109.15	-2.3
108	108.9	110.55			108	108.9	108.45	-0.9					108	110.55	109.275	-2.55
108	109.12	110.75			108	109.12	108.56	-1.12					108	110.75	109.375	-2.75
109	109.36	110.92			109	109.36	109.18	-0.36					109	110.92	109.96	-1.92
109	109.6	111.06			109	109.6	109.3	-0.6					109	111.06	110.03	-2.06
110	109.82	111.2			110	109.82	109.91	0.18					110	111.2	110.6	-1.2
110	110	111.3			110	110	110	0					110	111.3	110.65	-1.3
111	110.15	111.38			111	110.15	110.575	0.85					111	111.38	111.19	-0.38
111	110.28	111.42			111	110.28	110.64	0.72					111	111.42	111.21	-0.42
110	110.39	111.43			110	110.39	110.195	-0.39					110	111.43	110.715	-1.43
111	110.5	111.4			111	110.5	110.75	0.5					111	111.4	111.2	-0.4
110	110.58	111.35			110	110.58	110.29	-0.58					110	111.35	110.675	-1.35
111	110.65	111.29			111	110.65	110.825	0.35					111	111.29	111.145	-0.29
111	110.74	111.21			111	110.74	110.87	0.26					111	111.21	111.105	-0.21
112	110.83	111.13			112	110.83	111.415	1.17					112	111.13	111.565	0.87
113	110.97	111.14			113	110.97	111.985	2.03					113	111.14	112.07	1.86
112	111.13	111.2			112	111.13	111.565	0.87					112	111.2	111.6	0.8
113	111.51	111.55			113	111.51	112.255	1.49					113	111.55	112.275	1.45
113	111.74	111.82			113	111.74	112.37	1.26					113	111.82	112.41	1.18
113	112.01	112.12			113	112.01	112.505	0.99					113	112.12	112.56	0.88
112	112.35	112.49			112	112.35	112.175	-0.35					112	112.49	112.245	-0.49
111	112.73	112.9			111	112.73	111.865	-1.73					111	112.9	111.95	-1.9
111	113.15	113.35			111	113.15	112.075	-2.15					111	113.35	112.175	-2.35
111	113.58	113.83			111	113.58	112.29	-2.58					111	113.83	112.415	-2.83
111	114.04	114.34			111	114.04	112.52	-3.04					111	114.34	112.67	-3.34
110	114.51	114.89			110	114.51	112.255	-4.51					110	114.89	112.445	-4.89
111	115	115.48			111	115	113	-4					111	115.48	113.24	-4.48
111	115.5	116.12			111	115.5	113.25	-4.5					111	116.12	113.56	-5.12
114	115.99	116.83			114	115.99	114.995	-1.99					114	116.83	115.415	-2.83
116	116.45	117.53			116	116.45	116.225	-0.45					116	117.53	116.765	-1.53
115	116.89	118.25			115	116.89	115.945	-1.89					115	118.25	116.625	-3.25
113	117.3	118.93			113	117.3	115.15	-4.3					113	118.93	115.965	-5.93
118	117.7	119.59			118	117.7	117.85	0.3					118	119.59	118.795	-1.59
117	118.06	120.22			117	118.06	117.53	-1.06					117	120.22	118.61	-3.22
118	118.38	120.85			118	118.38	118.19	-0.38					118	120.85	119.425	-2.85
118	118.66	121.48			118	118.66	118.33	-0.66					118	121.48	119.74	-3.48
119	118.89	122.13			119	118.89	118.945	0.11					119	122.13	120.565	-3.13
120	119.1	122.76			120	119.1	119.55	0.9					120	122.76	121.38	-2.76
122	119.28	123.39			122	119.28	120.64	2.72					122	123.39	122.695	-1.39
120	119.44	124.01			120	119.44	119.72	0.56					120	124.01	122.005	-4.01
119	119.58	124.6			119	119.58	119.29	-0.58					119	124.6	121.8	-5.6
119	119.68	125.12			119	119.68	119.34	-0.68					119	125.12	122.06	-6.12
118	119.77	125.57			118	119.77	118.885	-1.77					118	125.57	121.785	-7.57
119	119.84	125.9			119	119.84	119.42	-0.84					119	125.9	122.45	-6.9
119	119.9	126.14			119	119.9	119.45	-0.9					119	126.14	122.57	-7.14
119	119.95	126.27			119	119.95	119.475	-0.95					119	126.27	122.635	-7.27
121	119.99	126.34			121	119.99	120.495	1.01					121	126.34	123.67	-5.34
123	119.98	126.36			123	119.98	121.49	3.02					123	126.36	124.68	-3.36
120	119.95	126.36			120	119.95	119.975	0.05					120	126.36	123.18	-6.36
117	119.9	126.27			117	119.9	118.45	-2.9					117	126.27	121.635	-9.27
122	119.82	126.04			122	119.82	120.91	2.18					122	126.04	124.02	-4.04
119	119.72	125.71			119	119.72	119.36	-0.72					119	125.71	122.355	-6.71
118	119.59	125.31			118	119.59	118.795	-1.59					118	125.31	121.655	-7.31
122	119.4	124.81			122	119.4	120.7	2.6					122	124.81	123.405	-2.81
119	119.18	124.26			119	119.18	119.09	-0.18					119	124.26	121.63	-5.26
120	118.92	123.64			120	118.92	119.46	1.08					120	123.64	121.82	-3.64
122	118.63	122.99			122	118.63	120.315	3.37					122	122.99	122.495	-0.99
121	118.31	122.3			121	118.31	119.655	2.69					121	122.3	121.65	-1.3
122	117.6	120.93			122	117.6	119.8	4.4					122	120.93	121.465	1.07
122	117.24	120.28			122	117.24	119.62	4.76					122	120.28	121.14	1.72
120	116.86	119.63			120	116.86	118.43	3.14					120	119.63	119.815	0.37
120	116.5	118.98			120	116.5	118.25	3.5					120	118.98	119.49	1.02
119	116.16	118.32			119	116.16	117.58	2.84					119	118.32	118.66	0.68
116	115.82	117.67			116	115.82	115.91	0.18					116	117.67	116.835	-1.67
115	115.51	117.11			115	115.51	115.255	-0.51					115	117.11	116.055	-2.11
113	115.22	116.6			113	115.22	114.11	-2.22					113	116.6	114.8	-3.6
112	114.96	116.16			112	114.96	113.48	-2.96					112	116.16	114.08	-4.16
111	114.76	115.78			111	114.76	112.88	-3.76					111	115.78	113.39	-4.78
110	114.6	115.45			110	114.6	112.3	-4.6					110	115.45	112.725	-5.45
111	114.48	115.18			111	114.48	112.74	-3.48					111	115.18	113.09	-4.18
110	114.39	114.95			110	114.39	112.195	-4.39					110	114.95	112.475	-4.95
108	114.33	114.76			108	114.33	111.165	-6.33					108	114.76	111.38	-6.76
109	114.28	114.64			109	114.28	111.64	-5.28					109	114.64	111.82	-5.64
106	114.28	114.57			106	114.28	110.14	-8.28					106	114.57	110.285	-8.57
108	114.31	114.56			108	114.31	111.155	-6.31					108	114.56	111.28	-6.56
108	114.38	114.61			108	114.38	111.19	-6.38					108	114.61	111.305	-6.61
109	114.47	114.71			109	114.47	111.735	-5.47					109	114.71	111.855	-5.71
109	114.59	114.86			109	114.59	111.795	-5.59					109	114.86	111.93	-5.86
109	114.72	115.05			109	114.72	111.86	-5.72					109	115.05	112.025	-6.05
108	114.87	115.27			108	114.87	111.435	-6.87					108	115.27	111.635	-7.27
108	115.04	115.51			108	115.04	111.52	-7.04					108	115.51	111.755	-7.51
108	115.21	115.73			108	115.21	111.605	-7.21					108	115.73	111.865	-7.73
110	115.35	115.97			110	115.35	112.675	-5.35					110	115.97	112.985	-5.97
109	115.48	116.22			109	115.48	112.24	-6.48					109	116.22	112.61	-7.22
107	115.59	116.47			107	115.59	111.295	-8.59					107	116.47	111.735	-9.47
108	115.71	116.72			108	115.71	111.855	-7.71					108	116.72	112.36	-8.72
109	115.81	116.96			109	115.81	112.405	-6.81					109	116.96	112.98	-7.96
114	115.89	117.17			114	115.89	114.945	-1.89					114	117.17	115.585	-3.17
112	115.92	117.32			112	115.92	113.96	-3.92					112	117.32	114.66	-5.32
111	115.92	117.41			111	115.92	113.46	-4.92					111	117.41	114.205	-6.41
111	115.86	117.45			111	115.86	113.43	-4.86					111	117.45	114.225	-6.45
112	115.77	117.43			112	115.77	113.885	-3.77					112	117.43	114.715	-5.43
113	115.63	117.35			113	115.63	114.315	-2.63					113	117.35	115.175	-4.35
113	115.47	117.25			113	115.47	114.235	-2.47					113	117.25	115.125	-4.25
113	115.27	117.11			113	115.27	114.135	-2.27					113	117.11	115.055	-4.11
111	115.04	116.93			111	115.04	113.02	-4.04					111	116.93	113.965	-5.93
112	114.81	116.73			112	114.81	113.405	-2.81					112	116.73	114.365	-4.73
112	114.57	116.49			112	114.57	113.285	-2.57					112	116.49	114.245	-4.49
112	114.35	116.24			112	114.35	113.175	-2.35					112	116.24	114.12	-4.24
110	113.94	115.74			110	113.94	111.97	-3.94					110	115.74	112.87	-5.74
110	113.75	115.51			110	113.75	111.875	-3.75					110	115.51	112.755	-5.51
108	113.57	115.29			108	113.57	110.785	-5.57					108	115.29	111.645	-7.29
108	113.41	115.11			108	113.41	110.705	-5.41					108	115.11	111.555	-7.11
108	113.29	114.95			108	113.29	110.645	-5.29					108	114.95	111.475	-6.95
106	113.19	114.82			106	113.19	109.595	-7.19					106	114.82	110.41	-8.82
107	113.12	114.74			107	113.12	110.06	-6.12					107	114.74	110.87	-7.74
107	113.09	114.67			107	113.09	110.045	-6.09					107	114.67	110.835	-7.67
107	113.07	114.62			107	113.07	110.035	-6.07					107	114.62	110.81	-7.62
108	113.07	114.57			108	113.07	110.535	-5.07					108	114.57	111.285	-6.57
108	113.08	114.56			108	113.08	110.54	-5.08					108	114.56	111.28	-6.56
109	113.11	114.57			109	113.11	111.055	-4.11					109	114.57	111.785	-5.57
109	113.11	114.57			109	113.11	111.055	-4.11					109	114.57	111.785	-5.57
109	113.14	114.61			109	113.14	111.07	-4.14					109	114.61	111.805	-5.61
109	113.16	114.66			109	113.16	111.08	-4.16					109	114.66	111.83	-5.66
108	113.15	114.71			108	113.15	110.575	-5.15					108	114.71	111.355	-6.71
109	113.16	114.75			109	113.16	111.08	-4.16					109	114.75	111.875	-5.75
109	113.18	114.8			109	113.18	111.09	-4.18					109	114.8	111.9	-5.8
109	113.2	114.86			109	113.2	111.1	-4.2					109	114.86	111.93	-5.86
111	113.21	114.9			111	113.21	112.105	-2.21					111	114.9	112.95	-3.9
109	113.21	114.95			109	113.21	111.105	-4.21					109	114.95	111.975	-5.95
111	113.2	114.99			111	113.2	112.1	-2.2					111	114.99	112.995	-3.99
109	113.17	115.03			109	113.17	111.085	-4.17					109	115.03	112.015	-6.03
110	113.14	115.08			110	113.14	111.57	-3.14					110	115.08	112.54	-5.08
110	113.11	115.12			110	113.11	111.555	-3.11					110	115.12	112.56	-5.12
112	113.05	115.15			112	113.05	112.525	-1.05					112	115.15	113.575	-3.15
109	112.99	115.2			109	112.99	110.995	-3.99					109	115.2	112.1	-6.2
110	112.93	115.26			110	112.93	111.465	-2.93					110	115.26	112.63	-5.26
110	112.86	115.29			110	112.86	111.43	-2.86					110	115.29	112.645	-5.29
108	112.79	115.29			108	112.79	110.395	-4.79					108	115.29	111.645	-7.29
109	112.73	115.26			109	112.73	110.865	-3.73					109	115.26	112.13	-6.26
109	112.67	115.22			109	112.67	110.835	-3.67					109	115.22	112.11	-6.22
109	112.57	115.15			109	112.57	110.785	-3.57					109	115.15	112.075	-6.15
108	112.47	115.08			108	112.47	110.235	-4.47					108	115.08	111.54	-7.08
108	112.38	115.03			108	112.38	110.19	-4.38					108	115.03	111.515	-7.03
108	112.29	114.98			108	112.29	110.145	-4.29					108	114.98	111.49	-6.98
108	112.22	114.93			108	112.22	110.11	-4.22					108	114.93	111.465	-6.93
106	112.17	114.9			106	112.17	109.085	-6.17					106	114.9	110.45	-8.9
108	112.13	114.85			108	112.13	110.065	-4.13					108	114.85	111.425	-6.85
109	112.11	114.83			109	112.11	110.555	-3.11					109	114.83	111.915	-5.83
106	112.11	114.79			106	112.11	109.055	-6.11					106	114.79	110.395	-8.79
107	112.16	114.72			107	112.16	109.58	-5.16					107	114.72	110.86	-7.72
107	112.22	114.72			107	112.22	109.61	-5.22					107	114.72	110.86	-7.72
109	112.3	114.76			109	112.3	110.65	-3.3					109	114.76	111.88	-5.76
108	112.39	114.84			108	112.39	110.195	-4.39					108	114.84	111.42	-6.84
110	112.5	114.95			110	112.5	111.25	-2.5					110	114.95	112.475	-4.95
109	112.63	115.08			109	112.63	110.815	-3.63					109	115.08	112.04	-6.08
110	112.82	115.23			110	112.82	111.41	-2.82					110	115.23	112.615	-5.23
109	113	115.37			109	113	111	-4					109	115.37	112.185	-6.37
110	113.19	115.52			110	113.19	111.595	-3.19					110	115.52	112.76	-5.52
111	113.37	115.67			111	113.37	112.185	-2.37					111	115.67	113.335	-4.67
110	113.52	115.8			110	113.52	111.76	-3.52					110	115.8	112.9	-5.8
108	113.66	115.92			108	113.66	110.83	-5.66					108	115.92	111.96	-7.92
110	113.79	115.99			110	113.79	111.895	-3.79					110	115.99	112.995	-5.99
109	113.9	116.06			109	113.9	111.45	-4.9					109	116.06	112.53	-7.06
112	113.99	116.09			112	113.99	112.995	-1.99					112	116.09	114.045	-4.09
112	114.07	116.09			112	114.07	113.035	-2.07					112	116.09	114.045	-4.09
110	114.13	116.08			110	114.13	112.065	-4.13					110	116.08	113.04	-6.08
113	114.17	116.03			113	114.17	113.585	-1.17					113	116.03	114.515	-3.03
111	114.2	115.94			111	114.2	112.6	-3.2					111	115.94	113.47	-4.94
113	114.2	115.83			113	114.2	113.6	-1.2					113	115.83	114.415	-2.83
113	114.18	115.74			113	114.18	113.59	-1.18					113	115.74	114.37	-2.74
114	114.12	115.64			114	114.12	114.06	-0.12					114	115.64	114.82	-1.64
113	114.05	115.55			113	114.05	113.525	-1.05					113	115.55	114.275	-2.55
114	113.97	115.46			114	113.97	113.985	0.03					114	115.46	114.73	-1.46
113	113.92	115.38			113	113.92	113.46	-0.92					113	115.38	114.19	-2.38
114	113.89	115.34			114	113.89	113.945	0.11					114	115.34	114.67	-1.34
112	113.87	115.34			112	113.87	112.935	-1.87					112	115.34	113.67	-3.34
113	113.88	115.41			113	113.88	113.44	-0.88					113	115.41	114.205	-2.41
110	113.9	115.49			110	113.9	111.95	-3.9					110	115.49	112.745	-5.49
111	113.93	115.6			111	113.93	112.465	-2.93					111	115.6	113.3	-4.6
108	113.97	115.72			108	113.97	110.985	-5.97					108	115.72	111.86	-7.72
109	113.99	115.82			109	113.99	111.495	-4.99					109	115.82	112.41	-6.82
107	114	115.93			107	114	110.5	-7					107	115.93	111.465	-8.93
108	114.01	116.05			108	114.01	111.005	-6.01					108	116.05	112.025	-8.05
108	114.02	116.16			108	114.02	111.01	-6.02					108	116.16	112.08	-8.16
109	114.03	116.21			109	114.03	111.515	-5.03					109	116.21	112.605	-7.21
109	114.02	116.23			109	114.02	111.51	-5.02					109	116.23	112.615	-7.23
111	114.01	116.21			111	114.01	112.505	-3.01					111	116.21	113.605	-5.21
107	113.98	116.17			107	113.98	110.49	-6.98					107	116.17	111.585	-9.17
110	113.91	116.05			110	113.91	111.955	-3.91					110	116.05	113.025	-6.05
112	113.81	115.9			112	113.81	112.905	-1.81					112	115.9	113.95	-3.9
113	113.5	115.43			113	113.5	113.25	-0.5					113	115.43	114.215	-2.43
115	113.31	115.16			115	113.31	114.155	1.69					115	115.16	115.08	-0.16
113	113.09	114.88			113	113.09	113.045	-0.09					113	114.88	113.94	-1.88
114	112.87	114.61			114	112.87	113.435	1.13					114	114.61	114.305	-0.61
113	112.65	114.35			113	112.65	112.825	0.35					113	114.35	113.675	-1.35
113	112.44	114.1			113	112.44	112.72	0.56					113	114.1	113.55	-1.1
113	112.24	113.85			113	112.24	112.62	0.76					113	113.85	113.425	-0.85
112	112.03	113.61			112	112.03	112.015	-0.03					112	113.61	112.805	-1.61
112	111.82	113.39			112	111.82	111.91	0.18					112	113.39	112.695	-1.39
110	111.64	113.19			110	111.64	110.82	-1.64					110	113.19	111.595	-3.19
111	111.45	113			111	111.45	111.225	-0.45					111	113	112	-2
108	111.28	112.84			108	111.28	109.64	-3.28					108	112.84	110.42	-4.84
109	111.13	112.73			109	111.13	110.065	-2.13					109	112.73	110.865	-3.73
109	111	112.64			109	111	110	-2					109	112.64	110.82	-3.64
108	110.9	112.58			108	110.9	109.45	-2.9					108	112.58	110.29	-4.58
108	110.81	112.51			108	110.81	109.405	-2.81					108	112.51	110.255	-4.51
106	110.73	112.44			106	110.73	108.365	-4.73					106	112.44	109.22	-6.44
108	110.67	112.38			108	110.67	109.335	-2.67					108	112.38	110.19	-4.38
106	110.61	112.31			106	110.61	108.305	-4.61					106	112.31	109.155	-6.31
107	110.57	112.25			107	110.57	108.785	-3.57					107	112.25	109.625	-5.25
106	110.52	112.17			106	110.52	108.26	-4.52					106	112.17	109.085	-6.17
107	110.47	112.1			107	110.47	108.735	-3.47					107	112.1	109.55	-5.1
106	110.42	112.01			106	110.42	108.21	-4.42					106	112.01	109.005	-6.01
106	110.37	111.92			106	110.37	108.185	-4.37					106	111.92	108.96	-5.92
105	110.31	111.83			105	110.31	107.655	-5.31					105	111.83	108.415	-6.83
106	110.26	111.76			106	110.26	108.13	-4.26					106	111.76	108.88	-5.76
105	110.19	111.67			105	110.19	107.595	-5.19					105	111.67	108.335	-6.67
106	110.1	111.54			106	110.1	108.05	-4.1					106	111.54	108.77	-5.54
107	110	111.42			107	110	108.5	-3					107	111.42	109.21	-4.42
107	109.9	111.31			107	109.9	108.45	-2.9					107	111.31	109.155	-4.31
107	109.8	111.18			107	109.8	108.4	-2.8					107	111.18	109.09	-4.18
107	109.7	111.06			107	109.7	108.35	-2.7					107	111.06	109.03	-4.06
107	109.59	110.96			107	109.59	108.295	-2.59					107	110.96	108.98	-3.96
107	109.51	110.86			107	109.51	108.255	-2.51					107	110.86	108.93	-3.86
108	109.42	110.78			108	109.42	108.71	-1.42					108	110.78	109.39	-2.78
107	109.35	110.71			107	109.35	108.175	-2.35					107	110.71	108.855	-3.71
107	109.3	110.64			107	109.3	108.15	-2.3					107	110.64	108.82	-3.64
107	109.26	110.6			107	109.26	108.13	-2.26					107	110.6	108.8	-3.6
107	109.24	110.56			107	109.24	108.12	-2.24					107	110.56	108.78	-3.56
106	109.22	110.51			106	109.22	107.61	-3.22					106	110.51	108.255	-4.51
107	109.23	110.39			107	109.23	108.115	-2.23					107	110.39	108.695	-3.39
105	109.27	110.34			105	109.27	107.135	-4.27					105	110.34	107.67	-5.34
106	109.33	110.28			106	109.33	107.665	-3.33					106	110.28	108.14	-4.28
106	109.38	110.21			106	109.38	107.69	-3.38					106	110.21	108.105	-4.21
108	109.42	110.15			108	109.42	108.71	-1.42					108	110.15	109.075	-2.15
105	109.45	110.1			105	109.45	107.225	-4.45					105	110.1	107.55	-5.1
105	109.45	110			105	109.45	107.225	-4.45					105	110	107.5	-5
106	109.42	109.87			106	109.42	107.71	-3.42					106	109.87	107.935	-3.87
106	109.36	109.73			106	109.36	107.68	-3.36					106	109.73	107.865	-3.73
107	109.25	109.56			107	109.25	108.125	-2.25					107	109.56	108.28	-2.56
107	109.12	109.37			107	109.12	108.06	-2.12					107	109.37	108.185	-2.37
108	108.94	109.14			108	108.94	108.47	-0.94					108	109.14	108.57	-1.14
108	108.74	108.88			108	108.74	108.37	-0.74					108	108.88	108.44	-0.88
108	108.52	108.65			108	108.52	108.26	-0.52					108	108.65	108.325	-0.65
108	108.28	108.44			108	108.28	108.14	-0.28					108	108.44	108.22	-0.44
108	108.01	108.23			108	108.01	108.005	-0.01					108	108.23	108.115	-0.23
108	107.73	108.03			108	107.73	107.865	0.27					108	108.03	108.015	-0.03
107	107.43	107.85			107	107.43	107.215	-0.43					107	107.85	107.425	-0.85
106	107.15	107.68			106	107.15	106.575	-1.15					106	107.68	106.84	-1.68
106	106.89	107.53			106	106.89	106.445	-0.89					106	107.53	106.765	-1.53
106	106.65	107.39			106	106.65	106.325	-0.65					106	107.39	106.695	-1.39
105	106.44	107.29			105	106.44	105.72	-1.44					105	107.29	106.145	-2.29
105	106.27	107.21			105	106.27	105.635	-1.27					105	107.21	106.105	-2.21
104	106.13	107.13			104	106.13	105.065	-2.13					104	107.13	105.565	-3.13
104	106.05	107.12			104	106.05	105.025	-2.05					104	107.12	105.56	-3.12
103	106	107.12			103	106	104.5	-3					103	107.12	105.06	-4.12
104	105.99	107.16			104	105.99	104.995	-1.99					104	107.16	105.58	-3.16
102	106.01	107.24			102	106.01	104.005	-4.01					102	107.24	104.62	-5.24
103	106.04	107.32			103	106.04	104.52	-3.04					103	107.32	105.16	-4.32
101	106.11	107.4			101	106.11	103.555	-5.11					101	107.4	104.2	-6.4
102	106.19	107.47			102	106.19	104.095	-4.19					102	107.47	104.735	-5.47
103	106.29	107.55			103	106.29	104.645	-3.29					103	107.55	105.275	-4.55
103	106.39	107.61			103	106.39	104.695	-3.39					103	107.61	105.305	-4.61
102	106.5	107.67			102	106.5	104.25	-4.5					102	107.67	104.835	-5.67
101	106.59	107.72			101	106.59	103.795	-5.59					101	107.72	104.36	-6.72
100	106.67	107.75			100	106.67	103.335	-6.67					100	107.75	103.875	-7.75
103	106.74	107.77			103	106.74	104.87	-3.74					103	107.77	105.385	-4.77
103	106.78	107.77			103	106.78	104.89	-3.78					103	107.77	105.385	-4.77
105	106.79	107.77			105	106.79	105.895	-1.79					105	107.77	106.385	-2.77
105	106.77	107.73			105	106.77	105.885	-1.77					105	107.73	106.365	-2.73
105	106.73	107.66			105	106.73	105.865	-1.73					105	107.66	106.33	-2.66
106	106.56	107.39			106	106.56	106.28	-0.56					106	107.39	106.695	-1.39
106	106.46	107.22			106	106.46	106.23	-0.46					106	107.22	106.61	-1.22
107	106.35	107.04			107	106.35	106.675	0.65					107	107.04	107.02	-0.04
106	106.23	106.86			106	106.23	106.115	-0.23					106	106.86	106.43	-0.86
106	106.1	106.68			106	106.1	106.05	-0.1					106	106.68	106.34	-0.68
105	105.95	106.49			105	105.95	105.475	-0.95					105	106.49	105.745	-1.49
105	105.81	106.28			105	105.81	105.405	-0.81					105	106.28	105.64	-1.28
103	105.69	106.07			103	105.69	104.345	-2.69					103	106.07	104.535	-3.07
104	105.58	105.89			104	105.58	104.79	-1.58					104	105.89	104.945	-1.89
103	105.5	105.72			103	105.5	104.25	-2.5					103	105.72	104.36	-2.72
104	105.46	105.61			104	105.46	104.73	-1.46					104	105.61	104.805	-1.61
103	105.46	105.55			103	105.46	104.23	-2.46					103	105.55	104.275	-2.55
104	105.52	105.54			104	105.52	104.76	-1.52					104	105.54	104.77	-1.54
104	105.63	105.61			104	105.63	104.815	-1.63					104	105.61	104.805	-1.61
103	105.81	105.77			103	105.81	104.405	-2.81					103	105.77	104.385	-2.77
104	106.03	106			104	106.03	105.015	-2.03					104	106	105	-2
102	106.29	106.28			102	106.29	104.145	-4.29					102	106.28	104.14	-4.28
103	106.6	106.61			103	106.6	104.8	-3.6					103	106.61	104.805	-3.61
102	106.95	106.99			102	106.95	104.475	-4.95					102	106.99	104.495	-4.99
103	107.33	107.41			103	107.33	105.165	-4.33					103	107.41	105.205	-4.41
103	107.77	107.93			103	107.77	105.385	-4.77					103	107.93	105.465	-4.93
103	108.22	108.5			103	108.22	105.61	-5.22					103	108.5	105.75	-5.5
106	108.69	109.11			106	108.69	107.345	-2.69					106	109.11	107.555	-3.11
105	109.15	109.73			105	109.15	107.075	-4.15					105	109.73	107.365	-4.73
102	109.6	110.34			102	109.6	105.8	-7.6					102	110.34	106.17	-8.34
105	110.03	110.91			105	110.03	107.515	-5.03					105	110.91	107.955	-5.91
104	110.42	111.44			104	110.42	107.21	-6.42					104	111.44	107.72	-7.44
106	110.77	111.93			106	110.77	108.385	-4.77					106	111.93	108.965	-5.93
106	111.07	112.35			106	111.07	108.535	-5.07					106	112.35	109.175	-6.35
106	111.33	112.71			106	111.33	108.665	-5.33					106	112.71	109.355	-6.71
108	111.55	113			108	111.55	109.775	-3.55					108	113	110.5	-5
109	111.82	113.38			109	111.82	110.41	-2.82					109	113.38	111.19	-4.38
109	111.82	113.38			109	111.82	110.41	-2.82					109	113.38	111.19	-4.38
108	111.86	113.45			108	111.86	109.93	-3.86					108	113.45	110.725	-5.45
110	111.85	113.44			110	111.85	110.925	-1.85					110	113.44	111.72	-3.44
107	111.78	113.3			107	111.78	109.39	-4.78					107	113.3	110.15	-6.3
109	111.68	113.1			109	111.68	110.34	-2.68					109	113.1	111.05	-4.1
108	111.53	112.83			108	111.53	109.765	-3.53					108	112.83	110.415	-4.83
110	111.36	112.53			110	111.36	110.68	-1.36					110	112.53	111.265	-2.53
109	111.16	112.19			109	111.16	110.08	-2.16					109	112.19	110.595	-3.19
110	110.94	111.81			110	110.94	110.47	-0.94					110	111.81	110.905	-1.81
109	110.48	110.97			109	110.48	109.74	-1.48					109	110.97	109.985	-1.97
109	110.23	110.52			109	110.23	109.615	-1.23					109	110.52	109.76	-1.52
108	109.96	110.08			108	109.96	108.98	-1.96					108	110.08	109.04	-2.08
109	109.7	109.66			109	109.7	109.35	-0.7					109	109.66	109.33	-0.66
108	109.44	109.27			108	109.44	108.72	-1.44					108	109.27	108.635	-1.27
109	109.19	108.91			109	109.19	109.095	-0.19					109	108.91	108.955	0.09
109	108.97	108.58			109	108.97	108.985	0.03					109	108.58	108.79	0.42
109	108.76	108.28			109	108.76	108.88	0.24					109	108.28	108.64	0.72
108	108.59	108.05			108	108.59	108.295	-0.59					108	108.05	108.025	-0.05
109	108.42	107.84			109	108.42	108.71	0.58					109	107.84	108.42	1.16
108	108.26	107.65			108	108.26	108.13	-0.26					108	107.65	107.825	0.35
107	108.11	107.47			107	108.11	107.555	-1.11					107	107.47	107.235	-0.47
107	107.96	107.31			107	107.96	107.48	-0.96					107	107.31	107.155	-0.31
106	107.83	107.18			106	107.83	106.915	-1.83					106	107.18	106.59	-1.18
107	107.7	107.07			107	107.7	107.35	-0.7					107	107.07	107.035	-0.07
105	107.58	106.99			105	107.58	106.29	-2.58					105	106.99	105.995	-1.99
106	107.46	106.93			106	107.46	106.73	-1.46					106	106.93	106.465	-0.93
105	107.37	106.89			105	107.37	106.185	-2.37					105	106.89	105.945	-1.89
106	107.27	106.85			106	107.27	106.635	-1.27					106	106.85	106.425	-0.85
105	107.18	106.81			105	107.18	106.09	-2.18					105	106.81	105.905	-1.81
106	107.06	106.74			106	107.06	106.53	-1.06					106	106.74	106.37	-0.74
105	106.93	106.65			105	106.93	105.965	-1.93					105	106.65	105.825	-1.65
106	106.79	106.57			106	106.79	106.395	-0.79					106	106.57	106.285	-0.57
106	106.63	106.46			106	106.63	106.315	-0.63					106	106.46	106.23	-0.46
107	106.48	106.37			107	106.48	106.74	0.52					107	106.37	106.685	0.63
105	106.35	106.29			105	106.35	105.675	-1.35					105	106.29	105.645	-1.29
106	106.23	106.23			106	106.23	106.115	-0.23					106	106.23	106.115	-0.23
105	106.14	106.18			105	106.14	105.57	-1.14					105	106.18	105.59	-1.18
105	106.06	106.15			105	106.06	105.53	-1.06					105	106.15	105.575	-1.15
105	106.01	106.12			105	106.01	105.505	-1.01					105	106.12	105.56	-1.12
104	105.97	106.1			104	105.97	104.985	-1.97					104	106.1	105.05	-2.1
105	105.96	106.1			105	105.96	105.48	-0.96					105	106.1	105.55	-1.1
103	105.94	106.08			103	105.94	104.47	-2.94					103	106.08	104.54	-3.08
103	105.94	106.08			103	105.94	104.47	-2.94					103	106.08	104.54	-3.08
103	105.97	106.06			103	105.97	104.485	-2.97					103	106.06	104.53	-3.06
102	106.03	106.1			102	106.03	104.015	-4.03					102	106.1	104.05	-4.1
103	106.14	106.16			103	106.14	104.57	-3.14					103	106.16	104.58	-3.16
104	106.27	106.24			104	106.27	105.135	-2.27					104	106.24	105.12	-2.24
106	106.41	106.33			106	106.41	106.205	-0.41					106	106.33	106.165	-0.33
102	106.54	106.4			102	106.54	104.27	-4.54					102	106.4	104.2	-4.4
102	106.64	106.46			102	106.64	104.32	-4.64					102	106.46	104.23	-4.46
103	106.79	106.52			103	106.79	104.895	-3.79					103	106.52	104.76	-3.52
103	106.82	106.55			103	106.82	104.91	-3.82					103	106.55	104.775	-3.55
104	106.84	106.59			104	106.84	105.42	-2.84					104	106.59	105.295	-2.59
104	106.85	106.62			104	106.85	105.425	-2.85					104	106.62	105.31	-2.62
105	106.84	106.64			105	106.84	105.92	-1.84					105	106.64	105.82	-1.64
106	106.82	106.66			106	106.82	106.41	-0.82					106	106.66	106.33	-0.66
105	106.79	106.65			105	106.79	105.895	-1.79					105	106.65	105.825	-1.65
106	106.74	106.6			106	106.74	106.37	-0.74					106	106.6	106.3	-0.6
104	106.66	106.54			104	106.66	105.33	-2.66					104	106.54	105.27	-2.54
105	106.57	106.47			105	106.57	105.785	-1.57					105	106.47	105.735	-1.47
104	106.48	106.41			104	106.48	105.24	-2.48					104	106.41	105.205	-2.41
105	106.41	106.41			105	106.41	105.705	-1.41					105	106.41	105.705	-1.41
103	106.35	106.42			103	106.35	104.675	-3.35					103	106.42	104.71	-3.42
104	106.32	106.45			104	106.32	105.16	-2.32					104	106.45	105.225	-2.45
104	106.31	106.51			104	106.31	105.155	-2.31					104	106.51	105.255	-2.51
104	106.32	106.55			104	106.32	105.16	-2.32					104	106.55	105.275	-2.55
105	106.35	106.58			105	106.35	105.675	-1.35					105	106.58	105.79	-1.58
103	106.38	106.59			103	106.38	104.69	-3.38					103	106.59	104.795	-3.59
105	106.42	106.58			105	106.42	105.71	-1.42					105	106.58	105.79	-1.58
105	106.47	106.58			105	106.47	105.735	-1.47					105	106.58	105.79	-1.58
103	106.53	106.58			103	106.53	104.765	-3.53					103	106.58	104.79	-3.58
105	106.61	106.64			105	106.61	105.805	-1.61					105	106.64	105.82	-1.64
105	106.7	106.74			105	106.7	105.85	-1.7					105	106.74	105.87	-1.74
105	106.79	106.85			105	106.79	105.895	-1.79					105	106.85	105.925	-1.85
106	106.86	106.94			106	106.86	106.43	-0.86					106	106.94	106.47	-0.94
104	106.92	106.98			104	106.92	105.46	-2.92					104	106.98	105.49	-2.98
105	106.95	106.95			105	106.95	105.975	-1.95					105	106.95	105.975	-1.95
104	106.96	106.9			104	106.96	105.48	-2.96					104	106.9	105.45	-2.9
106	106.95	106.82			106	106.95	106.475	-0.95					106	106.82	106.41	-0.82
105	106.92	106.73			105	106.92	105.96	-1.92					105	106.73	105.865	-1.73
106	106.87	106.64			106	106.87	106.435	-0.87					106	106.64	106.32	-0.64
107	106.79	106.55			107	106.79	106.895	0.21					107	106.55	106.775	0.45
107	106.7	106.48			107	106.7	106.85	0.3					107	106.48	106.74	0.52
106	106.58	106.39			106	106.58	106.29	-0.58					106	106.39	106.195	-0.39
106	106.45	106.3			106	106.45	106.225	-0.45					106	106.3	106.15	-0.3
106	106.3	106.2			106	106.3	106.15	-0.3					106	106.2	106.1	-0.2
105	106.12	106.05			105	106.12	105.56	-1.12					105	106.05	105.525	-1.05
106	105.93	105.9			106	105.93	105.965	0.07					106	105.9	105.95	0.1
105	105.72	105.71			105	105.72	105.36	-0.72					105	105.71	105.355	-0.71
106	105.51	105.55			106	105.51	105.755	0.49					106	105.55	105.775	0.45
104	105.29	105.42			104	105.29	104.645	-1.29					104	105.42	104.71	-1.42
105	104.87	105.15			105	104.87	104.935	0.13					105	105.15	105.075	-0.15
104	104.67	105.01			104	104.67	104.335	-0.67					104	105.01	104.505	-1.01
105	104.48	104.86			105	104.48	104.74	0.52					105	104.86	104.93	0.14
105	104.3	104.72			105	104.3	104.65	0.7					105	104.72	104.86	0.28
103	104.15	104.58			103	104.15	103.575	-1.15					103	104.58	103.79	-1.58
104	104.02	104.44			104	104.02	104.01	-0.02					104	104.44	104.22	-0.44
102	103.92	104.34			102	103.92	102.96	-1.92					102	104.34	103.17	-2.34
103	103.83	104.22			103	103.83	103.415	-0.83					103	104.22	103.61	-1.22
102	103.77	104.14			102	103.77	102.885	-1.77					102	104.14	103.07	-2.14
102	103.76	104.08			102	103.76	102.88	-1.76					102	104.08	103.04	-2.08
102	103.76	104.02			102	103.76	102.88	-1.76					102	104.02	103.01	-2.02
101	103.8	104			101	103.8	102.4	-2.8					101	104	102.5	-3
102	103.88	103.97			102	103.88	102.94	-1.88					102	103.97	102.985	-1.97
100	103.98	103.95			100	103.98	101.99	-3.98					100	103.95	101.975	-3.95
101	104.11	103.97			101	104.11	102.555	-3.11					101	103.97	102.485	-2.97
101	104.26	104.04			101	104.26	102.63	-3.26					101	104.04	102.52	-3.04
100	104.44	104.15			100	104.44	102.22	-4.44					100	104.15	102.075	-4.15
101	104.64	104.31			101	104.64	102.82	-3.64					101	104.31	102.655	-3.31
102	104.86	104.46			102	104.86	103.43	-2.86					102	104.46	103.23	-2.46
102	105.07	104.61			102	105.07	103.535	-3.07					102	104.61	103.305	-2.61
101	105.29	104.78			101	105.29	103.145	-4.29					101	104.78	102.89	-3.78
102	105.5	104.93			102	105.5	103.75	-3.5					102	104.93	103.465	-2.93
102	105.71	105.11			102	105.71	103.855	-3.71					102	105.11	103.555	-3.11
104	105.89	105.27			104	105.89	104.945	-1.89					104	105.27	104.635	-1.27
103	106.05	105.42			103	106.05	104.525	-3.05					103	105.42	104.21	-2.42
105	106.19	105.56			105	106.19	105.595	-1.19					105	105.56	105.28	-0.56
103	106.28	105.65			103	106.28	104.64	-3.28					103	105.65	104.325	-2.65
105	106.34	105.73			105	106.34	105.67	-1.34					105	105.73	105.365	-0.73
105	106.36	105.81			105	106.36	105.68	-1.36					105	105.81	105.405	-0.81
105	106.35	105.85			105	106.35	105.675	-1.35					105	105.85	105.425	-0.85
105	106.29	105.84			105	106.29	105.645	-1.29					105	105.84	105.42	-0.84
[truncated: 5,537 more rows]
