# Supplementary material for: Skin-Interfaced Biosensors and Pilot Studies for Advanced Wireless Physiological Monitoring in Neonatal and Pediatric Intensive Care Units
Source: Nat Med. Author manuscript; Available in PMC 2020 Jun 25. (PMC7315772; doi:10.1038/s41591-020-0792-9)
Supplement: Chung_SourceData_ExtDataFig8 [file NIHMS1598235-supplement-Chung_SourceData_ExtDataFig8.xlsx]

## Sheet: Subject 4 (ED Fig. 8a,b)
Unit	mmHg				SBP A-line vs SBP PAT								SBP A-line vs SBP PTT
SBP A-line	SBP PAT	SBP PTT			SBP A-line	SBP PAT	Mean	Difference		Mean	2.64582		SBP A-line	SBP PTT	Mean	Difference		Mean	1.45689
105	106.31	106.47			105	106.31	105.655	-1.31		SD	5.69368		105	106.47	105.735	-1.47		SD	5.28029
106	105.94	106.18			106	105.94	105.97	0.06		Limit of Agreement (+1.96SD)	13.8054		106	106.18	106.09	-0.18		Limit of Agreement (+1.96SD)	11.8062
106	105.57	105.88			106	105.57	105.785	0.43		Limit of Agreement (-1.96SD)	-8.5138		106	105.88	105.94	0.12		Limit of Agreement (-1.96SD)	-8.89247
105	105.19	105.57			105	105.19	105.095	-0.19					105	105.57	105.285	-0.57
106	104.8	105.25			106	104.8	105.4	1.2					106	105.25	105.625	0.75
106	104.42	104.94			106	104.42	105.21	1.58					106	104.94	105.47	1.06
107	104.07	104.65			107	104.07	105.535	2.93					107	104.65	105.825	2.35
107	103.76	104.42			107	103.76	105.38	3.24					107	104.42	105.71	2.58
108	103.51	104.24			108	103.51	105.755	4.49					108	104.24	106.12	3.76
108	103.31	104.13			108	103.31	105.655	4.69					108	104.13	106.065	3.87
107	103.19	104.08			107	103.19	105.095	3.81					107	104.08	105.54	2.92
108	103	103.95			108	103	105.5	5					108	103.95	105.975	4.05
107	102.84	103.75			107	102.84	104.92	4.16					107	103.75	105.375	3.25
108	102.62	103.43			108	102.62	105.31	5.38					108	103.43	105.715	4.57
109	102.64	103.36			109	102.64	105.82	6.36					109	103.36	106.18	5.64
108	102.71	103.35			108	102.71	105.355	5.29					108	103.35	105.675	4.65
109	102.99	103.53			109	102.99	105.995	6.01					109	103.53	106.265	5.47
108	103.26	103.77			108	103.26	105.63	4.74					108	103.77	105.885	4.23
109	103.51	104.02			109	103.51	106.255	5.49					109	104.02	106.51	4.98
109	103.75	104.23			109	103.75	106.375	5.25					109	104.23	106.615	4.77
107	103.97	104.52			107	103.97	105.485	3.03					107	104.52	105.76	2.48
108	104.24	104.83			108	104.24	106.12	3.76					108	104.83	106.415	3.17
107	104.53	105.17			107	104.53	105.765	2.47					107	105.17	106.085	1.83
107	104.81	105.55			107	104.81	105.905	2.19					107	105.55	106.275	1.45
107	105.17	105.96			107	105.17	106.085	1.83					107	105.96	106.48	1.04
105	105.59	106.44			105	105.59	105.295	-0.59					105	106.44	105.72	-1.44
106	106	106.91			106	106	106	0					106	106.91	106.455	-0.91
106	106	106.91			106	106	106	0					106	106.91	106.455	-0.91
106	106	106.91			106	106	106	0					106	106.91	106.455	-0.91
106	106.98	108.37			106	106.98	106.49	-0.98					106	108.37	107.185	-2.37
106	107.21	108.76			106	107.21	106.605	-1.21					106	108.76	107.38	-2.76
107	107.25	109.03			107	107.25	107.125	-0.25					107	109.03	108.015	-2.03
107	107.1	109.19			107	107.1	107.05	-0.1					107	109.19	108.095	-2.19
107	106.77	109.24			107	106.77	106.885	0.23					107	109.24	108.12	-2.24
108	106.3	109.16			108	106.3	107.15	1.7					108	109.16	108.58	-1.16
108	105.92	109.18			108	105.92	106.96	2.08					108	109.18	108.59	-1.18
109	105.52	109.38			109	105.52	107.26	3.48					109	109.38	109.19	-0.38
109	105.52	109.38			109	105.52	107.26	3.48					109	109.38	109.19	-0.38
109	104.62	109.7			109	104.62	106.81	4.38					109	109.7	109.35	-0.7
110	104.1	109.81			110	104.1	107.05	5.9					110	109.81	109.905	0.19
110	103.57	109.9			110	103.57	106.785	6.43					110	109.9	109.95	0.1
111	102.95	109.9			111	102.95	106.975	8.05					111	109.9	110.45	1.1
113	102.44	109.82			113	102.44	107.72	10.56					113	109.82	111.41	3.18
112	102.03	109.82			112	102.03	107.015	9.97					112	109.82	110.91	2.18
113	101.71	109.97			113	101.71	107.355	11.29					113	109.97	111.485	3.03
114	101.5	110.04			114	101.5	107.75	12.5					114	110.04	112.02	3.96
113	101.27	110.07			113	101.27	107.135	11.73					113	110.07	111.535	2.93
114	101.04	110.08			114	101.04	107.52	12.96					114	110.08	112.04	3.92
115	100.81	110.05			115	100.81	107.905	14.19					115	110.05	112.525	4.95
116	100.54	110.01			116	100.54	108.27	15.46					116	110.01	113.005	5.99
115	100.25	109.94			115	100.25	107.625	14.75					115	109.94	112.47	5.06
114	99.96	109.88			114	99.96	106.98	14.04					114	109.88	111.94	4.12
116	99.83	109.82			116	99.83	107.915	16.17					116	109.82	112.91	6.18
116	99.63	109.68			116	99.63	107.815	16.37					116	109.68	112.84	6.32
115	99.5	109.7			115	99.5	107.25	15.5					115	109.7	112.35	5.3
116	99.7	109.81			116	99.7	107.85	16.3					116	109.81	112.905	6.19
114	100.09	109.96			114	100.09	107.045	13.91					114	109.96	111.98	4.04
114	100.68	110.14			114	100.68	107.34	13.32					114	110.14	112.07	3.86
113	101.31	110.38			113	101.31	107.155	11.69					113	110.38	111.69	2.62
113	101.31	110.38			113	101.31	107.155	11.69					113	110.38	111.69	2.62
114	102.28	110.63			114	102.28	108.14	11.72					114	110.63	112.315	3.37
112	102.76	110.71			112	102.76	107.38	9.24					112	110.71	111.355	1.29
113	103.24	110.79			113	103.24	108.12	9.76					113	110.79	111.895	2.21
112	103.7	110.87			112	103.7	107.85	8.3					112	110.87	111.435	1.13
113	104.16	110.93			113	104.16	108.58	8.84					113	110.93	111.965	2.07
113	104.6	111			113	104.6	108.8	8.4					113	111	112	2
112	104.98	111.09			112	104.98	108.49	7.02					112	111.09	111.545	0.91
113	105.31	111.13			113	105.31	109.155	7.69					113	111.13	112.065	1.87
111	105.58	111.11			111	105.58	108.29	5.42					111	111.11	111.055	-0.11
113	105.76	111.08			113	105.76	109.38	7.24					113	111.08	112.04	1.92
112	105.94	111.03			112	105.94	108.97	6.06					112	111.03	111.515	0.97
112	106.08	110.96			112	106.08	109.04	5.92					112	110.96	111.48	1.04
112	106.2	110.86			112	106.2	109.1	5.8					112	110.86	111.43	1.14
112	106.25	110.76			112	106.25	109.125	5.75					112	110.76	111.38	1.24
111	106.3	110.63			111	106.3	108.65	4.7					111	110.63	110.815	0.37
111	106.35	110.5			111	106.35	108.675	4.65					111	110.5	110.75	0.5
110	106.32	110.35			110	106.32	108.16	3.68					110	110.35	110.175	-0.35
112	106.33	110.25			112	106.33	109.165	5.67					112	110.25	111.125	1.75
111	106.31	110.11			111	106.31	108.655	4.69					111	110.11	110.555	0.89
111	106.23	109.84			111	106.23	108.615	4.77					111	109.84	110.42	1.16
111	106.1	109.59			111	106.1	108.55	4.9					111	109.59	110.295	1.41
110	105.89	109.34			110	105.89	107.945	4.11					110	109.34	109.67	0.66
110	105.62	109.1			110	105.62	107.81	4.38					110	109.1	109.55	0.9
109	105.35	108.85			109	105.35	107.175	3.65					109	108.85	108.925	0.15
110	105.28	108.61			110	105.28	107.64	4.72					110	108.61	109.305	1.39
110	105.21	108.37			110	105.21	107.605	4.79					110	108.37	109.185	1.63
111	105.15	108.14			111	105.15	108.075	5.85					111	108.14	109.57	2.86
109	105.1	107.9			109	105.1	107.05	3.9					109	107.9	108.45	1.1
110	105.05	107.66			110	105.05	107.525	4.95					110	107.66	108.83	2.34
110	104.9	107.42			110	104.9	107.45	5.1					110	107.42	108.71	2.58
111	104.76	107.18			111	104.76	107.88	6.24					111	107.18	109.09	3.82
111	104.6	106.93			111	104.6	107.8	6.4					111	106.93	108.965	4.07
112	104.44	106.68			112	104.44	108.22	7.56					112	106.68	109.34	5.32
113	104.27	106.41			113	104.27	108.635	8.73					113	106.41	109.705	6.59
111	104.02	106.01			111	104.02	107.51	6.98					111	106.01	108.505	4.99
112	103.95	105.89			112	103.95	107.975	8.05					112	105.89	108.945	6.11
110	103.93	105.83			110	103.93	106.965	6.07					110	105.83	107.915	4.17
111	104	105.76			111	104	107.5	7					111	105.76	108.38	5.24
110	104.06	105.7			110	104.06	107.03	5.94					110	105.7	107.85	4.3
110	104.13	105.64			110	104.13	107.065	5.87					110	105.64	107.82	4.36
110	104.2	105.59			110	104.2	107.1	5.8					110	105.59	107.795	4.41
109	104.26	105.55			109	104.26	106.63	4.74					109	105.55	107.275	3.45
110	104.31	105.47			110	104.31	107.155	5.69					110	105.47	107.735	4.53
108	104.29	105.46			108	104.29	106.145	3.71					108	105.46	106.73	2.54
109	104.26	105.45			109	104.26	106.63	4.74					109	105.45	107.225	3.55
108	104.23	105.46			108	104.23	106.115	3.77					108	105.46	106.73	2.54
108	104.19	105.47			108	104.19	106.095	3.81					108	105.47	106.735	2.53
108	104.16	105.49			108	104.16	106.08	3.84					108	105.49	106.745	2.51
108	103.99	105.52			108	103.99	105.995	4.01					108	105.52	106.76	2.48
108	103.83	105.53			108	103.83	105.915	4.17					108	105.53	106.765	2.47
107	103.67	105.55			107	103.67	105.335	3.33					107	105.55	106.275	1.45
109	103.52	105.56			109	103.52	106.26	5.48					109	105.56	107.28	3.44
107	103.37	105.58			107	103.37	105.185	3.63					107	105.58	106.29	1.42
108	103.36	105.57			108	103.36	105.68	4.64					108	105.57	106.785	2.43
107	103.35	105.56			107	103.35	105.175	3.65					107	105.56	106.28	1.44
108	103.36	105.57			108	103.36	105.68	4.64					108	105.57	106.785	2.43
108	103.37	105.59			108	103.37	105.685	4.63					108	105.59	106.795	2.41
107	103.41	105.63			107	103.41	105.205	3.59					107	105.63	106.315	1.37
107	103.41	105.63			107	103.41	105.205	3.59					107	105.63	106.315	1.37
107	103.61	105.61			107	103.61	105.305	3.39					107	105.61	106.305	1.39
108	103.69	105.57			108	103.69	105.845	4.31					108	105.57	106.785	2.43
108	103.74	105.5			108	103.74	105.87	4.26					108	105.5	106.75	2.5
107	103.75	105.43			107	103.75	105.375	3.25					107	105.43	106.215	1.57
108	103.77	105.37			108	103.77	105.885	4.23					108	105.37	106.685	2.63
106	103.79	105.31			106	103.79	104.895	2.21					106	105.31	105.655	0.69
108	103.8	105.24			108	103.8	105.9	4.2					108	105.24	106.62	2.76
106	103.82	105.17			106	103.82	104.91	2.18					106	105.17	105.585	0.83
107	103.88	105.16			107	103.88	105.44	3.12					107	105.16	106.08	1.84
107	104.02	105.18			107	104.02	105.51	2.98					107	105.18	106.09	1.82
107	104.02	105.18			107	104.02	105.51	2.98					107	105.18	106.09	1.82
108	104.25	105.15			108	104.25	106.125	3.75					108	105.15	106.575	2.85
106	104.37	105.12			106	104.37	105.185	1.63					106	105.12	105.56	0.88
108	104.46	105.07			108	104.46	106.23	3.54					108	105.07	106.535	2.93
106	104.66	105.04			106	104.66	105.33	1.34					106	105.04	105.52	0.96
107	104.84	105.02			107	104.84	105.92	2.16					107	105.02	106.01	1.98
108	105.01	104.99			108	105.01	106.505	2.99					108	104.99	106.495	3.01
107	105.35	104.93			107	105.35	106.175	1.65					107	104.93	105.965	2.07
108	105.53	104.99			108	105.53	106.765	2.47					108	104.99	106.495	3.01
108	105.69	105.04			108	105.69	106.845	2.31					108	105.04	106.52	2.96
109	105.84	105.07			109	105.84	107.42	3.16					109	105.07	107.035	3.93
109	105.84	105.07			109	105.84	107.42	3.16					109	105.07	107.035	3.93
109	105.84	105.07			109	105.84	107.42	3.16					109	105.07	107.035	3.93
109	106.04	105.11			109	106.04	107.52	2.96					109	105.11	107.055	3.89
107	105.96	105.14			107	105.96	106.48	1.04					107	105.14	106.07	1.86
109	105.89	105.18			109	105.89	107.445	3.11					109	105.18	107.09	3.82
109	105.84	105.23			109	105.84	107.42	3.16					109	105.23	107.115	3.77
108	105.8	105.31			108	105.8	106.9	2.2					108	105.31	106.655	2.69
109	105.7	105.42			109	105.7	107.35	3.3					109	105.42	107.21	3.58
108	105.52	105.56			108	105.52	106.76	2.48					108	105.56	106.78	2.44
108	105.35	105.71			108	105.35	106.675	2.65					108	105.71	106.855	2.29
108	105.18	105.86			108	105.18	106.59	2.82					108	105.86	106.93	2.14
108	104.99	105.99			108	104.99	106.495	3.01					108	105.99	106.995	2.01
109	104.77	106.08			109	104.77	106.885	4.23					109	106.08	107.54	2.92
107	104.6	106.23			107	104.6	105.8	2.4					107	106.23	106.615	0.77
108	104.45	106.39			108	104.45	106.225	3.55					108	106.39	107.195	1.61
108	104.45	106.39			108	104.45	106.225	3.55					108	106.39	107.195	1.61
106	104.2	106.75			106	104.2	105.1	1.8					106	106.75	106.375	-0.75
107	103.97	106.85			107	103.97	105.485	3.03					107	106.85	106.925	0.15
106	103.76	106.96			106	103.76	104.88	2.24					106	106.96	106.48	-0.96
107	103.56	107.07			107	103.56	105.28	3.44					107	107.07	107.035	-0.07
107	103.36	107.18			107	103.36	105.18	3.64					107	107.18	107.09	-0.18
106	103.16	107.29			106	103.16	104.58	2.84					106	107.29	106.645	-1.29
107	102.85	107.29			107	102.85	104.925	4.15					107	107.29	107.145	-0.29
107	102.56	107.31			107	102.56	104.78	4.44					107	107.31	107.155	-0.31
106	102.28	107.35			106	102.28	104.14	3.72					106	107.35	106.675	-1.35
107	102.01	107.4			107	102.01	104.505	4.99					107	107.4	107.2	-0.4
106	101.77	107.47			106	101.77	103.885	4.23					106	107.47	106.735	-1.47
107	101.66	107.54			107	101.66	104.33	5.34					107	107.54	107.27	-0.54
107	101.55	107.6			107	101.55	104.275	5.45					107	107.6	107.3	-0.6
106	101.42	107.65			106	101.42	103.71	4.58					106	107.65	106.825	-1.65
107	101.29	107.69			107	101.29	104.145	5.71					107	107.69	107.345	-0.69
105	101.09	107.66			105	101.09	103.045	3.91					105	107.66	106.33	-2.66
106	100.95	107.48			106	100.95	103.475	5.05					106	107.48	106.74	-1.48
106	100.97	107.23			106	100.97	103.485	5.03					106	107.23	106.615	-1.23
105	100.99	106.99			105	100.99	102.995	4.01					105	106.99	105.995	-1.99
107	101.02	106.75			107	101.02	104.01	5.98					107	106.75	106.875	0.25
105	101.06	106.51			105	101.06	103.03	3.94					105	106.51	105.755	-1.51
106	100.99	105.87			106	100.99	103.495	5.01					106	105.87	105.935	0.13
105	100.94	105.53			105	100.94	102.97	4.06					105	105.53	105.265	-0.53
106	100.89	105.19			106	100.89	103.445	5.11					106	105.19	105.595	0.81
107	100.83	104.9			107	100.83	103.915	6.17					107	104.9	105.95	2.1
107	100.88	104.73			107	100.88	103.94	6.12					107	104.73	105.865	2.27
106	100.91	104.56			106	100.91	103.455	5.09					106	104.56	105.28	1.44
107	100.95	104.4			107	100.95	103.975	6.05					107	104.4	105.7	2.6
106	101	104.24			106	101	103.5	5					106	104.24	105.12	1.76
107	101.05	104.1			107	101.05	104.025	5.95					107	104.1	105.55	2.9
108	101.22	104.1			108	101.22	104.61	6.78					108	104.1	106.05	3.9
106	101.39	104.08			106	101.39	103.695	4.61					106	104.08	105.04	1.92
107	101.54	104.06			107	101.54	104.27	5.46					107	104.06	105.53	2.94
107	101.68	104.03			107	101.68	104.34	5.32					107	104.03	105.515	2.97
107	101.81	103.98			107	101.81	104.405	5.19					107	103.98	105.49	3.02
108	101.92	103.93			108	101.92	104.96	6.08					108	103.93	105.965	4.07
107	102.03	103.88			107	102.03	104.515	4.97					107	103.88	105.44	3.12
108	102.15	103.83			108	102.15	105.075	5.85					108	103.83	105.915	4.17
108	102.28	103.8			108	102.28	105.14	5.72					108	103.8	105.9	4.2
108	102.51	103.87			108	102.51	105.255	5.49					108	103.87	105.935	4.13
109	102.9	104.13			109	102.9	105.95	6.1					109	104.13	106.565	4.87
108	103.22	104.41			108	103.22	105.61	4.78					108	104.41	106.205	3.59
109	103.52	104.68			109	103.52	106.26	5.48					109	104.68	106.84	4.32
110	103.82	104.94			110	103.82	106.91	6.18					110	104.94	107.47	5.06
108	104.09	105.19			108	104.09	106.045	3.91					108	105.19	106.595	2.81
110	104.47	105.56			110	104.47	107.235	5.53					110	105.56	107.78	4.44
109	104.85	105.91			109	104.85	106.925	4.15					109	105.91	107.455	3.09
110	105.21	106.26			110	105.21	107.605	4.79					110	106.26	108.13	3.74
110	105.56	106.59			110	105.56	107.78	4.44					110	106.59	108.295	3.41
110	105.87	106.83			110	105.87	107.935	4.13					110	106.83	108.415	3.17
111	106.21	106.99			111	106.21	108.605	4.79					111	106.99	108.995	4.01
109	106.55	107.15			109	106.55	107.775	2.45					109	107.15	108.075	1.85
111	106.88	107.3			111	106.88	108.94	4.12					111	107.3	109.15	3.7
110	107.21	107.44			110	107.21	108.605	2.79					110	107.44	108.72	2.56
110	107.52	107.58			110	107.52	108.76	2.48					110	107.58	108.79	2.42
111	107.75	107.6			111	107.75	109.375	3.25					111	107.6	109.3	3.4
110	107.97	107.63			110	107.97	108.985	2.03					110	107.63	108.815	2.37
111	108.19	107.66			111	108.19	109.595	2.81					111	107.66	109.33	3.34
111	108.41	107.68			111	108.41	109.705	2.59					111	107.68	109.34	3.32
112	108.63	107.7			112	108.63	110.315	3.37					112	107.7	109.85	4.3
111	108.83	107.72			111	108.83	109.915	2.17					111	107.72	109.36	3.28
111	109.22	107.73			111	109.22	110.11	1.78					111	107.73	109.365	3.27
111	109.39	107.71			111	109.39	110.195	1.61					111	107.71	109.355	3.29
109	109.48	107.61			109	109.48	109.24	-0.48					109	107.61	108.305	1.39
111	109.32	107.45			111	109.32	110.16	1.68					111	107.45	109.225	3.55
109	109.15	107.28			109	109.15	109.075	-0.15					109	107.28	108.14	1.72
110	108.99	107.11			110	108.99	109.495	1.01					110	107.11	108.555	2.89
109	108.83	106.96			109	108.83	108.915	0.17					109	106.96	107.98	2.04
109	108.68	106.81			109	108.68	108.84	0.32					109	106.81	107.905	2.19
110	108.48	106.63			110	108.48	109.24	1.52					110	106.63	108.315	3.37
109	108.29	106.43			109	108.29	108.645	0.71					109	106.43	107.715	2.57
109	108.11	106.27			109	108.11	108.555	0.89					109	106.27	107.635	2.73
108	107.93	106.11			108	107.93	107.965	0.07					108	106.11	107.055	1.89
109	107.83	106.03			109	107.83	108.415	1.17					109	106.03	107.515	2.97
108	107.57	106.01			108	107.57	107.785	0.43					108	106.01	107.005	1.99
109	107.31	105.99			109	107.31	108.155	1.69					109	105.99	107.495	3.01
109	107.05	105.96			109	107.05	108.025	1.95					109	105.96	107.48	3.04
108	106.79	105.91			108	106.79	107.395	1.21					108	105.91	106.955	2.09
109	106.55	105.87			109	106.55	107.775	2.45					109	105.87	107.435	3.13
107	106.33	105.86			107	106.33	106.665	0.67					107	105.86	106.43	1.14
108	106.13	105.85			108	106.13	107.065	1.87					108	105.85	106.925	2.15
109	105.94	105.84			109	105.94	107.47	3.06					109	105.84	107.42	3.16
107	105.76	105.84			107	105.76	106.38	1.24					107	105.84	106.42	1.16
109	105.58	105.84			109	105.58	107.29	3.42					109	105.84	107.42	3.16
109	105.41	105.83			109	105.41	107.205	3.59					109	105.83	107.415	3.17
108	105.25	105.83			108	105.25	106.625	2.75					108	105.83	106.915	2.17
108	105.07	105.82			108	105.07	106.535	2.93					108	105.82	106.91	2.18
108	104.91	105.83			108	104.91	106.455	3.09					108	105.83	106.915	2.17
107	104.74	105.88			107	104.74	105.87	2.26					107	105.88	106.44	1.12
107	104.68	105.96			107	104.68	105.84	2.32					107	105.96	106.48	1.04
108	104.63	106.05			108	104.63	106.315	3.37					108	106.05	107.025	1.95
108	104.59	106.14			108	104.59	106.295	3.41					108	106.14	107.07	1.86
109	104.55	106.24			109	104.55	106.775	4.45					109	106.24	107.62	2.76
109	104.51	106.34			109	104.51	106.755	4.49					109	106.34	107.67	2.66
110	104.47	106.41			110	104.47	107.235	5.53					110	106.41	108.205	3.59
110	104.44	106.51			110	104.44	107.22	5.56					110	106.51	108.255	3.49
109	104.42	106.61			109	104.42	106.71	4.58					109	106.61	107.805	2.39
110	104.39	106.71			110	104.39	107.195	5.61					110	106.71	108.355	3.29
109	104.28	106.69			109	104.28	106.64	4.72					109	106.69	107.845	2.31
110	104.19	106.6			110	104.19	107.095	5.81					110	106.6	108.3	3.4
110	104.04	106.52			110	104.04	107.02	5.96					110	106.52	108.26	3.48
111	104.04	106.52			111	104.04	107.52	6.96					111	106.52	108.76	4.48
111	103.85	106.59			111	103.85	107.425	7.15					111	106.59	108.795	4.41
111	103.8	106.7			111	103.8	107.4	7.2					111	106.7	108.85	4.3
111	103.76	106.8			111	103.76	107.38	7.24					111	106.8	108.9	4.2
109	103.72	106.9			109	103.72	106.36	5.28					109	106.9	107.95	2.1
110	103.68	107.01			110	103.68	106.84	6.32					110	107.01	108.505	2.99
110	103.64	107.13			110	103.64	106.82	6.36					110	107.13	108.565	2.87
108	103.59	107.26			108	103.59	105.795	4.41					108	107.26	107.63	0.74
109	103.55	107.39			109	103.55	106.275	5.45					109	107.39	108.195	1.61
107	103.58	107.57			107	103.58	105.29	3.42					107	107.57	107.285	-0.57
108	103.6	107.73			108	103.6	105.8	4.4					108	107.73	107.865	0.27
107	103.69	107.86			107	103.69	105.345	3.31					107	107.86	107.43	-0.86
108	103.84	107.93			108	103.84	105.92	4.16					108	107.93	107.965	0.07
106	103.98	107.98			106	103.98	104.99	2.02					106	107.98	106.99	-1.98
107	104.12	108.04			107	104.12	105.56	2.88					107	108.04	107.52	-1.04
108	104.25	108.09			108	104.25	106.125	3.75					108	108.09	108.045	-0.09
107	104.38	108.14			107	104.38	105.69	2.62					107	108.14	107.57	-1.14
108	104.5	108.2			108	104.5	106.25	3.5					108	108.2	108.1	-0.2
107	104.62	108.24			107	104.62	105.81	2.38					107	108.24	107.62	-1.24
108	104.73	108.27			108	104.73	106.365	3.27					108	108.27	108.135	-0.27
107	104.83	108.3			107	104.83	105.915	2.17					107	108.3	107.65	-1.3
108	105.04	108.48			108	105.04	106.52	2.96					108	108.48	108.24	-0.48
108	105.42	108.82			108	105.42	106.71	2.58					108	108.82	108.41	-0.82
109	105.78	109.11			109	105.78	107.39	3.22					109	109.11	109.055	-0.11
108	106.13	109.34			108	106.13	107.065	1.87					108	109.34	108.67	-1.34
108	106.13	109.34			108	106.13	107.065	1.87					108	109.34	108.67	-1.34
108	106.91	109.62			108	106.91	107.455	1.09					108	109.62	108.81	-1.62
108	107.19	109.61			108	107.19	107.595	0.81					108	109.61	108.805	-1.61
109	107.46	109.61			109	107.46	108.23	1.54					109	109.61	109.305	-0.61
108	107.73	109.61			108	107.73	107.865	0.27					108	109.61	108.805	-1.61
109	107.99	109.6			109	107.99	108.495	1.01					109	109.6	109.3	-0.6
108	108.25	109.59			108	108.25	108.125	-0.25					108	109.59	108.795	-1.59
109	108.5	109.57			109	108.5	108.75	0.5					109	109.57	109.285	-0.57
108	108.75	109.55			108	108.75	108.375	-0.75					108	109.55	108.775	-1.55
109	108.96	109.52			109	108.96	108.98	0.04					109	109.52	109.26	-0.52
109	109.18	109.5			109	109.18	109.09	-0.18					109	109.5	109.25	-0.5
109	109.18	109.5			109	109.18	109.09	-0.18					109	109.5	109.25	-0.5
110	109.44	109.62			110	109.44	109.72	0.56					110	109.62	109.81	0.38
108	109.44	109.68			108	109.44	108.72	-1.44					108	109.68	108.84	-1.68
109	109.37	109.66			109	109.37	109.185	-0.37					109	109.66	109.33	-0.66
109	109.25	109.58			109	109.25	109.125	-0.25					109	109.58	109.29	-0.58
108	109.07	109.43			108	109.07	108.535	-1.07					108	109.43	108.715	-1.43
109	108.63	109.08			109	108.63	108.815	0.37					109	109.08	109.04	-0.08
108	108.41	108.9			108	108.41	108.205	-0.41					108	108.9	108.45	-0.9
109	108.2	108.72			109	108.2	108.6	0.8					109	108.72	108.86	0.28
108	107.92	108.46			108	107.92	107.96	0.08					108	108.46	108.23	-0.46
108	107.47	108			108	107.47	107.735	0.53					108	108	108	0
108	107.02	107.58			108	107.02	107.51	0.98					108	107.58	107.79	0.42
109	106.57	107.17			109	106.57	107.785	2.43					109	107.17	108.085	1.83
109	106.12	106.8			109	106.12	107.56	2.88					109	106.8	107.9	2.2
108	105.61	106.45			108	105.61	106.805	2.39					108	106.45	107.225	1.55
109	105.18	106.14			109	105.18	107.09	3.82					109	106.14	107.57	2.86
108	104.74	105.82			108	104.74	106.37	3.26					108	105.82	106.91	2.18
109	104.29	105.48			109	104.29	106.645	4.71					109	105.48	107.24	3.52
107	103.83	105.14			107	103.83	105.415	3.17					107	105.14	106.07	1.86
108	103.38	104.8			108	103.38	105.69	4.62					108	104.8	106.4	3.2
109	102.93	104.48			109	102.93	105.965	6.07					109	104.48	106.74	4.52
107	102.49	104.14			107	102.49	104.745	4.51					107	104.14	105.57	2.86
108	102.05	103.8			108	102.05	105.025	5.95					108	103.8	105.9	4.2
107	101.6	103.43			107	101.6	104.3	5.4					107	103.43	105.215	3.57
108	101.12	103.03			108	101.12	104.56	6.88					108	103.03	105.515	4.97
109	100.7	102.55			109	100.7	104.85	8.3					109	102.55	105.775	6.45
108	100.38	102.2			108	100.38	104.19	7.62					108	102.2	105.1	5.8
108	100.18	101.98			108	100.18	104.09	7.82					108	101.98	104.99	6.02
108	100.09	101.89			108	100.09	104.045	7.91					108	101.89	104.945	6.11
108	100.14	101.93			108	100.14	104.07	7.86					108	101.93	104.965	6.07
108	100.23	102.01			108	100.23	104.115	7.77					108	102.01	105.005	5.99
107	100.34	102.09			107	100.34	103.67	6.66					107	102.09	104.545	4.91
107	100.46	102.19			107	100.46	103.73	6.54					107	102.19	104.595	4.81
106	100.58	102.29			106	100.58	103.29	5.42					106	102.29	104.145	3.71
107	100.71	102.4			107	100.71	103.855	6.29					107	102.4	104.7	4.6
106	100.91	102.58			106	100.91	103.455	5.09					106	102.58	104.29	3.42
107	101.12	102.78			107	101.12	104.06	5.88					107	102.78	104.89	4.22
105	101.33	102.98			105	101.33	103.165	3.67					105	102.98	103.99	2.02
106	101.54	103.17			106	101.54	103.77	4.46					106	103.17	104.585	2.83
105	101.77	103.39			105	101.77	103.385	3.23					105	103.39	104.195	1.61
106	101.98	103.6			106	101.98	103.99	4.02					106	103.6	104.8	2.4
107	102.21	103.83			107	102.21	104.605	4.79					107	103.83	105.415	3.17
107	102.45	104.07			107	102.45	104.725	4.55					107	104.07	105.535	2.93
106	102.7	104.32			106	102.7	104.35	3.3					106	104.32	105.16	1.68
107	102.94	104.56			107	102.94	104.97	4.06					107	104.56	105.78	2.44
107	103.18	104.8			107	103.18	105.09	3.82					107	104.8	105.9	2.2
106	103.41	105.04			106	103.41	104.705	2.59					106	105.04	105.52	0.96
106	103.88	105.53			106	103.88	104.94	2.12					106	105.53	105.765	0.47
106	104.11	105.78			106	104.11	105.055	1.89					106	105.78	105.89	0.22
106	104.28	106.06			106	104.28	105.14	1.72					106	106.06	106.03	-0.06
107	104.42	106.27			107	104.42	105.71	2.58					107	106.27	106.635	0.73
107	104.42	106.27			107	104.42	105.71	2.58					107	106.27	106.635	0.73
108	104.54	106.51			108	104.54	106.27	3.46					108	106.51	107.255	1.49
107	104.5	106.53			107	104.5	105.75	2.5					107	106.53	106.765	0.47
108	104.46	106.56			108	104.46	106.23	3.54					108	106.56	107.28	1.44
106	104.39	106.57			106	104.39	105.195	1.61					106	106.57	106.285	-0.57
107	104.31	106.59			107	104.31	105.655	2.69					107	106.59	106.795	0.41
107	104.31	106.59			107	104.31	105.655	2.69					107	106.59	106.795	0.41
106	104.15	106.61			106	104.15	105.075	1.85					106	106.61	106.305	-0.61
107	104.06	106.61			107	104.06	105.53	2.94					107	106.61	106.805	0.39
105	103.97	106.62			105	103.97	104.485	1.03					105	106.62	105.81	-1.62
106	103.87	106.62			106	103.87	104.935	2.13					106	106.62	106.31	-0.62
105	103.79	106.62			105	103.79	104.395	1.21					105	106.62	105.81	-1.62
106	103.7	106.62			106	103.7	104.85	2.3					106	106.62	106.31	-0.62
107	103.63	106.62			107	103.63	105.315	3.37					107	106.62	106.81	0.38
105	103.56	106.61			105	103.56	104.28	1.44					105	106.61	105.805	-1.61
106	103.49	106.6			106	103.49	104.745	2.51					106	106.6	106.3	-0.6
105	103.41	106.58			105	103.41	104.205	1.59					105	106.58	105.79	-1.58
106	103.34	106.58			106	103.34	104.67	2.66					106	106.58	106.29	-0.58
106	103.27	106.57			106	103.27	104.635	2.73					106	106.57	106.285	-0.57
106	103.19	106.57			106	103.19	104.595	2.81					106	106.57	106.285	-0.57
106	103.11	106.57			106	103.11	104.555	2.89					106	106.57	106.285	-0.57
105	103.02	106.57			105	103.02	104.01	1.98					105	106.57	105.785	-1.57
106	102.95	106.6			106	102.95	104.475	3.05					106	106.6	106.3	-0.6
106	103.14	106.68			106	103.14	104.57	2.86					106	106.68	106.34	-0.68
105	103.32	106.76			105	103.32	104.16	1.68					105	106.76	105.88	-1.76
107	103.5	106.85			107	103.5	105.25	3.5					107	106.85	106.925	0.15
106	103.68	106.93			106	103.68	104.84	2.32					106	106.93	106.465	-0.93
105	103.86	107.02			105	103.86	104.43	1.14					105	107.02	106.01	-2.02
106	104.04	107.1			106	104.04	105.02	1.96					106	107.1	106.55	-1.1
105	104.24	107.19			105	104.24	104.62	0.76					105	107.19	106.095	-2.19
106	104.44	107.28			106	104.44	105.22	1.56					106	107.28	106.64	-1.28
105	104.65	107.37			105	104.65	104.825	0.35					105	107.37	106.185	-2.37
106	104.86	107.47			106	104.86	105.43	1.14					106	107.47	106.735	-1.47
105	105.07	107.57			105	105.07	105.035	-0.07					105	107.57	106.285	-2.57
106	105.28	107.66			106	105.28	105.64	0.72					106	107.66	106.83	-1.66
105	105.49	107.76			105	105.49	105.245	-0.49					105	107.76	106.38	-2.76
106	106	108.06			106	106	106	0					106	108.06	107.03	-2.06
106	106.34	108.3			106	106.34	106.17	-0.34					106	108.3	107.15	-2.3
105	106.68	108.55			105	106.68	105.84	-1.68					105	108.55	106.775	-3.55
106	107.02	108.8			106	107.02	106.51	-1.02					106	108.8	107.4	-2.8
104	107.36	109.04			104	107.36	105.68	-3.36					104	109.04	106.52	-5.04
106	107.69	109.29			106	107.69	106.845	-1.69					106	109.29	107.645	-3.29
104	108.04	109.53			104	108.04	106.02	-4.04					104	109.53	106.765	-5.53
105	108.4	109.78			105	108.4	106.7	-3.4					105	109.78	107.39	-4.78
105	108.77	110.02			105	108.77	106.885	-3.77					105	110.02	107.51	-5.02
104	109.14	110.27			104	109.14	106.57	-5.14					104	110.27	107.135	-6.27
105	109.49	110.52			105	109.49	107.245	-4.49					105	110.52	107.76	-5.52
105	109.64	110.69			105	109.64	107.32	-4.64					105	110.69	107.845	-5.69
104	109.78	110.86			104	109.78	106.89	-5.78					104	110.86	107.43	-6.86
106	109.82	110.93			106	109.82	107.91	-3.82					106	110.93	108.465	-4.93
105	109.76	110.91			105	109.76	107.38	-4.76					105	110.91	107.955	-5.91
104	109.61	110.8			104	109.61	106.805	-5.61					104	110.8	107.4	-6.8
106	109.38	110.61			106	109.38	107.69	-3.38					106	110.61	108.305	-4.61
105	109.15	110.42			105	109.15	107.075	-4.15					105	110.42	107.71	-5.42
105	108.92	110.22			105	108.92	106.96	-3.92					105	110.22	107.61	-5.22
106	108.69	110.03			106	108.69	107.345	-2.69					106	110.03	108.015	-4.03
106	108.69	110.03			106	108.69	107.345	-2.69					106	110.03	108.015	-4.03
107	108.23	109.63			107	108.23	107.615	-1.23					107	109.63	108.315	-2.63
105	108	109.44			105	108	106.5	-3					105	109.44	107.22	-4.44
106	107.78	109.24			106	107.78	106.89	-1.78					106	109.24	107.62	-3.24
107	107.55	109.03			107	107.55	107.275	-0.55					107	109.03	108.015	-2.03
106	107.16	108.68			106	107.16	106.58	-1.16					106	108.68	107.34	-2.68
107	106.64	108.22			107	106.64	106.82	0.36					107	108.22	107.61	-1.22
107	106.13	107.75			107	106.13	106.565	0.87					107	107.75	107.375	-0.75
107	105.61	107.28			107	105.61	106.305	1.39					107	107.28	107.14	-0.28
108	105.1	106.81			108	105.1	106.55	2.9					108	106.81	107.405	1.19
107	104.59	106.35			107	104.59	105.795	2.41					107	106.35	106.675	0.65
108	104.08	105.9			108	104.08	106.04	3.92					108	105.9	106.95	2.1
108	103.56	105.45			108	103.56	105.78	4.44					108	105.45	106.725	2.55
107	103.04	104.99			107	103.04	105.02	3.96					107	104.99	105.995	2.01
108	102.51	104.52			108	102.51	105.255	5.49					108	104.52	106.26	3.48
107	101.99	104.05			107	101.99	104.495	5.01					107	104.05	105.525	2.95
109	101.43	103.51			109	101.43	105.215	7.57					109	103.51	106.255	5.49
108	100.88	102.97			108	100.88	104.44	7.12					108	102.97	105.485	5.03
109	100.51	102.59			109	100.51	104.755	8.49					109	102.59	105.795	6.41
109	100.51	102.59			109	100.51	104.755	8.49					109	102.59	105.795	6.41
108	100.29	102.36			108	100.29	104.145	7.71					108	102.36	105.18	5.64
109	100.41	102.47			109	100.41	104.705	8.59					109	102.47	105.735	6.53
109	100.65	102.7			109	100.65	104.825	8.35					109	102.7	105.85	6.3
109	100.76	102.81			109	100.76	104.88	8.24					109	102.81	105.905	6.19
109	100.92	102.99			109	100.92	104.96	8.08					109	102.99	105.995	6.01
108	101.13	103.22			108	101.13	104.565	6.87					108	103.22	105.61	4.78
108	101.34	103.43			108	101.34	104.67	6.66					108	103.43	105.715	4.57
109	101.53	103.65			109	101.53	105.265	7.47					109	103.65	106.325	5.35
108	101.73	103.88			108	101.73	104.865	6.27					108	103.88	105.94	4.12
109	102.01	104.18			109	102.01	105.505	6.99					109	104.18	106.59	4.82
109	102.36	104.54			109	102.36	105.68	6.64					109	104.54	106.77	4.46
109	102.36	104.54			109	102.36	105.68	6.64					109	104.54	106.77	4.46
110	103.1	105.29			110	103.1	106.55	6.9					110	105.29	107.645	4.71
109	103.48	105.67			109	103.48	106.24	5.52					109	105.67	107.335	3.33
110	103.84	106.04			110	103.84	106.92	6.16					110	106.04	108.02	3.96
109	104.2	106.41			109	104.2	106.6	4.8					109	106.41	107.705	2.59
109	104.2	106.41			109	104.2	106.6	4.8					109	106.41	107.705	2.59
109	104.98	107.15			109	104.98	106.99	4.02					109	107.15	108.075	1.85
109	105.51	107.52			109	105.51	107.255	3.49					109	107.52	108.26	1.48
108	106.12	107.89			108	106.12	107.06	1.88					108	107.89	107.945	0.11
109	106.89	108.34			109	106.89	107.945	2.11					109	108.34	108.67	0.66
107	107.66	108.8			107	107.66	107.33	-0.66					107	108.8	107.9	-1.8
108	108.35	109.2			108	108.35	108.175	-0.35					108	109.2	108.6	-1.2
109	108.95	109.5			109	108.95	108.975	0.05					109	109.5	109.25	-0.5
108	109.46	109.72			108	109.46	108.73	-1.46					108	109.72	108.86	-1.72
108	109.91	109.87			108	109.91	108.955	-1.91					108	109.87	108.935	-1.87
108	110.35	110.02			108	110.35	109.175	-2.35					108	110.02	109.01	-2.02
107	110.8	110.18			107	110.8	108.9	-3.8					107	110.18	108.59	-3.18
108	111.24	110.34			108	111.24	109.62	-3.24					108	110.34	109.17	-2.34
107	111.58	110.37			107	111.58	109.29	-4.58					107	110.37	108.685	-3.37
107	111.81	110.3			107	111.81	109.405	-4.81					107	110.3	108.65	-3.3
108	112.05	110.22			108	112.05	110.025	-4.05					108	110.22	109.11	-2.22
107	112.28	110.14			107	112.28	109.64	-5.28					107	110.14	108.57	-3.14
107	112.51	110.05			107	112.51	109.755	-5.51					107	110.05	108.525	-3.05
108	112.74	109.95			108	112.74	110.37	-4.74					108	109.95	108.975	-1.95
106	112.96	109.84			106	112.96	109.48	-6.96					106	109.84	107.92	-3.84
107	113.17	109.72			107	113.17	110.085	-6.17					107	109.72	108.36	-2.72
107	113.37	109.6			107	113.37	110.185	-6.37					107	109.6	108.3	-2.6
107	113.57	109.48			107	113.57	110.285	-6.57					107	109.48	108.24	-2.48
106	113.76	109.35			106	113.76	109.88	-7.76					106	109.35	107.675	-3.35
107	113.87	109.24			107	113.87	110.435	-6.87					107	109.24	108.12	-2.24
108	113.97	109.1			108	113.97	110.985	-5.97					108	109.1	108.55	-1.1
108	113.7	108.84			108	113.7	110.85	-5.7					108	108.84	108.42	-0.84
109	113.31	108.71			109	113.31	111.155	-4.31					109	108.71	108.855	0.29
108	112.75	108.59			108	112.75	110.375	-4.75					108	108.59	108.295	-0.59
109	112.2	108.49			109	112.2	110.6	-3.2					109	108.49	108.745	0.51
107	111.66	108.4			107	111.66	109.33	-4.66					107	108.4	107.7	-1.4
108	111.13	108.32			108	111.13	109.565	-3.13					108	108.32	108.16	-0.32
108	110.6	108.24			108	110.6	109.3	-2.6					108	108.24	108.12	-0.24
107	110.07	108.16			107	110.07	108.535	-3.07					107	108.16	107.58	-1.16
108	109.54	108.06			108	109.54	108.77	-1.54					108	108.06	108.03	-0.06
107	109	107.96			107	109	108	-2					107	107.96	107.48	-0.96
108	108.46	107.86			108	108.46	108.23	-0.46					108	107.86	107.93	0.14
108	107.99	107.83			108	107.99	107.995	0.01					108	107.83	107.915	0.17
107	107.56	107.86			107	107.56	107.28	-0.56					107	107.86	107.43	-0.86
107	107.14	107.89			107	107.14	107.07	-0.14					107	107.89	107.445	-0.89
106	106.72	107.93			106	106.72	106.36	-0.72					106	107.93	106.965	-1.93
107	106.31	107.98			107	106.31	106.655	0.69					107	107.98	107.49	-0.98
108	105.89	108.03			108	105.89	106.945	2.11					108	108.03	108.015	-0.03
106	105.47	108.07			106	105.47	105.735	0.53					106	108.07	107.035	-2.07
108	105.05	108.12			108	105.05	106.525	2.95					108	108.12	108.06	-0.12
107	104.63	108.16			107	104.63	105.815	2.37					107	108.16	107.58	-1.16
108	104.2	108.2			108	104.2	106.1	3.8					108	108.2	108.1	-0.2
107	103.8	108.27			107	103.8	105.4	3.2					107	108.27	107.635	-1.27
108	103.67	108.36			108	103.67	105.835	4.33					108	108.36	108.18	-0.36
109	103.56	108.48			109	103.56	106.28	5.44					109	108.48	108.74	0.52
107	103.54	108.6			107	103.54	105.27	3.46					107	108.6	107.8	-1.6
108	103.61	108.75			108	103.61	105.805	4.39					108	108.75	108.375	-0.75
107	103.7	108.84			107	103.7	105.35	3.3					107	108.84	107.92	-1.84
108	103.97	108.95			108	103.97	105.985	4.03					108	108.95	108.475	-0.95
107	104.22	109.05			107	104.22	105.61	2.78					107	109.05	108.025	-2.05
107	104.54	109.14			107	104.54	105.77	2.46					107	109.14	108.07	-2.14
108	104.93	109.22			108	104.93	106.465	3.07					108	109.22	108.61	-1.22
106	105.4	109.29			106	105.4	105.7	0.6					106	109.29	107.645	-3.29
107	105.91	109.4			107	105.91	106.455	1.09					107	109.4	108.2	-2.4
107	105.91	109.4			107	105.91	106.455	1.09					107	109.4	108.2	-2.4
106	106.95	109.63			106	106.95	106.475	-0.95					106	109.63	107.815	-3.63
107	107.47	109.73			107	107.47	107.235	-0.47					107	109.73	108.365	-2.73
106	107.99	109.83			106	107.99	106.995	-1.99					106	109.83	107.915	-3.83
107	108.51	109.92			107	108.51	107.755	-1.51					107	109.92	108.46	-2.92
107	109.02	110			107	109.02	108.01	-2.02					107	110	108.5	-3
107	109.5	110.07			107	109.5	108.25	-2.5					107	110.07	108.535	-3.07
107	109.94	110.08			107	109.94	108.47	-2.94					107	110.08	108.54	-3.08
107	110.44	110.16			107	110.44	108.72	-3.44					107	110.16	108.58	-3.16
107	111.64	110.46			107	111.64	109.32	-4.64					107	110.46	108.73	-3.46
108	112.24	110.6			108	112.24	110.12	-4.24					108	110.6	109.3	-2.6
107	112.84	110.73			107	112.84	109.92	-5.84					107	110.73	108.865	-3.73
108	113.42	110.83			108	113.42	110.71	-5.42					108	110.83	109.415	-2.83
107	113.74	110.83			107	113.74	110.37	-6.74					107	110.83	108.915	-3.83
108	114.03	110.8			108	114.03	111.015	-6.03					108	110.8	109.4	-2.8
109	114.32	110.77			109	114.32	111.66	-5.32					109	110.77	109.885	-1.77
109	114.58	110.72			109	114.58	111.79	-5.58					109	110.72	109.86	-1.72
110	114.96	110.77			110	114.96	112.48	-4.96					110	110.77	110.385	-0.77
110	115.17	110.7			110	115.17	112.585	-5.17					110	110.7	110.35	-0.7
111	115.36	110.63			111	115.36	113.18	-4.36					111	110.63	110.815	0.37
109	115.4	110.55			109	115.4	112.2	-6.4					109	110.55	109.775	-1.55
110	115.29	110.49			110	115.29	112.645	-5.29					110	110.49	110.245	-0.49
110	115.01	110.43			110	115.01	112.505	-5.01					110	110.43	110.215	-0.43
109	114.66	110.31			109	114.66	111.83	-5.66					109	110.31	109.655	-1.31
110	114.31	110.19			110	114.31	112.155	-4.31					110	110.19	110.095	-0.19
109	113.96	110.09			109	113.96	111.48	-4.96					109	110.09	109.545	-1.09
110	113.61	109.99			110	113.61	111.805	-3.61					110	109.99	109.995	0.01
109	113.27	109.91			109	113.27	111.135	-4.27					109	109.91	109.455	-0.91
109	112.93	109.84			109	112.93	110.965	-3.93					109	109.84	109.42	-0.84
109	112.62	109.78			109	112.62	110.81	-3.62					109	109.78	109.39	-0.78
108	112.36	109.76			108	112.36	110.18	-4.36					108	109.76	108.88	-1.76
109	112.19	109.83			109	112.19	110.595	-3.19					109	109.83	109.415	-0.83
108	111.91	109.78			108	111.91	109.955	-3.91					108	109.78	108.89	-1.78
109	111.53	109.67			109	111.53	110.265	-2.53					109	109.67	109.335	-0.67
109	111.17	109.58			109	111.17	110.085	-2.17					109	109.58	109.29	-0.58
109	110.82	109.52			109	110.82	109.91	-1.82					109	109.52	109.26	-0.52
109	110.49	109.49			109	110.49	109.745	-1.49					109	109.49	109.245	-0.49
108	110.23	109.54			108	110.23	109.115	-2.23					108	109.54	108.77	-1.54
108	110.14	109.71			108	110.14	109.07	-2.14					108	109.71	108.855	-1.71
108	110.06	109.91			108	110.06	109.03	-2.06					108	109.91	108.955	-1.91
107	109.99	110.11			107	109.99	108.495	-2.99					107	110.11	108.555	-3.11
108	109.93	110.32			108	109.93	108.965	-1.93					108	110.32	109.16	-2.32
107	109.82	110.48			107	109.82	108.41	-2.82					107	110.48	108.74	-3.48
108	109.8	110.72			108	109.8	108.9	-1.8					108	110.72	109.36	-2.72
107	109.79	110.96			107	109.79	108.395	-2.79					107	110.96	108.98	-3.96
107	109.79	110.96			107	109.79	108.395	-2.79					107	110.96	108.98	-3.96
108	110.27	111.64			108	110.27	109.135	-2.27					108	111.64	109.82	-3.64
106	110.75	112.07			106	110.75	108.375	-4.75					106	112.07	109.035	-6.07
108	111.96	113.12			108	111.96	109.98	-3.96					108	113.12	110.56	-5.12
107	111.96	113.12			107	111.96	109.48	-4.96					107	113.12	110.06	-6.12
107	113.17	114.13			107	113.17	110.085	-6.17					107	114.13	110.565	-7.13
108	113.77	114.62			108	113.77	110.885	-5.77					108	114.62	111.31	-6.62
107	114.36	115.1			107	114.36	110.68	-7.36					107	115.1	111.05	-8.1
108	114.93	115.57			108	114.93	111.465	-6.93					108	115.57	111.785	-7.57
108	115.47	116.02			108	115.47	111.735	-7.47					108	116.02	112.01	-8.02
107	115.96	116.42			107	115.96	111.48	-8.96					107	116.42	111.71	-9.42
108	116.51	116.88			108	116.51	112.255	-8.51					108	116.88	112.44	-8.88
107	116.97	117.28			107	116.97	111.985	-9.97					107	117.28	112.14	-10.28
108	117.41	117.65			108	117.41	112.705	-9.41					108	117.65	112.825	-9.65
109	117.82	117.98			109	117.82	113.41	-8.82					109	117.98	113.49	-8.98
107	118.22	118.31			107	118.22	112.61	-11.22					107	118.31	112.655	-11.31
109	118.49	118.52			109	118.49	113.745	-9.49					109	118.52	113.76	-9.52
107	118.6	118.61			107	118.6	112.8	-11.6					107	118.61	112.805	-11.61
108	118.71	118.7			108	118.71	113.355	-10.71					108	118.7	113.35	-10.7
109	118.81	118.77			109	118.81	113.905	-9.81					109	118.77	113.885	-9.77
108	118.91	118.85			108	118.91	113.455	-10.91					108	118.85	113.425	-10.85
109	119	118.92			109	119	114	-10					109	118.92	113.96	-9.92
109	119	118.92			109	119	114	-10					109	118.92	113.96	-9.92
107	119.2	119.08			107	119.2	113.1	-12.2					107	119.08	113.04	-12.08
108	119.13	119.04			108	119.13	113.565	-11.13					108	119.04	113.52	-11.04
108	118.89	118.87			108	118.89	113.445	-10.89					108	118.87	113.435	-10.87
109	118.47	118.59			109	118.47	113.735	-9.47					109	118.59	113.795	-9.59
110	117.89	118.17			110	117.89	113.945	-7.89					110	118.17	114.085	-8.17
109	117.31	117.76			109	117.31	113.155	-8.31					109	117.76	113.38	-8.76
110	116.72	117.34			110	116.72	113.36	-6.72					110	117.34	113.67	-7.34
109	116.14	116.94			109	116.14	112.57	-7.14					109	116.94	112.97	-7.94
110	115.56	116.53			110	115.56	112.78	-5.56					110	116.53	113.265	-6.53
109	114.98	116.13			109	114.98	111.99	-5.98					109	116.13	112.565	-7.13
108	114.42	115.74			108	114.42	111.21	-6.42					108	115.74	111.87	-7.74
109	113.86	115.36			109	113.86	111.43	-4.86					109	115.36	112.18	-6.36
108	113.31	114.97			108	113.31	110.655	-5.31					108	114.97	111.485	-6.97
109	112.76	114.59			109	112.76	110.88	-3.76					109	114.59	111.795	-5.59
109	112.29	114.27			109	112.29	110.645	-3.29					109	114.27	111.635	-5.27
108	111.83	113.96			108	111.83	109.915	-3.83					108	113.96	110.98	-5.96
108	111.83	113.96			108	111.83	109.915	-3.83					108	113.96	110.98	-5.96
107	110.94	113.37			107	110.94	108.97	-3.94					107	113.37	110.185	-6.37
109	110.51	113.08			109	110.51	109.755	-1.51					109	113.08	111.04	-4.08
108	110.22	112.87			108	110.22	109.11	-2.22					108	112.87	110.435	-4.87
108	109.95	112.7			108	109.95	108.975	-1.95					108	112.7	110.35	-4.7
107	109.41	112.38			107	109.41	108.205	-2.41					107	112.38	109.69	-5.38
108	109.17	112.23			108	109.17	108.585	-1.17					108	112.23	110.115	-4.23
108	108.88	112.09			108	108.88	108.44	-0.88					108	112.09	110.045	-4.09
109	108.52	111.95			109	108.52	108.76	0.48					109	111.95	110.475	-2.95
110	108.18	111.9			110	108.18	109.09	1.82					110	111.9	110.95	-1.9
110	107.86	111.94			110	107.86	108.93	2.14					110	111.94	110.97	-1.94
111	107.63	112.04			111	107.63	109.315	3.37					111	112.04	111.52	-1.04
109	107.44	112.21			109	107.44	108.22	1.56					109	112.21	110.605	-3.21
111	107.26	112.41			111	107.26	109.13	3.74					111	112.41	111.705	-1.41
110	107.1	112.62			110	107.1	108.55	2.9					110	112.62	111.31	-2.62
110	106.96	112.84			110	106.96	108.48	3.04					110	112.84	111.42	-2.84
111	106.81	113.07			111	106.81	108.905	4.19					111	113.07	112.035	-2.07
109	106.67	113.3			109	106.67	107.835	2.33					109	113.3	111.15	-4.3
110	106.52	113.52			110	106.52	108.26	3.48					110	113.52	111.76	-3.52
109	106.37	113.73			109	106.37	107.685	2.63					109	113.73	111.365	-4.73
110	106.22	113.94			110	106.22	108.11	3.78					110	113.94	111.97	-3.94
109	105.97	114.07			109	105.97	107.485	3.03					109	114.07	111.535	-5.07
110	105.78	114.25			110	105.78	107.89	4.22					110	114.25	112.125	-4.25
110	105.62	114.46			110	105.62	107.81	4.38					110	114.46	112.23	-4.46
109	105.47	114.69			109	105.47	107.235	3.53					109	114.69	111.845	-5.69
110	105.34	114.86			110	105.34	107.67	4.66					110	114.86	112.43	-4.86
108	105.29	115.14			108	105.29	106.645	2.71					108	115.14	111.57	-7.14
109	105.1	115.32			109	105.1	107.05	3.9					109	115.32	112.16	-6.32
108	104.88	115.45			108	104.88	106.44	3.12					108	115.45	111.725	-7.45
108	104.65	115.54			108	104.65	106.325	3.35					108	115.54	111.77	-7.54
109	104.41	115.64			109	104.41	106.705	4.59					109	115.64	112.32	-6.64
108	104.08	115.68			108	104.08	106.04	3.92					108	115.68	111.84	-7.68
109	103.87	115.74			109	103.87	106.435	5.13					109	115.74	112.37	-6.74
108	103.8	115.77			108	103.8	105.9	4.2					108	115.77	111.885	-7.77
109	103.86	115.74			109	103.86	106.43	5.14					109	115.74	112.37	-6.74
110	104.06	115.67			110	104.06	107.03	5.94					110	115.67	112.835	-5.67
111	104.25	115.58			111	104.25	107.625	6.75					111	115.58	113.29	-4.58
112	104.52	115.48			112	104.52	108.26	7.48					112	115.48	113.74	-3.48
112	104.76	115.33			112	104.76	108.38	7.24					112	115.33	113.665	-3.33
114	104.98	115.14			114	104.98	109.49	9.02					114	115.14	114.57	-1.14
113	105.17	114.93			113	105.17	109.085	7.83					113	114.93	113.965	-1.93
115	105.34	114.71			115	105.34	110.17	9.66					115	114.71	114.855	0.29
115	105.5	114.47			115	105.5	110.25	9.5					115	114.47	114.735	0.53
116	105.65	114.24			116	105.65	110.825	10.35					116	114.24	115.12	1.76
115	105.8	114			115	105.8	110.4	9.2					115	114	114.5	1
116	105.94	113.76			116	105.94	110.97	10.06					116	113.76	114.88	2.24
116	106.27	113.68			116	106.27	111.135	9.73					116	113.68	114.84	2.32
114	106.56	113.16			114	106.56	110.28	7.44					114	113.16	113.58	0.84
114	106.64	112.84			114	106.64	110.32	7.36					114	112.84	113.42	1.16
115	106.72	112.56			115	106.72	110.86	8.28					115	112.56	113.78	2.44
115	106.75	112.23			115	106.75	110.875	8.25					115	112.23	113.615	2.77
114	106.81	111.91			114	106.81	110.405	7.19					114	111.91	112.955	2.09
115	106.88	111.61			115	106.88	110.94	8.12					115	111.61	113.305	3.39
114	106.96	111.35			114	106.96	110.48	7.04					114	111.35	112.675	2.65
115	107.06	111.09			115	107.06	111.03	7.94					115	111.09	113.045	3.91
114	107.26	110.89			114	107.26	110.63	6.74					114	110.89	112.445	3.11
115	107.35	110.63			115	107.35	111.175	7.65					115	110.63	112.815	4.37
114	107.36	110.38			114	107.36	110.68	6.64					114	110.38	112.19	3.62
115	107.31	110.16			115	107.31	111.155	7.69					115	110.16	112.58	4.84
113	107.18	109.95			113	107.18	110.09	5.82					113	109.95	111.475	3.05
114	107.05	109.75			114	107.05	110.525	6.95					114	109.75	111.875	4.25
114	106.88	109.55			114	106.88	110.44	7.12					114	109.55	111.775	4.45
113	106.72	109.39			113	106.72	109.86	6.28					113	109.39	111.195	3.61
113	106.59	109.25			113	106.59	109.795	6.41					113	109.25	111.125	3.75
111	106.47	109.13			111	106.47	108.735	4.53					111	109.13	110.065	1.87
112	106.37	109.03			112	106.37	109.185	5.63					112	109.03	110.515	2.97
111	106.28	108.93			111	106.28	108.64	4.72					111	108.93	109.965	2.07
110	106.2	108.84			110	106.2	108.1	3.8					110	108.84	109.42	1.16
111	106.12	108.75			111	106.12	108.56	4.88					111	108.75	109.875	2.25
109	106.04	108.66			109	106.04	107.52	2.96					109	108.66	108.83	0.34
110	105.88	108.51			110	105.88	107.94	4.12					110	108.51	109.255	1.49
110	105.88	108.52			110	105.88	107.94	4.12					110	108.52	109.26	1.48
109	105.9	108.55			109	105.9	107.45	3.1					109	108.55	108.775	0.45
110	105.93	108.58			110	105.93	107.965	4.07					110	108.58	109.29	1.42
109	105.96	108.6			109	105.96	107.48	3.04					109	108.6	108.8	0.4
111	105.98	108.6			111	105.98	108.49	5.02					111	108.6	109.8	2.4
112	106.11	108.72			112	106.11	109.055	5.89					112	108.72	110.36	3.28
113	106.24	108.83			113	106.24	109.62	6.76					113	108.83	110.915	4.17
113	106.35	108.92			113	106.35	109.675	6.65					113	108.92	110.96	4.08
113	106.46	109			113	106.46	109.73	6.54					113	109	111	4
114	106.51	109.05			114	106.51	110.255	7.49					114	109.05	111.525	4.95
115	106.6	109.12			115	106.6	110.8	8.4					115	109.12	112.06	5.88
116	106.68	109.2			116	106.68	111.34	9.32					116	109.2	112.6	6.8
117	106.78	109.28			117	106.78	111.89	10.22					117	109.28	113.14	7.72
118	106.88	109.38			118	106.88	112.44	11.12					118	109.38	113.69	8.62
117	107.07	109.55			117	107.07	112.035	9.93					117	109.55	113.275	7.45
117	107.36	109.8			117	107.36	112.18	9.64					117	109.8	113.4	7.2
116	107.63	110.03			116	107.63	111.815	8.37					116	110.03	113.015	5.97
116	108.16	110.47			116	108.16	112.08	7.84					116	110.47	113.235	5.53
114	108.42	110.69			114	108.42	111.21	5.58					114	110.69	112.345	3.31
114	108.69	110.82			114	108.69	111.345	5.31					114	110.82	112.41	3.18
113	108.88	110.87			113	108.88	110.94	4.12					113	110.87	111.935	2.13
113	109.07	110.92			113	109.07	111.035	3.93					113	110.92	111.96	2.08
112	109.26	110.98			112	109.26	110.63	2.74					112	110.98	111.49	1.02
112	109.26	110.98			112	109.26	110.63	2.74					112	110.98	111.49	1.02
111	109.56	111.04			111	109.56	110.28	1.44					111	111.04	111.02	-0.04
112	109.68	111.05			112	109.68	110.84	2.32					112	111.05	111.525	0.95
111	109.8	111.08			111	109.8	110.4	1.2					111	111.08	111.04	-0.08
112	109.92	111.12			112	109.92	110.96	2.08					112	111.12	111.56	0.88
112	110	111.11			112	110	111	2					112	111.11	111.555	0.89
112	110.1	111.11			112	110.1	111.05	1.9					112	111.11	111.555	0.89
112	110.2	111.11			112	110.2	111.1	1.8					112	111.11	111.555	0.89
111	110.32	111.11			111	110.32	110.66	0.68					111	111.11	111.055	-0.11
112	110.43	111.13			112	110.43	111.215	1.57					112	111.13	111.565	0.87
111	110.56	111.15			111	110.56	110.78	0.44					111	111.15	111.075	-0.15
112	110.77	111.24			112	110.77	111.385	1.23					112	111.24	111.62	0.76
110	110.98	111.32			110	110.98	110.49	-0.98					110	111.32	110.66	-1.32
111	111.18	111.4			111	111.18	111.09	-0.18					111	111.4	111.2	-0.4
110	111.37	111.46			110	111.37	110.685	-1.37					110	111.46	110.73	-1.46
111	111.37	111.39			111	111.37	111.185	-0.37					111	111.39	111.195	-0.39
109	111.21	111.19			109	111.21	110.105	-2.21					109	111.19	110.095	-2.19
110	111.04	110.99			110	111.04	110.52	-1.04					110	110.99	110.495	-0.99
111	110.87	110.78			111	110.87	110.935	0.13					111	110.78	110.89	0.22
110	110.69	110.57			110	110.69	110.345	-0.69					110	110.57	110.285	-0.57
110	110.51	110.35			110	110.51	110.255	-0.51					110	110.35	110.175	-0.35
110	110.29	110.28			110	110.29	110.145	-0.29					110	110.28	110.14	-0.28
111	110.24	110.38			111	110.24	110.62	0.76					111	110.38	110.69	0.62
109	110.19	110.49			109	110.19	109.595	-1.19					109	110.49	109.745	-1.49
110	110.15	110.58			110	110.15	110.075	-0.15					110	110.58	110.29	-0.58
110	110.1	110.67			110	110.1	110.05	-0.1					110	110.67	110.335	-0.67
110	110.06	110.74			110	110.06	110.03	-0.06					110	110.74	110.37	-0.74
110	110.02	110.8			110	110.02	110.01	-0.02					110	110.8	110.4	-0.8
109	109.99	110.85			109	109.99	109.495	-0.99					109	110.85	109.925	-1.85
110	109.95	110.89			110	109.95	109.975	0.05					110	110.89	110.445	-0.89
110	110.03	111.05			110	110.03	110.015	-0.03					110	111.05	110.525	-1.05
109	109.94	111.09			109	109.94	109.47	-0.94					109	111.09	110.045	-2.09
110	109.84	111.12			110	109.84	109.92	0.16					110	111.12	110.56	-1.12
109	109.75	111.15			109	109.75	109.375	-0.75					109	111.15	110.075	-2.15
109	109.66	111.18			109	109.66	109.33	-0.66					109	111.18	110.09	-2.18
110	109.3	111.1			110	109.3	109.65	0.7					110	111.1	110.55	-1.1
110	108.99	110.99			110	108.99	109.495	1.01					110	110.99	110.495	-0.99
109	108.62	110.81			109	108.62	108.81	0.38					109	110.81	109.905	-1.81
110	108.19	110.55			110	108.19	109.095	1.81					110	110.55	110.275	-0.55
110	107.78	110.29			110	107.78	108.89	2.22					110	110.29	110.145	-0.29
111	107.39	110.01			111	107.39	109.195	3.61					111	110.01	110.505	0.99
110	107.01	109.74			110	107.01	108.505	2.99					110	109.74	109.87	0.26
111	106.63	109.48			111	106.63	108.815	4.37					111	109.48	110.24	1.52
109	106.27	109.24			109	106.27	107.635	2.73					109	109.24	109.12	-0.24
110	105.91	108.99			110	105.91	107.955	4.09					110	108.99	109.495	1.01
108	105.56	108.67			108	105.56	106.78	2.44					108	108.67	108.335	-0.67
108	105.14	108.25			108	105.14	106.57	2.86					108	108.25	108.125	-0.25
106	104.7	107.84			106	104.7	105.35	1.3					106	107.84	106.92	-1.84
107	104.27	107.42			107	104.27	105.635	2.73					107	107.42	107.21	-0.42
108	103.88	107.06			108	103.88	105.94	4.12					108	107.06	107.53	0.94
107	103.58	106.76			107	103.58	105.29	3.42					107	106.76	106.88	0.24
108	103.28	106.49			108	103.28	105.64	4.72					108	106.49	107.245	1.51
107	102.98	106.21			107	102.98	104.99	4.02					107	106.21	106.605	0.79
108	102.69	105.94			108	102.69	105.345	5.31					108	105.94	106.97	2.06
107	102.33	105.61			107	102.33	104.665	4.67					107	105.61	106.305	1.39
109	102.06	105.34			109	102.06	105.53	6.94					109	105.34	107.17	3.66
108	101.79	105.08			108	101.79	104.895	6.21					108	105.08	106.54	2.92
109	101.52	104.82			109	101.52	105.26	7.48					109	104.82	106.91	4.18
108	101.24	104.56			108	101.24	104.62	6.76					108	104.56	106.28	3.44
108	100.97	104.31			108	100.97	104.485	7.03					108	104.31	106.155	3.69
108	100.97	104.31			108	100.97	104.485	7.03					108	104.31	106.155	3.69
107	100.87	104.1			107	100.87	103.935	6.13					107	104.1	105.55	2.9
108	101.01	104.17			108	101.01	104.505	6.99					108	104.17	106.085	3.83
107	101.29	104.4			107	101.29	104.145	5.71					107	104.4	105.7	2.6
108	101.72	104.79			108	101.72	104.86	6.28					108	104.79	106.395	3.21
107	102.37	105.38			107	102.37	104.685	4.63					107	105.38	106.19	1.62
108	103	105.97			108	103	105.5	5					108	105.97	106.985	2.03
108	103	105.97			108	103	105.5	5					108	105.97	106.985	2.03
107	104.26	107.1			107	104.26	105.63	2.74					107	107.1	107.05	-0.1
108	104.88	107.67			108	104.88	106.44	3.12					108	107.67	107.835	0.33
106	105.5	108.23			106	105.5	105.75	0.5					106	108.23	107.115	-2.23
107	106.12	108.79			107	106.12	106.56	0.88					107	108.79	107.895	-1.79
108	106.74	109.36			108	106.74	107.37	1.26					108	109.36	108.68	-1.36
107	107.37	109.93			107	107.37	107.185	-0.37					107	109.93	108.465	-2.93
108	107.89	110.38			108	107.89	107.945	0.11					108	110.38	109.19	-2.38
106	108.23	110.7			106	108.23	107.115	-2.23					106	110.7	108.35	-4.7
107	108.89	111.31			107	108.89	107.945	-1.89					107	111.31	109.155	-4.31
106	109.21	111.6			106	109.21	107.605	-3.21					106	111.6	108.8	-5.6
106	109.54	111.9			106	109.54	107.77	-3.54					106	111.9	108.95	-5.9
107	109.96	112.27			107	109.96	108.48	-2.96					107	112.27	109.635	-5.27
105	110.38	112.63			105	110.38	107.69	-5.38					105	112.63	108.815	-7.63
106	110.81	113.01			106	110.81	108.405	-4.81					106	113.01	109.505	-7.01
105	111.26	113.39			105	111.26	108.13	-6.26					105	113.39	109.195	-8.39
106	111.69	113.76			106	111.69	108.845	-5.69					106	113.76	109.88	-7.76
106	112.04	114.07			106	112.04	109.02	-6.04					106	114.07	110.035	-8.07
105	112.34	114.36			105	112.34	108.67	-7.34					105	114.36	109.68	-9.36
106	112.56	114.56			106	112.56	109.28	-6.56					106	114.56	110.28	-8.56
105	112.72	114.68			105	112.72	108.86	-7.72					105	114.68	109.84	-9.68
106	112.79	114.71			106	112.79	109.395	-6.79					106	114.71	110.355	-8.71
107	112.63	114.56			107	112.63	109.815	-5.63					107	114.56	110.78	-7.56
105	112.48	114.4			105	112.48	108.74	-7.48					105	114.4	109.7	-9.4
107	112.34	114.25			107	112.34	109.67	-5.34					107	114.25	110.625	-7.25
105	112.2	114.11			105	112.2	108.6	-7.2					105	114.11	109.555	-9.11
105	112.06	113.97			105	112.06	108.53	-7.06					105	113.97	109.485	-8.97
106	111.93	113.83			106	111.93	108.965	-5.93					106	113.83	109.915	-7.83
105	111.79	113.69			105	111.79	108.395	-6.79					105	113.69	109.345	-8.69
107	111.67	113.57			107	111.67	109.335	-4.67					107	113.57	110.285	-6.57
106	111.57	113.47			106	111.57	108.785	-5.57					106	113.47	109.735	-7.47
107	111.53	113.44			107	111.53	109.265	-4.53					107	113.44	110.22	-6.44
107	111.62	113.5			107	111.62	109.31	-4.62					107	113.5	110.25	-6.5
106	111.81	113.58			106	111.81	108.905	-5.81					106	113.58	109.79	-7.58
108	112.01	113.67			108	112.01	110.005	-4.01					108	113.67	110.835	-5.67
107	112.23	113.77			107	112.23	109.615	-5.23					107	113.77	110.385	-6.77
108	112.45	113.87			108	112.45	110.225	-4.45					108	113.87	110.935	-5.87
107	112.51	113.86			107	112.51	109.755	-5.51					107	113.86	110.43	-6.86
108	112.55	113.83			108	112.55	110.275	-4.55					108	113.83	110.915	-5.83
108	112.57	113.79			108	112.57	110.285	-4.57					108	113.79	110.895	-5.79
106	112.56	113.72			106	112.56	109.28	-6.56					106	113.72	109.86	-7.72
107	112.53	113.63			107	112.53	109.765	-5.53					107	113.63	110.315	-6.63
107	112.38	113.44			107	112.38	109.69	-5.38					107	113.44	110.22	-6.44
107	112.13	113.15			107	112.13	109.565	-5.13					107	113.15	110.075	-6.15
107	111.88	112.86			107	111.88	109.44	-4.88					107	112.86	109.93	-5.86
106	111.61	112.56			106	111.61	108.805	-5.61					106	112.56	109.28	-6.56
108	111.34	112.26			108	111.34	109.67	-3.34					108	112.26	110.13	-4.26
107	111.15	112.01			107	111.15	109.075	-4.15					107	112.01	109.505	-5.01
108	110.94	111.76			108	110.94	109.47	-2.94					108	111.76	109.88	-3.76
107	110.73	111.51			107	110.73	108.865	-3.73					107	111.51	109.255	-4.51
108	110.3	111			108	110.3	109.15	-2.3					108	111	109.5	-3
109	110.09	110.74			109	110.09	109.545	-1.09					109	110.74	109.87	-1.74
108	109.86	110.49			108	109.86	108.93	-1.86					108	110.49	109.245	-2.49
109	109.61	110.19			109	109.61	109.305	-0.61					109	110.19	109.595	-1.19
107	109.32	109.87			107	109.32	108.16	-2.32					107	109.87	108.435	-2.87
108	108.93	109.43			108	108.93	108.465	-0.93					108	109.43	108.715	-1.43
108	108.45	108.93			108	108.45	108.225	-0.45					108	108.93	108.465	-0.93
107	107.75	108.37			107	107.75	107.375	-0.75					107	108.37	107.685	-1.37
108	107.02	107.79			108	107.02	107.51	0.98					108	107.79	107.895	0.21
106	106.26	107.2			106	106.26	106.13	-0.26					106	107.2	106.6	-1.2
108	105.49	106.58			108	105.49	106.745	2.51					108	106.58	107.29	1.42
106	104.76	105.98			106	104.76	105.38	1.24					106	105.98	105.99	0.02
107	104.07	105.4			107	104.07	105.535	2.93					107	105.4	106.2	1.6
107	103.39	104.82			107	103.39	105.195	3.61					107	104.82	105.91	2.18
106	102.73	104.25			106	102.73	104.365	3.27					106	104.25	105.125	1.75
107	102.09	103.71			107	102.09	104.545	4.91					107	103.71	105.355	3.29
106	101.62	103.32			106	101.62	103.81	4.38					106	103.32	104.66	2.68
107	101.34	103.1			107	101.34	104.17	5.66					107	103.1	105.05	3.9
106	101.07	102.89			106	101.07	103.535	4.93					106	102.89	104.445	3.11
106	101.07	102.89			106	101.07	103.535	4.93					106	102.89	104.445	3.11
106	100.55	102.51			106	100.55	103.275	5.45					106	102.51	104.255	3.49
106	100.3	102.32			106	100.3	103.15	5.7					106	102.32	104.16	3.68
107	100.05	102.14			107	100.05	103.525	6.95					107	102.14	104.57	4.86
105	99.81	101.96			105	99.81	102.405	5.19					105	101.96	103.48	3.04
106	99.57	101.78			106	99.57	102.785	6.43					106	101.78	103.89	4.22
105	99.34	101.61			105	99.34	102.17	5.66					105	101.61	103.305	3.39
106	99.11	101.44			106	99.11	102.555	6.89					106	101.44	103.72	4.56
106	98.88	101.27			106	98.88	102.44	7.12					106	101.27	103.635	4.73
104	98.68	101.12			104	98.68	101.34	5.32					104	101.12	102.56	2.88
106	98.49	100.97			106	98.49	102.245	7.51					106	100.97	103.485	5.03
104	98.48	101.01			104	98.48	101.24	5.52					104	101.01	102.505	2.99
105	98.53	101.12			105	98.53	101.765	6.47					105	101.12	103.06	3.88
105	98.79	101.34			105	98.79	101.895	6.21					105	101.34	103.17	3.66
104	99.06	101.59			104	99.06	101.53	4.94					104	101.59	102.795	2.41
105	99.36	101.86			105	99.36	102.18	5.64					105	101.86	103.43	3.14
104	99.68	102.16			104	99.68	101.84	4.32					104	102.16	103.08	1.84
105	100.08	102.48			105	100.08	102.54	4.92					105	102.48	103.74	2.52
104	100.47	102.72			104	100.47	102.235	3.53					104	102.72	103.36	1.28
104	100.87	102.97			104	100.87	102.435	3.13					104	102.97	103.485	1.03
105	101.27	103.23			105	101.27	103.135	3.73					105	103.23	104.115	1.77
104	102.05	103.73			104	102.05	103.025	1.95					104	103.73	103.865	0.27
105	102.35	103.89			105	102.35	103.675	2.65					105	103.89	104.445	1.11
104	102.65	104.05			104	102.65	103.325	1.35					104	104.05	104.025	-0.05
106	102.95	104.21			106	102.95	104.475	3.05					106	104.21	105.105	1.79
106	103.34	104.37			106	103.34	104.67	2.66					106	104.37	105.185	1.63
106	103.83	104.61			106	103.83	104.915	2.17					106	104.61	105.305	1.39
107	104.31	104.84			107	104.31	105.655	2.69					107	104.84	105.92	2.16
105	104.8	105.06			105	104.8	104.9	0.2					105	105.06	105.03	-0.06
107	105.27	105.29			107	105.27	106.135	1.73					107	105.29	106.145	1.71
107	105.74	105.5			107	105.74	106.37	1.26					107	105.5	106.25	1.5
106	106.21	105.71			106	106.21	106.105	-0.21					106	105.71	105.855	0.29
107	106.67	105.91			107	106.67	106.835	0.33					107	105.91	106.455	1.09
105	107.14	106.12			105	107.14	106.07	-2.14					105	106.12	105.56	-1.12
106	107.6	106.34			106	107.6	106.8	-1.6					106	106.34	106.17	-0.34
105	107.97	106.48			105	107.97	106.485	-2.97					105	106.48	105.74	-1.48
105	108.33	106.6			105	108.33	106.665	-3.33					105	106.6	105.8	-1.6
106	108.63	106.64			106	108.63	107.315	-2.63					106	106.64	106.32	-0.64
105	108.91	106.67			105	108.91	106.955	-3.91					105	106.67	105.835	-1.67
106	109.18	106.69			106	109.18	107.59	-3.18					106	106.69	106.345	-0.69
107	109.44	106.69			107	109.44	108.22	-2.44					107	106.69	106.845	0.31
105	109.59	106.72			105	109.59	107.295	-4.59					105	106.72	105.86	-1.72
106	109.74	106.9			106	109.74	107.87	-3.74					106	106.9	106.45	-0.9
105	109.87	107.08			105	109.87	107.435	-4.87					105	107.08	106.04	-2.08
106	110	107.25			106	110	108	-4					106	107.25	106.625	-1.25
106	110.11	107.4			106	110.11	108.055	-4.11					106	107.4	106.7	-1.4
105	110.21	107.54			105	110.21	107.605	-5.21					105	107.54	106.27	-2.54
106	110.29	107.66			106	110.29	108.145	-4.29					106	107.66	106.83	-1.66
105	110.36	107.78			105	110.36	107.68	-5.36					105	107.78	106.39	-2.78
106	110.41	107.89			106	110.41	108.205	-4.41					106	107.89	106.945	-1.89
107	110.31	107.99			107	110.31	108.655	-3.31					107	107.99	107.495	-0.99
106	110.02	107.96			106	110.02	108.01	-4.02					106	107.96	106.98	-1.96
106	109.73	107.93			106	109.73	107.865	-3.73					106	107.93	106.965	-1.93
106	109.46	107.91			106	109.46	107.73	-3.46					106	107.91	106.955	-1.91
105	109.2	107.92			105	109.2	107.1	-4.2					105	107.92	106.46	-2.92
106	108.94	107.94			106	108.94	107.47	-2.94					106	107.94	106.97	-1.94
105	108.72	107.99			105	108.72	106.86	-3.72					105	107.99	106.495	-2.99
106	108.5	108.05			106	108.5	107.25	-2.5					106	108.05	107.025	-2.05
106	108.28	108.09			106	108.28	107.14	-2.28					106	108.09	107.045	-2.09
105	108.07	108.14			105	108.07	106.535	-3.07					105	108.14	106.57	-3.14
106	107.85	108.18			106	107.85	106.925	-1.85					106	108.18	107.09	-2.18
104	107.65	108.21			104	107.65	105.825	-3.65					104	108.21	106.105	-4.21
105	107.43	108.26			105	107.43	106.215	-2.43					105	108.26	106.63	-3.26
106	107.02	108.36			106	107.02	106.51	-1.02					106	108.36	107.18	-2.36
104	106.82	108.41			104	106.82	105.41	-2.82					104	108.41	106.205	-4.41
105	106.67	108.45			105	106.67	105.835	-1.67					105	108.45	106.725	-3.45
104	106.53	108.41			104	106.53	105.265	-2.53					104	108.41	106.205	-4.41
104	106.39	108.38			104	106.39	105.195	-2.39					104	108.38	106.19	-4.38
104	106.39	108.38			104	106.39	105.195	-2.39					104	108.38	106.19	-4.38
103	106.05	108.37			103	106.05	104.525	-3.05					103	108.37	105.685	-5.37
104	105.76	108.31			104	105.76	104.88	-1.76					104	108.31	106.155	-4.31
103	105.47	108.26			103	105.47	104.235	-2.47					103	108.26	105.63	-5.26
104	105.2	108.21			104	105.2	104.6	-1.2					104	108.21	106.105	-4.21
104	104.93	108.15			104	104.93	104.465	-0.93					104	108.15	106.075	-4.15
104	104.73	108.1			104	104.73	104.365	-0.73					104	108.1	106.05	-4.1
105	104.55	108.03			105	104.55	104.775	0.45					105	108.03	106.515	-3.03
103	104.36	107.95			103	104.36	103.68	-1.36					103	107.95	105.475	-4.95
104	104.15	107.85			104	104.15	104.075	-0.15					104	107.85	105.925	-3.85
105	103.91	107.71			105	103.91	104.455	1.09					105	107.71	106.355	-2.71
104	103.65	107.54			104	103.65	103.825	0.35					104	107.54	105.77	-3.54
105	103.34	107.32			105	103.34	104.17	1.66					105	107.32	106.16	-2.32
104	103.02	107.1			104	103.02	103.51	0.98					104	107.1	105.55	-3.1
104	103.02	107.1			104	103.02	103.51	0.98					104	107.1	105.55	-3.1
105	102.39	106.67			105	102.39	103.695	2.61					105	106.67	105.835	-1.67
104	102.06	106.45			104	102.06	103.03	1.94					104	106.45	105.225	-2.45
105	101.72	106.22			105	101.72	103.36	3.28					105	106.22	105.61	-1.22
105	101.72	106.22			105	101.72	103.36	3.28					105	106.22	105.61	-1.22
104	101.06	105.75			104	101.06	102.53	2.94					104	105.75	104.875	-1.75
105	100.73	105.51			105	100.73	102.865	4.27					105	105.51	105.255	-0.51
104	100.39	105.27			104	100.39	102.195	3.61					104	105.27	104.635	-1.27
105	100.14	105.09			105	100.14	102.57	4.86					105	105.09	105.045	-0.09
107	99.87	104.89			107	99.87	103.435	7.13					107	104.89	105.945	2.11
106	99.6	104.68			106	99.6	102.8	6.4					106	104.68	105.34	1.32
107	99.31	104.44			107	99.31	103.155	7.69					107	104.44	105.72	2.56
106	99.2	104.16			106	99.2	102.6	6.8					106	104.16	105.08	1.84
107	99.35	104.1			107	99.35	103.175	7.65					107	104.1	105.55	2.9
107	99.5	104.03			107	99.5	103.25	7.5					107	104.03	105.515	2.97
106	99.64	103.96			106	99.64	102.82	6.36					106	103.96	104.98	2.04
107	99.79	103.9			107	99.79	103.395	7.21					107	103.9	105.45	3.1
106	99.94	103.85			106	99.94	102.97	6.06					106	103.85	104.925	2.15
107	100.25	103.97			107	100.25	103.625	6.75					107	103.97	105.485	3.03
105	100.57	104.12			105	100.57	102.785	4.43					105	104.12	104.56	0.88
106	100.92	104.29			106	100.92	103.46	5.08					106	104.29	105.145	1.71
104	101.66	104.72			104	101.66	102.83	2.34					104	104.72	104.36	-0.72
105	102.16	105.04			105	102.16	103.58	2.84					105	105.04	105.02	-0.04
104	102.66	105.36			104	102.66	103.33	1.34					104	105.36	104.68	-1.36
103	103.16	105.69			103	103.16	103.08	-0.16					103	105.69	104.345	-2.69
104	103.66	106.01			104	103.66	103.83	0.34					104	106.01	105.005	-2.01
102	104.18	106.35			102	104.18	103.09	-2.18					102	106.35	104.175	-4.35
103	104.71	106.72			103	104.71	103.855	-1.71					103	106.72	104.86	-3.72
103	105.25	107.09			103	105.25	104.125	-2.25					103	107.09	105.045	-4.09
102	105.78	107.46			102	105.78	103.89	-3.78					102	107.46	104.73	-5.46
103	106.32	107.84			103	106.32	104.66	-3.32					103	107.84	105.42	-4.84
103	106.94	108.2			103	106.94	104.97	-3.94					103	108.2	105.6	-5.2
102	107.39	108.45			102	107.39	104.695	-5.39					102	108.45	105.225	-6.45
103	107.79	108.65			103	107.79	105.395	-4.79					103	108.65	105.825	-5.65
103	108.14	108.82			103	108.14	105.57	-5.14					103	108.82	105.91	-5.82
102	108.44	108.95			102	108.44	105.22	-6.44					102	108.95	105.475	-6.95
103	108.64	109.09			103	108.64	105.82	-5.64					103	109.09	106.045	-6.09
104	108.66	109.08			104	108.66	106.33	-4.66					104	109.08	106.54	-5.08
103	108.69	109.09			103	108.69	105.845	-5.69					103	109.09	106.045	-6.09
104	108.73	109.11			104	108.73	106.365	-4.73					104	109.11	106.555	-5.11
105	108.76	109.13			105	108.76	106.88	-3.76					105	109.13	107.065	-4.13
105	108.79	109.13			105	108.79	106.895	-3.79					105	109.13	107.065	-4.13
106	108.79	109.06			106	108.79	107.395	-2.79					106	109.06	107.53	-3.06
105	108.77	108.95			105	108.77	106.885	-3.77					105	108.95	106.975	-3.95
106	108.75	108.84			106	108.75	107.375	-2.75					106	108.84	107.42	-2.84
107	108.73	108.73			107	108.73	107.865	-1.73					107	108.73	107.865	-1.73
106	108.71	108.62			106	108.71	107.355	-2.71					106	108.62	107.31	-2.62
107	108.52	108.38			107	108.52	107.76	-1.52					107	108.38	107.69	-1.38
107	108.34	108.15			107	108.34	107.67	-1.34					107	108.15	107.575	-1.15
107	108.16	107.91			107	108.16	107.58	-1.16					107	107.91	107.455	-0.91
106	107.98	107.67			106	107.98	106.99	-1.98					106	107.67	106.835	-1.67
107	107.79	107.43			107	107.79	107.395	-0.79					107	107.43	107.215	-0.43
107	107.6	107.19			107	107.6	107.3	-0.6					107	107.19	107.095	-0.19
107	107.41	106.95			107	107.41	107.205	-0.41					107	106.95	106.975	0.05
105	107.21	106.71			105	107.21	106.105	-2.21					105	106.71	105.855	-1.71
106	106.99	106.48			106	106.99	106.495	-0.99					106	106.48	106.24	-0.48
105	106.63	106.28			105	106.63	105.815	-1.63					105	106.28	105.64	-1.28
106	106.36	106.13			106	106.36	106.18	-0.36					106	106.13	106.065	-0.13
105	106.22	106.09			105	106.22	105.61	-1.22					105	106.09	105.545	-1.09
106	106.18	106.15			106	106.18	106.09	-0.18					106	106.15	106.075	-0.15
107	106.26	106.31			107	106.26	106.63	0.74					107	106.31	106.655	0.69
106	106.38	106.52			106	106.38	106.19	-0.38					106	106.52	106.26	-0.52
107	106.43	106.8			107	106.43	106.715	0.57					107	106.8	106.9	0.2
106	106.44	106.92			106	106.44	106.22	-0.44					106	106.92	106.46	-0.92
107	106.45	107.04			107	106.45	106.725	0.55					107	107.04	107.02	-0.04
106	106.45	107.16			106	106.45	106.225	-0.45					106	107.16	106.58	-1.16
107	106.37	107.27			107	106.37	106.685	0.63					107	107.27	107.135	-0.27
106	106.28	107.37			106	106.28	106.14	-0.28					106	107.37	106.685	-1.37
106	106.28	107.37			106	106.28	106.14	-0.28					106	107.37	106.685	-1.37
106	106.34	107.5			106	106.34	106.17	-0.34					106	107.5	106.75	-1.5
106	106.49	107.52			106	106.49	106.245	-0.49					106	107.52	106.76	-1.52
106	106.7	107.58			106	106.7	106.35	-0.7					106	107.58	106.79	-1.58
105	106.88	107.61			105	106.88	105.94	-1.88					105	107.61	106.305	-2.61
105	107.06	107.63			105	107.06	106.03	-2.06					105	107.63	106.315	-2.63
105	107.06	107.63			105	107.06	106.03	-2.06					105	107.63	106.315	-2.63
106	107.42	107.65			106	107.42	106.71	-1.42					106	107.65	106.825	-1.65
106	107.6	107.65			106	107.6	106.8	-1.6					106	107.65	106.825	-1.65
106	107.6	107.65			106	107.6	106.8	-1.6					106	107.65	106.825	-1.65
107	108	107.64			107	108	107.5	-1					107	107.64	107.32	-0.64
106	108.23	107.64			106	108.23	107.115	-2.23					106	107.64	106.82	-1.64
107	108.53	107.61			107	108.53	107.765	-1.53					107	107.61	107.305	-0.61
106	108.82	107.59			106	108.82	107.41	-2.82					106	107.59	106.795	-1.59
107	109.07	107.53			107	109.07	108.035	-2.07					107	107.53	107.265	-0.53
106	109.24	107.43			106	109.24	107.62	-3.24					106	107.43	106.715	-1.43
106	109.36	107.27			106	109.36	107.68	-3.36					106	107.27	106.635	-1.27
106	109.45	107.09			106	109.45	107.725	-3.45					106	107.09	106.545	-1.09
106	109.63	106.96			106	109.63	107.815	-3.63					106	106.96	106.48	-0.96
107	109.81	106.83			107	109.81	108.405	-2.81					107	106.83	106.915	0.17
106	110	106.7			106	110	108	-4					106	106.7	106.35	-0.7
107	110.2	106.58			107	110.2	108.6	-3.2					107	106.58	106.79	0.42
106	110.39	106.45			106	110.39	108.195	-4.39					106	106.45	106.225	-0.45
107	110.62	106.32			107	110.62	108.81	-3.62					107	106.32	106.66	0.68
107	110.86	106.21			107	110.86	108.93	-3.86					107	106.21	106.605	0.79
107	110.91	106.07			107	110.91	108.955	-3.91					107	106.07	106.535	0.93
107	110.75	105.91			107	110.75	108.875	-3.75					107	105.91	106.455	1.09
107	110.36	105.73			107	110.36	108.68	-3.36					107	105.73	106.365	1.27
107	109.97	105.57			107	109.97	108.485	-2.97					107	105.57	106.285	1.43
106	109.65	105.47			106	109.65	107.825	-3.65					106	105.47	105.735	0.53
106	109.32	105.39			106	109.32	107.66	-3.32					106	105.39	105.695	0.61
107	108.99	105.31			107	108.99	107.995	-1.99					107	105.31	106.155	1.69
106	108.65	105.24			106	108.65	107.325	-2.65					106	105.24	105.62	0.76
108	108.31	105.17			108	108.31	108.155	-0.31					108	105.17	106.585	2.83
106	107.96	105.1			106	107.96	106.98	-1.96					106	105.1	105.55	0.9
108	107.23	104.96			108	107.23	107.615	0.77					108	104.96	106.48	3.04
108	106.86	104.91			108	106.86	107.43	1.14					108	104.91	106.455	3.09
107	106.56	104.91			107	106.56	106.78	0.44					107	104.91	105.955	2.09
108	106.27	104.88			108	106.27	107.135	1.73					108	104.88	106.44	3.12
107	105.97	104.84			107	105.97	106.485	1.03					107	104.84	105.92	2.16
108	105.69	104.81			108	105.69	106.845	2.31					108	104.81	106.405	3.19
107	105.41	104.78			107	105.41	106.205	1.59					107	104.78	105.89	2.22
107	105.13	104.76			107	105.13	106.065	1.87					107	104.76	105.88	2.24
107	104.87	104.76			107	104.87	105.935	2.13					107	104.76	105.88	2.24
105	104.61	104.75			105	104.61	104.805	0.39					105	104.75	104.875	0.25
106	104.36	104.77			106	104.36	105.18	1.64					106	104.77	105.385	1.23
105	104.12	104.8			105	104.12	104.56	0.88					105	104.8	104.9	0.2
105	103.89	104.85			105	103.89	104.445	1.11					105	104.85	104.925	0.15
106	103.66	104.91			106	103.66	104.83	2.34					106	104.91	105.455	1.09
105	103.56	105.08			105	103.56	104.28	1.44					105	105.08	105.04	-0.08
106	103.67	105.37			106	103.67	104.835	2.33					106	105.37	105.685	0.63
104	103.99	105.77			104	103.99	103.995	0.01					104	105.77	104.885	-1.77
105	104.37	106.21			105	104.37	104.685	0.63					105	106.21	105.605	-1.21
105	104.72	106.62			105	104.72	104.86	0.28					105	106.62	105.81	-1.62
104	105.07	107.02			104	105.07	104.535	-1.07					104	107.02	105.51	-3.02
105	105.43	107.42			105	105.43	105.215	-0.43					105	107.42	106.21	-2.42
104	105.79	107.82			104	105.79	104.895	-1.79					104	107.82	105.91	-3.82
105	106.16	108.24			105	106.16	105.58	-1.16					105	108.24	106.62	-3.24
106	106.53	108.64			106	106.53	106.265	-0.53					106	108.64	107.32	-2.64
105	106.9	109.03			105	106.9	105.95	-1.9					105	109.03	107.015	-4.03
106	107.27	109.41			106	107.27	106.635	-1.27					106	109.41	107.705	-3.41
105	107.63	109.77			105	107.63	106.315	-2.63					105	109.77	107.385	-4.77
105	107.83	110.02			105	107.83	106.415	-2.83					105	110.02	107.51	-5.02
106	107.93	110.26			106	107.93	106.965	-1.93					106	110.26	108.13	-4.26
105	108.02	110.5			105	108.02	106.51	-3.02					105	110.5	107.75	-5.5
105	108.1	110.73			105	108.1	106.55	-3.1					105	110.73	107.865	-5.73
105	108.17	110.95			105	108.17	106.585	-3.17					105	110.95	107.975	-5.95
106	108.23	111.16			106	108.23	107.115	-2.23					106	111.16	108.58	-5.16
107	108.28	111.35			107	108.28	107.64	-1.28					107	111.35	109.175	-4.35
106	108.32	111.54			106	108.32	107.16	-2.32					106	111.54	108.77	-5.54
107	108.35	111.71			107	108.35	107.675	-1.35					107	111.71	109.355	-4.71
108	108.37	111.87			108	108.37	108.185	-0.37					108	111.87	109.935	-3.87
108	108.38	112.02			108	108.38	108.19	-0.38					108	112.02	110.01	-4.02
109	108.38	112.15			109	108.38	108.69	0.62					109	112.15	110.575	-3.15
108	108.34	112.2			108	108.34	108.17	-0.34					108	112.2	110.1	-4.2
110	108.22	112.17			110	108.22	109.11	1.78					110	112.17	111.085	-2.17
110	107.66	111.84			110	107.66	108.83	2.34					110	111.84	110.92	-1.84
109	107.31	111.61			109	107.31	108.155	1.69					109	111.61	110.305	-2.61
108	106.96	111.37			108	106.96	107.48	1.04					108	111.37	109.685	-3.37
109	106.59	111.13			109	106.59	107.795	2.41					109	111.13	110.065	-2.13
108	106.22	110.89			108	106.22	107.11	1.78					108	110.89	109.445	-2.89
109	105.83	110.64			109	105.83	107.415	3.17					109	110.64	109.82	-1.64
108	105.48	110.42			108	105.48	106.74	2.52					108	110.42	109.21	-2.42
108	105.15	110.24			108	105.15	106.575	2.85					108	110.24	109.12	-2.24
108	104.85	110.08			108	104.85	106.425	3.15					108	110.08	109.04	-2.08
107	104.58	109.94			107	104.58	105.79	2.42					107	109.94	108.47	-2.94
108	104.48	109.94			108	104.48	106.24	3.52					108	109.94	108.97	-1.94
108	104.49	109.86			108	104.49	106.245	3.51					108	109.86	108.93	-1.86
108	104.59	109.76			108	104.59	106.295	3.41					108	109.76	108.88	-1.76
109	104.78	109.63			109	104.78	106.89	4.22					109	109.63	109.315	-0.63
108	104.97	109.51			108	104.97	106.485	3.03					108	109.51	108.755	-1.51
107	105.17	109.39			107	105.17	106.085	1.83					107	109.39	108.195	-2.39
108	105.38	109.3			108	105.38	106.69	2.62					108	109.3	108.65	-1.3
108	105.6	109.19			108	105.6	106.8	2.4					108	109.19	108.595	-1.19
108	105.82	109.1			108	105.82	106.91	2.18					108	109.1	108.55	-1.1
108	106.11	108.95			108	106.11	107.055	1.89					108	108.95	108.475	-0.95
108	106.48	108.87			108	106.48	107.24	1.52					108	108.87	108.435	-0.87
109	106.87	108.79			109	106.87	107.935	2.13					109	108.79	108.895	0.21
108	107.27	108.72			108	107.27	107.635	0.73					108	108.72	108.36	-0.72
109	107.69	108.67			109	107.69	108.345	1.31					109	108.67	108.835	0.33
108	108.14	108.63			108	108.14	108.07	-0.14					108	108.63	108.315	-0.63
109	108.73	108.74			109	108.73	108.865	0.27					109	108.74	108.87	0.26
109	109.32	108.85			109	109.32	109.16	-0.32					109	108.85	108.925	0.15
108	109.93	108.98			108	109.93	108.965	-1.93					108	108.98	108.49	-0.98
109	110.55	109.11			109	110.55	109.775	-1.55					109	109.11	109.055	-0.11
107	111.17	109.24			107	111.17	109.085	-4.17					107	109.24	108.12	-2.24
108	111.81	109.37			108	111.81	109.905	-3.81					108	109.37	108.685	-1.37
107	112.4	109.45			107	112.4	109.7	-5.4					107	109.45	108.225	-2.45
107	112.94	109.49			107	112.94	109.97	-5.94					107	109.49	108.245	-2.49
107	113.42	109.49			107	113.42	110.21	-6.42					107	109.49	108.245	-2.49
106	113.86	109.44			106	113.86	109.93	-7.86					106	109.44	107.72	-3.44
106	114.13	109.26			106	114.13	110.065	-8.13					106	109.26	107.63	-3.26
105	114.47	109.26			105	114.47	109.735	-9.47					105	109.26	107.13	-4.26
106	114.67	109.35			106	114.67	110.335	-8.67					106	109.35	107.675	-3.35
106	114.7	109.51			106	114.7	110.35	-8.7					106	109.51	107.755	-3.51
105	114.77	109.71			105	114.77	109.885	-9.77					105	109.71	107.355	-4.71
106	114.92	109.97			106	114.92	110.46	-8.92					106	109.97	107.985	-3.97
106	115.21	110.48			106	115.21	110.605	-9.21					106	110.48	108.24	-4.48
106	115.34	110.73			106	115.34	110.67	-9.34					106	110.73	108.365	-4.73
107	115.35	111.08			107	115.35	111.175	-8.35					107	111.08	109.04	-4.08
107	115.18	111.31			107	115.18	111.09	-8.18					107	111.31	109.155	-4.31
108	114.99	111.53			108	114.99	111.495	-6.99					108	111.53	109.765	-3.53
109	114.71	111.73			109	114.71	111.855	-5.71					109	111.73	110.365	-2.73
109	114.33	111.84			109	114.33	111.665	-5.33					109	111.84	110.42	-2.84
110	113.85	111.84			110	113.85	111.925	-3.85					110	111.84	110.92	-1.84
110	113.23	111.69			110	113.23	111.615	-3.23					110	111.69	110.845	-1.69
110	112.59	111.51			110	112.59	111.295	-2.59					110	111.51	110.755	-1.51
111	111.95	111.3			111	111.95	111.475	-0.95					111	111.3	111.15	-0.3
111	111.3	111.09			111	111.3	111.15	-0.3					111	111.09	111.045	-0.09
110	110.63	110.87			110	110.63	110.315	-0.63					110	110.87	110.435	-0.87
111	109.95	110.64			111	109.95	110.475	1.05					111	110.64	110.82	0.36
110	109.29	110.42			110	109.29	109.645	0.71					110	110.42	110.21	-0.42
111	108.64	110.22			111	108.64	109.82	2.36					111	110.22	110.61	0.78
111	108.02	110.04			111	108.02	109.51	2.98					111	110.04	110.52	0.96
112	107.41	109.87			112	107.41	109.705	4.59					112	109.87	110.935	2.13
112	106.9	109.78			112	106.9	109.45	5.1					112	109.78	110.89	2.22
112	106.27	109.57			112	106.27	109.135	5.73					112	109.57	110.785	2.43
112	105.7	109.28			112	105.7	108.85	6.3					112	109.28	110.64	2.72
111	105.18	108.92			111	105.18	108.09	5.82					111	108.92	109.96	2.08
112	104.63	108.51			112	104.63	108.315	7.37					112	108.51	110.255	3.49
110	103.92	108			110	103.92	106.96	6.08					110	108	109	2
110	103.21	107.47			110	103.21	106.605	6.79					110	107.47	108.735	2.53
110	102.5	106.94			110	102.5	106.25	7.5					110	106.94	108.47	3.06
109	101.79	106.41			109	101.79	105.395	7.21					109	106.41	107.705	2.59
110	101.13	105.81			110	101.13	105.565	8.87					110	105.81	107.905	4.19
108	100.56	105.26			108	100.56	104.28	7.44					108	105.26	106.63	2.74
109	99.99	104.71			109	99.99	104.495	9.01					109	104.71	106.855	4.29
109	99.61	104.17			109	99.61	104.305	9.39					109	104.17	106.585	4.83
107	99.4	103.8			107	99.4	103.2	7.6					107	103.8	105.4	3.2
108	99.36	103.61			108	99.36	103.68	8.64					108	103.61	105.805	4.39
106	99.48	103.59			106	99.48	102.74	6.52					106	103.59	104.795	2.41
107	99.61	103.6			107	99.61	103.305	7.39					107	103.6	105.3	3.4
107	99.74	103.63			107	99.74	103.37	7.26					107	103.63	105.315	3.37
106	99.86	103.66			106	99.86	102.93	6.14					106	103.66	104.83	2.34
106	99.99	103.69			106	99.99	102.995	6.01					106	103.69	104.845	2.31
106	100.1	103.7			106	100.1	103.05	5.9					106	103.7	104.85	2.3
106	100.22	103.72			106	100.22	103.11	5.78					106	103.72	104.86	2.28
106	100.34	103.73			106	100.34	103.17	5.66					106	103.73	104.865	2.27
105	100.58	103.76			105	100.58	102.79	4.42					105	103.76	104.38	1.24
105	100.69	103.75			105	100.69	102.845	4.31					105	103.75	104.375	1.25
106	100.8	103.75			106	100.8	103.4	5.2					106	103.75	104.875	2.25
105	100.92	103.77			105	100.92	102.96	4.08					105	103.77	104.385	1.23
106	101.06	103.82			106	101.06	103.53	4.94					106	103.82	104.91	2.18
106	101.24	103.93			106	101.24	103.62	4.76					106	103.93	104.965	2.07
106	101.5	104.08			106	101.5	103.75	4.5					106	104.08	105.04	1.92
107	101.72	104.2			107	101.72	104.36	5.28					107	104.2	105.6	2.8
105	101.9	104.33			105	101.9	103.45	3.1					105	104.33	104.665	0.67
107	102.1	104.48			107	102.1	104.55	4.9					107	104.48	105.74	2.52
105	102.31	104.65			105	102.31	103.655	2.69					105	104.65	104.825	0.35
106	102.54	104.85			106	102.54	104.27	3.46					106	104.85	105.425	1.15
106	102.79	105.06			106	102.79	104.395	3.21					106	105.06	105.53	0.94
106	102.95	105.28			106	102.95	104.475	3.05					106	105.28	105.64	0.72
107	103.04	105.43			107	103.04	105.02	3.96					107	105.43	106.215	1.57
105	103.04	105.5			105	103.04	104.02	1.96					105	105.5	105.25	-0.5
106	102.97	105.49			106	102.97	104.485	3.03					106	105.49	105.745	0.51
106	102.9	105.47			106	102.9	104.45	3.1					106	105.47	105.735	0.53
105	102.85	105.45			105	102.85	103.925	2.15					105	105.45	105.225	-0.45
106	102.8	105.44			106	102.8	104.4	3.2					106	105.44	105.72	0.56
104	102.77	105.45			104	102.77	103.385	1.23					104	105.45	104.725	-1.45
104	102.8	105.51			104	102.8	103.4	1.2					104	105.51	104.755	-1.51
105	102.84	105.58			105	102.84	103.92	2.16					105	105.58	105.29	-0.58
105	102.89	105.68			105	102.89	103.945	2.11					105	105.68	105.34	-0.68
104	103.04	105.81			104	103.04	103.52	0.96					104	105.81	104.905	-1.81
104	103.04	105.81			104	103.04	103.52	0.96					104	105.81	104.905	-1.81
104	103.65	106.2			104	103.65	103.825	0.35					104	106.2	105.1	-2.2
105	104.09	106.43			105	104.09	104.545	0.91					105	106.43	105.715	-1.43
104	104.55	106.68			104	104.55	104.275	-0.55					104	106.68	105.34	-2.68
104	104.95	106.9			104	104.95	104.475	-0.95					104	106.9	105.45	-2.9
104	105.23	107.06			104	105.23	104.615	-1.23					104	107.06	105.53	-3.06
103	105.46	107.17			103	105.46	104.23	-2.46					103	107.17	105.085	-4.17
104	105.68	107.28			104	105.68	104.84	-1.68					104	107.28	105.64	-3.28
103	105.89	107.3			103	105.89	104.445	-2.89					103	107.3	105.15	-4.3
104	106.01	107.22			104	106.01	105.005	-2.01					104	107.22	105.61	-3.22
105	106.02	107.14			105	106.02	105.51	-1.02					105	107.14	106.07	-2.14
105	106.1	106.96			105	106.1	105.55	-1.1					105	106.96	105.98	-1.96
107	106.22	106.83			107	106.22	106.61	0.78					107	106.83	106.915	0.17
106	106.38	106.75			106	106.38	106.19	-0.38					106	106.75	106.375	-0.75
107	106.59	106.73			107	106.59	106.795	0.41					107	106.73	106.865	0.27
107	106.85	106.75			107	106.85	106.925	0.15					107	106.75	106.875	0.25
106	107.2	106.82			106	107.2	106.6	-1.2					106	106.82	106.41	-0.82
107	107.39	106.89			107	107.39	107.195	-0.39					107	106.89	106.945	0.11
106	107.58	106.96			106	107.58	106.79	-1.58					106	106.96	106.48	-0.96
107	107.81	106.95			107	107.81	107.405	-0.81					107	106.95	106.975	0.05
106	108.07	106.97			106	108.07	107.035	-2.07					106	106.97	106.485	-0.97
106	108.3	106.97			106	108.3	107.15	-2.3					106	106.97	106.485	-0.97
107	108.51	106.93			107	108.51	107.755	-1.51					107	106.93	106.965	0.07
105	108.52	106.83			105	108.52	106.76	-3.52					105	106.83	105.915	-1.83
107	108.4	106.67			107	108.4	107.7	-1.4					107	106.67	106.835	0.33
107	108.09	106.43			107	108.09	107.545	-1.09					107	106.43	106.715	0.57
106	107.61	106.16			106	107.61	106.805	-1.61					106	106.16	106.08	-0.16
107	107.1	105.87			107	107.1	107.05	-0.1					107	105.87	106.435	1.13
107	106.72	105.59			107	106.72	106.86	0.28					107	105.59	106.295	1.41
106	106.46	105.32			106	106.46	106.23	-0.46					106	105.32	105.66	0.68
107	106.25	105.11			107	106.25	106.625	0.75					107	105.11	106.055	1.89
107	106.2	105			107	106.2	106.6	0.8					107	105	106	2
107	106.31	105.1			107	106.31	106.655	0.69					107	105.1	106.05	1.9
106	106.62	105.41			106	106.62	106.31	-0.62					106	105.41	105.705	0.59
109	107.15	105.73			109	107.15	108.075	1.85					109	105.73	107.365	3.27
108	107.6	106.28			108	107.6	107.8	0.4					108	106.28	107.14	1.72
109	108.01	106.78			109	108.01	108.505	0.99					109	106.78	107.89	2.22
109	108.41	107.24			109	108.41	108.705	0.59					109	107.24	108.12	1.76
110	108.78	107.65			110	108.78	109.39	1.22					110	107.65	108.825	2.35
111	109.1	108.02			111	109.1	110.05	1.9					111	108.02	109.51	2.98
109	109.58	108.36			109	109.58	109.29	-0.58					109	108.36	108.68	0.64
110	110.03	108.67			110	110.03	110.015	-0.03					110	108.67	109.335	1.33
109	110.45	108.94			109	110.45	109.725	-1.45					109	108.94	108.97	0.06
109	110.84	109.17			109	110.84	109.92	-1.84					109	109.17	109.085	-0.17
109	111.15	109.56			109	111.15	110.075	-2.15					109	109.56	109.28	-0.56
107	111.34	109.82			107	111.34	109.17	-4.34					107	109.82	108.41	-2.82
108	111.55	110.11			108	111.55	109.775	-3.55					108	110.11	109.055	-2.11
107	111.8	110.43			107	111.8	109.4	-4.8					107	110.43	108.715	-3.43
108	112.15	110.79			108	112.15	110.075	-4.15					108	110.79	109.395	-2.79
107	112.55	111.26			107	112.55	109.775	-5.55					107	111.26	109.13	-4.26
107	113.15	111.86			107	113.15	110.075	-6.15					107	111.86	109.43	-4.86
107	113.85	112.49			107	113.85	110.425	-6.85					107	112.49	109.745	-5.49
106	114.57	113.15			106	114.57	110.285	-8.57					106	113.15	109.575	-7.15
107	115.25	113.83			107	115.25	111.125	-8.25					107	113.83	110.415	-6.83
105	115.92	114.55			105	115.92	110.46	-10.92					105	114.55	109.775	-9.55
106	116.65	115.33			106	116.65	111.325	-10.65					106	115.33	110.665	-9.33
106	117.24	116.09			106	117.24	111.62	-11.24					106	116.09	111.045	-10.09
106	118.05	117.24			106	118.05	112.025	-12.05					106	117.24	111.62	-11.24
106	118.25	117.73			106	118.25	112.125	-12.25					106	117.73	111.865	-11.73
105	118.45	118.07			105	118.45	111.725	-13.45					105	118.07	111.535	-13.07
107	118.57	118.35			107	118.57	112.785	-11.57					107	118.35	112.675	-11.35
106	118.6	118.56			106	118.6	112.3	-12.6					106	118.56	112.28	-12.56
107	118.55	118.71			107	118.55	112.775	-11.55					107	118.71	112.855	-11.71
106	118.44	118.79			106	118.44	112.22	-12.44					106	118.79	112.395	-12.79
107	118.36	118.98			107	118.36	112.68	-11.36					107	118.98	112.99	-11.98
106	118.29	119.17			106	118.29	112.145	-12.29					106	119.17	112.585	-13.17
107	118.24	119.39			107	118.24	112.62	-11.24					107	119.39	113.195	-12.39
107	118.2	119.61			107	118.2	112.6	-11.2					107	119.61	113.305	-12.61
107	118.18	119.75			107	118.18	112.59	-11.18					107	119.75	113.375	-12.75
108	118.24	119.95			108	118.24	113.12	-10.24					108	119.95	113.975	-11.95
106	118.27	120.13			106	118.27	112.135	-12.27					106	120.13	113.065	-14.13
108	118.28	120.3			108	118.28	113.14	-10.28					108	120.3	114.15	-12.3
106	118.27	120.46			106	118.27	112.135	-12.27					106	120.46	113.23	-14.46
107	118.19	120.47			107	118.19	112.595	-11.19					107	120.47	113.735	-13.47
106	117.91	120.32			106	117.91	111.955	-11.91					106	120.32	113.16	-14.32
107	117.62	120.17			107	117.62	112.31	-10.62					107	120.17	113.585	-13.17
107	117.3	119.99			107	117.3	112.15	-10.3					107	119.99	113.495	-12.99
106	116.94	119.78			106	116.94	111.47	-10.94					106	119.78	112.89	-13.78
107	116.54	119.53			107	116.54	111.77	-9.54					107	119.53	113.265	-12.53
106	116.02	119.14			106	116.02	111.01	-10.02					106	119.14	112.57	-13.14
106	115.51	118.67			106	115.51	110.755	-9.51					106	118.67	112.335	-12.67
107	115	118.18			107	115	111	-8					107	118.18	112.59	-11.18
106	114.49	117.65			106	114.49	110.245	-8.49					106	117.65	111.825	-11.65
107	113.98	117.1			107	113.98	110.49	-6.98					107	117.1	112.05	-10.1
106	113.39	116.48			106	113.39	109.695	-7.39					106	116.48	111.24	-10.48
107	112.85	115.91			107	112.85	109.925	-5.85					107	115.91	111.455	-8.91
107	112.36	115.38			107	112.36	109.68	-5.36					107	115.38	111.19	-8.38
107	112.36	115.38			107	112.36	109.68	-5.36					107	115.38	111.19	-8.38
108	111.55	114.44			108	111.55	109.775	-3.55					108	114.44	111.22	-6.44
107	110.98	113.86			107	110.98	108.99	-3.98					107	113.86	110.43	-6.86
108	110.42	113.28			108	110.42	109.21	-2.42					108	113.28	110.64	-5.28
107	109.86	112.71			107	109.86	108.43	-2.86					107	112.71	109.855	-5.71
107	109.3	112.15			107	109.3	108.15	-2.3					107	112.15	109.575	-5.15
107	108.76	111.61			107	108.76	107.88	-1.76					107	111.61	109.305	-4.61
106	108.23	111.07			106	108.23	107.115	-2.23					106	111.07	108.535	-5.07
106	107.7	110.54			106	107.7	106.85	-1.7					106	110.54	108.27	-4.54
104	106.66	109.48			104	106.66	105.33	-2.66					104	109.48	106.74	-5.48
105	106.66	109.48			105	106.66	105.83	-1.66					105	109.48	107.24	-4.48
106	105.81	108.6			106	105.81	105.905	0.19					106	108.6	107.3	-2.6
104	105.43	108.18			104	105.43	104.715	-1.43					104	108.18	106.09	-4.18
105	105.08	107.78			105	105.08	105.04	-0.08					105	107.78	106.39	-2.78
103	104.76	107.4			103	104.76	103.88	-1.76					103	107.4	105.2	-4.4
104	104.45	107.03			104	104.45	104.225	-0.45					104	107.03	105.515	-3.03
104	104.21	106.75			104	104.21	104.105	-0.21					104	106.75	105.375	-2.75
103	103.99	106.52			103	103.99	103.495	-0.99					103	106.52	104.76	-3.52
104	103.7	106.33			104	103.7	103.85	0.3					104	106.33	105.165	-2.33
104	103.43	106.18			104	103.43	103.715	0.57					104	106.18	105.09	-2.18
103	103.17	106.06			103	103.17	103.085	-0.17					103	106.06	104.53	-3.06
104	103.01	106.01			104	103.01	103.505	0.99					104	106.01	105.005	-2.01
103	102.86	105.99			103	102.86	102.93	0.14					103	105.99	104.495	-2.99
104	102.72	105.99			104	102.72	103.36	1.28					104	105.99	104.995	-1.99
104	102.57	105.99			104	102.57	103.285	1.43					104	105.99	104.995	-1.99
103	102.43	106			103	102.43	102.715	0.57					103	106	104.5	-3
104	102.36	106.05			104	102.36	103.18	1.64					104	106.05	105.025	-2.05
104	102.27	106.08			104	102.27	103.135	1.73					104	106.08	105.04	-2.08
103	102.16	106.07			103	102.16	102.58	0.84					103	106.07	104.535	-3.07
104	102.03	106.03			104	102.03	103.015	1.97					104	106.03	105.015	-2.03
103	101.9	106			103	101.9	102.45	1.1					103	106	104.5	-3
105	101.82	106.03			105	101.82	103.41	3.18					105	106.03	105.515	-1.03
104	101.74	105.98			104	101.74	102.87	2.26					104	105.98	104.99	-1.98
105	101.65	105.93			105	101.65	103.325	3.35					105	105.93	105.465	-0.93
105	101.6	105.9			105	101.6	103.3	3.4					105	105.9	105.45	-0.9
104	101.57	105.9			104	101.57	102.785	2.43					104	105.9	104.95	-1.9
105	101.55	105.91			105	101.55	103.275	3.45					105	105.91	105.455	-0.91
104	101.55	105.94			104	101.55	102.775	2.45					104	105.94	104.97	-1.94
105	101.53	105.96			105	101.53	103.265	3.47					105	105.96	105.48	-0.96
105	101.51	105.96			105	101.51	103.255	3.49					105	105.96	105.48	-0.96
105	101.48	105.97			105	101.48	103.24	3.52					105	105.97	105.485	-0.97
106	101.43	105.96			106	101.43	103.715	4.57					106	105.96	105.98	0.04
106	101.37	105.92			106	101.37	103.685	4.63					106	105.92	105.96	0.08
106	101.49	105.86			106	101.49	103.745	4.51					106	105.86	105.93	0.14
105	101.59	105.78			105	101.59	103.295	3.41					105	105.78	105.39	-0.78
107	101.68	105.69			107	101.68	104.34	5.32					107	105.69	106.345	1.31
106	101.77	105.59			106	101.77	103.885	4.23					106	105.59	105.795	0.41
107	101.85	105.47			107	101.85	104.425	5.15					107	105.47	106.235	1.53
108	101.93	105.35			108	101.93	104.965	6.07					108	105.35	106.675	2.65
108	102.02	105.23			108	102.02	105.01	5.98					108	105.23	106.615	2.77
109	102.12	105.12			109	102.12	105.56	6.88					109	105.12	107.06	3.88
109	102.24	105.04			109	102.24	105.62	6.76					109	105.04	107.02	3.96
108	102.59	104.98			108	102.59	105.295	5.41					108	104.98	106.49	3.02
109	102.82	105.02			109	102.82	105.91	6.18					109	105.02	107.01	3.98
108	103.05	105.04			108	103.05	105.525	4.95					108	105.04	106.52	2.96
109	103.17	104.9			109	103.17	106.085	5.83					109	104.9	106.95	4.1
110	103.27	104.91			110	103.27	106.635	6.73					110	104.91	107.455	5.09
109	103.37	104.92			109	103.37	106.185	5.63					109	104.92	106.96	4.08
110	103.46	104.9			110	103.46	106.73	6.54					110	104.9	107.45	5.1
107	103.54	104.88			107	103.54	105.27	3.46					107	104.88	105.94	2.12
108	103.56	104.8			108	103.56	105.78	4.44					108	104.8	106.4	3.2
106	103.58	104.71			106	103.58	104.79	2.42					106	104.71	105.355	1.29
107	103.6	104.64			107	103.6	105.3	3.4					107	104.64	105.82	2.36
108	103.71	104.57			108	103.71	105.855	4.29					108	104.57	106.285	3.43
106	103.91	104.5			106	103.91	104.955	2.09					106	104.5	105.25	1.5
106	104.21	104.43			106	104.21	105.105	1.79					106	104.43	105.215	1.57
105	104.49	104.35			105	104.49	104.745	0.51					105	104.35	104.675	0.65
105	104.68	104.29			105	104.68	104.84	0.32					105	104.29	104.645	0.71
106	104.88	104.23			106	104.88	105.44	1.12					106	104.23	105.115	1.77
104	105.1	104.2			104	105.1	104.55	-1.1					104	104.2	104.1	-0.2
104	105.32	104.17			104	105.32	104.66	-1.32					104	104.17	104.085	-0.17
105	105.55	104.15			105	105.55	105.275	-0.55					105	104.15	104.575	0.85
103	105.78	104.14			103	105.78	104.39	-2.78					103	104.14	103.57	-1.14
104	106.01	104.12			104	106.01	105.005	-2.01					104	104.12	104.06	-0.12
105	106.23	104.09			105	106.23	105.615	-1.23					105	104.09	104.545	0.91
104	106.53	104.11			104	106.53	105.265	-2.53					104	104.11	104.055	-0.11
105	106.83	104.04			105	106.83	105.915	-1.83					105	104.04	104.52	0.96
105	107.11	103.97			105	107.11	106.055	-2.11					105	103.97	104.485	1.03
104	107.37	103.88			104	107.37	105.685	-3.37					104	103.88	103.94	0.12
106	107.62	103.81			106	107.62	106.81	-1.62					106	103.81	104.905	2.19
105	107.95	103.89			105	107.95	106.475	-2.95					105	103.89	104.445	1.11
106	108.28	103.9			106	108.28	107.14	-2.28					106	103.9	104.95	2.1
106	108.28	103.9			106	108.28	107.14	-2.28					106	103.9	104.95	2.1
107	108.99	103.94			107	108.99	107.995	-1.99					107	103.94	105.47	3.06
107	109.34	103.97			107	109.34	108.17	-2.34					107	103.97	105.485	3.03
106	109.78	104.1			106	109.78	107.89	-3.78					106	104.1	105.05	1.9
106	110.21	104.2			106	110.21	108.105	-4.21					106	104.2	105.1	1.8
106	110.64	104.31			106	110.64	108.32	-4.64					106	104.31	105.155	1.69
106	110.88	104.41			106	110.88	108.44	-4.88					106	104.41	105.205	1.59
107	110.95	104.51			107	110.95	108.975	-3.95					107	104.51	105.755	2.49
106	110.84	104.62			106	110.84	108.42	-4.84					106	104.62	105.31	1.38
107	110.75	104.96			107	110.75	108.875	-3.75					107	104.96	105.98	2.04
107	110.64	105.29			107	110.64	108.82	-3.64					107	105.29	106.145	1.71
107	110.58	105.43			107	110.58	108.79	-3.58					107	105.43	106.215	1.57
108	110.52	105.58			108	110.52	109.26	-2.52					108	105.58	106.79	2.42
106	110.37	105.64			106	110.37	108.185	-4.37					106	105.64	105.82	0.36
107	110.21	105.72			107	110.21	108.605	-3.21					107	105.72	106.36	1.28
108	110.04	105.79			108	110.04	109.02	-2.04					108	105.79	106.895	2.21
109	109.74	105.78			109	109.74	109.37	-0.74					109	105.78	107.39	3.22
110	109.42	105.93			110	109.42	109.71	0.58					110	105.93	107.965	4.07
109	109.11	106.08			109	109.11	109.055	-0.11					109	106.08	107.54	2.92
110	108.8	106.23			110	108.8	109.4	1.2					110	106.23	108.115	3.77
108	108.51	106.37			108	108.51	108.255	-0.51					108	106.37	107.185	1.63
108	108.2	106.47			108	108.2	108.1	-0.2					108	106.47	107.235	1.53
109	107.89	106.58			109	107.89	108.445	1.11					109	106.58	107.79	2.42
107	107.58	106.68			107	107.58	107.29	-0.58					107	106.68	106.84	0.32
108	107.27	106.79			108	107.27	107.635	0.73					108	106.79	107.395	1.21
106	106.96	106.89			106	106.96	106.48	-0.96					106	106.89	106.445	-0.89
106	106.6	106.94			106	106.6	106.3	-0.6					106	106.94	106.47	-0.94
106	106.26	107.03			106	106.26	106.13	-0.26					106	107.03	106.515	-1.03
106	105.93	107.12			106	105.93	105.965	0.07					106	107.12	106.56	-1.12
107	105.69	107.22			107	105.69	106.345	1.31					107	107.22	107.11	-0.22
106	105.54	107.31			106	105.54	105.77	0.46					106	107.31	106.655	-1.31
106	105.52	107.4			106	105.52	105.76	0.48					106	107.4	106.7	-1.4
107	105.46	107.45			107	105.46	106.23	1.54					107	107.45	107.225	-0.45
105	105.4	107.51			105	105.4	105.2	-0.4					105	107.51	106.255	-2.51
106	105.35	107.57			106	105.35	105.675	0.65					106	107.57	106.785	-1.57
105	105.3	107.64			105	105.3	105.15	-0.3					105	107.64	106.32	-2.64
105	105.17	107.73			105	105.17	105.085	-0.17					105	107.73	106.365	-2.73
105	105.08	107.85			105	105.08	105.04	-0.08					105	107.85	106.425	-2.85
104	105.17	108.16			104	105.17	104.585	-1.17					104	108.16	106.08	-4.16
105	105.3	108.49			105	105.3	105.15	-0.3					105	108.49	106.745	-3.49
105	105.3	108.49			105	105.3	105.15	-0.3					105	108.49	106.745	-3.49
105	105.78	109.3			105	105.78	105.39	-0.78					105	109.3	107.15	-4.3
105	106.06	109.63			105	106.06	105.53	-1.06					105	109.63	107.315	-4.63
104	106.33	109.94			104	106.33	105.165	-2.33					104	109.94	106.97	-5.94
105	106.58	110.23			105	106.58	105.79	-1.58					105	110.23	107.615	-5.23
106	106.83	110.52			106	106.83	106.415	-0.83					106	110.52	108.26	-4.52
106	107.07	110.8			106	107.07	106.535	-1.07					106	110.8	108.4	-4.8
106	107.3	111.06			106	107.3	106.65	-1.3					106	111.06	108.53	-5.06
107	107.52	111.32			107	107.52	107.26	-0.52					107	111.32	109.16	-4.32
108	107.74	111.56			108	107.74	107.87	0.26					108	111.56	109.78	-3.56
109	107.95	111.79			109	107.95	108.475	1.05					109	111.79	110.395	-2.79
110	108.15	112			110	108.15	109.075	1.85					110	112	111	-2
111	108.55	112.37			111	108.55	109.775	2.45					111	112.37	111.685	-1.37
112	108.75	112.56			112	108.75	110.375	3.25					112	112.56	112.28	-0.56
111	108.95	112.75			111	108.95	109.975	2.05					111	112.75	111.875	-1.75
112	109.07	112.96			112	109.07	110.535	2.93					112	112.96	112.48	-0.96
110	109.2	113.16			110	109.2	109.6	0.8					110	113.16	111.58	-3.16
111	109.33	113.36			111	109.33	110.165	1.67					111	113.36	112.18	-2.36
111	109.44	113.56			111	109.44	110.22	1.56					111	113.56	112.28	-2.56
110	109.55	113.73			110	109.55	109.775	0.45					110	113.73	111.865	-3.73
111	109.83	113.89			111	109.83	110.415	1.17					111	113.89	112.445	-2.89
109	110.05	113.98			109	110.05	109.525	-1.05					109	113.98	111.49	-4.98
109	110.12	113.92			109	110.12	109.56	-1.12					109	113.92	111.46	-4.92
109	110.13	113.8			109	110.13	109.565	-1.13					109	113.8	111.4	-4.8
107	110.05	113.61			107	110.05	108.525	-3.05					107	113.61	110.305	-6.61
107	109.82	113.32			107	109.82	108.41	-2.82					107	113.32	110.16	-6.32
108	109.61	113.05			108	109.61	108.805	-1.61					108	113.05	110.525	-5.05
107	109.41	112.8			107	109.41	108.205	-2.41					107	112.8	109.9	-5.8
107	109.22	112.56			107	109.22	108.11	-2.22					107	112.56	109.78	-5.56
108	109.02	112.32			108	109.02	108.51	-1.02					108	112.32	110.16	-4.32
107	108.82	112.07			107	108.82	107.91	-1.82					107	112.07	109.535	-5.07
108	108.62	111.82			108	108.62	108.31	-0.62					108	111.82	109.91	-3.82
108	108.62	111.82			108	108.62	108.31	-0.62					108	111.82	109.91	-3.82
107	108.21	111.3			107	108.21	107.605	-1.21					107	111.3	109.15	-4.3
107	107.98	111.04			107	107.98	107.49	-0.98					107	111.04	109.02	-4.04
109	107.71	110.8			109	107.71	108.355	1.29					109	110.8	109.9	-1.8
108	107.43	110.57			108	107.43	107.715	0.57					108	110.57	109.285	-2.57
109	107.15	110.34			109	107.15	108.075	1.85					109	110.34	109.67	-1.34
109	107.15	110.34			109	107.15	108.075	1.85					109	110.34	109.67	-1.34
108	106.58	109.87			108	106.58	107.29	1.42					108	109.87	108.935	-1.87
109	106.33	109.62			109	106.33	107.665	2.67					109	109.62	109.31	-0.62
109	106.08	109.36			109	106.08	107.54	2.92					109	109.36	109.18	-0.36
108	105.82	109.09			108	105.82	106.91	2.18					108	109.09	108.545	-1.09
110	105.56	108.83			110	105.56	107.78	4.44					110	108.83	109.415	1.17
109	105.3	108.56			109	105.3	107.15	3.7					109	108.56	108.78	0.44
110	104.93	108.3			110	104.93	107.465	5.07					110	108.3	109.15	1.7
111	104.6	108.08			111	104.6	107.8	6.4					111	108.08	109.54	2.92
109	104.3	107.9			109	104.3	106.65	4.7					109	107.9	108.45	1.1
110	104.04	107.76			110	104.04	107.02	5.96					110	107.76	108.88	2.24
111	103.83	107.67			111	103.83	107.415	7.17					111	107.67	109.335	3.33
110	103.71	107.64			110	103.71	106.855	6.29					110	107.64	108.82	2.36
110	103.58	107.6			110	103.58	106.79	6.42					110	107.6	108.8	2.4
111	103.45	107.54			111	103.45	107.225	7.55					111	107.54	109.27	3.46
110	103.21	107.44			110	103.21	106.605	6.79					110	107.44	108.72	2.56
110	103.1	107.4			110	103.1	106.55	6.9					110	107.4	108.7	2.6
110	103.01	107.37			110	103.01	106.505	6.99					110	107.37	108.685	2.63
109	102.92	107.37			109	102.92	105.96	6.08					109	107.37	108.185	1.63
110	102.85	107.4			110	102.85	106.425	7.15					110	107.4	108.7	2.6
109	102.81	107.47			109	102.81	105.905	6.19					109	107.47	108.235	1.53
109	102.79	107.46			109	102.79	105.895	6.21					109	107.46	108.23	1.54
110	102.78	107.45			110	102.78	106.39	7.22					110	107.45	108.725	2.55
109	102.77	107.44			109	102.77	105.885	6.23					109	107.44	108.22	1.56
110	102.75	107.43			110	102.75	106.375	7.25					110	107.43	108.715	2.57
109	102.72	107.41			109	102.72	105.86	6.28					109	107.41	108.205	1.59
109	102.6	107.38			109	102.6	105.8	6.4					109	107.38	108.19	1.62
110	102.46	107.34			110	102.46	106.23	7.54					110	107.34	108.67	2.66
110	102.33	107.3			110	102.33	106.165	7.67					110	107.3	108.65	2.7
110	102.2	107.27			110	102.2	106.1	7.8					110	107.27	108.635	2.73
110	102.11	107.27			110	102.11	106.055	7.89					110	107.27	108.635	2.73
108	102.11	107.25			108	102.11	105.055	5.89					108	107.25	107.625	0.75
109	102.12	107.21			109	102.12	105.56	6.88					109	107.21	108.105	1.79
109	102.13	107.17			109	102.13	105.565	6.87					109	107.17	108.085	1.83
108	102.14	107.11			108	102.14	105.07	5.86					108	107.11	107.555	0.89
109	102.15	107.04			109	102.15	105.575	6.85					109	107.04	108.02	1.96
108	102.16	106.98			108	102.16	105.08	5.84					108	106.98	107.49	1.02
108	102.16	106.92			108	102.16	105.08	5.84					108	106.92	107.46	1.08
107	102.17	106.86			107	102.17	104.585	4.83					107	106.86	106.93	0.14
108	102.17	106.79			108	102.17	105.085	5.83					108	106.79	107.395	1.21
109	102.18	106.7			109	102.18	105.59	6.82					109	106.7	107.85	2.3
108	102.19	106.61			108	102.19	105.095	5.81					108	106.61	107.305	1.39
107	102.2	106.5			107	102.2	104.6	4.8					107	106.5	106.75	0.5
108	102.21	106.4			108	102.21	105.105	5.79					108	106.4	107.2	1.6
108	102.22	106.27			108	102.22	105.11	5.78					108	106.27	107.135	1.73
106	102.23	106.12			106	102.23	104.115	3.77					106	106.12	106.06	-0.12
107	102.36	106.12			107	102.36	104.68	4.64					107	106.12	106.56	0.88
108	102.48	106.12			108	102.48	105.24	5.52					108	106.12	107.06	1.88
107	102.61	106.1			107	102.61	104.805	4.39					107	106.1	106.55	0.9
108	102.74	106.08			108	102.74	105.37	5.26					108	106.08	107.04	1.92
108	102.74	106.08			108	102.74	105.37	5.26					108	106.08	107.04	1.92
107	103.23	106.13			107	103.23	105.115	3.77					107	106.13	106.565	0.87
108	103.58	106.19			108	103.58	105.79	4.42					108	106.19	107.095	1.81
109	103.96	106.27			109	103.96	106.48	5.04					109	106.27	107.635	2.73
108	104.37	106.35			108	104.37	106.185	3.63					108	106.35	107.175	1.65
109	104.92	106.57			109	104.92	106.96	4.08					109	106.57	107.785	2.43
108	105.07	106.73			108	105.07	106.535	2.93					108	106.73	107.365	1.27
109	105.23	106.89			109	105.23	107.115	3.77					109	106.89	107.945	2.11
109	105.39	107.07			109	105.39	107.195	3.61					109	107.07	108.035	1.93
110	105.55	107.25			110	105.55	107.775	4.45					110	107.25	108.625	2.75
110	105.71	107.43			110	105.71	107.855	4.29					110	107.43	108.715	2.57
110	105.89	107.62			110	105.89	107.945	4.11					110	107.62	108.81	2.38
111	106.05	107.82			111	106.05	108.525	4.95					111	107.82	109.41	3.18
110	106.22	108.05			110	106.22	108.11	3.78					110	108.05	109.025	1.95
111	106.37	108.32			111	106.37	108.685	4.63					111	108.32	109.66	2.68
109	106.52	108.58			109	106.52	107.76	2.48					109	108.58	108.79	0.42
110	106.66	108.84			110	106.66	108.33	3.34					110	108.84	109.42	1.16
109	106.79	109.08			109	106.79	107.895	2.21					109	109.08	109.04	-0.08
109	106.91	109.32			109	106.91	107.955	2.09					109	109.32	109.16	-0.32
110	107.01	109.55			110	107.01	108.505	2.99					110	109.55	109.775	0.45
110	107.03	109.7			110	107.03	108.515	2.97					110	109.7	109.85	0.3
110	107.04	109.86			110	107.04	108.52	2.96					110	109.86	109.93	0.14
111	107.06	110.03			111	107.06	109.03	3.94					111	110.03	110.515	0.97
110	107.07	110.19			110	107.07	108.535	2.93					110	110.19	110.095	-0.19
111	107.07	110.33			111	107.07	109.035	3.93					111	110.33	110.665	0.67
110	106.97	110.46			110	106.97	108.485	3.03					110	110.46	110.23	-0.46
111	106.87	110.57			111	106.87	108.935	4.13					111	110.57	110.785	0.43
111	106.75	110.67			111	106.75	108.875	4.25					111	110.67	110.835	0.33
110	106.55	110.76			110	106.55	108.275	3.45					110	110.76	110.38	-0.76
110	106.28	110.78			110	106.28	108.14	3.72					110	110.78	110.39	-0.78
111	106.28	110.78			111	106.28	108.64	4.72					111	110.78	110.89	0.22
112	106.25	110.75			112	106.25	109.125	5.75					112	110.75	111.375	1.25
112	106.21	110.72			112	106.21	109.105	5.79					112	110.72	111.36	1.28
111	106.15	110.67			111	106.15	108.575	4.85					111	110.67	110.835	0.33
112	106.09	110.62			112	106.09	109.045	5.91					112	110.62	111.31	1.38
113	106.03	110.57			113	106.03	109.515	6.97					113	110.57	111.785	2.43
114	105.95	110.51			114	105.95	109.975	8.05					114	110.51	112.255	3.49
113	105.87	110.45			113	105.87	109.435	7.13					113	110.45	111.725	2.55
115	105.78	110.41			115	105.78	110.39	9.22					115	110.41	112.705	4.59
113	105.71	110.36			113	105.71	109.355	7.29					113	110.36	111.68	2.64
114	105.64	110.3			114	105.64	109.82	8.36					114	110.3	112.15	3.7
114	105.65	110.23			114	105.65	109.825	8.35					114	110.23	112.115	3.77
113	105.68	110.17			113	105.68	109.34	7.32					113	110.17	111.585	2.83
112	105.71	110.11			112	105.71	108.855	6.29					112	110.11	111.055	1.89
110	105.73	110.05			110	105.73	107.865	4.27					110	110.05	110.025	-0.05
111	105.73	109.98			111	105.73	108.365	5.27					111	109.98	110.49	1.02
111	105.81	109.86			111	105.81	108.405	5.19					111	109.86	110.43	1.14
109	105.9	109.85			109	105.9	107.45	3.1					109	109.85	109.425	-0.85
109	106.02	109.89			109	106.02	107.51	2.98					109	109.89	109.445	-0.89
107	106.21	109.96			107	106.21	106.605	0.79					107	109.96	108.48	-2.96
108	106.36	109.99			108	106.36	107.18	1.64					108	109.99	108.995	-1.99
108	106.48	109.97			108	106.48	107.24	1.52					108	109.97	108.985	-1.97
106	106.61	109.92			106	106.61	106.305	-0.61					106	109.92	107.96	-3.92
107	106.78	109.91			107	106.78	106.89	0.22					107	109.91	108.455	-2.91
108	106.94	109.86			108	106.94	107.47	1.06					108	109.86	108.93	-1.86
106	107.13	109.85			106	107.13	106.565	-1.13					106	109.85	107.925	-3.85
107	107.32	109.85			107	107.32	107.16	-0.32					107	109.85	108.425	-2.85
108	107.53	109.85			108	107.53	107.765	0.47					108	109.85	108.925	-1.85
108	107.74	109.86			108	107.74	107.87	0.26					108	109.86	108.93	-1.86
108	107.96	109.87			108	107.96	107.98	0.04					108	109.87	108.935	-1.87
108	108.19	109.88			108	108.19	108.095	-0.19					108	109.88	108.94	-1.88
109	108.44	109.9			109	108.44	108.72	0.56					109	109.9	109.45	-0.9
109	108.71	109.86			109	108.71	108.855	0.29					109	109.86	109.43	-0.86
109	108.96	109.81			109	108.96	108.98	0.04					109	109.81	109.405	-0.81
110	109.22	109.77			110	109.22	109.61	0.78					110	109.77	109.885	0.23
109	109.31	109.78			109	109.31	109.155	-0.31					109	109.78	109.39	-0.78
109	109.41	109.79			109	109.41	109.205	-0.41					109	109.79	109.395	-0.79
109	109.53	109.82			109	109.53	109.265	-0.53					109	109.82	109.41	-0.82
110	109.66	109.86			110	109.66	109.83	0.34					110	109.86	109.93	0.14
109	109.82	109.92			109	109.82	109.41	-0.82					109	109.92	109.46	-0.92
110	109.95	109.97			110	109.95	109.975	0.05					110	109.97	109.985	0.03
108	110.03	109.96			108	110.03	109.015	-2.03					108	109.96	108.98	-1.96
109	110.07	109.89			109	110.07	109.535	-1.07					109	109.89	109.445	-0.89
110	110.07	109.76			110	110.07	110.035	-0.07					110	109.76	109.88	0.24
109	109.93	109.56			109	109.93	109.465	-0.93					109	109.56	109.28	-0.56
109	109.85	109.45			109	109.85	109.425	-0.85					109	109.45	109.225	-0.45
109	109.84	109.42			109	109.84	109.42	-0.84					109	109.42	109.21	-0.42
109	109.88	109.46			109	109.88	109.44	-0.88					109	109.46	109.23	-0.46
108	109.93	109.51			108	109.93	108.965	-1.93					108	109.51	108.755	-1.51
109	109.81	109.53			109	109.81	109.405	-0.81					109	109.53	109.265	-0.53
108	109.68	109.49			108	109.68	108.84	-1.68					108	109.49	108.745	-1.49
109	109.53	109.43			109	109.53	109.265	-0.53					109	109.43	109.215	-0.43
109	109.38	109.37			109	109.38	109.19	-0.38					109	109.37	109.185	-0.37
108	109.22	109.31			108	109.22	108.61	-1.22					108	109.31	108.655	-1.31
110	109.06	109.24			110	109.06	109.53	0.94					110	109.24	109.62	0.76
109	108.9	109.17			109	108.9	108.95	0.1					109	109.17	109.085	-0.17
110	108.54	109.04			110	108.54	109.27	1.46					110	109.04	109.52	0.96
109	108.36	108.99			109	108.36	108.68	0.64					109	108.99	108.995	0.01
110	108.17	108.92			110	108.17	109.085	1.83					110	108.92	109.46	1.08
110	108.06	108.84			110	108.06	109.03	1.94					110	108.84	109.42	1.16
111	107.95	108.76			111	107.95	109.475	3.05					111	108.76	109.88	2.24
110	107.82	108.67			110	107.82	108.91	2.18					110	108.67	109.335	1.33
111	107.66	108.57			111	107.66	109.33	3.34					111	108.57	109.785	2.43
112	107.49	108.46			112	107.49	109.745	4.51					112	108.46	110.23	3.54
111	107.31	108.35			111	107.31	109.155	3.69					111	108.35	109.675	2.65
112	107.15	108.26			112	107.15	109.575	4.85					112	108.26	110.13	3.74
111	107	108.19			111	107	109	4					111	108.19	109.595	2.81
111	106.87	108.15			111	106.87	108.935	4.13					111	108.15	109.575	2.85
112	106.79	108.14			112	106.79	109.395	5.21					112	108.14	110.07	3.86
110	106.69	108.1			110	106.69	108.345	3.31					110	108.1	109.05	1.9
111	106.58	108.03			111	106.58	108.79	4.42					111	108.03	109.515	2.97
109	106.45	107.93			109	106.45	107.725	2.55					109	107.93	108.465	1.07
109	106.31	107.82			109	106.31	107.655	2.69					109	107.82	108.41	1.18
109	106.25	107.84			109	106.25	107.625	2.75					109	107.84	108.42	1.16
109	106.19	107.91			109	106.19	107.595	2.81					109	107.91	108.455	1.09
109	106.14	107.98			109	106.14	107.57	2.86					109	107.98	108.49	1.02
108	106.08	108.03			108	106.08	107.04	1.92					108	108.03	108.015	-0.03
109	106.02	108.08			109	106.02	107.51	2.98					109	108.08	108.54	0.92
107	105.94	108.12			107	105.94	106.47	1.06					107	108.12	107.56	-1.12
108	105.85	108.15			108	105.85	106.925	2.15					108	108.15	108.075	-0.15
108	105.77	108.19			108	105.77	106.885	2.23					108	108.19	108.095	-0.19
107	105.69	108.22			107	105.69	106.345	1.31					107	108.22	107.61	-1.22
108	105.61	108.26			108	105.61	106.805	2.39					108	108.26	108.13	-0.26
107	105.53	108.29			107	105.53	106.265	1.47					107	108.29	107.645	-1.29
107	105.44	108.3			107	105.44	106.22	1.56					107	108.3	107.65	-1.3
108	105.34	108.31			108	105.34	106.67	2.66					108	108.31	108.155	-0.31
107	105.25	108.3			107	105.25	106.125	1.75					107	108.3	107.65	-1.3
108	105.16	108.3			108	105.16	106.58	2.84					108	108.3	108.15	-0.3
108	105.09	108.3			108	105.09	106.545	2.91					108	108.3	108.15	-0.3
107	105.02	108.31			107	105.02	106.01	1.98					107	108.31	107.655	-1.31
108	104.96	108.32			108	104.96	106.48	3.04					108	108.32	108.16	-0.32
107	104.9	108.33			107	104.9	105.95	2.1					107	108.33	107.665	-1.33
109	104.84	108.35			109	104.84	106.92	4.16					109	108.35	108.675	0.65
108	104.81	108.36			108	104.81	106.405	3.19					108	108.36	108.18	-0.36
109	104.76	108.38			109	104.76	106.88	4.24					109	108.38	108.69	0.62
109	104.71	108.4			109	104.71	106.855	4.29					109	108.4	108.7	0.6
109	104.65	108.41			109	104.65	106.825	4.35					109	108.41	108.705	0.59
109	104.52	108.43			109	104.52	106.76	4.48					109	108.43	108.715	0.57
107	104.47	108.48			107	104.47	105.735	2.53					107	108.48	107.74	-1.48
108	104.47	108.54			108	104.47	106.235	3.53					108	108.54	108.27	-0.54
106	104.49	108.62			106	104.49	105.245	1.51					106	108.62	107.31	-2.62
107	104.52	108.71			107	104.52	105.76	2.48					107	108.71	107.855	-1.71
107	104.58	108.84			107	104.58	105.79	2.42					107	108.84	107.92	-1.84
107	104.58	108.84			107	104.58	105.79	2.42					107	108.84	107.92	-1.84
106	104.7	109.11			106	104.7	105.35	1.3					106	109.11	107.555	-3.11
107	104.76	109.26			107	104.76	105.88	2.24					107	109.26	108.13	-2.26
105	104.83	109.4			105	104.83	104.915	0.17					105	109.4	107.2	-4.4
106	104.9	109.55			106	104.9	105.45	1.1					106	109.55	107.775	-3.55
107	104.88	109.72			107	104.88	105.94	2.12					107	109.72	108.36	-2.72
107	104.78	109.92			107	104.78	105.89	2.22					107	109.92	108.46	-2.92
108	104.77	110.18			108	104.77	106.385	3.23					108	110.18	109.09	-2.18
108	104.66	110.46			108	104.66	106.33	3.34					108	110.46	109.23	-2.46
107	104.51	110.8			107	104.51	105.755	2.49					107	110.8	108.9	-3.8
108	104.44	111.1			108	104.44	106.22	3.56					108	111.1	109.55	-3.1
108	104.37	111.41			108	104.37	106.185	3.63					108	111.41	109.705	-3.41
107	104.3	111.72			107	104.3	105.65	2.7					107	111.72	109.36	-4.72
109	104.23	112.03			109	104.23	106.615	4.77					109	112.03	110.515	-3.03
108	104.15	112.33			108	104.15	106.075	3.85					108	112.33	110.165	-4.33
109	104.07	112.64			109	104.07	106.535	4.93					109	112.64	110.82	-3.64
108	103.99	112.94			108	103.99	105.995	4.01					108	112.94	110.47	-4.94
109	103.92	113.24			109	103.92	106.46	5.08					109	113.24	111.12	-4.24
109	104	113.53			109	104	106.5	5					109	113.53	111.265	-4.53
108	103.99	113.75			108	103.99	105.995	4.01					108	113.75	110.875	-5.75
109	103.94	113.94			109	103.94	106.47	5.06					109	113.94	111.47	-4.94
108	103.86	114.1			108	103.86	105.93	4.14					108	114.1	111.05	-6.1
109	103.75	114.23			109	103.75	106.375	5.25					109	114.23	111.615	-5.23
109	103.62	114.35			109	103.62	106.31	5.38					109	114.35	111.675	-5.35
108	103.45	114.44			108	103.45	105.725	4.55					108	114.44	111.22	-6.44
109	103.28	114.51			109	103.28	106.14	5.72					109	114.51	111.755	-5.51
107	103.1	114.56			107	103.1	105.05	3.9					107	114.56	110.78	-7.56
109	102.9	114.6			109	102.9	105.95	6.1					109	114.6	111.8	-5.6
108	102.7	114.62			108	102.7	105.35	5.3					108	114.62	111.31	-6.62
108	102.49	114.63			108	102.49	105.245	5.51					108	114.63	111.315	-6.63
109	102.47	114.62			109	102.47	105.735	6.53					109	114.62	111.81	-5.62
107	102.63	114.56			107	102.63	104.815	4.37					107	114.56	110.78	-7.56
108	102.62	114.42			108	102.62	105.31	5.38					108	114.42	111.21	-6.42
108	102.8	114.22			108	102.8	105.4	5.2					108	114.22	111.11	-6.22
108	103.08	113.89			108	103.08	105.54	4.92					108	113.89	110.945	-5.89
108	103.3	113.38			108	103.3	105.65	4.7					108	113.38	110.69	-5.38
107	103.41	113.11			107	103.41	105.205	3.59					107	113.11	110.055	-6.11
108	103.52	112.83			108	103.52	105.76	4.48					108	112.83	110.415	-4.83
109	103.63	112.54			109	103.63	106.315	5.37					109	112.54	110.77	-3.54
108	103.74	112.24			108	103.74	105.87	4.26					108	112.24	110.12	-4.24
109	103.84	111.94			109	103.84	106.42	5.16					109	111.94	110.47	-2.94
109	103.84	111.94			109	103.84	106.42	5.16					109	111.94	110.47	-2.94
110	103.92	111.31			110	103.92	106.96	6.08					110	111.31	110.655	-1.31
109	103.9	110.98			109	103.9	106.45	5.1					109	110.98	109.99	-1.98
110	103.91	110.65			110	103.91	106.955	6.09					110	110.65	110.325	-0.65
111	103.95	110.32			111	103.95	107.475	7.05					111	110.32	110.66	0.68
109	104.04	110.02			109	104.04	106.52	4.96					109	110.02	109.51	-1.02
110	104.16	109.72			110	104.16	107.08	5.84					110	109.72	109.86	0.28
110	104.3	109.45			110	104.3	107.15	5.7					110	109.45	109.725	0.55
110	104.46	109.19			110	104.46	107.23	5.54					110	109.19	109.595	0.81
111	104.63	108.96			111	104.63	107.815	6.37					111	108.96	109.98	2.04
109	104.82	108.74			109	104.82	106.91	4.18					109	108.74	108.87	0.26
109	105.03	108.54			109	105.03	107.015	3.97					109	108.54	108.77	0.46
109	105.29	108.42			109	105.29	107.145	3.71					109	108.42	108.71	0.58
106	105.46	108.31			106	105.46	105.73	0.54					106	108.31	107.155	-2.31
107	105.54	108.23			107	105.54	106.27	1.46					107	108.23	107.615	-1.23
106	105.71	108.18			106	105.71	105.855	0.29					106	108.18	107.09	-2.18
106	105.79	108.17			106	105.79	105.895	0.21					106	108.17	107.085	-2.17
107	105.9	108.29			107	105.9	106.45	1.1					107	108.29	107.645	-1.29
105	106.1	108.38			105	106.1	105.55	-1.1					105	108.38	106.69	-3.38
107	106.3	108.48			107	106.3	106.65	0.7					107	108.48	107.74	-1.48
107	106.5	108.6			107	106.5	106.75	0.5					107	108.6	107.8	-1.6
106	106.7	108.73			106	106.7	106.35	-0.7					106	108.73	107.365	-2.73
106	106.91	108.87			106	106.91	106.455	-0.91					106	108.87	107.435	-2.87
107	107.13	109.02			107	107.13	107.065	-0.13					107	109.02	108.01	-2.02
106	107.43	109.24			106	107.43	106.715	-1.43					106	109.24	107.62	-3.24
107	107.81	109.53			107	107.81	107.405	-0.81					107	109.53	108.265	-2.53
108	108.34	109.94			108	108.34	108.17	-0.34					108	109.94	108.97	-1.94
107	108.87	110.34			107	108.87	107.935	-1.87					107	110.34	108.67	-3.34
109	109.49	110.8			109	109.49	109.245	-0.49					109	110.8	109.9	-1.8
107	110.18	111.26			107	110.18	108.59	-3.18					107	111.26	109.13	-4.26
109	110.92	111.71			109	110.92	109.96	-1.92					109	111.71	110.355	-2.71
109	111.64	112.14			109	111.64	110.32	-2.64					109	112.14	110.57	-3.14
109	112.44	112.63			109	112.44	110.72	-3.44					109	112.63	110.815	-3.63
110	113.15	113.02			110	113.15	111.575	-3.15					110	113.02	111.51	-3.02
108	113.85	113.44			108	113.85	110.925	-5.85					108	113.44	110.72	-5.44
109	115.26	114.28			109	115.26	112.13	-6.26					109	114.28	111.64	-5.28
110	115.87	114.49			110	115.87	112.935	-5.87					110	114.49	112.245	-4.49
109	116.47	114.71			109	116.47	112.735	-7.47					109	114.71	111.855	-5.71
110	117.06	114.93			110	117.06	113.53	-7.06					110	114.93	112.465	-4.93
110	117.64	115.15			110	117.64	113.82	-7.64					110	115.15	112.575	-5.15
109	118.2	115.36			109	118.2	113.6	-9.2					109	115.36	112.18	-6.36
111	118.58	115.44			111	118.58	114.79	-7.58					111	115.44	113.22	-4.44
111	118.95	115.51			111	118.95	114.975	-7.95					111	115.51	113.255	-4.51
110	119.33	115.57			110	119.33	114.665	-9.33					110	115.57	112.785	-5.57
111	119.7	115.63			111	119.7	115.35	-8.7					111	115.63	113.315	-4.63
109	120.07	115.68			109	120.07	114.535	-11.07					109	115.68	112.34	-6.68
110	120.35	115.73			110	120.35	115.175	-10.35					110	115.73	112.865	-5.73
111	120.63	115.77			111	120.63	115.815	-9.63					111	115.77	113.385	-4.77
111	120.63	115.77			111	120.63	115.815	-9.63					111	115.77	113.385	-4.77
109	120.69	115.46			109	120.69	114.845	-11.69					109	115.46	112.23	-6.46
110	120.45	115.09			110	120.45	115.225	-10.45					110	115.09	112.545	-5.09
111	120.11	114.65			111	120.11	115.555	-9.11					111	114.65	112.825	-3.65
109	119.61	114.19			109	119.61	114.305	-10.61					109	114.19	111.595	-5.19
110	118.96	113.74			110	118.96	114.48	-8.96					110	113.74	111.87	-3.74
111	118.16	113.29			111	118.16	114.58	-7.16					111	113.29	112.145	-2.29
109	117.36	112.86			109	117.36	113.18	-8.36					109	112.86	110.93	-3.86
109	116.39	112.29			109	116.39	112.695	-7.39					109	112.29	110.645	-3.29
110	115.56	111.87			110	115.56	112.78	-5.56					110	111.87	110.935	-1.87
110	114.7	111.4			110	114.7	112.35	-4.7					110	111.4	110.7	-1.4
108	113.82	110.9			108	113.82	110.91	-5.82					108	110.9	109.45	-2.9
109	112.92	110.37			109	112.92	110.96	-3.92					109	110.37	109.685	-1.37
110	112.05	110.07			110	112.05	111.025	-2.05					110	110.07	110.035	-0.07
109	111.18	109.73			109	111.18	110.09	-2.18					109	109.73	109.365	-0.73
109	110.32	109.39			109	110.32	109.66	-1.32					109	109.39	109.195	-0.39
110	109.46	109.03			110	109.46	109.73	0.54					110	109.03	109.515	0.97
109	108.61	108.69			109	108.61	108.805	0.39					109	108.69	108.845	0.31
109	107.85	108.41			109	107.85	108.425	1.15					109	108.41	108.705	0.59
110	107.1	108.15			110	107.1	108.55	2.9					110	108.15	109.075	1.85
109	106.34	107.89			109	106.34	107.67	2.66					109	107.89	108.445	1.11
110	105.58	107.62			110	105.58	107.79	4.42					110	107.62	108.81	2.38
110	104.81	107.35			110	104.81	107.405	5.19					110	107.35	108.675	2.65
110	104.21	107.06			110	104.21	107.105	5.79					110	107.06	108.53	2.94
111	103.6	106.77			111	103.6	107.3	7.4					111	106.77	108.885	4.23
110	103.06	106.54			110	103.06	106.53	6.94					110	106.54	108.27	3.46
110	102.58	106.35			110	102.58	106.29	7.42					110	106.35	108.175	3.65
111	102.17	106.19			111	102.17	106.585	8.83					111	106.19	108.595	4.81
109	101.82	106.09			109	101.82	105.41	7.18					109	106.09	107.545	2.91
109	101.32	105.85			109	101.32	105.16	7.68					109	105.85	107.425	3.15
109	101.17	105.71			109	101.17	105.085	7.83					109	105.71	107.355	3.29
107	101.01	105.57			107	101.01	104.005	5.99					107	105.57	106.285	1.43
108	100.96	105.52			108	100.96	104.48	7.04					108	105.52	106.76	2.48
108	100.85	105.4			108	100.85	104.425	7.15					108	105.4	106.7	2.6
106	100.77	105.32			106	100.77	103.385	5.23					106	105.32	105.66	0.68
107	100.7	105.25			107	100.7	103.85	6.3					107	105.25	106.125	1.75
107	100.63	105.19			107	100.63	103.815	6.37					107	105.19	106.095	1.81
105	100.68	105.13			105	100.68	102.84	4.32					105	105.13	105.065	-0.13
105	100.75	105.09			105	100.75	102.875	4.25					105	105.09	105.045	-0.09
106	100.83	105.06			106	100.83	103.415	5.17					106	105.06	105.53	0.94
106	100.92	105.03			106	100.92	103.46	5.08					106	105.03	105.515	0.97
105	101.02	104.99			105	101.02	103.01	3.98					105	104.99	104.995	0.01
106	101.13	104.95			106	101.13	103.565	4.87					106	104.95	105.475	1.05
105	101.26	104.91			105	101.26	103.13	3.74					105	104.91	104.955	0.09
105	101.38	104.85			105	101.38	103.19	3.62					105	104.85	104.925	0.15
106	101.5	104.81			106	101.5	103.75	4.5					106	104.81	105.405	1.19
105	101.64	104.78			105	101.64	103.32	3.36					105	104.78	104.89	0.22
106	101.7	104.76			106	101.7	103.85	4.3					106	104.76	105.38	1.24
107	101.78	104.78			107	101.78	104.39	5.22					107	104.78	105.89	2.22
105	101.88	104.82			105	101.88	103.44	3.12					105	104.82	104.91	0.18
106	102.02	104.9			106	102.02	104.01	3.98					106	104.9	105.45	1.1
105	102.19	105.03			105	102.19	103.595	2.81					105	105.03	105.015	-0.03
106	102.42	105.2			106	102.42	104.21	3.58					106	105.2	105.6	0.8
107	102.66	105.38			107	102.66	104.83	4.34					107	105.38	106.19	1.62
105	102.92	105.59			105	102.92	103.96	2.08					105	105.59	105.295	-0.59
105	103.2	105.81			105	103.2	104.1	1.8					105	105.81	105.405	-0.81
106	103.5	106.04			106	103.5	104.75	2.5					106	106.04	106.02	-0.04
104	103.88	106.33			104	103.88	103.94	0.12					104	106.33	105.165	-2.33
105	104.28	106.64			105	104.28	104.64	0.72					105	106.64	105.82	-1.64
106	104.68	106.96			106	104.68	105.34	1.32					106	106.96	106.48	-0.96
105	105.1	107.3			105	105.1	105.05	-0.1					105	107.3	106.15	-2.3
105	105.55	107.66			105	105.55	105.275	-0.55					105	107.66	106.33	-2.66
106	105.81	107.89			106	105.81	105.905	0.19					106	107.89	106.945	-1.89
106	106.05	108.13			106	106.05	106.025	-0.05					106	108.13	107.065	-2.13
107	106.27	108.37			107	106.27	106.635	0.73					107	108.37	107.685	-1.37
107	106.49	108.61			107	106.49	106.745	0.51					107	108.61	107.805	-1.61
107	106.71	108.86			107	106.71	106.855	0.29					107	108.86	107.93	-1.86
108	106.92	109.1			108	106.92	107.46	1.08					108	109.1	108.55	-1.1
109	107.12	109.35			109	107.12	108.06	1.88					109	109.35	109.175	-0.35
109	107.33	109.6			109	107.33	108.165	1.67					109	109.6	109.3	-0.6
110	107.75	110.09			110	107.75	108.875	2.25					110	110.09	110.045	-0.09
111	108.03	110.4			111	108.03	109.515	2.97					111	110.4	110.7	0.6
112	108.3	110.68			112	108.3	110.15	3.7					112	110.68	111.34	1.32
112	108.56	110.95			112	108.56	110.28	3.44					112	110.95	111.475	1.05
112	108.79	111.18			112	108.79	110.395	3.21					112	111.18	111.59	0.82
113	108.99	111.38			113	108.99	110.995	4.01					113	111.38	112.19	1.62
114	109.16	111.55			114	109.16	111.58	4.84					114	111.55	112.775	2.45
114	109.32	111.72			114	109.32	111.66	4.68					114	111.72	112.86	2.28
112	109.45	111.86			112	109.45	110.725	2.55					112	111.86	111.93	0.14
113	109.57	111.99			113	109.57	111.285	3.43					113	111.99	112.495	1.01
113	109.67	112.1			113	109.67	111.335	3.33					113	112.1	112.55	0.9
113	109.58	112.06			113	109.58	111.29	3.42					113	112.06	112.53	0.94
114	109.55	111.97			114	109.55	111.775	4.45					114	111.97	112.985	2.03
112	109.49	111.85			112	109.49	110.745	2.51					112	111.85	111.925	0.15
113	109.42	111.71			113	109.42	111.21	3.58					113	111.71	112.355	1.29
114	109.33	111.53			114	109.33	111.665	4.67					114	111.53	112.765	2.47
112	109.31	111.41			112	109.31	110.655	2.69					112	111.41	111.705	0.59
112	109.3	111.28			112	109.3	110.65	2.7					112	111.28	111.64	0.72
113	109.29	111.15			113	109.29	111.145	3.71					113	111.15	112.075	1.85
112	109.28	111.02			112	109.28	110.64	2.72					112	111.02	111.51	0.98
112	109.28	110.89			112	109.28	110.64	2.72					112	110.89	111.445	1.11
110	109.26	110.75			110	109.26	109.63	0.74					110	110.75	110.375	-0.75
111	109.24	110.61			111	109.24	110.12	1.76					111	110.61	110.805	0.39
112	109.21	110.46			112	109.21	110.605	2.79					112	110.46	111.23	1.54
111	109.18	110.31			111	109.18	110.09	1.82					111	110.31	110.655	0.69
112	109.16	110.16			112	109.16	110.58	2.84					112	110.16	111.08	1.84
112	109.16	110.16			112	109.16	110.58	2.84					112	110.16	111.08	1.84
111	108.95	109.75			111	108.95	109.975	2.05					111	109.75	110.375	1.25
110	108.87	109.58			110	108.87	109.435	1.13					110	109.58	109.79	0.42
110	108.81	109.42			110	108.81	109.405	1.19					110	109.42	109.71	0.58
110	108.77	109.29			110	108.77	109.385	1.23					110	109.29	109.645	0.71
109	108.82	109.23			109	108.82	108.91	0.18					109	109.23	109.115	-0.23
109	108.82	109.23			109	108.82	108.91	0.18					109	109.23	109.115	-0.23
110	108.93	109.11			110	108.93	109.465	1.07					110	109.11	109.555	0.89
108	108.99	109.06			108	108.99	108.495	-0.99					108	109.06	108.53	-1.06
109	109.06	109.01			109	109.06	109.03	-0.06					109	109.01	109.005	-0.01
109	109.21	109.05			109	109.21	109.105	-0.21					109	109.05	109.025	-0.05
107	109.22	109.15			107	109.22	108.11	-2.22					107	109.15	108.075	-2.15
108	109.25	109.29			108	109.25	108.625	-1.25					108	109.29	108.645	-1.29
108	109.25	109.29			108	109.25	108.625	-1.25					108	109.29	108.645	-1.29
107	109.49	109.9			107	109.49	108.245	-2.49					107	109.9	108.45	-2.9
108	109.64	110.17			108	109.64	108.82	-1.64					108	110.17	109.085	-2.17
108	109.79	110.44			108	109.79	108.895	-1.79					108	110.44	109.22	-2.44
107	109.94	110.72			107	109.94	108.47	-2.94					107	110.72	108.86	-3.72
108	110.09	110.99			108	110.09	109.045	-2.09					108	110.99	109.495	-2.99
109	110.25	111.28			109	110.25	109.625	-1.25					109	111.28	110.14	-2.28
108	110.42	111.58			108	110.42	109.21	-2.42					108	111.58	109.79	-3.58
109	110.62	111.92			109	110.62	109.81	-1.62					109	111.92	110.46	-2.92
110	110.84	112.28			110	110.84	110.42	-0.84					110	112.28	111.14	-2.28
109	110.98	112.66			109	110.98	109.99	-1.98					109	112.66	110.83	-3.66
110	111.05	113.01			110	111.05	110.525	-1.05					110	113.01	111.505	-3.01
111	111.19	113.31			111	111.19	111.095	-0.19					111	113.31	112.155	-2.31
110	111.32	113.57			110	111.32	110.66	-1.32					110	113.57	111.785	-3.57
111	111.42	113.8			111	111.42	111.21	-0.42					111	113.8	112.4	-2.8
110	111.51	113.99			110	111.51	110.755	-1.51					110	113.99	111.995	-3.99
111	111.43	114.06			111	111.43	111.215	-0.43					111	114.06	112.53	-3.06
113	111.35	114.13			113	111.35	112.175	1.65					113	114.13	113.565	-1.13
111	111.27	114.2			111	111.27	111.135	-0.27					111	114.2	112.6	-3.2
112	111.2	114.28			112	111.2	111.6	0.8					112	114.28	113.14	-2.28
112	111.13	114.35			112	111.13	111.565	0.87					112	114.35	113.175	-2.35
112	111.06	114.4			112	111.06	111.53	0.94					112	114.4	113.2	-2.4
113	111.08	114.43			113	111.08	112.04	1.92					113	114.43	113.715	-1.43
112	111.08	114.43			112	111.08	111.54	0.92					112	114.43	113.215	-2.43
113	111.09	114.43			113	111.09	112.045	1.91					113	114.43	113.715	-1.43
112	111.1	114.41			112	111.1	111.55	0.9					112	114.41	113.205	-2.41
112	110.92	114.26			112	110.92	111.46	1.08					112	114.26	113.13	-2.26
112	110.75	114.1			112	110.75	111.375	1.25					112	114.1	113.05	-2.1
111	110.58	113.95			111	110.58	110.79	0.42					111	113.95	112.475	-2.95
112	110.41	113.8			112	110.41	111.205	1.59					112	113.8	112.9	-1.8
111	110.24	113.66			111	110.24	110.62	0.76					111	113.66	112.33	-2.66
111	110.02	113.46			111	110.02	110.51	0.98					111	113.46	112.23	-2.46
111	109.77	113.23			111	109.77	110.385	1.23					111	113.23	112.115	-2.23
108	109.47	112.94			108	109.47	108.735	-1.47					108	112.94	110.47	-4.94
108	109.12	112.59			108	109.12	108.56	-1.12					108	112.59	110.295	-4.59
108	109.12	112.59			108	109.12	108.56	-1.12					108	112.59	110.295	-4.59
107	108.8	111.86			107	108.8	107.9	-1.8					107	111.86	109.43	-4.86
107	108.49	111.55			107	108.49	107.745	-1.49					107	111.55	109.275	-4.55
105	108.2	111.27			105	108.2	106.6	-3.2					105	111.27	108.135	-6.27
105	107.92	111			105	107.92	106.46	-2.92					105	111	108	-6
105	107.92	111			105	107.92	106.46	-2.92					105	111	108	-6
104	107.27	110.38			104	107.27	105.635	-3.27					104	110.38	107.19	-6.38
104	107.08	110.19			104	107.08	105.54	-3.08					104	110.19	107.095	-6.19
103	106.9	110.01			103	106.9	104.95	-3.9					103	110.01	106.505	-7.01
104	106.72	109.82			104	106.72	105.36	-2.72					104	109.82	106.91	-5.82
105	106.55	109.65			105	106.55	105.775	-1.55					105	109.65	107.325	-4.65
104	106.35	109.48			104	106.35	105.175	-2.35					104	109.48	106.74	-5.48
105	106.15	109.31			105	106.15	105.575	-1.15					105	109.31	107.155	-4.31
106	105.95	109.13			106	105.95	105.975	0.05					106	109.13	107.565	-3.13
105	105.74	108.96			105	105.74	105.37	-0.74					105	108.96	106.98	-3.96
107	105.63	108.85			107	105.63	106.315	1.37					107	108.85	107.925	-1.85
107	105.63	108.85			107	105.63	106.315	1.37					107	108.85	107.925	-1.85
108	105.38	108.59			108	105.38	106.69	2.62					108	108.59	108.295	-0.59
109	105.25	108.44			109	105.25	107.125	3.75					109	108.44	108.72	0.56
110	105.11	108.27			110	105.11	107.555	4.89					110	108.27	109.135	1.73
110	105.08	108.23			110	105.08	107.54	4.92					110	108.23	109.115	1.77
109	105.08	108.21			109	105.08	107.04	3.92					109	108.21	108.605	0.79
111	105.11	108.21			111	105.11	108.055	5.89					111	108.21	109.605	2.79
111	105.17	108.24			111	105.17	108.085	5.83					111	108.24	109.62	2.76
110	105.15	108.27			110	105.15	107.575	4.85					110	108.27	109.135	1.73
111	105.15	108.34			111	105.15	108.075	5.85					111	108.34	109.67	2.66
110	105.28	108.32			110	105.28	107.64	4.72					110	108.32	109.16	1.68
110	105.31	108.21			110	105.31	107.655	4.69					110	108.21	109.105	1.79
111	105.39	108.16			111	105.39	108.195	5.61					111	108.16	109.58	2.84
109	105.38	108.02			109	105.38	107.19	3.62					109	108.02	108.51	0.98
110	105.37	107.88			110	105.37	107.685	4.63					110	107.88	108.94	2.12
110	105.37	107.88			110	105.37	107.685	4.63					110	107.88	108.94	2.12
108	105.47	107.73			108	105.47	106.735	2.53					108	107.73	107.865	0.27
109	105.51	107.66			109	105.51	107.255	3.49					109	107.66	108.33	1.34
109	105.51	107.66			109	105.51	107.255	3.49					109	107.66	108.33	1.34
108	105.58	107.51			108	105.58	106.79	2.42					108	107.51	107.755	0.49
109	105.63	107.44			109	105.63	107.315	3.37					109	107.44	108.22	1.56
107	105.67	107.36			107	105.67	106.335	1.33					107	107.36	107.18	-0.36
106	105.71	107.28			106	105.71	105.855	0.29					106	107.28	106.64	-1.28
107	105.74	107.2			107	105.74	106.37	1.26					107	107.2	107.1	-0.2
107	105.77	107.12			107	105.77	106.385	1.23					107	107.12	107.06	-0.12
106	105.81	107.05			106	105.81	105.905	0.19					106	107.05	106.525	-1.05
107	105.83	106.96			107	105.83	106.415	1.17					107	106.96	106.98	0.04
107	105.77	106.81			107	105.77	106.385	1.23					107	106.81	106.905	0.19
106	105.74	106.65			106	105.74	105.87	0.26					106	106.65	106.325	-0.65
107	105.71	106.48			107	105.71	106.355	1.29					107	106.48	106.74	0.52
105	105.56	106.31			105	105.56	105.28	-0.56					105	106.31	105.655	-1.31
106	105.22	105.96			106	105.22	105.61	0.78					106	105.96	105.98	0.04
107	105.03	105.78			107	105.03	106.015	1.97					107	105.78	106.39	1.22
107	104.85	105.6			107	104.85	105.925	2.15					107	105.6	106.3	1.4
108	104.56	105.55			108	104.56	106.28	3.44					108	105.55	106.775	2.45
105	104.46	105.69			105	104.46	104.73	0.54					105	105.69	105.345	-0.69
107	104.25	105.71			107	104.25	105.625	2.75					107	105.71	106.355	1.29
107	104.22	105.91			107	104.22	105.61	2.78					107	105.91	106.455	1.09
106	104.18	106.11			106	104.18	105.09	1.82					106	106.11	106.055	-0.11
107	104.02	106.18			107	104.02	105.51	2.98					107	106.18	106.59	0.82
107	103.86	106.26			107	103.86	105.43	3.14					107	106.26	106.63	0.74
106	103.71	106.34			106	103.71	104.855	2.29					106	106.34	106.17	-0.34
108	103.62	106.45			108	103.62	105.81	4.38					108	106.45	107.225	1.55
107	103.62	106.63			107	103.62	105.31	3.38					107	106.63	106.815	0.37
106	103.62	106.81			106	103.62	104.81	2.38					106	106.81	106.405	-0.81
107	103.64	106.99			107	103.64	105.32	3.36					107	106.99	106.995	0.01
107	103.67	107.19			107	103.67	105.335	3.33					107	107.19	107.095	-0.19
107	103.7	107.39			107	103.7	105.35	3.3					107	107.39	107.195	-0.39
108	103.74	107.6			108	103.74	105.87	4.26					108	107.6	107.8	0.4
107	103.76	107.79			107	103.76	105.38	3.24					107	107.79	107.395	-0.79
106	103.84	108.03			106	103.84	104.92	2.16					106	108.03	107.015	-2.03
107	104.08	108.45			107	104.08	105.54	2.92					107	108.45	107.725	-1.45
105	104.28	108.9			105	104.28	104.64	0.72					105	108.9	106.95	-3.9
105	104.28	108.9			105	104.28	104.64	0.72					105	108.9	106.95	-3.9
106	104.68	109.59			106	104.68	105.34	1.32					106	109.59	107.795	-3.59
104	104.99	109.95			104	104.99	104.495	-0.99					104	109.95	106.975	-5.95
104	105.33	110.31			104	105.33	104.665	-1.33					104	110.31	107.155	-6.31
105	105.69	110.68			105	105.69	105.345	-0.69					105	110.68	107.84	-5.68
104	106.05	111.05			104	106.05	105.025	-2.05					104	111.05	107.525	-7.05
104	106.41	111.32			104	106.41	105.205	-2.41					104	111.32	107.66	-7.32
105	106.61	111.44			105	106.61	105.805	-1.61					105	111.44	108.22	-6.44
104	106.87	111.61			104	106.87	105.435	-2.87					104	111.61	107.805	-7.61
104	107.04	111.69			104	107.04	105.52	-3.04					104	111.69	107.845	-7.69
105	107.21	111.75			105	107.21	106.105	-2.21					105	111.75	108.375	-6.75
104	107.43	111.86			104	107.43	105.715	-3.43					104	111.86	107.93	-7.86
105	107.64	111.96			105	107.64	106.32	-2.64					105	111.96	108.48	-6.96
106	107.84	112.03			106	107.84	106.92	-1.84					106	112.03	109.015	-6.03
104	107.92	112.05			104	107.92	105.96	-3.92					104	112.05	108.025	-8.05
106	107.82	111.92			106	107.82	106.91	-1.82					106	111.92	108.96	-5.92
106	107.69	111.78			106	107.69	106.845	-1.69					106	111.78	108.89	-5.78
105	107.55	111.62			105	107.55	106.275	-2.55					105	111.62	108.31	-6.62
106	107.4	111.46			106	107.4	106.7	-1.4					106	111.46	108.73	-5.46
107	107.09	111.05			107	107.09	107.045	-0.09					107	111.05	109.025	-4.05
106	106.95	110.77			106	106.95	106.475	-0.95					106	110.77	108.385	-4.77
105	106.76	110.45			105	106.76	105.88	-1.76					105	110.45	107.725	-5.45
107	106.5	110.02			107	106.5	106.75	0.5					107	110.02	108.51	-3.02
105	106.23	109.56			105	106.23	105.615	-1.23					105	109.56	107.28	-4.56
106	106.01	109.14			106	106.01	106.005	-0.01					106	109.14	107.57	-3.14
107	105.67	108.69			107	105.67	106.335	1.33					107	108.69	107.845	-1.69
106	105.32	108.21			106	105.32	105.66	0.68					106	108.21	107.105	-2.21
107	104.94	107.72			107	104.94	105.97	2.06					107	107.72	107.36	-0.72
108	104.55	107.21			108	104.55	106.275	3.45					108	107.21	107.605	0.79
107	104.16	106.71			107	104.16	105.58	2.84					107	106.71	106.855	0.29
108	103.96	106.24			108	103.96	105.98	4.04					108	106.24	107.12	1.76
106	103.88	105.83			106	103.88	104.94	2.12					106	105.83	105.915	0.17
107	103.8	105.39			107	103.8	105.4	3.2					107	105.39	106.195	1.61
108	103.74	104.89			108	103.74	105.87	4.26					108	104.89	106.445	3.11
106	103.68	104.4			106	103.68	104.84	2.32					106	104.4	105.2	1.6
107	103.66	103.95			107	103.66	105.33	3.34					107	103.95	105.475	3.05
106	103.65	103.5			106	103.65	104.825	2.35					106	103.5	104.75	2.5
105	103.65	103.08			105	103.65	104.325	1.35					105	103.08	104.04	1.92
105	103.73	102.69			105	103.73	104.365	1.27					105	102.69	103.845	2.31
104	103.91	102.38			104	103.91	103.955	0.09					104	102.38	103.19	1.62
103	104.12	102.11			103	104.12	103.56	-1.12					103	102.11	102.555	0.89
104	104.35	101.85			104	104.35	104.175	-0.35					104	101.85	102.925	2.15
104	104.6	101.6			104	104.6	104.3	-0.6					104	101.6	102.8	2.4
102	104.87	101.35			102	104.87	103.435	-2.87					102	101.35	101.675	0.65
103	105.06	101.25			103	105.06	104.03	-2.06					103	101.25	102.125	1.75
104	105.27	101.24			104	105.27	104.635	-1.27					104	101.24	102.62	2.76
103	105.5	101.24			103	105.5	104.25	-2.5					103	101.24	102.12	1.76
102	105.74	101.27			102	105.74	103.87	-3.74					102	101.27	101.635	0.73
103	106	101.32			103	106	104.5	-3					103	101.32	102.16	1.68
102	106.27	101.39			102	106.27	104.135	-4.27					102	101.39	101.695	0.61
102	106.51	101.44			102	106.51	104.255	-4.51					102	101.44	101.72	0.56
103	106.85	101.58			103	106.85	104.925	-3.85					103	101.58	102.29	1.42
101	107.3	101.81			101	107.3	104.15	-6.3					101	101.81	101.405	-0.81
102	107.85	102.13			102	107.85	104.925	-5.85					102	102.13	102.065	-0.13
103	108.47	102.51			103	108.47	105.735	-5.47					103	102.51	102.755	0.49
103	108.85	102.92			103	108.85	105.925	-5.85					103	102.92	102.96	0.08
103	109.17	103.36			103	109.17	106.085	-6.17					103	103.36	103.18	-0.36
104	109.47	103.88			104	109.47	106.735	-5.47					104	103.88	103.94	0.12
105	109.75	104.54			105	109.75	107.375	-4.75					105	104.54	104.77	0.46
104	110.1	105.25			104	110.1	107.05	-6.1					104	105.25	104.625	-1.25
106	110.73	106.64			106	110.73	108.365	-4.73					106	106.64	106.32	-0.64
107	111.03	107.33			107	111.03	109.015	-4.03					107	107.33	107.165	-0.33
108	111.32	108.02			108	111.32	109.66	-3.32					108	108.02	108.01	-0.02
110	111.58	108.69			110	111.58	110.79	-1.58					110	108.69	109.345	1.31
109	111.83	109.33			109	111.83	110.415	-2.83					109	109.33	109.165	-0.33
111	112.07	109.95			111	112.07	111.535	-1.07					111	109.95	110.475	1.05
110	112.29	110.58			110	112.29	111.145	-2.29					110	110.58	110.29	-0.58
110	112.51	111.2			110	112.51	111.255	-2.51					110	111.2	110.6	-1.2
110	112.76	111.74			110	112.76	111.38	-2.76					110	111.74	110.87	-1.74
109	113	112.24			109	113	111	-4					109	112.24	110.62	-3.24
110	113.23	112.72			110	113.23	111.615	-3.23					110	112.72	111.36	-2.72
110	113.44	113.19			110	113.44	111.72	-3.44					110	113.19	111.595	-3.19
109	113.65	113.65			109	113.65	111.325	-4.65					109	113.65	111.325	-4.65
109	113.86	114.1			109	113.86	111.43	-4.86					109	114.1	111.55	-5.1
110	114.16	114.64			110	114.16	112.08	-4.16					110	114.64	112.32	-4.64
109	114.27	115.04			109	114.27	111.635	-5.27					109	115.04	112.02	-6.04
110	114.2	115.29			110	114.2	112.1	-4.2					110	115.29	112.645	-5.29
110	113.94	115.4			110	113.94	111.97	-3.94					110	115.4	112.7	-5.4
109	113.51	115.39			109	113.51	111.255	-4.51					109	115.39	112.195	-6.39
110	113.19	115.33			110	113.19	111.595	-3.19					110	115.33	112.665	-5.33
110	112.89	115.23			110	112.89	111.445	-2.89					110	115.23	112.615	-5.23
110	112.62	115.09			110	112.62	111.31	-2.62					110	115.09	112.545	-5.09
111	112.36	114.86			111	112.36	111.68	-1.36					111	114.86	112.93	-3.86
110	111.93	114.49			110	111.93	110.965	-1.93					110	114.49	112.245	-4.49
110	111.51	114.13			110	111.51	110.755	-1.51					110	114.13	112.065	-4.13
110	111.08	113.74			110	111.08	110.54	-1.08					110	113.74	111.87	-3.74
110	110.65	113.35			110	110.65	110.325	-0.65					110	113.35	111.675	-3.35
108	110.21	112.95			108	110.21	109.105	-2.21					108	112.95	110.475	-4.95
108	109.78	112.55			108	109.78	108.89	-1.78					108	112.55	110.275	-4.55
107	109.34	112.14			107	109.34	108.17	-2.34					107	112.14	109.57	-5.14
107	108.86	111.7			107	108.86	107.93	-1.86					107	111.7	109.35	-4.7
107	108.86	111.7			107	108.86	107.93	-1.86					107	111.7	109.35	-4.7
107	107.89	110.8			107	107.89	107.445	-0.89					107	110.8	108.9	-3.8
106	107.4	110.35			106	107.4	106.7	-1.4					106	110.35	108.175	-4.35
107	106.91	109.89			107	106.91	106.955	0.09					107	109.89	108.445	-2.89
106	106.43	109.44			106	106.43	106.215	-0.43					106	109.44	107.72	-3.44
106	105.94	109			106	105.94	105.97	0.06					106	109	107.5	-3
107	105.46	108.55			107	105.46	106.23	1.54					107	108.55	107.775	-1.55
106	104.98	108.11			106	104.98	105.49	1.02					106	108.11	107.055	-2.11
106	104.45	107.62			106	104.45	105.225	1.55					106	107.62	106.81	-1.62
107	103.68	106.84			107	103.68	105.34	3.32					107	106.84	106.92	0.16
107	103.45	106.56			107	103.45	105.225	3.55					107	106.56	106.78	0.44
105	103.3	106.34			105	103.3	104.15	1.7					105	106.34	105.67	-1.34
106	103.14	106.11			106	103.14	104.57	2.86					106	106.11	106.055	-0.11
105	102.97	105.89			105	102.97	103.985	2.03					105	105.89	105.445	-0.89
104	102.79	105.67			104	102.79	103.395	1.21					104	105.67	104.835	-1.67
105	102.62	105.46			105	102.62	103.81	2.38					105	105.46	105.23	-0.46
105	102.62	105.4			105	102.62	103.81	2.38					105	105.4	105.2	-0.4
103	102.65	105.36			103	102.65	102.825	0.35					103	105.36	104.18	-2.36
104	102.68	105.33			104	102.68	103.34	1.32					104	105.33	104.665	-1.33
104	102.71	105.32			104	102.71	103.355	1.29					104	105.32	104.66	-1.32
102	102.75	105.31			102	102.75	102.375	-0.75					102	105.31	103.655	-3.31
103	102.79	105.32			103	102.79	102.895	0.21					103	105.32	104.16	-2.32
102	102.88	105.38			102	102.88	102.44	-0.88					102	105.38	103.69	-3.38
102	102.88	105.38			102	102.88	102.44	-0.88					102	105.38	103.69	-3.38
103	103.16	105.62			103	103.16	103.08	-0.16					103	105.62	104.31	-2.62
104	103.33	105.75			104	103.33	103.665	0.67					104	105.75	104.875	-1.75
102	103.51	105.89			102	103.51	102.755	-1.51					102	105.89	103.945	-3.89
104	103.7	106.05			104	103.7	103.85	0.3					104	106.05	105.025	-2.05
105	103.89	106.21			105	103.89	104.445	1.11					105	106.21	105.605	-1.21
103	104.08	106.37			103	104.08	103.54	-1.08					103	106.37	104.685	-3.37
104	104.27	106.53			104	104.27	104.135	-0.27					104	106.53	105.265	-2.53
105	104.45	106.68			105	104.45	104.725	0.55					105	106.68	105.84	-1.68
104	104.63	106.84			104	104.63	104.315	-0.63					104	106.84	105.42	-2.84
[truncated: 5,026 more rows]

## Sheet: Subject 5 (ED Fig. 8c,d)
Unit	mmHg				SBP A-line vs SBP PAT								SBP A-line vs SBP PTT
SBP A-line	SBP PAT	SBP PTT			SBP A-line	SBP PAT	Mean	Difference		Mean	-0.0695049		SBP A-line	SBP PTT	Mean	Difference		Mean	3.53417
77	75.89	74.78			77	75.89	76.445	1.11		SD	8.41228		77	74.78	75.89	2.22		SD	10.5341
77	75.85	74.65			77	75.85	76.425	1.15		Limit of Agreement (+1.96SD)	16.4186		77	74.65	75.825	2.35		Limit of Agreement (+1.96SD)	24.1809
76	75.86	74.59			76	75.86	75.93	0.14		Limit of Agreement (-1.96SD)	-16.5576		76	74.59	75.295	1.41		Limit of Agreement (-1.96SD)	-17.1126
76	75.9	74.59			76	75.9	75.95	0.1					76	74.59	75.295	1.41
75	75.97	74.65			75	75.97	75.485	-0.97					75	74.65	74.825	0.35
75	76.06	74.76			75	76.06	75.53	-1.06					75	74.76	74.88	0.24
74	76.18	74.93			74	76.18	75.09	-2.18					74	74.93	74.465	-0.93
74	76.33	75.14			74	76.33	75.165	-2.33					74	75.14	74.57	-1.14
74	76.33	75.14			74	76.33	75.165	-2.33					74	75.14	74.57	-1.14
74	76.68	75.69			74	76.68	75.34	-2.68					74	75.69	74.845	-1.69
74	76.85	76.01			74	76.85	75.425	-2.85					74	76.01	75.005	-2.01
74	77.03	76.34			74	77.03	75.515	-3.03					74	76.34	75.17	-2.34
75	77.21	76.69			75	77.21	76.105	-2.21					75	76.69	75.845	-1.69
75	77.38	77.05			75	77.38	76.19	-2.38					75	77.05	76.025	-2.05
75	77.56	77.41			75	77.56	76.28	-2.56					75	77.41	76.205	-2.41
75	77.71	77.74			75	77.71	76.355	-2.71					75	77.74	76.37	-2.74
76	77.85	78.02			76	77.85	76.925	-1.85					76	78.02	77.01	-2.02
76	77.95	78.27			76	77.95	76.975	-1.95					76	78.27	77.135	-2.27
76	78.03	78.46			76	78.03	77.015	-2.03					76	78.46	77.23	-2.46
76	78.1	78.62			76	78.1	77.05	-2.1					76	78.62	77.31	-2.62
76	78.16	78.74			76	78.16	77.08	-2.16					76	78.74	77.37	-2.74
76	78.2	78.83			76	78.2	77.1	-2.2					76	78.83	77.415	-2.83
77	78.22	78.87			77	78.22	77.61	-1.22					77	78.87	77.935	-1.87
77	78.22	78.88			77	78.22	77.61	-1.22					77	78.88	77.94	-1.88
77	78.22	78.85			77	78.22	77.61	-1.22					77	78.85	77.925	-1.85
77	78.19	78.77			77	78.19	77.595	-1.19					77	78.77	77.885	-1.77
77	78.16	78.66			77	78.16	77.58	-1.16					77	78.66	77.83	-1.66
77	78.13	78.52			77	78.13	77.565	-1.13					77	78.52	77.76	-1.52
77	78.13	78.52			77	78.13	77.565	-1.13					77	78.52	77.76	-1.52
77	78.02	78.13			77	78.02	77.51	-1.02					77	78.13	77.565	-1.13
77	77.97	77.93			77	77.97	77.485	-0.97					77	77.93	77.465	-0.93
77	77.92	77.62			77	77.92	77.46	-0.92					77	77.62	77.31	-0.62
77	77.92	77.52			77	77.92	77.46	-0.92					77	77.52	77.26	-0.52
77	77.91	77.44			77	77.91	77.455	-0.91					77	77.44	77.22	-0.44
77	77.91	77.37			77	77.91	77.455	-0.91					77	77.37	77.185	-0.37
76	77.92	77.32			76	77.92	76.96	-1.92					76	77.32	76.66	-1.32
76	77.95	77.29			76	77.95	76.975	-1.95					76	77.29	76.645	-1.29
76	77.99	77.29			76	77.99	76.995	-1.99					76	77.29	76.645	-1.29
76	78.04	77.31			76	78.04	77.02	-2.04					76	77.31	76.655	-1.31
76	78.1	77.37			76	78.1	77.05	-2.1					76	77.37	76.685	-1.37
76	78.16	77.46			76	78.16	77.08	-2.16					76	77.46	76.73	-1.46
76	78.23	77.58			76	78.23	77.115	-2.23					76	77.58	76.79	-1.58
76	78.33	77.75			76	78.33	77.165	-2.33					76	77.75	76.875	-1.75
76	78.43	77.94			76	78.43	77.215	-2.43					76	77.94	76.97	-1.94
76	78.54	78.15			76	78.54	77.27	-2.54					76	78.15	77.075	-2.15
76	78.65	78.35			76	78.65	77.325	-2.65					76	78.35	77.175	-2.35
76	78.75	78.53			76	78.75	77.375	-2.75					76	78.53	77.265	-2.53
76	78.84	78.7			76	78.84	77.42	-2.84					76	78.7	77.35	-2.7
76	78.84	78.7			76	78.84	77.42	-2.84					76	78.7	77.35	-2.7
76	79.02	79.03			76	79.02	77.51	-3.02					76	79.03	77.515	-3.03
76	79.1	79.18			76	79.1	77.55	-3.1					76	79.18	77.59	-3.18
76	79.1	79.18			76	79.1	77.55	-3.1					76	79.18	77.59	-3.18
76	79.21	79.45			76	79.21	77.605	-3.21					76	79.45	77.725	-3.45
76	79.26	79.55			76	79.26	77.63	-3.26					76	79.55	77.775	-3.55
76	79.29	79.64			76	79.29	77.645	-3.29					76	79.64	77.82	-3.64
76	79.33	79.7			76	79.33	77.665	-3.33					76	79.7	77.85	-3.7
76	79.37	79.74			76	79.37	77.685	-3.37					76	79.74	77.87	-3.74
76	79.38	79.75			76	79.38	77.69	-3.38					76	79.75	77.875	-3.75
76	79.39	79.73			76	79.39	77.695	-3.39					76	79.73	77.865	-3.73
76	79.39	79.71			76	79.39	77.695	-3.39					76	79.71	77.855	-3.71
76	79.39	79.66			76	79.39	77.695	-3.39					76	79.66	77.83	-3.66
76	79.39	79.66			76	79.39	77.695	-3.39					76	79.66	77.83	-3.66
76	79.41	79.55			76	79.41	77.705	-3.41					76	79.55	77.775	-3.55
76	79.43	79.48			76	79.43	77.715	-3.43					76	79.48	77.74	-3.48
76	79.44	79.4			76	79.44	77.72	-3.44					76	79.4	77.7	-3.4
77	79.44	79.32			77	79.44	78.22	-2.44					77	79.32	78.16	-2.32
77	79.46	79.24			77	79.46	78.23	-2.46					77	79.24	78.12	-2.24
77	79.48	79.16			77	79.48	78.24	-2.48					77	79.16	78.08	-2.16
76	79.5	79.11			76	79.5	77.75	-3.5					76	79.11	77.555	-3.11
76	79.51	79.08			76	79.51	77.755	-3.51					76	79.08	77.54	-3.08
76	79.51	79.06			76	79.51	77.755	-3.51					76	79.06	77.53	-3.06
76	79.5	79.06			76	79.5	77.75	-3.5					76	79.06	77.53	-3.06
76	79.5	79.07			76	79.5	77.75	-3.5					76	79.07	77.535	-3.07
75	79.48	79.08			75	79.48	77.24	-4.48					75	79.08	77.04	-4.08
76	79.44	79.09			76	79.44	77.72	-3.44					76	79.09	77.545	-3.09
75	79.38	79.1			75	79.38	77.19	-4.38					75	79.1	77.05	-4.1
75	79.32	79.12			75	79.32	77.16	-4.32					75	79.12	77.06	-4.12
76	79.25	79.15			76	79.25	77.625	-3.25					76	79.15	77.575	-3.15
76	79.18	79.18			76	79.18	77.59	-3.18					76	79.18	77.59	-3.18
76	79.11	79.2			76	79.11	77.555	-3.11					76	79.2	77.6	-3.2
76	79.03	79.22			76	79.03	77.515	-3.03					76	79.22	77.61	-3.22
76	78.96	79.22			76	78.96	77.48	-2.96					76	79.22	77.61	-3.22
76	78.91	79.2			76	78.91	77.455	-2.91					76	79.2	77.6	-3.2
76	78.85	79.16			76	78.85	77.425	-2.85					76	79.16	77.58	-3.16
76	78.85	79.16			76	78.85	77.425	-2.85					76	79.16	77.58	-3.16
75	78.77	79.03			75	78.77	76.885	-3.77					75	79.03	77.015	-4.03
75	78.73	78.94			75	78.73	76.865	-3.73					75	78.94	76.97	-3.94
75	78.69	78.85			75	78.69	76.845	-3.69					75	78.85	76.925	-3.85
75	78.69	78.85			75	78.69	76.845	-3.69					75	78.85	76.925	-3.85
75	78.63	78.66			75	78.63	76.815	-3.63					75	78.66	76.83	-3.66
75	78.61	78.57			75	78.61	76.805	-3.61					75	78.57	76.785	-3.57
75	78.59	78.47			75	78.59	76.795	-3.59					75	78.47	76.735	-3.47
75	78.56	78.35			75	78.56	76.78	-3.56					75	78.35	76.675	-3.35
75	78.54	78.24			75	78.54	76.77	-3.54					75	78.24	76.62	-3.24
75	78.53	78.16			75	78.53	76.765	-3.53					75	78.16	76.58	-3.16
74	78.53	78.09			74	78.53	76.265	-4.53					74	78.09	76.045	-4.09
75	78.53	78.05			75	78.53	76.765	-3.53					75	78.05	76.525	-3.05
75	78.52	78.05			75	78.52	76.76	-3.52					75	78.05	76.525	-3.05
74	78.52	78.06			74	78.52	76.26	-4.52					74	78.06	76.03	-4.06
74	78.52	78.1			74	78.52	76.26	-4.52					74	78.1	76.05	-4.1
75	78.53	78.17			75	78.53	76.765	-3.53					75	78.17	76.585	-3.17
75	78.56	78.25			75	78.56	76.78	-3.56					75	78.25	76.625	-3.25
75	78.59	78.35			75	78.59	76.795	-3.59					75	78.35	76.675	-3.35
75	78.65	78.48			75	78.65	76.825	-3.65					75	78.48	76.74	-3.48
75	78.65	78.48			75	78.65	76.825	-3.65					75	78.48	76.74	-3.48
75	78.76	78.7			75	78.76	76.88	-3.76					75	78.7	76.85	-3.7
76	78.82	78.81			76	78.82	77.41	-2.82					76	78.81	77.405	-2.81
75	78.9	78.92			75	78.9	76.95	-3.9					75	78.92	76.96	-3.92
75	78.97	79.02			75	78.97	76.985	-3.97					75	79.02	77.01	-4.02
75	79.04	79.09			75	79.04	77.02	-4.04					75	79.09	77.045	-4.09
75	79.14	79.17			75	79.14	77.07	-4.14					75	79.17	77.085	-4.17
75	79.14	79.17			75	79.14	77.07	-4.14					75	79.17	77.085	-4.17
75	79.18	79.18			75	79.18	77.09	-4.18					75	79.18	77.09	-4.18
75	79.25	79.13			75	79.25	77.125	-4.25					75	79.13	77.065	-4.13
75	79.25	79.13			75	79.25	77.125	-4.25					75	79.13	77.065	-4.13
75	79.28	79.02			75	79.28	77.14	-4.28					75	79.02	77.01	-4.02
75	79.28	78.94			75	79.28	77.14	-4.28					75	78.94	76.97	-3.94
75	79.25	78.83			75	79.25	77.125	-4.25					75	78.83	76.915	-3.83
74	79.23	78.73			74	79.23	76.615	-5.23					74	78.73	76.365	-4.73
74	79.2	78.65			74	79.2	76.6	-5.2					74	78.65	76.325	-4.65
74	79.17	78.58			74	79.17	76.585	-5.17					74	78.58	76.29	-4.58
74	79.13	78.52			74	79.13	76.565	-5.13					74	78.52	76.26	-4.52
74	79.09	78.48			74	79.09	76.545	-5.09					74	78.48	76.24	-4.48
74	79.04	78.46			74	79.04	76.52	-5.04					74	78.46	76.23	-4.46
74	79	78.45			74	79	76.5	-5					74	78.45	76.225	-4.45
74	78.97	78.46			74	78.97	76.485	-4.97					74	78.46	76.23	-4.46
74	78.94	78.47			74	78.94	76.47	-4.94					74	78.47	76.235	-4.47
74	78.92	78.5			74	78.92	76.46	-4.92					74	78.5	76.25	-4.5
74	78.89	78.54			74	78.89	76.445	-4.89					74	78.54	76.27	-4.54
74	78.89	78.54			74	78.89	76.445	-4.89					74	78.54	76.27	-4.54
74	78.85	78.65			74	78.85	76.425	-4.85					74	78.65	76.325	-4.65
74	78.85	78.65			74	78.85	76.425	-4.85					74	78.65	76.325	-4.65
74	78.85	78.65			74	78.85	76.425	-4.85					74	78.65	76.325	-4.65
74	78.85	78.65			74	78.85	76.425	-4.85					74	78.65	76.325	-4.65
74	78.78	78.87			74	78.78	76.39	-4.78					74	78.87	76.435	-4.87
74	78.76	78.9			74	78.76	76.38	-4.76					74	78.9	76.45	-4.9
74	78.74	78.91			74	78.74	76.37	-4.74					74	78.91	76.455	-4.91
74	78.72	78.9			74	78.72	76.36	-4.72					74	78.9	76.45	-4.9
75	78.69	78.87			75	78.69	76.845	-3.69					75	78.87	76.935	-3.87
75	78.65	78.81			75	78.65	76.825	-3.65					75	78.81	76.905	-3.81
75	78.6	78.73			75	78.6	76.8	-3.6					75	78.73	76.865	-3.73
75	78.54	78.65			75	78.54	76.77	-3.54					75	78.65	76.825	-3.65
75	78.48	78.56			75	78.48	76.74	-3.48					75	78.56	76.78	-3.56
75	78.4	78.44			75	78.4	76.7	-3.4					75	78.44	76.72	-3.44
75	78.32	78.3			75	78.32	76.66	-3.32					75	78.3	76.65	-3.3
75	78.23	78.15			75	78.23	76.615	-3.23					75	78.15	76.575	-3.15
75	78.14	78			75	78.14	76.57	-3.14					75	78	76.5	-3
75	78.06	77.86			75	78.06	76.53	-3.06					75	77.86	76.43	-2.86
76	77.99	77.74			76	77.99	76.995	-1.99					76	77.74	76.87	-1.74
75	77.92	77.65			75	77.92	76.46	-2.92					75	77.65	76.325	-2.65
75	77.86	77.59			75	77.86	76.43	-2.86					75	77.59	76.295	-2.59
75	77.81	77.57			75	77.81	76.405	-2.81					75	77.57	76.285	-2.57
75	77.78	77.58			75	77.78	76.39	-2.78					75	77.58	76.29	-2.58
75	77.78	77.71			75	77.78	76.39	-2.78					75	77.71	76.355	-2.71
75	77.8	77.8			75	77.8	76.4	-2.8					75	77.8	76.4	-2.8
75	77.83	77.88			75	77.83	76.415	-2.83					75	77.88	76.44	-2.88
75	77.86	77.96			75	77.86	76.43	-2.86					75	77.96	76.48	-2.96
75	77.9	78.04			75	77.9	76.45	-2.9					75	78.04	76.52	-3.04
75	77.96	78.13			75	77.96	76.48	-2.96					75	78.13	76.565	-3.13
75	78.05	78.25			75	78.05	76.525	-3.05					75	78.25	76.625	-3.25
75	78.05	78.25			75	78.05	76.525	-3.05					75	78.25	76.625	-3.25
74	78.25	78.5			74	78.25	76.125	-4.25					74	78.5	76.25	-4.5
75	78.34	78.6			75	78.34	76.67	-3.34					75	78.6	76.8	-3.6
75	78.42	78.67			75	78.42	76.71	-3.42					75	78.67	76.835	-3.67
75	78.48	78.68			75	78.48	76.74	-3.48					75	78.68	76.84	-3.68
75	78.52	78.63			75	78.52	76.76	-3.52					75	78.63	76.815	-3.63
74	78.53	78.55			74	78.53	76.265	-4.53					74	78.55	76.275	-4.55
73	78.52	78.43			73	78.52	75.76	-5.52					73	78.43	75.715	-5.43
73	78.48	78.28			73	78.48	75.74	-5.48					73	78.28	75.64	-5.28
73	78.45	78.13			73	78.45	75.725	-5.45					73	78.13	75.565	-5.13
73	78.41	78			73	78.41	75.705	-5.41					73	78	75.5	-5
74	78.37	77.88			74	78.37	76.185	-4.37					74	77.88	75.94	-3.88
74	78.33	77.78			74	78.33	76.165	-4.33					74	77.78	75.89	-3.78
74	78.27	77.68			74	78.27	76.135	-4.27					74	77.68	75.84	-3.68
74	78.18	77.56			74	78.18	76.09	-4.18					74	77.56	75.78	-3.56
74	78.09	77.43			74	78.09	76.045	-4.09					74	77.43	75.715	-3.43
75	77.99	77.3			75	77.99	76.495	-2.99					75	77.3	76.15	-2.3
75	77.9	77.19			75	77.9	76.45	-2.9					75	77.19	76.095	-2.19
75	77.82	77.11			75	77.82	76.41	-2.82					75	77.11	76.055	-2.11
75	77.75	77.06			75	77.75	76.375	-2.75					75	77.06	76.03	-2.06
76	77.7	77.03			76	77.7	76.85	-1.7					76	77.03	76.515	-1.03
76	77.66	77.03			76	77.66	76.83	-1.66					76	77.03	76.515	-1.03
76	77.63	77.03			76	77.63	76.815	-1.63					76	77.03	76.515	-1.03
76	77.63	77.05			76	77.63	76.815	-1.63					76	77.05	76.525	-1.05
76	77.63	77.08			76	77.63	76.815	-1.63					76	77.08	76.54	-1.08
76	77.65	77.11			76	77.65	76.825	-1.65					76	77.11	76.555	-1.11
76	77.68	77.13			76	77.68	76.84	-1.68					76	77.13	76.565	-1.13
77	77.7	77.14			77	77.7	77.35	-0.7					77	77.14	77.07	-0.14
77	77.73	77.15			77	77.73	77.365	-0.73					77	77.15	77.075	-0.15
77	77.77	77.16			77	77.77	77.385	-0.77					77	77.16	77.08	-0.16
77	77.79	77.15			77	77.79	77.395	-0.79					77	77.15	77.075	-0.15
77	77.79	77.15			77	77.79	77.395	-0.79					77	77.15	77.075	-0.15
77	77.81	77.08			77	77.81	77.405	-0.81					77	77.08	77.04	-0.08
77	77.83	76.95			77	77.83	77.415	-0.83					77	76.95	76.975	0.05
77	77.83	76.95			77	77.83	77.415	-0.83					77	76.95	76.975	0.05
77	77.93	76.9			77	77.93	77.465	-0.93					77	76.9	76.95	0.1
78	77.99	76.9			78	77.99	77.995	0.01					78	76.9	77.45	1.1
77	78.03	76.91			77	78.03	77.515	-1.03					77	76.91	76.955	0.09
77	78.07	76.92			77	78.07	77.535	-1.07					77	76.92	76.96	0.08
77	78.1	76.93			77	78.1	77.55	-1.1					77	76.93	76.965	0.07
77	78.13	76.96			77	78.13	77.565	-1.13					77	76.96	76.98	0.04
77	78.18	77.02			77	78.18	77.59	-1.18					77	77.02	77.01	-0.02
77	78.18	77.02			77	78.18	77.59	-1.18					77	77.02	77.01	-0.02
77	78.26	77.16			77	78.26	77.63	-1.26					77	77.16	77.08	-0.16
77	78.32	77.25			77	78.32	77.66	-1.32					77	77.25	77.125	-0.25
77	78.37	77.37			77	78.37	77.685	-1.37					77	77.37	77.185	-0.37
77	78.44	77.52			77	78.44	77.72	-1.44					77	77.52	77.26	-0.52
77	78.5	77.69			77	78.5	77.75	-1.5					77	77.69	77.345	-0.69
77	78.55	77.87			77	78.55	77.775	-1.55					77	77.87	77.435	-0.87
77	78.57	78.02			77	78.57	77.785	-1.57					77	78.02	77.51	-1.02
77	78.58	78.16			77	78.58	77.79	-1.58					77	78.16	77.58	-1.16
77	78.58	78.29			77	78.58	77.79	-1.58					77	78.29	77.645	-1.29
76	78.56	78.38			76	78.56	77.28	-2.56					76	78.38	77.19	-2.38
77	78.54	78.47			77	78.54	77.77	-1.54					77	78.47	77.735	-1.47
76	78.49	78.51			76	78.49	77.245	-2.49					76	78.51	77.255	-2.51
76	78.41	78.5			76	78.41	77.205	-2.41					76	78.5	77.25	-2.5
76	78.3	78.47			76	78.3	77.15	-2.3					76	78.47	77.235	-2.47
76	78.3	78.47			76	78.3	77.15	-2.3					76	78.47	77.235	-2.47
76	78.11	78.38			76	78.11	77.055	-2.11					76	78.38	77.19	-2.38
76	78.11	78.38			76	78.11	77.055	-2.11					76	78.38	77.19	-2.38
77	77.95	78.29			77	77.95	77.475	-0.95					77	78.29	77.645	-1.29
77	77.95	78.29			77	77.95	77.475	-0.95					77	78.29	77.645	-1.29
76	77.76	78.06			76	77.76	76.88	-1.76					76	78.06	77.03	-2.06
77	77.66	77.9			77	77.66	77.33	-0.66					77	77.9	77.45	-0.9
77	77.56	77.74			77	77.56	77.28	-0.56					77	77.74	77.37	-0.74
77	77.46	77.57			77	77.46	77.23	-0.46					77	77.57	77.285	-0.57
77	77.36	77.38			77	77.36	77.18	-0.36					77	77.38	77.19	-0.38
77	77.26	77.2			77	77.26	77.13	-0.26					77	77.2	77.1	-0.2
77	77.17	77.04			77	77.17	77.085	-0.17					77	77.04	77.02	-0.04
77	77.13	76.95			77	77.13	77.065	-0.13					77	76.95	76.975	0.05
77	77.13	76.95			77	77.13	77.065	-0.13					77	76.95	76.975	0.05
77	77.09	76.84			77	77.09	77.045	-0.09					77	76.84	76.92	0.16
76	77.07	76.79			76	77.07	76.535	-1.07					76	76.79	76.395	-0.79
76	77.04	76.74			76	77.04	76.52	-1.04					76	76.74	76.37	-0.74
76	77.01	76.7			76	77.01	76.505	-1.01					76	76.7	76.35	-0.7
75	76.98	76.7			75	76.98	75.99	-1.98					75	76.7	75.85	-1.7
75	76.99	76.74			75	76.99	75.995	-1.99					75	76.74	75.87	-1.74
75	77	76.8			75	77	76	-2					75	76.8	75.9	-1.8
75	77	76.8			75	77	76	-2					75	76.8	75.9	-1.8
75	77.09	76.96			75	77.09	76.045	-2.09					75	76.96	75.98	-1.96
75	77.16	77.07			75	77.16	76.08	-2.16					75	77.07	76.035	-2.07
75	77.25	77.18			75	77.25	76.125	-2.25					75	77.18	76.09	-2.18
75	77.34	77.3			75	77.34	76.17	-2.34					75	77.3	76.15	-2.3
75	77.43	77.37			75	77.43	76.215	-2.43					75	77.37	76.185	-2.37
75	77.51	77.43			75	77.51	76.255	-2.51					75	77.43	76.215	-2.43
75	77.61	77.5			75	77.61	76.305	-2.61					75	77.5	76.25	-2.5
75	77.72	77.56			75	77.72	76.36	-2.72					75	77.56	76.28	-2.56
75	77.83	77.6			75	77.83	76.415	-2.83					75	77.6	76.3	-2.6
75	77.94	77.64			75	77.94	76.47	-2.94					75	77.64	76.32	-2.64
75	78.05	77.66			75	78.05	76.525	-3.05					75	77.66	76.33	-2.66
74	78.13	77.66			74	78.13	76.065	-4.13					74	77.66	75.83	-3.66
74	78.2	77.65			74	78.2	76.1	-4.2					74	77.65	75.825	-3.65
74	78.25	77.62			74	78.25	76.125	-4.25					74	77.62	75.81	-3.62
75	78.28	77.57			75	78.28	76.64	-3.28					75	77.57	76.285	-2.57
75	78.29	77.51			75	78.29	76.645	-3.29					75	77.51	76.255	-2.51
75	78.29	77.46			75	78.29	76.645	-3.29					75	77.46	76.23	-2.46
76	78.29	77.42			76	78.29	77.145	-2.29					76	77.42	76.71	-1.42
76	78.27	77.38			76	78.27	77.135	-2.27					76	77.38	76.69	-1.38
76	78.26	77.36			76	78.26	77.13	-2.26					76	77.36	76.68	-1.36
76	78.24	77.35			76	78.24	77.12	-2.24					76	77.35	76.675	-1.35
77	78.2	77.34			77	78.2	77.6	-1.2					77	77.34	77.17	-0.34
77	78.14	77.31			77	78.14	77.57	-1.14					77	77.31	77.155	-0.31
77	78.06	77.29			77	78.06	77.53	-1.06					77	77.29	77.145	-0.29
77	77.96	77.25			77	77.96	77.48	-0.96					77	77.25	77.125	-0.25
77	77.86	77.19			77	77.86	77.43	-0.86					77	77.19	77.095	-0.19
76	77.75	77.14			76	77.75	76.875	-1.75					76	77.14	76.57	-1.14
76	77.64	77.09			76	77.64	76.82	-1.64					76	77.09	76.545	-1.09
76	77.54	77.05			76	77.54	76.77	-1.54					76	77.05	76.525	-1.05
76	77.45	77.03			76	77.45	76.725	-1.45					76	77.03	76.515	-1.03
76	77.34	77			76	77.34	76.67	-1.34					76	77	76.5	-1
76	77.22	76.95			76	77.22	76.61	-1.22					76	76.95	76.475	-0.95
76	77.22	76.95			76	77.22	76.61	-1.22					76	76.95	76.475	-0.95
76	76.93	76.78			76	76.93	76.465	-0.93					76	76.78	76.39	-0.78
76	76.93	76.78			76	76.93	76.465	-0.93					76	76.78	76.39	-0.78
76	76.59	76.51			76	76.59	76.295	-0.59					76	76.51	76.255	-0.51
76	76.31	76.25			76	76.31	76.155	-0.31					76	76.25	76.125	-0.25
76	76.21	76.14			76	76.21	76.105	-0.21					76	76.14	76.07	-0.14
76	76.14	76.07			76	76.14	76.07	-0.14					76	76.07	76.035	-0.07
76	76.08	76.01			76	76.08	76.04	-0.08					76	76.01	76.005	-0.01
76	76.04	75.96			76	76.04	76.02	-0.04					76	75.96	75.98	0.04
76	76.01	75.9			76	76.01	76.005	-0.01					76	75.9	75.95	0.1
76	76.01	75.86			76	76.01	76.005	-0.01					76	75.86	75.93	0.14
76	76.03	75.84			76	76.03	76.015	-0.03					76	75.84	75.92	0.16
76	76.09	75.84			76	76.09	76.045	-0.09					76	75.84	75.92	0.16
76	76.18	75.86			76	76.18	76.09	-0.18					76	75.86	75.93	0.14
76	76.28	75.91			76	76.28	76.14	-0.28					76	75.91	75.955	0.09
76	76.38	75.98			76	76.38	76.19	-0.38					76	75.98	75.99	0.02
76	76.51	76.07			76	76.51	76.255	-0.51					76	76.07	76.035	-0.07
76	76.65	76.18			76	76.65	76.325	-0.65					76	76.18	76.09	-0.18
76	76.79	76.3			76	76.79	76.395	-0.79					76	76.3	76.15	-0.3
76	76.93	76.43			76	76.93	76.465	-0.93					76	76.43	76.215	-0.43
76	77.05	76.57			76	77.05	76.525	-1.05					76	76.57	76.285	-0.57
76	77.17	76.7			76	77.17	76.585	-1.17					76	76.7	76.35	-0.7
76	77.28	76.84			76	77.28	76.64	-1.28					76	76.84	76.42	-0.84
76	77.37	76.98			76	77.37	76.685	-1.37					76	76.98	76.49	-0.98
76	77.44	77.12			76	77.44	76.72	-1.44					76	77.12	76.56	-1.12
76	77.44	77.12			76	77.44	76.72	-1.44					76	77.12	76.56	-1.12
76	77.48	77.31			76	77.48	76.74	-1.48					76	77.31	76.655	-1.31
76	77.47	77.38			76	77.47	76.735	-1.47					76	77.38	76.69	-1.38
76	77.46	77.42			76	77.46	76.73	-1.46					76	77.42	76.71	-1.42
76	77.43	77.43			76	77.43	76.715	-1.43					76	77.43	76.715	-1.43
76	77.41	77.43			76	77.41	76.705	-1.41					76	77.43	76.715	-1.43
76	77.37	77.4			76	77.37	76.685	-1.37					76	77.4	76.7	-1.4
75	77.31	77.34			75	77.31	76.155	-2.31					75	77.34	76.17	-2.34
75	77.22	77.25			75	77.22	76.11	-2.22					75	77.25	76.125	-2.25
75	77.09	77.1			75	77.09	76.045	-2.09					75	77.1	76.05	-2.1
75	77.09	77.1			75	77.09	76.045	-2.09					75	77.1	76.05	-2.1
75	76.79	76.68			75	76.79	75.895	-1.79					75	76.68	75.84	-1.68
76	76.65	76.43			76	76.65	76.325	-0.65					76	76.43	76.215	-0.43
75	76.51	76.18			75	76.51	75.755	-1.51					75	76.18	75.59	-1.18
76	76.39	75.92			76	76.39	76.195	-0.39					76	75.92	75.96	0.08
75	76.28	75.67			75	76.28	75.64	-1.28					75	75.67	75.335	-0.67
75	76.18	75.42			75	76.18	75.59	-1.18					75	75.42	75.21	-0.42
75	76.07	75.14			75	76.07	75.535	-1.07					75	75.14	75.07	-0.14
76	75.94	74.86			76	75.94	75.97	0.06					76	74.86	75.43	1.14
76	75.8	74.6			76	75.8	75.9	0.2					76	74.6	75.3	1.4
76	75.45	74.07			76	75.45	75.725	0.55					76	74.07	75.035	1.93
76	75.26	73.82			76	75.26	75.63	0.74					76	73.82	74.91	2.18
76	75.1	73.62			76	75.1	75.55	0.9					76	73.62	74.81	2.38
76	74.97	73.47			76	74.97	75.485	1.03					76	73.47	74.735	2.53
76	74.85	73.36			76	74.85	75.425	1.15					76	73.36	74.68	2.64
76	74.74	73.27			76	74.74	75.37	1.26					76	73.27	74.635	2.73
76	74.62	73.21			76	74.62	75.31	1.38					76	73.21	74.605	2.79
76	74.51	73.16			76	74.51	75.255	1.49					76	73.16	74.58	2.84
76	74.39	73.13			76	74.39	75.195	1.61					76	73.13	74.565	2.87
76	74.29	73.13			76	74.29	75.145	1.71					76	73.13	74.565	2.87
76	74.2	73.14			76	74.2	75.1	1.8					76	73.14	74.57	2.86
76	74.13	73.21			76	74.13	75.065	1.87					76	73.21	74.605	2.79
75	74.1	73.31			75	74.1	74.55	0.9					75	73.31	74.155	1.69
75	74.1	73.44			75	74.1	74.55	0.9					75	73.44	74.22	1.56
75	74.15	73.63			75	74.15	74.575	0.85					75	73.63	74.315	1.37
75	74.24	73.84			75	74.24	74.62	0.76					75	73.84	74.42	1.16
75	74.24	73.84			75	74.24	74.62	0.76					75	73.84	74.42	1.16
75	74.5	74.28			75	74.5	74.75	0.5					75	74.28	74.64	0.72
75	74.61	74.46			75	74.61	74.805	0.39					75	74.46	74.73	0.54
75	74.71	74.61			75	74.71	74.855	0.29					75	74.61	74.805	0.39
75	74.81	74.75			75	74.81	74.905	0.19					75	74.75	74.875	0.25
75	74.91	74.87			75	74.91	74.955	0.09					75	74.87	74.935	0.13
74	75.02	74.98			74	75.02	74.51	-1.02					74	74.98	74.49	-0.98
75	75.13	75.09			75	75.13	75.065	-0.13					75	75.09	75.045	-0.09
74	75.23	75.18			74	75.23	74.615	-1.23					74	75.18	74.59	-1.18
74	75.32	75.25			74	75.32	74.66	-1.32					74	75.25	74.625	-1.25
74	75.39	75.29			74	75.39	74.695	-1.39					74	75.29	74.645	-1.29
74	75.39	75.29			74	75.39	74.695	-1.39					74	75.29	74.645	-1.29
74	75.49	75.29			74	75.49	74.745	-1.49					74	75.29	74.645	-1.29
74	75.51	75.23			74	75.51	74.755	-1.51					74	75.23	74.615	-1.23
74	75.51	75.14			74	75.51	74.755	-1.51					74	75.14	74.57	-1.14
74	75.5	75.07			74	75.5	74.75	-1.5					74	75.07	74.535	-1.07
74	75.52	75.04			74	75.52	74.76	-1.52					74	75.04	74.52	-1.04
74	75.52	75.04			74	75.52	74.76	-1.52					74	75.04	74.52	-1.04
74	75.68	75.12			74	75.68	74.84	-1.68					74	75.12	74.56	-1.12
74	75.68	75.12			74	75.68	74.84	-1.68					74	75.12	74.56	-1.12
74	75.85	75.28			74	75.85	74.925	-1.85					74	75.28	74.64	-1.28
74	75.94	75.37			74	75.94	74.97	-1.94					74	75.37	74.685	-1.37
74	76.01	75.44			74	76.01	75.005	-2.01					74	75.44	74.72	-1.44
74	76.01	75.44			74	76.01	75.005	-2.01					74	75.44	74.72	-1.44
74	76.11	75.58			74	76.11	75.055	-2.11					74	75.58	74.79	-1.58
74	76.13	75.65			74	76.13	75.065	-2.13					74	75.65	74.825	-1.65
74	76.1	75.66			74	76.1	75.05	-2.1					74	75.66	74.83	-1.66
74	76.08	75.66			74	76.08	75.04	-2.08					74	75.66	74.83	-1.66
74	76.05	75.66			74	76.05	75.025	-2.05					74	75.66	74.83	-1.66
74	75.99	75.63			74	75.99	74.995	-1.99					74	75.63	74.815	-1.63
74	75.91	75.57			74	75.91	74.955	-1.91					74	75.57	74.785	-1.57
74	75.81	75.47			74	75.81	74.905	-1.81					74	75.47	74.735	-1.47
74	75.7	75.35			74	75.7	74.85	-1.7					74	75.35	74.675	-1.35
74	75.6	75.23			74	75.6	74.8	-1.6					74	75.23	74.615	-1.23
74	75.51	75.12			74	75.51	74.755	-1.51					74	75.12	74.56	-1.12
73	75.4	75.02			73	75.4	74.2	-2.4					73	75.02	74.01	-2.02
73	75.31	74.92			73	75.31	74.155	-2.31					73	74.92	73.96	-1.92
73	75.31	74.92			73	75.31	74.155	-2.31					73	74.92	73.96	-1.92
74	75.19	74.76			74	75.19	74.595	-1.19					74	74.76	74.38	-0.76
74	75.18	74.74			74	75.18	74.59	-1.18					74	74.74	74.37	-0.74
74	75.2	74.77			74	75.2	74.6	-1.2					74	74.77	74.385	-0.77
74	75.25	74.86			74	75.25	74.625	-1.25					74	74.86	74.43	-0.86
73	75.32	74.98			73	75.32	74.16	-2.32					73	74.98	73.99	-1.98
73	75.42	75.14			73	75.42	74.21	-2.42					73	75.14	74.07	-2.14
73	75.55	75.32			73	75.55	74.275	-2.55					73	75.32	74.16	-2.32
73	75.67	75.49			73	75.67	74.335	-2.67					73	75.49	74.245	-2.49
73	75.8	75.66			73	75.8	74.4	-2.8					73	75.66	74.33	-2.66
73	75.92	75.82			73	75.92	74.46	-2.92					73	75.82	74.41	-2.82
73	76.03	75.97			73	76.03	74.515	-3.03					73	75.97	74.485	-2.97
73	76.15	76.1			73	76.15	74.575	-3.15					73	76.1	74.55	-3.1
74	76.27	76.22			74	76.27	75.135	-2.27					74	76.22	75.11	-2.22
74	76.4	76.35			74	76.4	75.2	-2.4					74	76.35	75.175	-2.35
74	76.53	76.49			74	76.53	75.265	-2.53					74	76.49	75.245	-2.49
74	76.65	76.6			74	76.65	75.325	-2.65					74	76.6	75.3	-2.6
74	76.76	76.69			74	76.76	75.38	-2.76					74	76.69	75.345	-2.69
73	76.84	76.73			73	76.84	74.92	-3.84					73	76.73	74.865	-3.73
73	76.89	76.7			73	76.89	74.945	-3.89					73	76.7	74.85	-3.7
73	76.9	76.62			73	76.9	74.95	-3.9					73	76.62	74.81	-3.62
73	76.9	76.62			73	76.9	74.95	-3.9					73	76.62	74.81	-3.62
73	76.83	76.33			73	76.83	74.915	-3.83					73	76.33	74.665	-3.33
73	76.79	76.19			73	76.79	74.895	-3.79					73	76.19	74.595	-3.19
74	76.73	76.06			74	76.73	75.365	-2.73					74	76.06	75.03	-2.06
74	76.66	75.94			74	76.66	75.33	-2.66					74	75.94	74.97	-1.94
74	76.58	75.81			74	76.58	75.29	-2.58					74	75.81	74.905	-1.81
74	76.49	75.69			74	76.49	75.245	-2.49					74	75.69	74.845	-1.69
75	76.38	75.59			75	76.38	75.69	-1.38					75	75.59	75.295	-0.59
75	76.12	75.33			75	76.12	75.56	-1.12					75	75.33	75.165	-0.33
74	75.99	75.19			74	75.99	74.995	-1.99					74	75.19	74.595	-1.19
74	75.87	75.07			74	75.87	74.935	-1.87					74	75.07	74.535	-1.07
74	75.76	74.99			74	75.76	74.88	-1.76					74	74.99	74.495	-0.99
74	75.68	74.96			74	75.68	74.84	-1.68					74	74.96	74.48	-0.96
74	75.62	74.97			74	75.62	74.81	-1.62					74	74.97	74.485	-0.97
74	75.58	75			74	75.58	74.79	-1.58					74	75	74.5	-1
75	75.54	75.03			75	75.54	75.27	-0.54					75	75.03	75.015	-0.03
75	75.48	75.04			75	75.48	75.24	-0.48					75	75.04	75.02	-0.04
75	75.44	75.06			75	75.44	75.22	-0.44					75	75.06	75.03	-0.06
75	75.42	75.09			75	75.42	75.21	-0.42					75	75.09	75.045	-0.09
75	75.43	75.12			75	75.43	75.215	-0.43					75	75.12	75.06	-0.12
75	75.45	75.14			75	75.45	75.225	-0.45					75	75.14	75.07	-0.14
75	75.48	75.17			75	75.48	75.24	-0.48					75	75.17	75.085	-0.17
75	75.53	75.21			75	75.53	75.265	-0.53					75	75.21	75.105	-0.21
75	75.58	75.25			75	75.58	75.29	-0.58					75	75.25	75.125	-0.25
75	75.62	75.29			75	75.62	75.31	-0.62					75	75.29	75.145	-0.29
75	75.62	75.29			75	75.62	75.31	-0.62					75	75.29	75.145	-0.29
75	75.71	75.32			75	75.71	75.355	-0.71					75	75.32	75.16	-0.32
75	75.74	75.32			75	75.74	75.37	-0.74					75	75.32	75.16	-0.32
75	75.76	75.29			75	75.76	75.38	-0.76					75	75.29	75.145	-0.29
75	75.78	75.27			75	75.78	75.39	-0.78					75	75.27	75.135	-0.27
75	75.81	75.26			75	75.81	75.405	-0.81					75	75.26	75.13	-0.26
75	75.84	75.25			75	75.84	75.42	-0.84					75	75.25	75.125	-0.25
75	75.85	75.23			75	75.85	75.425	-0.85					75	75.23	75.115	-0.23
76	75.83	75.19			76	75.83	75.915	0.17					76	75.19	75.595	0.81
75	75.8	75.14			75	75.8	75.4	-0.8					75	75.14	75.07	-0.14
75	75.75	75.1			75	75.75	75.375	-0.75					75	75.1	75.05	-0.1
75	75.69	75.07			75	75.69	75.345	-0.69					75	75.07	75.035	-0.07
75	75.69	75.07			75	75.69	75.345	-0.69					75	75.07	75.035	-0.07
75	75.6	75.04			75	75.6	75.3	-0.6					75	75.04	75.02	-0.04
75	75.57	75.07			75	75.57	75.285	-0.57					75	75.07	75.035	-0.07
75	75.56	75.13			75	75.56	75.28	-0.56					75	75.13	75.065	-0.13
76	75.53	75.2			76	75.53	75.765	0.47					76	75.2	75.6	0.8
75	75.51	75.28			75	75.51	75.255	-0.51					75	75.28	75.14	-0.28
76	75.51	75.39			76	75.51	75.755	0.49					76	75.39	75.695	0.61
76	75.54	75.52			76	75.54	75.77	0.46					76	75.52	75.76	0.48
76	75.57	75.64			76	75.57	75.785	0.43					76	75.64	75.82	0.36
76	75.63	75.78			76	75.63	75.815	0.37					76	75.78	75.89	0.22
76	75.7	75.93			76	75.7	75.85	0.3					76	75.93	75.965	0.07
75	75.8	76.07			75	75.8	75.4	-0.8					75	76.07	75.535	-1.07
75	75.8	76.07			75	75.8	75.4	-0.8					75	76.07	75.535	-1.07
75	76.11	76.5			75	76.11	75.555	-1.11					75	76.5	75.75	-1.5
76	76.2	76.61			76	76.2	76.1	-0.2					76	76.61	76.305	-0.61
76	76.28	76.69			76	76.28	76.14	-0.28					76	76.69	76.345	-0.69
75	76.36	76.76			75	76.36	75.68	-1.36					75	76.76	75.88	-1.76
75	76.4	76.79			75	76.4	75.7	-1.4					75	76.79	75.895	-1.79
74	76.46	76.82			74	76.46	75.23	-2.46					74	76.82	75.41	-2.82
74	76.51	76.83			74	76.51	75.255	-2.51					74	76.83	75.415	-2.83
74	76.55	76.82			74	76.55	75.275	-2.55					74	76.82	75.41	-2.82
75	76.58	76.8			75	76.58	75.79	-1.58					75	76.8	75.9	-1.8
75	76.59	76.77			75	76.59	75.795	-1.59					75	76.77	75.885	-1.77
75	76.59	76.74			75	76.59	75.795	-1.59					75	76.74	75.87	-1.74
75	76.59	76.72			75	76.59	75.795	-1.59					75	76.72	75.86	-1.72
76	76.6	76.75			76	76.6	76.3	-0.6					76	76.75	76.375	-0.75
76	76.62	76.79			76	76.62	76.31	-0.62					76	76.79	76.395	-0.79
76	76.64	76.85			76	76.64	76.32	-0.64					76	76.85	76.425	-0.85
76	76.68	76.95			76	76.68	76.34	-0.68					76	76.95	76.475	-0.95
75	76.75	77.06			75	76.75	75.875	-1.75					75	77.06	76.03	-2.06
75	76.81	77.18			75	76.81	75.905	-1.81					75	77.18	76.09	-2.18
75	76.86	77.26			75	76.86	75.93	-1.86					75	77.26	76.13	-2.26
74	76.9	77.33			74	76.9	75.45	-2.9					74	77.33	75.665	-3.33
74	76.93	77.39			74	76.93	75.465	-2.93					74	77.39	75.695	-3.39
74	76.96	77.43			74	76.96	75.48	-2.96					74	77.43	75.715	-3.43
74	76.99	77.46			74	76.99	75.495	-2.99					74	77.46	75.73	-3.46
73	77.01	77.49			73	77.01	75.005	-4.01					73	77.49	75.245	-4.49
73	77.03	77.51			73	77.03	75.015	-4.03					73	77.51	75.255	-4.51
73	77.04	77.53			73	77.04	75.02	-4.04					73	77.53	75.265	-4.53
73	77.03	77.51			73	77.03	75.015	-4.03					73	77.51	75.255	-4.51
72	77	77.43			72	77	74.5	-5					72	77.43	74.715	-5.43
72	76.92	77.3			72	76.92	74.46	-4.92					72	77.3	74.65	-5.3
72	76.82	77.13			72	76.82	74.41	-4.82					72	77.13	74.565	-5.13
72	76.69	76.9			72	76.69	74.345	-4.69					72	76.9	74.45	-4.9
72	76.54	76.65			72	76.54	74.27	-4.54					72	76.65	74.325	-4.65
72	76.39	76.4			72	76.39	74.195	-4.39					72	76.4	74.2	-4.4
73	76.27	76.19			73	76.27	74.635	-3.27					73	76.19	74.595	-3.19
72	76.15	76.02			72	76.15	74.075	-4.15					72	76.02	74.01	-4.02
72	76.05	75.87			72	76.05	74.025	-4.05					72	75.87	73.935	-3.87
73	75.94	75.73			73	75.94	74.47	-2.94					73	75.73	74.365	-2.73
73	75.83	75.6			73	75.83	74.415	-2.83					73	75.6	74.3	-2.6
73	75.72	75.48			73	75.72	74.36	-2.72					73	75.48	74.24	-2.48
73	75.51	75.24			73	75.51	74.255	-2.51					73	75.24	74.12	-2.24
73	75.41	75.16			73	75.41	74.205	-2.41					73	75.16	74.08	-2.16
73	75.35	75.13			73	75.35	74.175	-2.35					73	75.13	74.065	-2.13
73	75.33	75.13			73	75.33	74.165	-2.33					73	75.13	74.065	-2.13
73	75.35	75.18			73	75.35	74.175	-2.35					73	75.18	74.09	-2.18
73	75.38	75.27			73	75.38	74.19	-2.38					73	75.27	74.135	-2.27
73	75.42	75.37			73	75.42	74.21	-2.42					73	75.37	74.185	-2.37
73	75.46	75.48			73	75.46	74.23	-2.46					73	75.48	74.24	-2.48
73	75.46	75.48			73	75.46	74.23	-2.46					73	75.48	74.24	-2.48
73	75.52	75.65			73	75.52	74.26	-2.52					73	75.65	74.325	-2.65
73	75.54	75.72			73	75.54	74.27	-2.54					73	75.72	74.36	-2.72
73	75.56	75.8			73	75.56	74.28	-2.56					73	75.8	74.4	-2.8
73	75.59	75.88			73	75.59	74.295	-2.59					73	75.88	74.44	-2.88
73	75.59	75.88			73	75.59	74.295	-2.59					73	75.88	74.44	-2.88
73	75.64	76.05			73	75.64	74.32	-2.64					73	76.05	74.525	-3.05
74	75.65	76.12			74	75.65	74.825	-1.65					74	76.12	75.06	-2.12
73	75.67	76.19			73	75.67	74.335	-2.67					73	76.19	74.595	-3.19
74	75.69	76.26			74	75.69	74.845	-1.69					74	76.26	75.13	-2.26
74	75.7	76.31			74	75.7	74.85	-1.7					74	76.31	75.155	-2.31
74	75.71	76.36			74	75.71	74.855	-1.71					74	76.36	75.18	-2.36
74	75.73	76.39			74	75.73	74.865	-1.73					74	76.39	75.195	-2.39
74	75.73	76.39			74	75.73	74.865	-1.73					74	76.39	75.195	-2.39
74	75.81	76.47			74	75.81	74.905	-1.81					74	76.47	75.235	-2.47
74	75.87	76.5			74	75.87	74.935	-1.87					74	76.5	75.25	-2.5
74	75.95	76.54			74	75.95	74.975	-1.95					74	76.54	75.27	-2.54
74	76.04	76.6			74	76.04	75.02	-2.04					74	76.6	75.3	-2.6
74	76.15	76.63			74	76.15	75.075	-2.15					74	76.63	75.315	-2.63
75	76.27	76.66			75	76.27	75.635	-1.27					75	76.66	75.83	-1.66
75	76.41	76.69			75	76.41	75.705	-1.41					75	76.69	75.845	-1.69
75	76.56	76.73			75	76.56	75.78	-1.56					75	76.73	75.865	-1.73
75	76.74	76.78			75	76.74	75.87	-1.74					75	76.78	75.89	-1.78
75	76.91	76.84			75	76.91	75.955	-1.91					75	76.84	75.92	-1.84
75	77.07	76.91			75	77.07	76.035	-2.07					75	76.91	75.955	-1.91
75	77.23	76.97			75	77.23	76.115	-2.23					75	76.97	75.985	-1.97
75	77.37	77.03			75	77.37	76.185	-2.37					75	77.03	76.015	-2.03
75	77.49	77.08			75	77.49	76.245	-2.49					75	77.08	76.04	-2.08
75	77.58	77.12			75	77.58	76.29	-2.58					75	77.12	76.06	-2.12
75	77.62	77.16			75	77.62	76.31	-2.62					75	77.16	76.08	-2.16
75	77.65	77.19			75	77.65	76.325	-2.65					75	77.19	76.095	-2.19
75	77.66	77.21			75	77.66	76.33	-2.66					75	77.21	76.105	-2.21
75	77.62	77.21			75	77.62	76.31	-2.62					75	77.21	76.105	-2.21
75	77.57	77.23			75	77.57	76.285	-2.57					75	77.23	76.115	-2.23
75	77.39	77.23			75	77.39	76.195	-2.39					75	77.23	76.115	-2.23
75	77.28	77.23			75	77.28	76.14	-2.28					75	77.23	76.115	-2.23
75	77.28	77.23			75	77.28	76.14	-2.28					75	77.23	76.115	-2.23
75	77.02	77.16			75	77.02	76.01	-2.02					75	77.16	76.08	-2.16
75	76.88	77.11			75	76.88	75.94	-1.88					75	77.11	76.055	-2.11
75	76.74	77.04			75	76.74	75.87	-1.74					75	77.04	76.02	-2.04
75	76.59	76.96			75	76.59	75.795	-1.59					75	76.96	75.98	-1.96
75	76.45	76.88			75	76.45	75.725	-1.45					75	76.88	75.94	-1.88
75	76.31	76.79			75	76.31	75.655	-1.31					75	76.79	75.895	-1.79
74	76.19	76.69			74	76.19	75.095	-2.19					74	76.69	75.345	-2.69
75	76.09	76.59			75	76.09	75.545	-1.09					75	76.59	75.795	-1.59
75	76	76.48			75	76	75.5	-1					75	76.48	75.74	-1.48
74	75.93	76.38			74	75.93	74.965	-1.93					74	76.38	75.19	-2.38
74	75.87	76.28			74	75.87	74.935	-1.87					74	76.28	75.14	-2.28
74	75.83	76.18			74	75.83	74.915	-1.83					74	76.18	75.09	-2.18
74	75.78	76.07			74	75.78	74.89	-1.78					74	76.07	75.035	-2.07
73	75.74	75.96			73	75.74	74.37	-2.74					73	75.96	74.48	-2.96
73	75.7	75.86			73	75.7	74.35	-2.7					73	75.86	74.43	-2.86
73	75.66	75.74			73	75.66	74.33	-2.66					73	75.74	74.37	-2.74
73	75.63	75.63			73	75.63	74.315	-2.63					73	75.63	74.315	-2.63
73	75.61	75.54			73	75.61	74.305	-2.61					73	75.54	74.27	-2.54
73	75.6	75.47			73	75.6	74.3	-2.6					73	75.47	74.235	-2.47
73	75.61	75.41			73	75.61	74.305	-2.61					73	75.41	74.205	-2.41
73	75.65	75.39			73	75.65	74.325	-2.65					73	75.39	74.195	-2.39
73	75.7	75.4			73	75.7	74.35	-2.7					73	75.4	74.2	-2.4
73	75.74	75.42			73	75.74	74.37	-2.74					73	75.42	74.21	-2.42
73	75.81	75.48			73	75.81	74.405	-2.81					73	75.48	74.24	-2.48
74	75.86	75.53			74	75.86	74.93	-1.86					74	75.53	74.765	-1.53
74	75.93	75.59			74	75.93	74.965	-1.93					74	75.59	74.795	-1.59
74	75.99	75.67			74	75.99	74.995	-1.99					74	75.67	74.835	-1.67
74	76.07	75.76			74	76.07	75.035	-2.07					74	75.76	74.88	-1.76
74	76.07	75.76			74	76.07	75.035	-2.07					74	75.76	74.88	-1.76
74	76.23	75.96			74	76.23	75.115	-2.23					74	75.96	74.98	-1.96
74	76.32	76.08			74	76.32	75.16	-2.32					74	76.08	75.04	-2.08
74	76.39	76.19			74	76.39	75.195	-2.39					74	76.19	75.095	-2.19
74	76.46	76.29			74	76.46	75.23	-2.46					74	76.29	75.145	-2.29
74	76.55	76.43			74	76.55	75.275	-2.55					74	76.43	75.215	-2.43
74	76.55	76.43			74	76.55	75.275	-2.55					74	76.43	75.215	-2.43
74	76.58	76.47			74	76.58	75.29	-2.58					74	76.47	75.235	-2.47
74	76.61	76.48			74	76.61	75.305	-2.61					74	76.48	75.24	-2.48
74	76.67	76.49			74	76.67	75.335	-2.67					74	76.49	75.245	-2.49
74	76.69	76.47			74	76.69	75.345	-2.69					74	76.47	75.235	-2.47
74	76.7	76.44			74	76.7	75.35	-2.7					74	76.44	75.22	-2.44
75	76.7	76.39			75	76.7	75.85	-1.7					75	76.39	75.695	-1.39
75	76.69	76.33			75	76.69	75.845	-1.69					75	76.33	75.665	-1.33
75	76.67	76.27			75	76.67	75.835	-1.67					75	76.27	75.635	-1.27
75	76.66	76.2			75	76.66	75.83	-1.66					75	76.2	75.6	-1.2
76	76.65	76.12			76	76.65	76.325	-0.65					76	76.12	76.06	-0.12
76	76.64	76.06			76	76.64	76.32	-0.64					76	76.06	76.03	-0.06
77	76.63	76.01			77	76.63	76.815	0.37					77	76.01	76.505	0.99
77	76.64	75.99			77	76.64	76.82	0.36					77	75.99	76.495	1.01
77	76.63	75.97			77	76.63	76.815	0.37					77	75.97	76.485	1.03
77	76.62	75.96			77	76.62	76.81	0.38					77	75.96	76.48	1.04
77	76.59	75.95			77	76.59	76.795	0.41					77	75.95	76.475	1.05
77	76.54	75.94			77	76.54	76.77	0.46					77	75.94	76.47	1.06
77	76.48	75.91			77	76.48	76.74	0.52					77	75.91	76.455	1.09
77	76.43	75.91			77	76.43	76.715	0.57					77	75.91	76.455	1.09
78	76.39	75.93			78	76.39	77.195	1.61					78	75.93	76.965	2.07
78	76.36	75.96			78	76.36	77.18	1.64					78	75.96	76.98	2.04
78	76.34	75.99			78	76.34	77.17	1.66					78	75.99	76.995	2.01
77	76.32	76.03			77	76.32	76.66	0.68					77	76.03	76.515	0.97
78	76.28	76.06			78	76.28	77.14	1.72					78	76.06	77.03	1.94
77	76.25	76.09			77	76.25	76.625	0.75					77	76.09	76.545	0.91
77	76.21	76.1			77	76.21	76.605	0.79					77	76.1	76.55	0.9
77	76.17	76.12			77	76.17	76.585	0.83					77	76.12	76.56	0.88
77	76.13	76.1			77	76.13	76.565	0.87					77	76.1	76.55	0.9
77	76.08	76.07			77	76.08	76.54	0.92					77	76.07	76.535	0.93
77	76.05	76.04			77	76.05	76.525	0.95					77	76.04	76.52	0.96
77	76.05	76.03			77	76.05	76.525	0.95					77	76.03	76.515	0.97
77	76.05	76.03			77	76.05	76.525	0.95					77	76.03	76.515	0.97
77	76.14	76.07			77	76.14	76.57	0.86					77	76.07	76.535	0.93
77	76.21	76.1			77	76.21	76.605	0.79					77	76.1	76.55	0.9
76	76.28	76.12			76	76.28	76.14	-0.28					76	76.12	76.06	-0.12
77	76.34	76.14			77	76.34	76.67	0.66					77	76.14	76.57	0.86
76	76.42	76.17			76	76.42	76.21	-0.42					76	76.17	76.085	-0.17
76	76.51	76.2			76	76.51	76.255	-0.51					76	76.2	76.1	-0.2
76	76.61	76.25			76	76.61	76.305	-0.61					76	76.25	76.125	-0.25
76	76.73	76.33			76	76.73	76.365	-0.73					76	76.33	76.165	-0.33
76	76.87	76.44			76	76.87	76.435	-0.87					76	76.44	76.22	-0.44
76	77.01	76.55			76	77.01	76.505	-1.01					76	76.55	76.275	-0.55
76	77.17	76.68			76	77.17	76.585	-1.17					76	76.68	76.34	-0.68
76	77.32	76.83			76	77.32	76.66	-1.32					76	76.83	76.415	-0.83
75	77.6	77.11			75	77.6	76.3	-2.6					75	77.11	76.055	-2.11
75	77.6	77.11			75	77.6	76.3	-2.6					75	77.11	76.055	-2.11
75	77.79	77.32			75	77.79	76.395	-2.79					75	77.32	76.16	-2.32
75	77.79	77.32			75	77.79	76.395	-2.79					75	77.32	76.16	-2.32
75	77.91	77.54			75	77.91	76.455	-2.91					75	77.54	76.27	-2.54
75	77.95	77.65			75	77.95	76.475	-2.95					75	77.65	76.325	-2.65
75	77.98	77.77			75	77.98	76.49	-2.98					75	77.77	76.385	-2.77
75	77.99	77.88			75	77.99	76.495	-2.99					75	77.88	76.44	-2.88
75	78	77.98			75	78	76.5	-3					75	77.98	76.49	-2.98
75	77.99	78.06			75	77.99	76.495	-2.99					75	78.06	76.53	-3.06
75	77.99	78.14			75	77.99	76.495	-2.99					75	78.14	76.57	-3.14
75	77.98	78.2			75	77.98	76.49	-2.98					75	78.2	76.6	-3.2
76	77.97	78.27			76	77.97	76.985	-1.97					76	78.27	77.135	-2.27
76	77.96	78.33			76	77.96	76.98	-1.96					76	78.33	77.165	-2.33
76	77.96	78.38			76	77.96	76.98	-1.96					76	78.38	77.19	-2.38
76	77.98	78.44			76	77.98	76.99	-1.98					76	78.44	77.22	-2.44
76	78.01	78.51			76	78.01	77.005	-2.01					76	78.51	77.255	-2.51
77	78.04	78.55			77	78.04	77.52	-1.04					77	78.55	77.775	-1.55
77	78.07	78.56			77	78.07	77.535	-1.07					77	78.56	77.78	-1.56
77	78.11	78.57			77	78.11	77.555	-1.11					77	78.57	77.785	-1.57
77	78.16	78.56			77	78.16	77.58	-1.16					77	78.56	77.78	-1.56
77	78.16	78.56			77	78.16	77.58	-1.16					77	78.56	77.78	-1.56
77	78.26	78.49			77	78.26	77.63	-1.26					77	78.49	77.745	-1.49
76	78.3	78.42			76	78.3	77.15	-2.3					76	78.42	77.21	-2.42
76	78.33	78.33			76	78.33	77.165	-2.33					76	78.33	77.165	-2.33
77	78.34	78.23			77	78.34	77.67	-1.34					77	78.23	77.615	-1.23
77	78.33	78.11			77	78.33	77.665	-1.33					77	78.11	77.555	-1.11
77	78.3	77.98			77	78.3	77.65	-1.3					77	77.98	77.49	-0.98
77	78.25	77.85			77	78.25	77.625	-1.25					77	77.85	77.425	-0.85
77	78.19	77.72			77	78.19	77.595	-1.19					77	77.72	77.36	-0.72
77	78.12	77.58			77	78.12	77.56	-1.12					77	77.58	77.29	-0.58
77	78.03	77.44			77	78.03	77.515	-1.03					77	77.44	77.22	-0.44
77	77.94	77.32			77	77.94	77.47	-0.94					77	77.32	77.16	-0.32
77	77.94	77.32			77	77.94	77.47	-0.94					77	77.32	77.16	-0.32
76	77.74	77.12			76	77.74	76.87	-1.74					76	77.12	76.56	-1.12
76	77.63	77.02			76	77.63	76.815	-1.63					76	77.02	76.51	-1.02
76	77.51	76.93			76	77.51	76.755	-1.51					76	76.93	76.465	-0.93
76	77.38	76.86			76	77.38	76.69	-1.38					76	76.86	76.43	-0.86
76	77.38	76.86			76	77.38	76.69	-1.38					76	76.86	76.43	-0.86
76	77.09	76.7			76	77.09	76.545	-1.09					76	76.7	76.35	-0.7
76	77.09	76.7			76	77.09	76.545	-1.09					76	76.7	76.35	-0.7
77	76.55	76.39			77	76.55	76.775	0.45					77	76.39	76.695	0.61
77	76.36	76.26			77	76.36	76.68	0.64					77	76.26	76.63	0.74
77	76.17	76.11			77	76.17	76.585	0.83					77	76.11	76.555	0.89
77	76.17	76.11			77	76.17	76.585	0.83					77	76.11	76.555	0.89
77	75.77	75.77			77	75.77	76.385	1.23					77	75.77	76.385	1.23
77	75.57	75.59			77	75.57	76.285	1.43					77	75.59	76.295	1.41
77	75.37	75.38			77	75.37	76.185	1.63					77	75.38	76.19	1.62
77	75.17	75.16			77	75.17	76.085	1.83					77	75.16	76.08	1.84
77	74.96	74.93			77	74.96	75.98	2.04					77	74.93	75.965	2.07
76	74.77	74.68			76	74.77	75.385	1.23					76	74.68	75.34	1.32
76	74.58	74.44			76	74.58	75.29	1.42					76	74.44	75.22	1.56
75	74.41	74.2			75	74.41	74.705	0.59					75	74.2	74.6	0.8
75	74.27	73.98			75	74.27	74.635	0.73					75	73.98	74.49	1.02
75	74.16	73.78			75	74.16	74.58	0.84					75	73.78	74.39	1.22
76	74.1	73.62			76	74.1	75.05	1.9					76	73.62	74.81	2.38
76	74.07	73.49			76	74.07	75.035	1.93					76	73.49	74.745	2.51
76	74.06	73.39			76	74.06	75.03	1.94					76	73.39	74.695	2.61
76	74.05	73.31			76	74.05	75.025	1.95					76	73.31	74.655	2.69
76	74.05	73.31			76	74.05	75.025	1.95					76	73.31	74.655	2.69
76	74.07	73.21			76	74.07	75.035	1.93					76	73.21	74.605	2.79
76	74.09	73.17			76	74.09	75.045	1.91					76	73.17	74.585	2.83
77	74.1	73.16			77	74.1	75.55	2.9					77	73.16	75.08	3.84
76	74.1	73.15			76	74.1	75.05	1.9					76	73.15	74.575	2.85
76	74.08	73.14			76	74.08	75.04	1.92					76	73.14	74.57	2.86
76	74.05	73.16			76	74.05	75.025	1.95					76	73.16	74.58	2.84
76	74.05	73.16			76	74.05	75.025	1.95					76	73.16	74.58	2.84
76	74.02	73.25			76	74.02	75.01	1.98					76	73.25	74.625	2.75
76	74.01	73.32			76	74.01	75.005	1.99					76	73.32	74.66	2.68
76	74	73.41			76	74	75	2					76	73.41	74.705	2.59
76	73.97	73.48			76	73.97	74.985	2.03					76	73.48	74.74	2.52
76	73.94	73.56			76	73.94	74.97	2.06					76	73.56	74.78	2.44
76	73.92	73.65			76	73.92	74.96	2.08					76	73.65	74.825	2.35
76	73.92	73.75			76	73.92	74.96	2.08					76	73.75	74.875	2.25
76	73.91	73.84			76	73.91	74.955	2.09					76	73.84	74.92	2.16
76	73.91	73.95			76	73.91	74.955	2.09					76	73.95	74.975	2.05
76	73.92	74.05			76	73.92	74.96	2.08					76	74.05	75.025	1.95
76	73.92	74.05			76	73.92	74.96	2.08					76	74.05	75.025	1.95
75	73.99	74.26			75	73.99	74.495	1.01					75	74.26	74.63	0.74
75	74.11	74.41			75	74.11	74.555	0.89					75	74.41	74.705	0.59
75	74.27	74.57			75	74.27	74.635	0.73					75	74.57	74.785	0.43
75	74.58	74.84			75	74.58	74.79	0.42					75	74.84	74.92	0.16
75	74.58	74.84			75	74.58	74.79	0.42					75	74.84	74.92	0.16
75	74.89	75.05			75	74.89	74.945	0.11					75	75.05	75.025	-0.05
75	75.03	75.14			75	75.03	75.015	-0.03					75	75.14	75.07	-0.14
75	75.16	75.21			75	75.16	75.08	-0.16					75	75.21	75.105	-0.21
75	75.29	75.26			75	75.29	75.145	-0.29					75	75.26	75.13	-0.26
75	75.41	75.3			75	75.41	75.205	-0.41					75	75.3	75.15	-0.3
75	75.52	75.34			75	75.52	75.26	-0.52					75	75.34	75.17	-0.34
75	75.62	75.35			75	75.62	75.31	-0.62					75	75.35	75.175	-0.35
75	75.62	75.35			75	75.62	75.31	-0.62					75	75.35	75.175	-0.35
75	75.73	75.35			75	75.73	75.365	-0.73					75	75.35	75.175	-0.35
75	75.72	75.33			75	75.72	75.36	-0.72					75	75.33	75.165	-0.33
75	75.66	75.27			75	75.66	75.33	-0.66					75	75.27	75.135	-0.27
75	75.57	75.21			75	75.57	75.285	-0.57					75	75.21	75.105	-0.21
75	75.49	75.15			75	75.49	75.245	-0.49					75	75.15	75.075	-0.15
75	75.41	75.1			75	75.41	75.205	-0.41					75	75.1	75.05	-0.1
75	75.33	75.07			75	75.33	75.165	-0.33					75	75.07	75.035	-0.07
75	75.25	75.04			75	75.25	75.125	-0.25					75	75.04	75.02	-0.04
75	75.18	75.03			75	75.18	75.09	-0.18					75	75.03	75.015	-0.03
75	75.11	75.02			75	75.11	75.055	-0.11					75	75.02	75.01	-0.02
75	75.03	75.02			75	75.03	75.015	-0.03					75	75.02	75.01	-0.02
75	74.93	75			75	74.93	74.965	0.07					75	75	75	0
75	74.84	74.98			75	74.84	74.92	0.16					75	74.98	74.99	0.02
76	74.77	74.98			76	74.77	75.385	1.23					76	74.98	75.49	1.02
76	74.75	75.03			76	74.75	75.375	1.25					76	75.03	75.515	0.97
76	74.81	75.12			76	74.81	75.405	1.19					76	75.12	75.56	0.88
76	74.93	75.26			76	74.93	75.465	1.07					76	75.26	75.63	0.74
76	75.1	75.44			76	75.1	75.55	0.9					76	75.44	75.72	0.56
76	75.23	75.59			76	75.23	75.615	0.77					76	75.59	75.795	0.41
76	75.34	75.72			76	75.34	75.67	0.66					76	75.72	75.86	0.28
77	75.44	75.85			77	75.44	76.22	1.56					77	75.85	76.425	1.15
77	75.51	75.95			77	75.51	76.255	1.49					77	75.95	76.475	1.05
77	75.57	76.03			77	75.57	76.285	1.43					77	76.03	76.515	0.97
77	75.62	76.09			77	75.62	76.31	1.38					77	76.09	76.545	0.91
76	75.66	76.14			76	75.66	75.83	0.34					76	76.14	76.07	-0.14
75	75.71	76.17			75	75.71	75.355	-0.71					75	76.17	75.585	-1.17
74	75.76	76.19			74	75.76	74.88	-1.76					74	76.19	75.095	-2.19
73	75.8	76.2			73	75.8	74.4	-2.8					73	76.2	74.6	-3.2
72	75.85	76.19			72	75.85	73.925	-3.85					72	76.19	74.095	-4.19
72	75.88	76.16			72	75.88	73.94	-3.88					72	76.16	74.08	-4.16
72	75.85	76.09			72	75.85	73.925	-3.85					72	76.09	74.045	-4.09
72	75.69	75.84			72	75.69	73.845	-3.69					72	75.84	73.92	-3.84
72	75.63	75.72			72	75.63	73.815	-3.63					72	75.72	73.86	-3.72
72	75.61	75.61			72	75.61	73.805	-3.61					72	75.61	73.805	-3.61
73	75.61	75.52			73	75.61	74.305	-2.61					73	75.52	74.26	-2.52
74	75.64	75.45			74	75.64	74.82	-1.64					74	75.45	74.725	-1.45
74	75.65	75.38			74	75.65	74.825	-1.65					74	75.38	74.69	-1.38
75	75.64	75.33			75	75.64	75.32	-0.64					75	75.33	75.165	-0.33
75	75.6	75.29			75	75.6	75.3	-0.6					75	75.29	75.145	-0.29
76	75.81	75.44			76	75.81	75.905	0.19					76	75.44	75.72	0.56
76	76.29	75.64			76	76.29	76.145	-0.29					76	75.64	75.82	0.36
76	77.02	75.88			76	77.02	76.51	-1.02					76	75.88	75.94	0.12
77	77.73	76.11			77	77.73	77.365	-0.73					77	76.11	76.555	0.89
77	78.4	76.32			77	78.4	77.7	-1.4					77	76.32	76.66	0.68
77	79.05	76.53			77	79.05	78.025	-2.05					77	76.53	76.765	0.47
78	79.42	76.51			78	79.42	78.71	-1.42					78	76.51	77.255	1.49
78	79.5	76.25			78	79.5	78.75	-1.5					78	76.25	77.125	1.75
78	79.27	75.73			78	79.27	78.635	-1.27					78	75.73	76.865	2.27
78	79.04	75.24			78	79.04	78.52	-1.04					78	75.24	76.62	2.76
78	78.79	74.73			78	78.79	78.395	-0.79					78	74.73	76.365	3.27
78	78.79	74.73			78	78.79	78.395	-0.79					78	74.73	76.365	3.27
78	78.3	73.71			78	78.3	78.15	-0.3					78	73.71	75.855	4.29
77	78.13	73.19			77	78.13	77.565	-1.13					77	73.19	75.095	3.81
77	78.05	72.72			77	78.05	77.525	-1.05					77	72.72	74.86	4.28
77	77.48	71.92			77	77.48	77.24	-0.48					77	71.92	74.46	5.08
77	76.43	71.09			77	76.43	76.715	0.57					77	71.09	74.045	5.91
78	74.89	70.26			78	74.89	76.445	3.11					78	70.26	74.13	7.74
78	73.36	69.43			78	73.36	75.68	4.64					78	69.43	73.715	8.57
78	71.89	68.64			78	71.89	74.945	6.11					78	68.64	73.32	9.36
78	70.49	67.89			78	70.49	74.245	7.51					78	67.89	72.945	10.11
77	69.69	67.64			77	69.69	73.345	7.31					77	67.64	72.32	9.36
76	69.48	67.88			76	69.48	72.74	6.52					76	67.88	71.94	8.12
75	69.86	68.61			75	69.86	72.43	5.14					75	68.61	71.805	6.39
74	70.23	69.29			74	70.23	72.115	3.77					74	69.29	71.645	4.71
74	70.59	69.96			74	70.59	72.295	3.41					74	69.96	71.98	4.04
73	70.97	70.62			73	70.97	71.985	2.03					73	70.62	71.81	2.38
73	71.34	71.28			73	71.34	72.17	1.66					73	71.28	72.14	1.72
72	71.66	71.94			72	71.66	71.83	0.34					72	71.94	71.97	0.06
72	71.94	72.55			72	71.94	71.97	0.06					72	72.55	72.275	-0.55
72	72.43	73.28			72	72.43	72.215	-0.43					72	73.28	72.64	-1.28
73	73.17	74.01			73	73.17	73.085	-0.17					73	74.01	73.505	-1.01
73	75.16	75.47			73	75.16	74.08	-2.16					73	75.47	74.235	-2.47
73	76.14	76.17			73	76.14	74.57	-3.14					73	76.17	74.585	-3.17
74	77.09	76.86			74	77.09	75.545	-3.09					74	76.86	75.43	-2.86
74	77.74	77.32			74	77.74	75.87	-3.74					74	77.32	75.66	-3.32
75	78.1	77.53			75	78.1	76.55	-3.1					75	77.53	76.265	-2.53
75	78.17	77.52			75	78.17	76.585	-3.17					75	77.52	76.26	-2.52
75	78.24	77.55			75	78.24	76.62	-3.24					75	77.55	76.275	-2.55
76	78.3	77.59			76	78.3	77.15	-2.3					76	77.59	76.795	-1.59
76	78.36	77.65			76	78.36	77.18	-2.36					76	77.65	76.825	-1.65
77	78.42	77.73			77	78.42	77.71	-1.42					77	77.73	77.365	-0.73
77	78.5	77.82			77	78.5	77.75	-1.5					77	77.82	77.41	-0.82
77	78.6	77.97			77	78.6	77.8	-1.6					77	77.97	77.485	-0.97
76	78.74	78.17			76	78.74	77.37	-2.74					76	78.17	77.085	-2.17
76	78.86	78.37			76	78.86	77.43	-2.86					76	78.37	77.185	-2.37
77	78.95	78.57			77	78.95	77.975	-1.95					77	78.57	77.785	-1.57
76	78.98	78.72			76	78.98	77.49	-2.98					76	78.72	77.36	-2.72
76	78.94	78.81			76	78.94	77.47	-2.94					76	78.81	77.405	-2.81
77	78.81	78.82			77	78.81	77.905	-1.81					77	78.82	77.91	-1.82
77	78.66	78.81			77	78.66	77.83	-1.66					77	78.81	77.905	-1.81
77	78.48	78.76			77	78.48	77.74	-1.48					77	78.76	77.88	-1.76
77	78.29	78.69			77	78.29	77.645	-1.29					77	78.69	77.845	-1.69
78	78.1	78.61			78	78.1	78.05	-0.1					78	78.61	78.305	-0.61
78	77.91	78.51			78	77.91	77.955	0.09					78	78.51	78.255	-0.51
78	77.72	78.4			78	77.72	77.86	0.28					78	78.4	78.2	-0.4
78	77.53	78.28			78	77.53	77.765	0.47					78	78.28	78.14	-0.28
78	77.53	78.28			78	77.53	77.765	0.47					78	78.28	78.14	-0.28
78	77.1	77.98			78	77.1	77.55	0.9					78	77.98	77.99	0.02
78	76.83	77.76			78	76.83	77.415	1.17					78	77.76	77.88	0.24
78	76.83	77.76			78	76.83	77.415	1.17					78	77.76	77.88	0.24
78	76.32	77.26			78	76.32	77.16	1.68					78	77.26	77.63	0.74
77	76.16	77.07			77	76.16	76.58	0.84					77	77.07	77.035	-0.07
77	76.11	76.99			77	76.11	76.555	0.89					77	76.99	76.995	0.01
77	76.17	77			77	76.17	76.585	0.83					77	77	77	0
77	76.25	77.02			77	76.25	76.625	0.75					77	77.02	77.01	-0.02
78	76.35	77.03			78	76.35	77.175	1.65					78	77.03	77.515	0.97
78	76.44	77.04			78	76.44	77.22	1.56					78	77.04	77.52	0.96
78	76.55	77.05			78	76.55	77.275	1.45					78	77.05	77.525	0.95
77	76.66	77.06			77	76.66	76.83	0.34					77	77.06	77.03	-0.06
77	76.76	77.04			77	76.76	76.88	0.24					77	77.04	77.02	-0.04
77	76.86	77.01			77	76.86	76.93	0.14					77	77.01	77.005	-0.01
77	76.97	76.96			77	76.97	76.985	0.03					77	76.96	76.98	0.04
76	77.08	76.91			76	77.08	76.54	-1.08					76	76.91	76.455	-0.91
76	77.08	76.91			76	77.08	76.54	-1.08					76	76.91	76.455	-0.91
76	77.08	76.91			76	77.08	76.54	-1.08					76	76.91	76.455	-0.91
76	77.62	76.87			76	77.62	76.81	-1.62					76	76.87	76.435	-0.87
76	77.69	76.8			76	77.69	76.845	-1.69					76	76.8	76.4	-0.8
76	77.71	76.7			76	77.71	76.855	-1.71					76	76.7	76.35	-0.7
76	77.74	76.62			76	77.74	76.87	-1.74					76	76.62	76.31	-0.62
76	77.75	76.54			76	77.75	76.875	-1.75					76	76.54	76.27	-0.54
76	77.75	76.47			76	77.75	76.875	-1.75					76	76.47	76.235	-0.47
76	77.74	76.39			76	77.74	76.87	-1.74					76	76.39	76.195	-0.39
76	77.74	76.39			76	77.74	76.87	-1.74					76	76.39	76.195	-0.39
76	77.72	76.23			76	77.72	76.86	-1.72					76	76.23	76.115	-0.23
76	77.7	76.19			76	77.7	76.85	-1.7					76	76.19	76.095	-0.19
76	77.69	76.16			76	77.69	76.845	-1.69					76	76.16	76.08	-0.16
76	77.69	76.17			76	77.69	76.845	-1.69					76	76.17	76.085	-0.17
76	77.69	76.19			76	77.69	76.845	-1.69					76	76.19	76.095	-0.19
75	77.68	76.2			75	77.68	76.34	-2.68					75	76.2	75.6	-1.2
76	77.65	76.21			76	77.65	76.825	-1.65					76	76.21	76.105	-0.21
76	77.59	76.21			76	77.59	76.795	-1.59					76	76.21	76.105	-0.21
76	77.54	76.21			76	77.54	76.77	-1.54					76	76.21	76.105	-0.21
76	77.47	76.21			76	77.47	76.735	-1.47					76	76.21	76.105	-0.21
75	77.43	76.23			75	77.43	76.215	-2.43					75	76.23	75.615	-1.23
75	77.41	76.27			75	77.41	76.205	-2.41					75	76.27	75.635	-1.27
76	77.42	76.34			76	77.42	76.71	-1.42					76	76.34	76.17	-0.34
76	77.46	76.44			76	77.46	76.73	-1.46					76	76.44	76.22	-0.44
76	77.52	76.58			76	77.52	76.76	-1.52					76	76.58	76.29	-0.58
76	77.59	76.72			76	77.59	76.795	-1.59					76	76.72	76.36	-0.72
76	77.64	76.85			76	77.64	76.82	-1.64					76	76.85	76.425	-0.85
76	77.64	76.85			76	77.64	76.82	-1.64					76	76.85	76.425	-0.85
76	77.65	76.98			76	77.65	76.825	-1.65					76	76.98	76.49	-0.98
76	77.62	77			76	77.62	76.81	-1.62					76	77	76.5	-1
76	77.59	77.02			76	77.59	76.795	-1.59					76	77.02	76.51	-1.02
76	77.58	77.05			76	77.58	76.79	-1.58					76	77.05	76.525	-1.05
76	77.59	77.1			76	77.59	76.795	-1.59					76	77.1	76.55	-1.1
76	77.59	77.15			76	77.59	76.795	-1.59					76	77.15	76.575	-1.15
76	77.58	77.2			76	77.58	76.79	-1.58					76	77.2	76.6	-1.2
77	77.55	77.23			77	77.55	77.275	-0.55					77	77.23	77.115	-0.23
76	77.51	77.25			76	77.51	76.755	-1.51					76	77.25	76.625	-1.25
76	77.45	77.26			76	77.45	76.725	-1.45					76	77.26	76.63	-1.26
77	77.37	77.26			77	77.37	77.185	-0.37					77	77.26	77.13	-0.26
77	77.3	77.24			77	77.3	77.15	-0.3					77	77.24	77.12	-0.24
77	77.16	77.25			77	77.16	77.08	-0.16					77	77.25	77.125	-0.25
77	77.15	77.29			77	77.15	77.075	-0.15					77	77.29	77.145	-0.29
77	77.19	77.36			77	77.19	77.095	-0.19					77	77.36	77.18	-0.36
77	77.24	77.45			77	77.24	77.12	-0.24					77	77.45	77.225	-0.45
77	77.3	77.53			77	77.3	77.15	-0.3					77	77.53	77.265	-0.53
77	77.34	77.58			77	77.34	77.17	-0.34					77	77.58	77.29	-0.58
77	77.4	77.62			77	77.4	77.2	-0.4					77	77.62	77.31	-0.62
77	77.45	77.64			77	77.45	77.225	-0.45					77	77.64	77.32	-0.64
77	77.52	77.66			77	77.52	77.26	-0.52					77	77.66	77.33	-0.66
77	77.6	77.67			77	77.6	77.3	-0.6					77	77.67	77.335	-0.67
77	77.66	77.65			77	77.66	77.33	-0.66					77	77.65	77.325	-0.65
77	77.7	77.61			77	77.7	77.35	-0.7					77	77.61	77.305	-0.61
77	77.72	77.54			77	77.72	77.36	-0.72					77	77.54	77.27	-0.54
77	77.71	77.42			77	77.71	77.355	-0.71					77	77.42	77.21	-0.42
77	77.67	77.27			77	77.67	77.335	-0.67					77	77.27	77.135	-0.27
77	77.62	77.11			77	77.62	77.31	-0.62					77	77.11	77.055	-0.11
77	77.62	77.11			77	77.62	77.31	-0.62					77	77.11	77.055	-0.11
77	77.44	76.79			77	77.44	77.22	-0.44					77	76.79	76.895	0.21
77	77.34	76.64			77	77.34	77.17	-0.34					77	76.64	76.82	0.36
77	77.24	76.51			77	77.24	77.12	-0.24					77	76.51	76.755	0.49
77	77.14	76.41			77	77.14	77.07	-0.14					77	76.41	76.705	0.59
77	77.04	76.33			77	77.04	77.02	-0.04					77	76.33	76.665	0.67
77	76.95	76.27			77	76.95	76.975	0.05					77	76.27	76.635	0.73
77	76.95	76.27			77	76.95	76.975	0.05					77	76.27	76.635	0.73
77	76.81	76.21			77	76.81	76.905	0.19					77	76.21	76.605	0.79
77	76.81	76.21			77	76.81	76.905	0.19					77	76.21	76.605	0.79
77	76.75	76.26			77	76.75	76.875	0.25					77	76.26	76.63	0.74
77	76.75	76.26			77	76.75	76.875	0.25					77	76.26	76.63	0.74
77	76.82	76.48			77	76.82	76.91	0.18					77	76.48	76.74	0.52
77	76.92	76.69			77	76.92	76.96	0.08					77	76.69	76.845	0.31
77	77.03	76.92			77	77.03	77.015	-0.03					77	76.92	76.96	0.08
78	77.16	77.14			78	77.16	77.58	0.84					78	77.14	77.57	0.86
77	77.27	77.36			77	77.27	77.135	-0.27					77	77.36	77.18	-0.36
77	77.37	77.54			77	77.37	77.185	-0.37					77	77.54	77.27	-0.54
77	77.46	77.71			77	77.46	77.23	-0.46					77	77.71	77.355	-0.71
77	77.46	77.71			77	77.46	77.23	-0.46					77	77.71	77.355	-0.71
78	77.65	78.06			78	77.65	77.825	0.35					78	78.06	78.03	-0.06
78	77.72	78.22			78	77.72	77.86	0.28					78	78.22	78.11	-0.22
78	77.76	78.35			78	77.76	77.88	0.24					78	78.35	78.175	-0.35
78	77.79	78.46			78	77.79	77.895	0.21					78	78.46	78.23	-0.46
78	77.8	78.54			78	77.8	77.9	0.2					78	78.54	78.27	-0.54
78	77.77	78.63			78	77.77	77.885	0.23					78	78.63	78.315	-0.63
78	77.7	78.6			78	77.7	77.85	0.3					78	78.6	78.3	-0.6
78	77.6	78.5			78	77.6	77.8	0.4					78	78.5	78.25	-0.5
79	77.47	78.35			79	77.47	78.235	1.53					79	78.35	78.675	0.65
78	77.32	78.19			78	77.32	77.66	0.68					78	78.19	78.095	-0.19
78	77.2	78.02			78	77.2	77.6	0.8					78	78.02	78.01	-0.02
79	77.08	77.87			79	77.08	78.04	1.92					79	77.87	78.435	1.13
79	76.96	77.7			79	76.96	77.98	2.04					79	77.7	78.35	1.3
79	76.85	77.51			79	76.85	77.925	2.15					79	77.51	78.255	1.49
79	76.72	77.31			79	76.72	77.86	2.28					79	77.31	78.155	1.69
79	76.6	77.08			79	76.6	77.8	2.4					79	77.08	78.04	1.92
79	76.48	76.85			79	76.48	77.74	2.52					79	76.85	77.925	2.15
79	76.34	76.61			79	76.34	77.67	2.66					79	76.61	77.805	2.39
79	76.34	76.61			79	76.34	77.67	2.66					79	76.61	77.805	2.39
79	76.07	76.15			79	76.07	77.535	2.93					79	76.15	77.575	2.85
79	75.93	75.94			79	75.93	77.465	3.07					79	75.94	77.47	3.06
79	75.81	75.77			79	75.81	77.405	3.19					79	75.77	77.385	3.23
80	75.72	75.66			80	75.72	77.86	4.28					80	75.66	77.83	4.34
79	75.65	75.58			79	75.65	77.325	3.35					79	75.58	77.29	3.42
79	75.6	75.51			79	75.6	77.3	3.4					79	75.51	77.255	3.49
79	75.54	75.46			79	75.54	77.27	3.46					79	75.46	77.23	3.54
79	75.49	75.41			79	75.49	77.245	3.51					79	75.41	77.205	3.59
79	75.49	75.41			79	75.49	77.245	3.51					79	75.41	77.205	3.59
79	75.4	75.36			79	75.4	77.2	3.6					79	75.36	77.18	3.64
79	75.34	75.35			79	75.34	77.17	3.66					79	75.35	77.175	3.65
79	75.31	75.38			79	75.31	77.155	3.69					79	75.38	77.19	3.62
79	75.3	75.44			79	75.3	77.15	3.7					79	75.44	77.22	3.56
79	75.31	75.51			79	75.31	77.155	3.69					79	75.51	77.255	3.49
79	75.33	75.6			79	75.33	77.165	3.67					79	75.6	77.3	3.4
79	75.37	75.72			79	75.37	77.185	3.63					79	75.72	77.36	3.28
79	75.44	75.84			79	75.44	77.22	3.56					79	75.84	77.42	3.16
79	75.44	75.84			79	75.44	77.22	3.56					79	75.84	77.42	3.16
79	75.57	76.08			79	75.57	77.285	3.43					79	76.08	77.54	2.92
78	75.61	76.16			78	75.61	76.805	2.39					78	76.16	77.08	1.84
78	75.63	76.24			78	75.63	76.815	2.37					78	76.24	77.12	1.76
78	75.64	76.32			78	75.64	76.82	2.36					78	76.32	77.16	1.68
77	75.64	76.37			77	75.64	76.32	1.36					77	76.37	76.685	0.63
78	75.64	76.42			78	75.64	76.82	2.36					78	76.42	77.21	1.58
77	75.63	76.45			77	75.63	76.315	1.37					77	76.45	76.725	0.55
78	75.63	76.48			78	75.63	76.815	2.37					78	76.48	77.24	1.52
78	75.63	76.48			78	75.63	76.815	2.37					78	76.48	77.24	1.52
78	75.63	76.48			78	75.63	76.815	2.37					78	76.48	77.24	1.52
78	75.63	76.48			78	75.63	76.815	2.37					78	76.48	77.24	1.52
78	75.7	76.41			78	75.7	76.85	2.3					78	76.41	77.205	1.59
79	75.7	76.35			79	75.7	77.35	3.3					79	76.35	77.675	2.65
79	75.67	76.25			79	75.67	77.335	3.33					79	76.25	77.625	2.75
78	75.63	76.12			78	75.63	76.815	2.37					78	76.12	77.06	1.88
79	75.6	75.98			79	75.6	77.3	3.4					79	75.98	77.49	3.02
78	75.58	75.84			78	75.58	76.79	2.42					78	75.84	76.92	2.16
78	75.58	75.7			78	75.58	76.79	2.42					78	75.7	76.85	2.3
78	75.58	75.7			78	75.58	76.79	2.42					78	75.7	76.85	2.3
78	75.61	75.49			78	75.61	76.805	2.39					78	75.49	76.745	2.51
78	75.64	75.41			78	75.64	76.82	2.36					78	75.41	76.705	2.59
78	75.68	75.35			78	75.68	76.84	2.32					78	75.35	76.675	2.65
78	75.72	75.29			78	75.72	76.86	2.28					78	75.29	76.645	2.71
78	75.75	75.24			78	75.75	76.875	2.25					78	75.24	76.62	2.76
78	75.75	75.24			78	75.75	76.875	2.25					78	75.24	76.62	2.76
78	75.74	75.16			78	75.74	76.87	2.26					78	75.16	76.58	2.84
78	75.73	75.13			78	75.73	76.865	2.27					78	75.13	76.565	2.87
78	75.74	75.13			78	75.74	76.87	2.26					78	75.13	76.565	2.87
78	75.78	75.18			78	75.78	76.89	2.22					78	75.18	76.59	2.82
78	75.84	75.27			78	75.84	76.92	2.16					78	75.27	76.635	2.73
78	75.92	75.39			78	75.92	76.96	2.08					78	75.39	76.695	2.61
78	76	75.54			78	76	77	2					78	75.54	76.77	2.46
78	76.05	75.68			78	76.05	77.025	1.95					78	75.68	76.84	2.32
77	76.09	75.8			77	76.09	76.545	0.91					77	75.8	76.4	1.2
77	76.13	75.91			77	76.13	76.565	0.87					77	75.91	76.455	1.09
77	76.16	76.01			77	76.16	76.58	0.84					77	76.01	76.505	0.99
77	76.18	76.12			77	76.18	76.59	0.82					77	76.12	76.56	0.88
77	76.19	76.23			77	76.19	76.595	0.81					77	76.23	76.615	0.77
77	76.21	76.35			77	76.21	76.605	0.79					77	76.35	76.675	0.65
77	76.23	76.46			77	76.23	76.615	0.77					77	76.46	76.73	0.54
77	76.27	76.58			77	76.27	76.635	0.73					77	76.58	76.79	0.42
77	76.3	76.71			77	76.3	76.65	0.7					77	76.71	76.855	0.29
77	76.32	76.82			77	76.32	76.66	0.68					77	76.82	76.91	0.18
76	76.34	76.92			76	76.34	76.17	-0.34					76	76.92	76.46	-0.92
76	76.34	77			76	76.34	76.17	-0.34					76	77	76.5	-1
76	76.34	77			76	76.34	76.17	-0.34					76	77	76.5	-1
76	76.34	77.11			76	76.34	76.17	-0.34					76	77.11	76.555	-1.11
76	76.35	77.15			76	76.35	76.175	-0.35					76	77.15	76.575	-1.15
76	76.38	77.19			76	76.38	76.19	-0.38					76	77.19	76.595	-1.19
76	76.4	77.23			76	76.4	76.2	-0.4					76	77.23	76.615	-1.23
76	76.43	77.24			76	76.43	76.215	-0.43					76	77.24	76.62	-1.24
76	76.42	77.2			76	76.42	76.21	-0.42					76	77.2	76.6	-1.2
76	76.41	77.13			76	76.41	76.205	-0.41					76	77.13	76.565	-1.13
76	76.4	77.04			76	76.4	76.2	-0.4					76	77.04	76.52	-1.04
75	76.37	76.93			75	76.37	75.685	-1.37					75	76.93	75.965	-1.93
76	76.34	76.79			76	76.34	76.17	-0.34					76	76.79	76.395	-0.79
76	76.31	76.64			76	76.31	76.155	-0.31					76	76.64	76.32	-0.64
75	76.27	76.46			75	76.27	75.635	-1.27					75	76.46	75.73	-1.46
76	76.23	76.28			76	76.23	76.115	-0.23					76	76.28	76.14	-0.28
76	76.2	76.12			76	76.2	76.1	-0.2					76	76.12	76.06	-0.12
76	76.16	75.96			76	76.16	76.08	-0.16					76	75.96	75.98	0.04
76	76.12	75.81			76	76.12	76.06	-0.12					76	75.81	75.905	0.19
76	76.05	75.66			76	76.05	76.025	-0.05					76	75.66	75.83	0.34
76	75.99	75.51			76	75.99	75.995	0.01					76	75.51	75.755	0.49
76	75.93	75.38			76	75.93	75.965	0.07					76	75.38	75.69	0.62
76	75.88	75.29			76	75.88	75.94	0.12					76	75.29	75.645	0.71
76	75.85	75.22			76	75.85	75.925	0.15					76	75.22	75.61	0.78
76	75.81	75.17			76	75.81	75.905	0.19					76	75.17	75.585	0.83
76	75.77	75.13			76	75.77	75.885	0.23					76	75.13	75.565	0.87
76	75.72	75.08			76	75.72	75.86	0.28					76	75.08	75.54	0.92
76	75.67	75.05			76	75.67	75.835	0.33					76	75.05	75.525	0.95
76	75.61	75.04			76	75.61	75.805	0.39					76	75.04	75.52	0.96
76	75.56	75.05			76	75.56	75.78	0.44					76	75.05	75.525	0.95
76	75.56	75.05			76	75.56	75.78	0.44					76	75.05	75.525	0.95
75	75.46	75.09			75	75.46	75.23	-0.46					75	75.09	75.045	-0.09
75	75.43	75.13			75	75.43	75.215	-0.43					75	75.13	75.065	-0.13
75	75.43	75.13			75	75.43	75.215	-0.43					75	75.13	75.065	-0.13
75	75.4	75.28			75	75.4	75.2	-0.4					75	75.28	75.14	-0.28
75	75.42	75.39			75	75.42	75.21	-0.42					75	75.39	75.195	-0.39
75	75.42	75.39			75	75.42	75.21	-0.42					75	75.39	75.195	-0.39
75	75.46	75.57			75	75.46	75.23	-0.46					75	75.57	75.285	-0.57
75	75.49	75.64			75	75.49	75.245	-0.49					75	75.64	75.32	-0.64
75	75.53	75.72			75	75.53	75.265	-0.53					75	75.72	75.36	-0.72
75	75.58	75.81			75	75.58	75.29	-0.58					75	75.81	75.405	-0.81
76	75.67	75.93			76	75.67	75.835	0.33					76	75.93	75.965	0.07
75	75.77	76.05			75	75.77	75.385	-0.77					75	76.05	75.525	-1.05
75	75.88	76.18			75	75.88	75.44	-0.88					75	76.18	75.59	-1.18
75	75.98	76.28			75	75.98	75.49	-0.98					75	76.28	75.64	-1.28
76	76.09	76.38			76	76.09	76.045	-0.09					76	76.38	76.19	-0.38
76	76.19	76.45			76	76.19	76.095	-0.19					76	76.45	76.225	-0.45
76	76.29	76.51			76	76.29	76.145	-0.29					76	76.51	76.255	-0.51
76	76.47	76.56			76	76.47	76.235	-0.47					76	76.56	76.28	-0.56
76	76.56	76.55			76	76.56	76.28	-0.56					76	76.55	76.275	-0.55
76	76.64	76.55			76	76.64	76.32	-0.64					76	76.55	76.275	-0.55
76	76.72	76.55			76	76.72	76.36	-0.72					76	76.55	76.275	-0.55
76	76.72	76.55			76	76.72	76.36	-0.72					76	76.55	76.275	-0.55
76	76.81	76.5			76	76.81	76.405	-0.81					76	76.5	76.25	-0.5
75	76.83	76.44			75	76.83	75.915	-1.83					75	76.44	75.72	-1.44
75	76.82	76.38			75	76.82	75.91	-1.82					75	76.38	75.69	-1.38
75	76.79	76.31			75	76.79	75.895	-1.79					75	76.31	75.655	-1.31
75	76.76	76.24			75	76.76	75.88	-1.76					75	76.24	75.62	-1.24
75	76.72	76.18			75	76.72	75.86	-1.72					75	76.18	75.59	-1.18
75	76.67	76.13			75	76.67	75.835	-1.67					75	76.13	75.565	-1.13
74	76.62	76.09			74	76.62	75.31	-2.62					74	76.09	75.045	-2.09
75	76.56	76.05			75	76.56	75.78	-1.56					75	76.05	75.525	-1.05
75	76.48	75.99			75	76.48	75.74	-1.48					75	75.99	75.495	-0.99
75	76.39	75.93			75	76.39	75.695	-1.39					75	75.93	75.465	-0.93
75	76.29	75.85			75	76.29	75.645	-1.29					75	75.85	75.425	-0.85
75	76.17	75.76			75	76.17	75.585	-1.17					75	75.76	75.38	-0.76
75	76.06	75.65			75	76.06	75.53	-1.06					75	75.65	75.325	-0.65
76	75.98	75.56			76	75.98	75.99	0.02					76	75.56	75.78	0.44
76	75.94	75.57			76	75.94	75.97	0.06					76	75.57	75.785	0.43
76	75.91	75.57			76	75.91	75.955	0.09					76	75.57	75.785	0.43
76	75.9	75.55			76	75.9	75.95	0.1					76	75.55	75.775	0.45
76	75.9	75.55			76	75.9	75.95	0.1					76	75.55	75.775	0.45
76	75.95	75.62			76	75.95	75.975	0.05					76	75.62	75.81	0.38
76	75.99	75.71			76	75.99	75.995	0.01					76	75.71	75.855	0.29
76	76.03	75.77			76	76.03	76.015	-0.03					76	75.77	75.885	0.23
76	76.08	75.83			76	76.08	76.04	-0.08					76	75.83	75.915	0.17
76	76.16	75.91			76	76.16	76.08	-0.16					76	75.91	75.955	0.09
76	76.27	76.04			76	76.27	76.135	-0.27					76	76.04	76.02	-0.04
76	76.41	76.21			76	76.41	76.205	-0.41					76	76.21	76.105	-0.21
76	76.57	76.43			76	76.57	76.285	-0.57					76	76.43	76.215	-0.43
76	76.74	76.67			76	76.74	76.37	-0.74					76	76.67	76.335	-0.67
76	76.92	76.95			76	76.92	76.46	-0.92					76	76.95	76.475	-0.95
76	77.09	77.24			76	77.09	76.545	-1.09					76	77.24	76.62	-1.24
77	77.24	77.47			77	77.24	77.12	-0.24					77	77.47	77.235	-0.47
76	77.38	77.73			76	77.38	76.69	-1.38					76	77.73	76.865	-1.73
76	77.48	78.04			76	77.48	76.74	-1.48					76	78.04	77.02	-2.04
77	77.57	78.28			77	77.57	77.285	-0.57					77	78.28	77.64	-1.28
77	77.66	78.45			77	77.66	77.33	-0.66					77	78.45	77.725	-1.45
77	77.75	78.55			77	77.75	77.375	-0.75					77	78.55	77.775	-1.55
77	77.92	78.84			77	77.92	77.46	-0.92					77	78.84	77.92	-1.84
78	77.97	78.94			78	77.97	77.985	0.03					78	78.94	78.47	-0.94
78	77.99	78.99			78	77.99	77.995	0.01					78	78.99	78.495	-0.99
78	77.99	79.01			78	77.99	77.995	0.01					78	79.01	78.505	-1.01
78	77.98	78.99			78	77.98	77.99	0.02					78	78.99	78.495	-0.99
78	77.98	78.99			78	77.98	77.99	0.02					78	78.99	78.495	-0.99
78	77.92	78.87			78	77.92	77.96	0.08					78	78.87	78.435	-0.87
78	77.88	78.76			78	77.88	77.94	0.12					78	78.76	78.38	-0.76
78	77.85	78.64			78	77.85	77.925	0.15					78	78.64	78.32	-0.64
78	77.82	78.5			78	77.82	77.91	0.18					78	78.5	78.25	-0.5
77	77.8	78.31			77	77.8	77.4	-0.8					77	78.31	77.655	-1.31
78	77.78	78.14			78	77.78	77.89	0.22					78	78.14	78.07	-0.14
77	77.73	77.98			77	77.73	77.365	-0.73					77	77.98	77.49	-0.98
77	77.68	77.85			77	77.68	77.34	-0.68					77	77.85	77.425	-0.85
77	77.61	77.69			77	77.61	77.305	-0.61					77	77.69	77.345	-0.69
77	77.54	77.55			77	77.54	77.27	-0.54					77	77.55	77.275	-0.55
77	77.48	77.43			77	77.48	77.24	-0.48					77	77.43	77.215	-0.43
77	77.43	77.34			77	77.43	77.215	-0.43					77	77.34	77.17	-0.34
77	77.36	77.24			77	77.36	77.18	-0.36					77	77.24	77.12	-0.24
77	77.28	77.15			77	77.28	77.14	-0.28					77	77.15	77.075	-0.15
77	77.18	77.06			77	77.18	77.09	-0.18					77	77.06	77.03	-0.06
77	77.09	76.99			77	77.09	77.045	-0.09					77	76.99	76.995	0.01
77	76.99	76.93			77	76.99	76.995	0.01					77	76.93	76.965	0.07
77	76.89	76.88			77	76.89	76.945	0.11					77	76.88	76.94	0.12
77	76.78	76.84			77	76.78	76.89	0.22					77	76.84	76.92	0.16
77	76.68	76.82			77	76.68	76.84	0.32					77	76.82	76.91	0.18
77	76.58	76.82			77	76.58	76.79	0.42					77	76.82	76.91	0.18
77	76.49	76.84			77	76.49	76.745	0.51					77	76.84	76.92	0.16
77	76.4	76.87			77	76.4	76.7	0.6					77	76.87	76.935	0.13
77	76.31	76.9			77	76.31	76.655	0.69					77	76.9	76.95	0.1
77	76.21	76.92			77	76.21	76.605	0.79					77	76.92	76.96	0.08
77	76.09	76.91			77	76.09	76.545	0.91					77	76.91	76.955	0.09
77	75.96	76.88			77	75.96	76.48	1.04					77	76.88	76.94	0.12
77	75.85	76.87			77	75.85	76.425	1.15					77	76.87	76.935	0.13
77	75.77	76.87			77	75.77	76.385	1.23					77	76.87	76.935	0.13
77	75.71	76.9			77	75.71	76.355	1.29					77	76.9	76.95	0.1
77	75.68	76.93			77	75.68	76.34	1.32					77	76.93	76.965	0.07
77	75.65	76.94			77	75.65	76.325	1.35					77	76.94	76.97	0.06
77	75.65	76.94			77	75.65	76.325	1.35					77	76.94	76.97	0.06
76	75.61	76.96			76	75.61	75.805	0.39					76	76.96	76.48	-0.96
76	75.58	76.91			76	75.58	75.79	0.42					76	76.91	76.455	-0.91
76	75.58	76.86			76	75.58	75.79	0.42					76	76.86	76.43	-0.86
76	75.58	76.86			76	75.58	75.79	0.42					76	76.86	76.43	-0.86
76	75.62	76.76			76	75.62	75.81	0.38					76	76.76	76.38	-0.76
76	75.68	76.72			76	75.68	75.84	0.32					76	76.72	76.36	-0.72
76	75.76	76.71			76	75.76	75.88	0.24					76	76.71	76.355	-0.71
77	75.85	76.72			77	75.85	76.425	1.15					77	76.72	76.86	0.28
77	75.96	76.71			77	75.96	76.48	1.04					77	76.71	76.855	0.29
77	75.96	76.71			77	75.96	76.48	1.04					77	76.71	76.855	0.29
77	76.1	76.67			77	76.1	76.55	0.9					77	76.67	76.835	0.33
76	76.15	76.64			76	76.15	76.075	-0.15					76	76.64	76.32	-0.64
76	76.2	76.62			76	76.2	76.1	-0.2					76	76.62	76.31	-0.62
76	76.25	76.62			76	76.25	76.125	-0.25					76	76.62	76.31	-0.62
76	76.29	76.62			76	76.29	76.145	-0.29					76	76.62	76.31	-0.62
76	76.34	76.65			76	76.34	76.17	-0.34					76	76.65	76.325	-0.65
76	76.38	76.69			76	76.38	76.19	-0.38					76	76.69	76.345	-0.69
76	76.4	76.74			76	76.4	76.2	-0.4					76	76.74	76.37	-0.74
76	76.39	76.77			76	76.39	76.195	-0.39					76	76.77	76.385	-0.77
76	76.37	76.8			76	76.37	76.185	-0.37					76	76.8	76.4	-0.8
76	76.33	76.82			76	76.33	76.165	-0.33					76	76.82	76.41	-0.82
76	76.29	76.83			76	76.29	76.145	-0.29					76	76.83	76.415	-0.83
76	76.25	76.84			76	76.25	76.125	-0.25					76	76.84	76.42	-0.84
76	76.25	76.84			76	76.25	76.125	-0.25					76	76.84	76.42	-0.84
76	76.14	76.84			76	76.14	76.07	-0.14					76	76.84	76.42	-0.84
76	76.14	76.84			76	76.14	76.07	-0.14					76	76.84	76.42	-0.84
76	76.01	76.8			76	76.01	76.005	-0.01					76	76.8	76.4	-0.8
76	75.93	76.76			76	75.93	75.965	0.07					76	76.76	76.38	-0.76
77	75.84	76.71			77	75.84	76.42	1.16					77	76.71	76.855	0.29
77	75.73	76.66			77	75.73	76.365	1.27					77	76.66	76.83	0.34
77	75.62	76.59			77	75.62	76.31	1.38					77	76.59	76.795	0.41
77	75.52	76.5			77	75.52	76.26	1.48					77	76.5	76.75	0.5
77	75.42	76.41			77	75.42	76.21	1.58					77	76.41	76.705	0.59
77	75.34	76.32			77	75.34	76.17	1.66					77	76.32	76.66	0.68
76	75.26	76.23			76	75.26	75.63	0.74					76	76.23	76.115	-0.23
77	75.18	76.12			77	75.18	76.09	1.82					77	76.12	76.56	0.88
76	75.08	76			76	75.08	75.54	0.92					76	76	76	0
76	74.97	75.86			76	74.97	75.485	1.03					76	75.86	75.93	0.14
76	74.88	75.72			76	74.88	75.44	1.12					76	75.72	75.86	0.28
76	74.76	75.56			76	74.76	75.38	1.24					76	75.56	75.78	0.44
76	74.63	75.38			76	74.63	75.315	1.37					76	75.38	75.69	0.62
76	74.51	75.21			76	74.51	75.255	1.49					76	75.21	75.605	0.79
76	74.51	75.21			76	74.51	75.255	1.49					76	75.21	75.605	0.79
76	74.22	74.7			76	74.22	75.11	1.78					76	74.7	75.35	1.3
76	74.14	74.52			76	74.14	75.07	1.86					76	74.52	75.26	1.48
76	74.06	74.35			76	74.06	75.03	1.94					76	74.35	75.175	1.65
76	74.06	74.35			76	74.06	75.03	1.94					76	74.35	75.175	1.65
76	73.93	74.07			76	73.93	74.965	2.07					76	74.07	75.035	1.93
76	73.88	73.97			76	73.88	74.94	2.12					76	73.97	74.985	2.03
76	73.85	73.88			76	73.85	74.925	2.15					76	73.88	74.94	2.12
76	73.81	73.81			76	73.81	74.905	2.19					76	73.81	74.905	2.19
76	73.76	73.75			76	73.76	74.88	2.24					76	73.75	74.875	2.25
76	73.72	73.7			76	73.72	74.86	2.28					76	73.7	74.85	2.3
76	73.69	73.68			76	73.69	74.845	2.31					76	73.68	74.84	2.32
76	73.69	73.69			76	73.69	74.845	2.31					76	73.69	74.845	2.31
77	73.68	73.68			77	73.68	75.34	3.32					77	73.68	75.34	3.32
77	73.65	73.66			77	73.65	75.325	3.35					77	73.66	75.33	3.34
77	73.62	73.65			77	73.62	75.31	3.38					77	73.65	75.325	3.35
77	73.59	73.66			77	73.59	75.295	3.41					77	73.66	75.33	3.34
77	73.57	73.68			77	73.57	75.285	3.43					77	73.68	75.34	3.32
77	73.57	73.68			77	73.57	75.285	3.43					77	73.68	75.34	3.32
77	73.5	73.7			77	73.5	75.25	3.5					77	73.7	75.35	3.3
77	73.45	73.71			77	73.45	75.225	3.55					77	73.71	75.355	3.29
77	73.45	73.71			77	73.45	75.225	3.55					77	73.71	75.355	3.29
77	73.3	73.67			77	73.3	75.15	3.7					77	73.67	75.335	3.33
77	73.25	73.66			77	73.25	75.125	3.75					77	73.66	75.33	3.34
77	73.25	73.66			77	73.25	75.125	3.75					77	73.66	75.33	3.34
77	73.2	73.65			77	73.2	75.1	3.8					77	73.65	75.325	3.35
77	73.2	73.65			77	73.2	75.1	3.8					77	73.65	75.325	3.35
77	73.17	73.68			77	73.17	75.085	3.83					77	73.68	75.34	3.32
76	73.16	73.7			76	73.16	74.58	2.84					76	73.7	74.85	2.3
76	73.16	73.73			76	73.16	74.58	2.84					76	73.73	74.865	2.27
76	73.18	73.75			76	73.18	74.59	2.82					76	73.75	74.875	2.25
76	73.18	73.75			76	73.18	74.59	2.82					76	73.75	74.875	2.25
76	73.18	73.77			76	73.18	74.59	2.82					76	73.77	74.885	2.23
76	73.2	73.78			76	73.2	74.6	2.8					76	73.78	74.89	2.22
76	73.25	73.81			76	73.25	74.625	2.75					76	73.81	74.905	2.19
76	73.31	73.84			76	73.31	74.655	2.69					76	73.84	74.92	2.16
75	73.4	73.89			75	73.4	74.2	1.6					75	73.89	74.445	1.11
75	73.51	73.95			75	73.51	74.255	1.49					75	73.95	74.475	1.05
75	73.63	74.02			75	73.63	74.315	1.37					75	74.02	74.51	0.98
75	73.75	74.1			75	73.75	74.375	1.25					75	74.1	74.55	0.9
75	74.01	74.25			75	74.01	74.505	0.99					75	74.25	74.625	0.75
75	74.16	74.35			75	74.16	74.58	0.84					75	74.35	74.675	0.65
75	74.33	74.47			75	74.33	74.665	0.67					75	74.47	74.735	0.53
75	74.33	74.47			75	74.33	74.665	0.67					75	74.47	74.735	0.53
75	74.65	74.76			75	74.65	74.825	0.35					75	74.76	74.88	0.24
75	74.82	74.93			75	74.82	74.91	0.18					75	74.93	74.965	0.07
75	75.01	75.13			75	75.01	75.005	-0.01					75	75.13	75.065	-0.13
75	75.19	75.33			75	75.19	75.095	-0.19					75	75.33	75.165	-0.33
75	75.38	75.55			75	75.38	75.19	-0.38					75	75.55	75.275	-0.55
75	75.58	75.77			75	75.58	75.29	-0.58					75	75.77	75.385	-0.77
75	75.77	76.01			75	75.77	75.385	-0.77					75	76.01	75.505	-1.01
75	75.96	76.25			75	75.96	75.48	-0.96					75	76.25	75.625	-1.25
75	76.13	76.48			75	76.13	75.565	-1.13					75	76.48	75.74	-1.48
75	76.29	76.7			75	76.29	75.645	-1.29					75	76.7	75.85	-1.7
75	76.44	76.93			75	76.44	75.72	-1.44					75	76.93	75.965	-1.93
75	76.57	77.13			75	76.57	75.785	-1.57					75	77.13	76.065	-2.13
75	76.68	77.32			75	76.68	75.84	-1.68					75	77.32	76.16	-2.32
75	76.78	77.51			75	76.78	75.89	-1.78					75	77.51	76.255	-2.51
75	76.9	77.69			75	76.9	75.95	-1.9					75	77.69	76.345	-2.69
76	77.01	77.86			76	77.01	76.505	-1.01					76	77.86	76.93	-1.86
76	77.11	78.02			76	77.11	76.555	-1.11					76	78.02	77.01	-2.02
75	77.17	78.15			75	77.17	76.085	-2.17					75	78.15	76.575	-3.15
76	77.21	78.25			76	77.21	76.605	-1.21					76	78.25	77.125	-2.25
76	77.2	78.31			76	77.2	76.6	-1.2					76	78.31	77.155	-2.31
76	77.2	78.31			76	77.2	76.6	-1.2					76	78.31	77.155	-2.31
76	77.07	78.3			76	77.07	76.535	-1.07					76	78.3	77.15	-2.3
76	76.98	78.26			76	76.98	76.49	-0.98					76	78.26	77.13	-2.26
76	76.9	78.21			76	76.9	76.45	-0.9					76	78.21	77.105	-2.21
76	76.83	78.17			76	76.83	76.415	-0.83					76	78.17	77.085	-2.17
76	76.75	78.12			76	76.75	76.375	-0.75					76	78.12	77.06	-2.12
76	76.75	78.12			76	76.75	76.375	-0.75					76	78.12	77.06	-2.12
76	76.66	77.97			76	76.66	76.33	-0.66					76	77.97	76.985	-1.97
77	76.63	77.87			77	76.63	76.815	0.37					77	77.87	77.435	-0.87
77	76.59	77.77			77	76.59	76.795	0.41					77	77.77	77.385	-0.77
77	76.58	77.68			77	76.58	76.79	0.42					77	77.68	77.34	-0.68
77	76.58	77.68			77	76.58	76.79	0.42					77	77.68	77.34	-0.68
77	76.61	77.47			77	76.61	76.805	0.39					77	77.47	77.235	-0.47
77	76.66	77.38			77	76.66	76.83	0.34					77	77.38	77.19	-0.38
77	76.66	77.38			77	76.66	76.83	0.34					77	77.38	77.19	-0.38
77	76.86	77.26			77	76.86	76.93	0.14					77	77.26	77.13	-0.26
77	77.02	77.24			77	77.02	77.01	-0.02					77	77.24	77.12	-0.24
77	77.15	77.2			77	77.15	77.075	-0.15					77	77.2	77.1	-0.2
77	77.3	77.08			77	77.3	77.15	-0.3					77	77.08	77.04	-0.08
77	77.34	77.02			77	77.34	77.17	-0.34					77	77.02	77.01	-0.02
77	77.35	76.96			77	77.35	77.175	-0.35					77	76.96	76.98	0.04
77	77.32	76.88			77	77.32	77.16	-0.32					77	76.88	76.94	0.12
77	77.27	76.79			77	77.27	77.135	-0.27					77	76.79	76.895	0.21
77	77.27	76.79			77	77.27	77.135	-0.27					77	76.79	76.895	0.21
77	77.1	76.59			77	77.1	77.05	-0.1					77	76.59	76.795	0.41
78	76.99	76.48			78	76.99	77.495	1.01					78	76.48	77.24	1.52
77	76.8	76.32			77	76.8	76.9	0.2					77	76.32	76.66	0.68
77	76.51	76.05			77	76.51	76.755	0.49					77	76.05	76.525	0.95
77	76.01	75.59			77	76.01	76.505	0.99					77	75.59	76.295	1.41
78	75.41	75.06			78	75.41	76.705	2.59					78	75.06	76.53	2.94
77	74.7	74.44			77	74.7	75.85	2.3					77	74.44	75.72	2.56
77	74.7	74.44			77	74.7	75.85	2.3					77	74.44	75.72	2.56
77	73.04	72.92			77	73.04	75.02	3.96					77	72.92	74.96	4.08
77	73.04	72.92			77	73.04	75.02	3.96					77	72.92	74.96	4.08
77	70.59	70.86			77	70.59	73.795	6.41					77	70.86	73.93	6.14
77	69.04	69.51			77	69.04	73.02	7.96					77	69.51	73.255	7.49
77	67.3	67.97			77	67.3	72.15	9.7					77	67.97	72.485	9.03
77	65.54	66.41			77	65.54	71.27	11.46					77	66.41	71.705	10.59
77	63.74	64.83			77	63.74	70.37	13.26					77	64.83	70.915	12.17
77	61.88	63.21			77	61.88	69.44	15.12					77	63.21	70.105	13.79
77	59.95	61.51			77	59.95	68.475	17.05					77	61.51	69.255	15.49
77	58.09	59.9			77	58.09	67.545	18.91					77	59.9	68.45	17.1
77	56.43	58.52			77	56.43	66.715	20.57					77	58.52	67.76	18.48
77	55.18	57.52			77	55.18	66.09	21.82					77	57.52	67.26	19.48
76	54.34	56.64			76	54.34	65.17	21.66					76	56.64	66.32	19.36
77	53.94	55.94			77	53.94	65.47	23.06					77	55.94	66.47	21.06
77	53.78	55.47			77	53.78	65.39	23.22					77	55.47	66.235	21.53
77	53.84	55.21			77	53.84	65.42	23.16					77	55.21	66.105	21.79
77	54.45	55.22			77	54.45	65.725	22.55					77	55.22	66.11	21.78
77	55.5	55.64			77	55.5	66.25	21.5					77	55.64	66.32	21.36
77	57.03	56.51			77	57.03	67.015	19.97					77	56.51	66.755	20.49
77	59.03	57.84			77	59.03	68.015	17.97					77	57.84	67.42	19.16
77	61.13	59.24			77	61.13	69.065	15.87					77	59.24	68.12	17.76
77	63.32	60.7			77	63.32	70.16	13.68					77	60.7	68.85	16.3
77	65.61	62.27			77	65.61	71.305	11.39					77	62.27	69.635	14.73
77	70.52	65.64			77	70.52	73.76	6.48					77	65.64	71.32	11.36
76	70.52	65.64			76	70.52	73.26	5.48					76	65.64	70.82	10.36
77	72.91	67.24			77	72.91	74.955	4.09					77	67.24	72.12	9.76
76	75.07	68.65			76	75.07	75.535	0.93					76	68.65	72.325	7.35
77	77.67	71.35			77	77.67	77.335	-0.67					77	71.35	74.175	5.65
77	78.54	72.51			77	78.54	77.77	-1.54					77	72.51	74.755	4.49
77	79.29	73.6			77	79.29	78.145	-2.29					77	73.6	75.3	3.4
77	79.78	74.55			77	79.78	78.39	-2.78					77	74.55	75.775	2.45
77	80.04	75.32			77	80.04	78.52	-3.04					77	75.32	76.16	1.68
77	80.05	75.84			77	80.05	78.525	-3.05					77	75.84	76.42	1.16
77	80.05	75.84			77	80.05	78.525	-3.05					77	75.84	76.42	1.16
76	79.45	76.31			76	79.45	77.725	-3.45					76	76.31	76.155	-0.31
76	79.06	76.49			76	79.06	77.53	-3.06					76	76.49	76.245	-0.49
76	78.65	76.64			76	78.65	77.325	-2.65					76	76.64	76.32	-0.64
76	78.18	76.77			76	78.18	77.09	-2.18					76	76.77	76.385	-0.77
76	77.62	76.84			76	77.62	76.81	-1.62					76	76.84	76.42	-0.84
76	77.05	76.89			76	77.05	76.525	-1.05					76	76.89	76.445	-0.89
76	76.46	76.9			76	76.46	76.23	-0.46					76	76.9	76.45	-0.9
76	76.09	76.87			76	76.09	76.045	-0.09					76	76.87	76.435	-0.87
76	75.94	76.82			76	75.94	75.97	0.06					76	76.82	76.41	-0.82
76	75.8	76.78			76	75.8	75.9	0.2					76	76.78	76.39	-0.78
76	75.66	76.74			76	75.66	75.83	0.34					76	76.74	76.37	-0.74
76	75.53	76.69			76	75.53	75.765	0.47					76	76.69	76.345	-0.69
76	75.53	76.69			76	75.53	75.765	0.47					76	76.69	76.345	-0.69
76	75.27	76.6			76	75.27	75.635	0.73					76	76.6	76.3	-0.6
76	75.18	76.59			76	75.18	75.59	0.82					76	76.59	76.295	-0.59
76	75.1	76.6			76	75.1	75.55	0.9					76	76.6	76.3	-0.6
76	75.01	76.6			76	75.01	75.505	0.99					76	76.6	76.3	-0.6
76	74.91	76.57			76	74.91	75.455	1.09					76	76.57	76.285	-0.57
76	74.8	76.51			76	74.8	75.4	1.2					76	76.51	76.255	-0.51
76	74.73	76.47			76	74.73	75.365	1.27					76	76.47	76.235	-0.47
76	74.69	76.46			76	74.69	75.345	1.31					76	76.46	76.23	-0.46
76	74.68	76.48			76	74.68	75.34	1.32					76	76.48	76.24	-0.48
76	74.71	76.53			76	74.71	75.355	1.29					76	76.53	76.265	-0.53
76	74.77	76.59			76	74.77	75.385	1.23					76	76.59	76.295	-0.59
76	74.84	76.66			76	74.84	75.42	1.16					76	76.66	76.33	-0.66
76	74.88	76.71			76	74.88	75.44	1.12					76	76.71	76.355	-0.71
76	74.88	76.71			76	74.88	75.44	1.12					76	76.71	76.355	-0.71
76	74.88	76.73			76	74.88	75.44	1.12					76	76.73	76.365	-0.73
76	74.88	76.73			76	74.88	75.44	1.12					76	76.73	76.365	-0.73
76	74.82	76.68			76	74.82	75.41	1.18					76	76.68	76.34	-0.68
76	74.8	76.65			76	74.8	75.4	1.2					76	76.65	76.325	-0.65
76	74.79	76.64			76	74.79	75.395	1.21					76	76.64	76.32	-0.64
76	74.82	76.67			76	74.82	75.41	1.18					76	76.67	76.335	-0.67
76	74.87	76.78			76	74.87	75.435	1.13					76	76.78	76.39	-0.78
76	74.89	76.81			76	74.89	75.445	1.11					76	76.81	76.405	-0.81
76	74.89	76.81			76	74.89	75.445	1.11					76	76.81	76.405	-0.81
76	74.86	76.85			76	74.86	75.43	1.14					76	76.85	76.425	-0.85
76	74.86	76.85			76	74.86	75.43	1.14					76	76.85	76.425	-0.85
76	74.78	76.84			76	74.78	75.39	1.22					76	76.84	76.42	-0.84
76	74.76	76.85			76	74.76	75.38	1.24					76	76.85	76.425	-0.85
76	74.76	76.87			76	74.76	75.38	1.24					76	76.87	76.435	-0.87
76	74.77	76.89			76	74.77	75.385	1.23					76	76.89	76.445	-0.89
76	74.8	76.91			76	74.8	75.4	1.2					76	76.91	76.455	-0.91
77	74.81	76.92			77	74.81	75.905	2.19					77	76.92	76.96	0.08
77	74.8	76.91			77	74.8	75.9	2.2					77	76.91	76.955	0.09
77	74.77	76.86			77	74.77	75.885	2.23					77	76.86	76.93	0.14
77	74.71	76.78			77	74.71	75.855	2.29					77	76.78	76.89	0.22
77	74.64	76.66			77	74.64	75.82	2.36					77	76.66	76.83	0.34
77	74.55	76.51			77	74.55	75.775	2.45					77	76.51	76.755	0.49
77	74.45	76.36			77	74.45	75.725	2.55					77	76.36	76.68	0.64
77	74.35	76.2			77	74.35	75.675	2.65					77	76.2	76.6	0.8
77	74.27	76.04			77	74.27	75.635	2.73					77	76.04	76.52	0.96
77	74.21	75.9			77	74.21	75.605	2.79					77	75.9	76.45	1.1
77	74.17	75.77			77	74.17	75.585	2.83					77	75.77	76.385	1.23
77	74.17	75.77			77	74.17	75.585	2.83					77	75.77	76.385	1.23
77	74.1	75.55			77	74.1	75.55	2.9					77	75.55	76.275	1.45
77	74.08	75.46			77	74.08	75.54	2.92					77	75.46	76.23	1.54
77	74.05	75.38			77	74.05	75.525	2.95					77	75.38	76.19	1.62
77	74.02	75.29			77	74.02	75.51	2.98					77	75.29	76.145	1.71
77	74.02	75.29			77	74.02	75.51	2.98					77	75.29	76.145	1.71
77	73.97	75.13			77	73.97	75.485	3.03					77	75.13	76.065	1.87
77	73.93	75.07			77	73.93	75.465	3.07					77	75.07	76.035	1.93
77	73.89	75			77	73.89	75.445	3.11					77	75	76	2
77	73.89	75			77	73.89	75.445	3.11					77	75	76	2
77	73.8	74.88			77	73.8	75.4	3.2					77	74.88	75.94	2.12
77	73.75	74.83			77	73.75	75.375	3.25					77	74.83	75.915	2.17
77	73.68	74.77			77	73.68	75.34	3.32					77	74.77	75.885	2.23
77	73.6	74.69			77	73.6	75.3	3.4					77	74.69	75.845	2.31
77	73.5	74.6			77	73.5	75.25	3.5					77	74.6	75.8	2.4
77	73.4	74.49			77	73.4	75.2	3.6					77	74.49	75.745	2.51
77	73.29	74.38			77	73.29	75.145	3.71					77	74.38	75.69	2.62
77	73.18	74.29			77	73.18	75.09	3.82					77	74.29	75.645	2.71
77	73.1	74.23			77	73.1	75.05	3.9					77	74.23	75.615	2.77
77	73.05	74.2			77	73.05	75.025	3.95					77	74.2	75.6	2.8
77	73.05	74.2			77	73.05	75.025	3.95					77	74.2	75.6	2.8
77	73.07	74.24			77	73.07	75.035	3.93					77	74.24	75.62	2.76
77	73.14	74.3			77	73.14	75.07	3.86					77	74.3	75.65	2.7
77	73.14	74.3			77	73.14	75.07	3.86					77	74.3	75.65	2.7
77	73.35	74.51			77	73.35	75.175	3.65					77	74.51	75.755	2.49
77	73.49	74.62			77	73.49	75.245	3.51					77	74.62	75.81	2.38
78	73.62	74.74			78	73.62	75.81	4.38					78	74.74	76.37	3.26
77	73.74	74.86			77	73.74	75.37	3.26					77	74.86	75.93	2.14
77	73.84	74.98			77	73.84	75.42	3.16					77	74.98	75.99	2.02
77	73.91	75.08			77	73.91	75.455	3.09					77	75.08	76.04	1.92
78	73.97	75.16			78	73.97	75.985	4.03					78	75.16	76.58	2.84
78	74.02	75.22			78	74.02	76.01	3.98					78	75.22	76.61	2.78
78	74.02	75.22			78	74.02	76.01	3.98					78	75.22	76.61	2.78
78	74.05	75.28			78	74.05	76.025	3.95					78	75.28	76.64	2.72
78	74.05	75.28			78	74.05	76.025	3.95					78	75.28	76.64	2.72
78	74.01	75.29			78	74.01	76.005	3.99					78	75.29	76.645	2.71
78	73.98	75.29			78	73.98	75.99	4.02					78	75.29	76.645	2.71
78	73.94	75.27			78	73.94	75.97	4.06					78	75.27	76.635	2.73
78	73.87	75.23			78	73.87	75.935	4.13					78	75.23	76.615	2.77
78	73.77	75.17			78	73.77	75.885	4.23					78	75.17	76.585	2.83
78	73.63	75.07			78	73.63	75.815	4.37					78	75.07	76.535	2.93
78	73.46	74.94			78	73.46	75.73	4.54					78	74.94	76.47	3.06
78	73.3	74.78			78	73.3	75.65	4.7					78	74.78	76.39	3.22
78	73.17	74.66			78	73.17	75.585	4.83					78	74.66	76.33	3.34
78	73.08	74.57			78	73.08	75.54	4.92					78	74.57	76.285	3.43
78	73.02	74.52			78	73.02	75.51	4.98					78	74.52	76.26	3.48
78	72.97	74.47			78	72.97	75.485	5.03					78	74.47	76.235	3.53
78	72.93	74.44			78	72.93	75.465	5.07					78	74.44	76.22	3.56
78	72.93	74.44			78	72.93	75.465	5.07					78	74.44	76.22	3.56
78	72.93	74.44			78	72.93	75.465	5.07					78	74.44	76.22	3.56
78	72.86	74.33			78	72.86	75.43	5.14					78	74.33	76.165	3.67
78	72.83	74.29			78	72.83	75.415	5.17					78	74.29	76.145	3.71
78	72.8	74.25			78	72.8	75.4	5.2					78	74.25	76.125	3.75
78	72.76	74.2			78	72.76	75.38	5.24					78	74.2	76.1	3.8
78	72.75	74.19			78	72.75	75.375	5.25					78	74.19	76.095	3.81
78	72.79	74.24			78	72.79	75.395	5.21					78	74.24	76.12	3.76
78	72.79	74.24			78	72.79	75.395	5.21					78	74.24	76.12	3.76
78	73.01	74.5			78	73.01	75.505	4.99					78	74.5	76.25	3.5
78	73.11	74.65			78	73.11	75.555	4.89					78	74.65	76.325	3.35
78	73.19	74.75			78	73.19	75.595	4.81					78	74.75	76.375	3.25
78	73.24	74.83			78	73.24	75.62	4.76					78	74.83	76.415	3.17
78	73.24	74.83			78	73.24	75.62	4.76					78	74.83	76.415	3.17
78	73.23	74.93			78	73.23	75.615	4.77					78	74.93	76.465	3.07
78	73.23	74.93			78	73.23	75.615	4.77					78	74.93	76.465	3.07
78	73.09	74.86			78	73.09	75.545	4.91					78	74.86	76.43	3.14
78	73.09	74.86			78	73.09	75.545	4.91					78	74.86	76.43	3.14
78	72.94	74.75			78	72.94	75.47	5.06					78	74.75	76.375	3.25
78	72.86	74.68			78	72.86	75.43	5.14					78	74.68	76.34	3.32
78	72.77	74.6			78	72.77	75.385	5.23					78	74.6	76.3	3.4
78	72.68	74.48			78	72.68	75.34	5.32					78	74.48	76.24	3.52
78	72.55	74.32			78	72.55	75.275	5.45					78	74.32	76.16	3.68
78	72.4	74.13			78	72.4	75.2	5.6					78	74.13	76.065	3.87
78	72.27	73.9			78	72.27	75.135	5.73					78	73.9	75.95	4.1
78	72.14	73.69			78	72.14	75.07	5.86					78	73.69	75.845	4.31
78	72.04	73.49			78	72.04	75.02	5.96					78	73.49	75.745	4.51
78	71.97	73.3			78	71.97	74.985	6.03					78	73.3	75.65	4.7
77	71.94	73.15			77	71.94	74.47	5.06					77	73.15	75.075	3.85
78	71.97	73.05			78	71.97	74.985	6.03					78	73.05	75.525	4.95
77	72.04	73.02			77	72.04	74.52	4.96					77	73.02	75.01	3.98
77	72.14	73.04			77	72.14	74.57	4.86					77	73.04	75.02	3.96
77	72.28	73.08			77	72.28	74.64	4.72					77	73.08	75.04	3.92
77	72.46	73.16			77	72.46	74.73	4.54					77	73.16	75.08	3.84
77	72.46	73.16			77	72.46	74.73	4.54					77	73.16	75.08	3.84
77	72.86	73.34			77	72.86	74.93	4.14					77	73.34	75.17	3.66
77	73.06	73.44			77	73.06	75.03	3.94					77	73.44	75.22	3.56
77	73.26	73.55			77	73.26	75.13	3.74					77	73.55	75.275	3.45
77	73.47	73.68			77	73.47	75.235	3.53					77	73.68	75.34	3.32
77	73.69	73.84			77	73.69	75.345	3.31					77	73.84	75.42	3.16
77	73.94	74.03			77	73.94	75.47	3.06					77	74.03	75.515	2.97
77	74.18	74.23			77	74.18	75.59	2.82					77	74.23	75.615	2.77
77	74.18	74.23			77	74.18	75.59	2.82					77	74.23	75.615	2.77
77	74.18	74.23			77	74.18	75.59	2.82					77	74.23	75.615	2.77
77	74.84	74.87			77	74.84	75.92	2.16					77	74.87	75.935	2.13
77	74.84	74.87			77	74.84	75.92	2.16					77	74.87	75.935	2.13
77	75.17	75.16			77	75.17	76.085	1.83					77	75.16	76.08	1.84
76	75.32	75.29			76	75.32	75.66	0.68					76	75.29	75.645	0.71
76	75.43	75.39			76	75.43	75.715	0.57					76	75.39	75.695	0.61
76	75.43	75.39			76	75.43	75.715	0.57					76	75.39	75.695	0.61
76	75.6	75.61			76	75.6	75.8	0.4					76	75.61	75.805	0.39
76	75.6	75.61			76	75.6	75.8	0.4					76	75.61	75.805	0.39
75	75.77	75.89			75	75.77	75.385	-0.77					75	75.89	75.445	-0.89
75	75.86	76.05			75	75.86	75.43	-0.86					75	76.05	75.525	-1.05
75	75.96	76.36			75	75.96	75.48	-0.96					75	76.36	75.68	-1.36
75	75.96	76.36			75	75.96	75.48	-0.96					75	76.36	75.68	-1.36
75	75.99	76.6			75	75.99	75.495	-0.99					75	76.6	75.8	-1.6
75	76	76.7			75	76	75.5	-1					75	76.7	75.85	-1.7
74	76.01	76.8			74	76.01	75.005	-2.01					74	76.8	75.4	-2.8
74	76	76.88			74	76	75	-2					74	76.88	75.44	-2.88
75	75.96	76.94			75	75.96	75.48	-0.96					75	76.94	75.97	-1.94
75	75.91	76.99			75	75.91	75.455	-0.91					75	76.99	75.995	-1.99
75	75.87	77.05			75	75.87	75.435	-0.87					75	77.05	76.025	-2.05
75	75.83	77.09			75	75.83	75.415	-0.83					75	77.09	76.045	-2.09
75	75.8	77.13			75	75.8	75.4	-0.8					75	77.13	76.065	-2.13
75	75.77	77.16			75	75.77	75.385	-0.77					75	77.16	76.08	-2.16
76	75.74	77.18			76	75.74	75.87	0.26					76	77.18	76.59	-1.18
76	75.73	77.19			76	75.73	75.865	0.27					76	77.19	76.595	-1.19
76	75.75	77.2			76	75.75	75.875	0.25					76	77.2	76.6	-1.2
76	75.79	77.23			76	75.79	75.895	0.21					76	77.23	76.615	-1.23
77	75.83	77.24			77	75.83	76.415	1.17					77	77.24	77.12	-0.24
77	75.87	77.26			77	75.87	76.435	1.13					77	77.26	77.13	-0.26
77	75.92	77.29			77	75.92	76.46	1.08					77	77.29	77.145	-0.29
77	75.68	77.33			77	75.68	76.34	1.32					77	77.33	77.165	-0.33
77	75.7	77.55			77	75.7	76.35	1.3					77	77.55	77.275	-0.55
77	75.96	77.91			77	75.96	76.48	1.04					77	77.91	77.455	-0.91
77	76.48	78.45			77	76.48	76.74	0.52					77	78.45	77.725	-1.45
77	77.22	79.13			77	77.22	77.11	-0.22					77	79.13	78.065	-2.13
77	77.98	79.97			77	77.98	77.49	-0.98					77	79.97	78.485	-2.97
77	78.76	80.98			77	78.76	77.88	-1.76					77	80.98	78.99	-3.98
77	79.54	81.96			77	79.54	78.27	-2.54					77	81.96	79.48	-4.96
77	80.3	82.95			77	80.3	78.65	-3.3					77	82.95	79.975	-5.95
77	81.04	83.91			77	81.04	79.02	-4.04					77	83.91	80.455	-6.91
78	81.75	84.85			78	81.75	79.875	-3.75					78	84.85	81.425	-6.85
77	82.42	85.75			77	82.42	79.71	-5.42					77	85.75	81.375	-8.75
77	83.1	86.6			77	83.1	80.05	-6.1					77	86.6	81.8	-9.6
77	83.72	87.52			77	83.72	80.36	-6.72					77	87.52	82.26	-10.52
77	84.35	88.37			77	84.35	80.675	-7.35					77	88.37	82.685	-11.37
77	85.57	89.17			77	85.57	81.285	-8.57					77	89.17	83.085	-12.17
77	86.29	89.64			77	86.29	81.645	-9.29					77	89.64	83.32	-12.64
77	86.29	89.64			77	86.29	81.645	-9.29					77	89.64	83.32	-12.64
78	86.11	89.46			78	86.11	82.055	-8.11					78	89.46	83.73	-11.46
79	85.3	88.83			79	85.3	82.15	-6.3					79	88.83	83.915	-9.83
79	84.41	87.85			79	84.41	81.705	-5.41					79	87.85	83.425	-8.85
77	83.49	86.55			77	83.49	80.245	-6.49					77	86.55	81.775	-9.55
76	81.63	83.93			76	81.63	78.815	-5.63					76	83.93	79.965	-7.93
76	80.68	82.6			76	80.68	78.34	-4.68					76	82.6	79.3	-6.6
75	79.74	81.26			75	79.74	77.37	-4.74					75	81.26	78.13	-6.26
74	78.82	79.98			74	78.82	76.41	-4.82					74	79.98	76.99	-5.98
74	77.9	78.76			74	77.9	75.95	-3.9					74	78.76	76.38	-4.76
73	77.07	77.4			73	77.07	75.035	-4.07					73	77.4	75.2	-4.4
72	76.21	76.12			72	76.21	74.105	-4.21					72	76.12	74.06	-4.12
72	75.02	74.84			72	75.02	73.51	-3.02					72	74.84	73.42	-2.84
72	74.09	73.76			72	74.09	73.045	-2.09					72	73.76	72.88	-1.76
72	73.49	72.92			72	73.49	72.745	-1.49					72	72.92	72.46	-0.92
72	73.18	72.29			72	73.18	72.59	-1.18					72	72.29	72.145	-0.29
72	73.18	72.29			72	73.18	72.59	-1.18					72	72.29	72.145	-0.29
73	73.17	71.68			73	73.17	73.085	-0.17					73	71.68	72.34	1.32
73	73.2	71.62			73	73.2	73.1	-0.2					73	71.62	72.31	1.38
74	73.23	71.57			74	73.23	73.615	0.77					74	71.57	72.785	2.43
75	73.3	71.53			75	73.3	74.15	1.7					75	71.53	73.265	3.47
76	73.42	71.54			76	73.42	74.71	2.58					76	71.54	73.77	4.46
76	73.56	71.58			76	73.56	74.78	2.44					76	71.58	73.79	4.42
76	73.7	71.62			76	73.7	74.85	2.3					76	71.62	73.81	4.38
76	73.86	71.63			76	73.86	74.93	2.14					76	71.63	73.815	4.37
76	73.97	71.72			76	73.97	74.985	2.03					76	71.72	73.86	4.28
75	74.12	71.8			75	74.12	74.56	0.88					75	71.8	73.4	3.2
75	74.33	71.94			75	74.33	74.665	0.67					75	71.94	73.47	3.06
75	74.54	72.08			75	74.54	74.77	0.46					75	72.08	73.54	2.92
75	74.75	72.21			75	74.75	74.875	0.25					75	72.21	73.605	2.79
75	74.75	72.21			75	74.75	74.875	0.25					75	72.21	73.605	2.79
75	75.12	72.46			75	75.12	75.06	-0.12					75	72.46	73.73	2.54
74	75.28	72.54			74	75.28	74.64	-1.28					74	72.54	73.27	1.46
75	75.44	72.64			75	75.44	75.22	-0.44					75	72.64	73.82	2.36
75	75.59	72.74			75	75.59	75.295	-0.59					75	72.74	73.87	2.26
75	75.72	72.86			75	75.72	75.36	-0.72					75	72.86	73.93	2.14
75	75.81	72.94			75	75.81	75.405	-0.81					75	72.94	73.97	2.06
76	75.89	73			76	75.89	75.945	0.11					76	73	74.5	3
76	75.99	73.05			76	75.99	75.995	0.01					76	73.05	74.525	2.95
76	76.08	73.1			76	76.08	76.04	-0.08					76	73.1	74.55	2.9
76	76.17	73.12			76	76.17	76.085	-0.17					76	73.12	74.56	2.88
76	76.27	73.14			76	76.27	76.135	-0.27					76	73.14	74.57	2.86
76	76.32	73.11			76	76.32	76.16	-0.32					76	73.11	74.555	2.89
76	76.38	73.08			76	76.38	76.19	-0.38					76	73.08	74.54	2.92
76	76.43	73.04			76	76.43	76.215	-0.43					76	73.04	74.52	2.96
76	76.48	72.98			76	76.48	76.24	-0.48					76	72.98	74.49	3.02
76	76.7	72.99			76	76.7	76.35	-0.7					76	72.99	74.495	3.01
77	76.8	72.99			77	76.8	76.9	0.2					77	72.99	74.995	4.01
76	76.92	72.99			76	76.92	76.46	-0.92					76	72.99	74.495	3.01
77	77.02	72.95			77	77.02	77.01	-0.02					77	72.95	74.975	4.05
77	77.13	72.92			77	77.13	77.065	-0.13					77	72.92	74.96	4.08
77	77.22	72.87			77	77.22	77.11	-0.22					77	72.87	74.935	4.13
77	77.3	72.82			77	77.3	77.15	-0.3					77	72.82	74.91	4.18
77	77.38	72.82			77	77.38	77.19	-0.38					77	72.82	74.91	4.18
78	77.47	72.89			78	77.47	77.735	0.53					78	72.89	75.445	5.11
78	77.56	72.98			78	77.56	77.78	0.44					78	72.98	75.49	5.02
78	77.7	73.12			78	77.7	77.85	0.3					78	73.12	75.56	4.88
78	77.83	73.3			78	77.83	77.915	0.17					78	73.3	75.65	4.7
78	77.94	73.47			78	77.94	77.97	0.06					78	73.47	75.735	4.53
78	78.01	73.65			78	78.01	78.005	-0.01					78	73.65	75.825	4.35
78	78.01	73.65			78	78.01	78.005	-0.01					78	73.65	75.825	4.35
78	78.01	73.89			78	78.01	78.005	-0.01					78	73.89	75.945	4.11
78	78.03	74.03			78	78.03	78.015	-0.03					78	74.03	76.015	3.97
78	78.03	74.03			78	78.03	78.015	-0.03					78	74.03	76.015	3.97
78	78.18	74.49			78	78.18	78.09	-0.18					78	74.49	76.245	3.51
78	78.18	74.49			78	78.18	78.09	-0.18					78	74.49	76.245	3.51
78	78.42	75.16			78	78.42	78.21	-0.42					78	75.16	76.58	2.84
78	78.55	75.51			78	78.55	78.275	-0.55					78	75.51	76.755	2.49
79	78.67	75.83			79	78.67	78.835	0.33					79	75.83	77.415	3.17
79	78.76	76.09			79	78.76	78.88	0.24					79	76.09	77.545	2.91
79	78.84	76.33			79	78.84	78.92	0.16					79	76.33	77.665	2.67
79	78.84	76.33			79	78.84	78.92	0.16					79	76.33	77.665	2.67
79	78.93	76.7			79	78.93	78.965	0.07					79	76.7	77.85	2.3
79	78.97	76.86			79	78.97	78.985	0.03					79	76.86	77.93	2.14
79	79.06	77.01			79	79.06	79.03	-0.06					79	77.01	78.005	1.99
79	79.18	77.21			79	79.18	79.09	-0.18					79	77.21	78.105	1.79
79	79.18	77.21			79	79.18	79.09	-0.18					79	77.21	78.105	1.79
79	79.46	77.62			79	79.46	79.23	-0.46					79	77.62	78.31	1.38
79	79.56	77.78			79	79.56	79.28	-0.56					79	77.78	78.39	1.22
79	79.62	77.9			79	79.62	79.31	-0.62					79	77.9	78.45	1.1
79	79.64	77.97			79	79.64	79.32	-0.64					79	77.97	78.485	1.03
79	79.64	77.97			79	79.64	79.32	-0.64					79	77.97	78.485	1.03
79	79.65	78			79	79.65	79.325	-0.65					79	78	78.5	1
79	79.64	78.01			79	79.64	79.32	-0.64					79	78.01	78.505	0.99
79	79.64	78.01			79	79.64	79.32	-0.64					79	78.01	78.505	0.99
78	79.65	78.03			78	79.65	78.825	-1.65					78	78.03	78.015	-0.03
78	79.64	78.02			78	79.64	78.82	-1.64					78	78.02	78.01	-0.02
78	79.61	77.97			78	79.61	78.805	-1.61					78	77.97	77.985	0.03
78	79.58	77.93			78	79.58	78.79	-1.58					78	77.93	77.965	0.07
78	79.52	77.84			78	79.52	78.76	-1.52					78	77.84	77.92	0.16
78	79.45	77.74			78	79.45	78.725	-1.45					78	77.74	77.87	0.26
78	79.38	77.62			78	79.38	78.69	-1.38					78	77.62	77.81	0.38
78	79.31	77.5			78	79.31	78.655	-1.31					78	77.5	77.75	0.5
79	79.26	77.39			79	79.26	79.13	-0.26					79	77.39	78.195	1.61
78	79.24	77.3			78	79.24	78.62	-1.24					78	77.3	77.65	0.7
78	79.23	77.23			78	79.23	78.615	-1.23					78	77.23	77.615	0.77
78	79.24	77.17			78	79.24	78.62	-1.24					78	77.17	77.585	0.83
79	79.26	77.09			79	79.26	79.13	-0.26					79	77.09	78.045	1.91
78	79.27	77			78	79.27	78.635	-1.27					78	77	77.5	1
78	79.29	76.91			78	79.29	78.645	-1.29					78	76.91	77.455	1.09
78	79.33	76.85			78	79.33	78.665	-1.33					78	76.85	77.425	1.15
78	79.39	76.83			78	79.39	78.695	-1.39					78	76.83	77.415	1.17
79	79.46	76.82			79	79.46	79.23	-0.46					79	76.82	77.91	2.18
79	79.55	76.81			79	79.55	79.275	-0.55					79	76.81	77.905	2.19
78	79.65	76.83			78	79.65	78.825	-1.65					78	76.83	77.415	1.17
79	79.74	76.84			79	79.74	79.37	-0.74					79	76.84	77.92	2.16
79	79.83	76.85			79	79.83	79.415	-0.83					79	76.85	77.925	2.15
79	79.91	76.84			79	79.91	79.455	-0.91					79	76.84	77.92	2.16
79	79.91	76.84			79	79.91	79.455	-0.91					79	76.84	77.92	2.16
79	80.07	76.78			79	80.07	79.535	-1.07					79	76.78	77.89	2.22
80	80.12	76.73			80	80.12	80.06	-0.12					80	76.73	78.365	3.27
79	80.16	76.67			79	80.16	79.58	-1.16					79	76.67	77.835	2.33
79	80.2	76.63			79	80.2	79.6	-1.2					79	76.63	77.815	2.37
80	80.23	76.6			80	80.23	80.115	-0.23					80	76.6	78.3	3.4
80	80.26	76.59			80	80.26	80.13	-0.26					80	76.59	78.295	3.41
80	80.26	76.54			80	80.26	80.13	-0.26					80	76.54	78.27	3.46
80	80.24	76.48			80	80.24	80.12	-0.24					80	76.48	78.24	3.52
80	80.21	76.42			80	80.21	80.105	-0.21					80	76.42	78.21	3.58
80	80.18	76.38			80	80.18	80.09	-0.18					80	76.38	78.19	3.62
80	80.18	76.38			80	80.18	80.09	-0.18					80	76.38	78.19	3.62
80	80.08	76.26			80	80.08	80.04	-0.08					80	76.26	78.13	3.74
80	79.98	76.18			80	79.98	79.99	0.02					80	76.18	78.09	3.82
80	79.85	76.09			80	79.85	79.925	0.15					80	76.09	78.045	3.91
80	79.67	75.97			80	79.67	79.835	0.33					80	75.97	77.985	4.03
79	79.47	75.87			79	79.47	79.235	-0.47					79	75.87	77.435	3.13
79	79.29	75.75			79	79.29	79.145	-0.29					79	75.75	77.375	3.25
79	79.1	75.66			79	79.1	79.05	-0.1					79	75.66	77.33	3.34
79	78.9	75.54			79	78.9	78.95	0.1					79	75.54	77.27	3.46
79	78.53	75.33			79	78.53	78.765	0.47					79	75.33	77.165	3.67
79	78.39	75.26			79	78.39	78.695	0.61					79	75.26	77.13	3.74
80	78.25	75.2			80	78.25	79.125	1.75					80	75.2	77.6	4.8
80	78.1	75.13			80	78.1	79.05	1.9					80	75.13	77.565	4.87
80	77.94	75.04			80	77.94	78.97	2.06					80	75.04	77.52	4.96
79	77.76	74.91			79	77.76	78.38	1.24					79	74.91	76.955	4.09
80	77.61	74.81			80	77.61	78.805	2.39					80	74.81	77.405	5.19
80	77.53	74.74			80	77.53	78.765	2.47					80	74.74	77.37	5.26
80	77.52	74.71			80	77.52	78.76	2.48					80	74.71	77.355	5.29
80	77.55	74.74			80	77.55	78.775	2.45					80	74.74	77.37	5.26
80	77.59	74.77			80	77.59	78.795	2.41					80	74.77	77.385	5.23
81	77.62	74.84			81	77.62	79.31	3.38					81	74.84	77.92	6.16
80	77.69	74.93			80	77.69	78.845	2.31					80	74.93	77.465	5.07
81	77.81	75.09			81	77.81	79.405	3.19					81	75.09	78.045	5.91
81	77.81	75.09			81	77.81	79.405	3.19					81	75.09	78.045	5.91
81	78.05	75.39			81	78.05	79.525	2.95					81	75.39	78.195	5.61
81	78.12	75.47			81	78.12	79.56	2.88					81	75.47	78.235	5.53
81	78.16	75.5			81	78.16	79.58	2.84					81	75.5	78.25	5.5
81	78.18	75.52			81	78.18	79.59	2.82					81	75.52	78.26	5.48
81	78.18	75.52			81	78.18	79.59	2.82					81	75.52	78.26	5.48
81	78.31	75.69			81	78.31	79.655	2.69					81	75.69	78.345	5.31
81	78.39	75.85			81	78.39	79.695	2.61					81	75.85	78.425	5.15
81	78.46	76			81	78.46	79.73	2.54					81	76	78.5	5
81	78.48	76.13			81	78.48	79.74	2.52					81	76.13	78.565	4.87
81	78.49	76.23			81	78.49	79.745	2.51					81	76.23	78.615	4.77
81	78.51	76.31			81	78.51	79.755	2.49					81	76.31	78.655	4.69
81	78.55	76.35			81	78.55	79.775	2.45					81	76.35	78.675	4.65
81	78.57	76.36			81	78.57	79.785	2.43					81	76.36	78.68	4.64
81	78.54	76.29			81	78.54	79.77	2.46					81	76.29	78.645	4.71
81	78.48	76.21			81	78.48	79.74	2.52					81	76.21	78.605	4.79
81	78.42	76.15			81	78.42	79.71	2.58					81	76.15	78.575	4.85
81	78.42	76.15			81	78.42	79.71	2.58					81	76.15	78.575	4.85
81	78.43	76.19			81	78.43	79.715	2.57					81	76.19	78.595	4.81
81	78.48	76.29			81	78.48	79.74	2.52					81	76.29	78.645	4.71
81	78.55	76.39			81	78.55	79.775	2.45					81	76.39	78.695	4.61
82	78.59	76.46			82	78.59	80.295	3.41					82	76.46	79.23	5.54
82	78.59	76.46			82	78.59	80.295	3.41					82	76.46	79.23	5.54
82	78.66	76.5			82	78.66	80.33	3.34					82	76.5	79.25	5.5
82	78.71	76.52			82	78.71	80.355	3.29					82	76.52	79.26	5.48
82	78.8	76.55			82	78.8	80.4	3.2					82	76.55	79.275	5.45
82	78.87	76.58			82	78.87	80.435	3.13					82	76.58	79.29	5.42
82	78.95	76.64			82	78.95	80.475	3.05					82	76.64	79.32	5.36
82	78.97	76.66			82	78.97	80.485	3.03					82	76.66	79.33	5.34
82	78.99	76.67			82	78.99	80.495	3.01					82	76.67	79.335	5.33
82	79	76.67			82	79	80.5	3					82	76.67	79.335	5.33
82	78.99	76.61			82	78.99	80.495	3.01					82	76.61	79.305	5.39
82	78.94	76.48			82	78.94	80.47	3.06					82	76.48	79.24	5.52
82	78.84	76.27			82	78.84	80.42	3.16					82	76.27	79.135	5.73
82	78.66	75.95			82	78.66	80.33	3.34					82	75.95	78.975	6.05
83	78.45	75.57			83	78.45	80.725	4.55					83	75.57	79.285	7.43
82	78.22	75.18			82	78.22	80.11	3.78					82	75.18	78.59	6.82
82	77.95	74.77			82	77.95	79.975	4.05					82	74.77	78.385	7.23
82	77.67	74.35			82	77.67	79.835	4.33					82	74.35	78.175	7.65
82	77.35	73.92			82	77.35	79.675	4.65					82	73.92	77.96	8.08
82	77.35	73.92			82	77.35	79.675	4.65					82	73.92	77.96	8.08
82	76.77	73.11			82	76.77	79.385	5.23					82	73.11	77.555	8.89
82	76.52	72.76			82	76.52	79.26	5.48					82	72.76	77.38	9.24
83	76.3	72.44			83	76.3	79.65	6.7					83	72.44	77.72	10.56
82	76.1	72.14			82	76.1	79.05	5.9					82	72.14	77.07	9.86
82	75.91	71.86			82	75.91	78.955	6.09					82	71.86	76.93	10.14
82	75.74	71.63			82	75.74	78.87	6.26					82	71.63	76.815	10.37
83	75.62	71.47			83	75.62	79.31	7.38					83	71.47	77.235	11.53
83	75.59	71.41			83	75.59	79.295	7.41					83	71.41	77.205	11.59
83	75.67	71.5			83	75.67	79.335	7.33					83	71.5	77.25	11.5
82	75.8	71.67			82	75.8	78.9	6.2					82	71.67	76.835	10.33
83	75.97	71.88			83	75.97	79.485	7.03					83	71.88	77.44	11.12
82	76.17	72.13			82	76.17	79.085	5.83					82	72.13	77.065	9.87
83	76.38	72.39			83	76.38	79.69	6.62					83	72.39	77.695	10.61
82	76.6	72.65			82	76.6	79.3	5.4					82	72.65	77.325	9.35
82	76.79	72.91			82	76.79	79.395	5.21					82	72.91	77.455	9.09
83	76.96	73.13			83	76.96	79.98	6.04					83	73.13	78.065	9.87
82	77.12	73.32			82	77.12	79.56	4.88					82	73.32	77.66	8.68
82	77.25	73.5			82	77.25	79.625	4.75					82	73.5	77.75	8.5
82	77.37	73.68			82	77.37	79.685	4.63					82	73.68	77.84	8.32
82	77.52	73.89			82	77.52	79.76	4.48					82	73.89	77.945	8.11
83	77.67	74.11			83	77.67	80.335	5.33					83	74.11	78.555	8.89
82	77.82	74.33			82	77.82	79.91	4.18					82	74.33	78.165	7.67
82	77.91	74.52			82	77.91	79.955	4.09					82	74.52	78.26	7.48
83	77.96	74.66			83	77.96	80.48	5.04					83	74.66	78.83	8.34
83	77.98	74.75			83	77.98	80.49	5.02					83	74.75	78.875	8.25
82	78.02	74.84			82	78.02	80.01	3.98					82	74.84	78.42	7.16
82	78.12	75.07			82	78.12	80.06	3.88					82	75.07	78.535	6.93
83	78.2	75.22			83	78.2	80.6	4.8					83	75.22	79.11	7.78
83	78.28	75.37			83	78.28	80.64	4.72					83	75.37	79.185	7.63
83	78.33	75.5			83	78.33	80.665	4.67					83	75.5	79.25	7.5
83	78.11	75.41			83	78.11	80.555	4.89					83	75.41	79.205	7.59
84	77.64	75.09			84	77.64	80.82	6.36					84	75.09	79.545	8.91
84	76.89	74.93			84	76.89	80.445	7.11					84	74.93	79.465	9.07
84	75.82	74.87			84	75.82	79.91	8.18					84	74.87	79.435	9.13
84	74.72	74.76			84	74.72	79.36	9.28					84	74.76	79.38	9.24
84	73.59	74.55			84	73.59	78.795	10.41					84	74.55	79.275	9.45
84	72.48	74.34			84	72.48	78.24	11.52					84	74.34	79.17	9.66
84	71.36	74.1			84	71.36	77.68	12.64					84	74.1	79.05	9.9
84	70.21	73.87			84	70.21	77.105	13.79					84	73.87	78.935	10.13
84	70.21	73.87			84	70.21	77.105	13.79					84	73.87	78.935	10.13
84	67.77	73.24			84	67.77	75.885	16.23					84	73.24	78.62	10.76
84	66.5	72.85			84	66.5	75.25	17.5					84	72.85	78.425	11.15
84	65.2	72.44			84	65.2	74.6	18.8					84	72.44	78.22	11.56
84	63.91	72.01			84	63.91	73.955	20.09					84	72.01	78.005	11.99
84	62.68	71.62			84	62.68	73.34	21.32					84	71.62	77.81	12.38
84	62.19	71.58			84	62.19	73.095	21.81					84	71.58	77.79	12.42
84	62.42	71.88			84	62.42	73.21	21.58					84	71.88	77.94	12.12
84	63.26	71.9			84	63.26	73.63	20.74					84	71.9	77.95	12.1
84	64.87	71.74			84	64.87	74.435	19.13					84	71.74	77.87	12.26
84	66.49	71.73			84	66.49	75.245	17.51					84	71.73	77.865	12.27
84	68.14	71.82			84	68.14	76.07	15.86					84	71.82	77.91	12.18
85	69.71	71.84			85	69.71	77.355	15.29					85	71.84	78.42	13.16
85	71.28	71.89			85	71.28	78.14	13.72					85	71.89	78.445	13.11
85	72.87	71.95			85	72.87	78.935	12.13					85	71.95	78.475	13.05
84	74.51	72.07			84	74.51	79.255	9.49					84	72.07	78.035	11.93
83	76.2	72.26			83	76.2	79.6	6.8					83	72.26	77.63	10.74
82	77.92	72.47			82	77.92	79.96	4.08					82	72.47	77.235	9.53
81	79.67	72.71			81	79.67	80.335	1.33					81	72.71	76.855	8.29
80	81.43	72.98			80	81.43	80.715	-1.43					80	72.98	76.49	7.02
79	83.17	73.26			79	83.17	81.085	-4.17					79	73.26	76.13	5.74
79	84.24	73.53			79	84.24	81.62	-5.24					79	73.53	76.265	5.47
79	84.69	73.83			79	84.69	81.845	-5.69					79	73.83	76.415	5.17
80	84.78	74.2			80	84.78	82.39	-4.78					80	74.2	77.1	5.8
80	84.21	74.48			80	84.21	82.105	-4.21					80	74.48	77.24	5.52
80	83.63	74.59			80	83.63	81.815	-3.63					80	74.59	77.295	5.41
80	83.03	74.65			80	83.03	81.515	-3.03					80	74.65	77.325	5.35
80	82.52	74.78			80	82.52	81.26	-2.52					80	74.78	77.39	5.22
81	82.05	74.92			81	82.05	81.525	-1.05					81	74.92	77.96	6.08
81	81.11	75.21			81	81.11	81.055	-0.11					81	75.21	78.105	5.79
81	80.62	75.31			81	80.62	80.81	0.38					81	75.31	78.155	5.69
81	80.1	75.4			81	80.1	80.55	0.9					81	75.4	78.2	5.6
81	79.55	75.46			81	79.55	80.275	1.45					81	75.46	78.23	5.54
81	79	75.5			81	79	80	2					81	75.5	78.25	5.5
81	78.42	75.51			81	78.42	79.71	2.58					81	75.51	78.255	5.49
81	78.03	75.39			81	78.03	79.515	2.97					81	75.39	78.195	5.61
81	77.79	75.14			81	77.79	79.395	3.21					81	75.14	78.07	5.86
82	77.59	74.93			82	77.59	79.795	4.41					82	74.93	78.465	7.07
82	77.59	74.93			82	77.59	79.795	4.41					82	74.93	78.465	7.07
82	77.57	74.86			82	77.57	79.785	4.43					82	74.86	78.43	7.14
82	77.56	74.89			82	77.56	79.78	4.44					82	74.89	78.445	7.11
82	77.53	74.9			82	77.53	79.765	4.47					82	74.9	78.45	7.1
82	77.48	74.9			82	77.48	79.74	4.52					82	74.9	78.45	7.1
83	77.41	74.9			83	77.41	80.205	5.59					83	74.9	78.95	8.1
83	77.34	74.89			83	77.34	80.17	5.66					83	74.89	78.945	8.11
83	77.29	74.92			83	77.29	80.145	5.71					83	74.92	78.96	8.08
83	77.28	74.98			83	77.28	80.14	5.72					83	74.98	78.99	8.02
83	77.3	75.08			83	77.3	80.15	5.7					83	75.08	79.04	7.92
83	77.33	75.18			83	77.33	80.165	5.67					83	75.18	79.09	7.82
83	77.38	75.31			83	77.38	80.19	5.62					83	75.31	79.155	7.69
83	77.38	75.31			83	77.38	80.19	5.62					83	75.31	79.155	7.69
83	77.62	75.68			83	77.62	80.31	5.38					83	75.68	79.34	7.32
83	77.76	75.88			83	77.76	80.38	5.24					83	75.88	79.44	7.12
83	77.91	76.07			83	77.91	80.455	5.09					83	76.07	79.535	6.93
83	78.03	76.22			83	78.03	80.515	4.97					83	76.22	79.61	6.78
83	78.14	76.33			83	78.14	80.57	4.86					83	76.33	79.665	6.67
83	78.24	76.42			83	78.24	80.62	4.76					83	76.42	79.71	6.58
83	78.33	76.48			83	78.33	80.665	4.67					83	76.48	79.74	6.52
84	78.46	76.55			84	78.46	81.23	5.54					84	76.55	80.275	7.45
83	78.58	76.61			83	78.58	80.79	4.42					83	76.61	79.805	6.39
83	78.68	76.64			83	78.68	80.84	4.32					83	76.64	79.82	6.36
83	78.76	76.65			83	78.76	80.88	4.24					83	76.65	79.825	6.35
83	78.78	76.62			83	78.78	80.89	4.22					83	76.62	79.81	6.38
83	78.79	76.59			83	78.79	80.895	4.21					83	76.59	79.795	6.41
83	78.79	76.59			83	78.79	80.895	4.21					83	76.59	79.795	6.41
82	78.75	76.47			82	78.75	80.375	3.25					82	76.47	79.235	5.53
82	78.69	76.39			82	78.69	80.345	3.31					82	76.39	79.195	5.61
82	78.63	76.32			82	78.63	80.315	3.37					82	76.32	79.16	5.68
83	78.6	76.29			83	78.6	80.8	4.4					83	76.29	79.645	6.71
83	78.66	76.36			83	78.66	80.83	4.34					83	76.36	79.68	6.64
83	78.72	76.47			83	78.72	80.86	4.28					83	76.47	79.735	6.53
82	78.8	76.62			82	78.8	80.4	3.2					82	76.62	79.31	5.38
83	78.85	76.75			83	78.85	80.925	4.15					83	76.75	79.875	6.25
82	78.88	76.87			82	78.88	80.44	3.12					82	76.87	79.435	5.13
82	78.91	76.99			82	78.91	80.455	3.09					82	76.99	79.495	5.01
82	78.95	77.1			82	78.95	80.475	3.05					82	77.1	79.55	4.9
83	79	77.23			83	79	81	4					83	77.23	80.115	5.77
82	79.07	77.37			82	79.07	80.535	2.93					82	77.37	79.685	4.63
82	79.16	77.53			82	79.16	80.58	2.84					82	77.53	79.765	4.47
82	79.26	77.68			82	79.26	80.63	2.74					82	77.68	79.84	4.32
82	79.37	77.84			82	79.37	80.685	2.63					82	77.84	79.92	4.16
82	79.46	77.98			82	79.46	80.73	2.54					82	77.98	79.99	4.02
82	79.53	78.1			82	79.53	80.765	2.47					82	78.1	80.05	3.9
82	79.57	78.2			82	79.57	80.785	2.43					82	78.2	80.1	3.8
82	79.57	78.2			82	79.57	80.785	2.43					82	78.2	80.1	3.8
82	79.57	78.31			82	79.57	80.785	2.43					82	78.31	80.155	3.69
82	79.54	78.34			82	79.54	80.77	2.46					82	78.34	80.17	3.66
82	79.54	78.34			82	79.54	80.77	2.46					82	78.34	80.17	3.66
82	79.52	78.45			82	79.52	80.76	2.48					82	78.45	80.225	3.55
82	79.53	78.53			82	79.53	80.765	2.47					82	78.53	80.265	3.47
82	79.55	78.61			82	79.55	80.775	2.45					82	78.61	80.305	3.39
82	79.57	78.68			82	79.57	80.785	2.43					82	78.68	80.34	3.32
82	79.6	78.75			82	79.6	80.8	2.4					82	78.75	80.375	3.25
83	79.61	78.8			83	79.61	81.305	3.39					83	78.8	80.9	4.2
82	79.6	78.84			82	79.6	80.8	2.4					82	78.84	80.42	3.16
82	79.59	78.86			82	79.59	80.795	2.41					82	78.86	80.43	3.14
82	79.6	78.85			82	79.6	80.8	2.4					82	78.85	80.425	3.15
82	79.63	78.85			82	79.63	80.815	2.37					82	78.85	80.425	3.15
82	79.67	78.84			82	79.67	80.835	2.33					82	78.84	80.42	3.16
83	79.71	78.8			83	79.71	81.355	3.29					83	78.8	80.9	4.2
83	79.71	78.73			83	79.71	81.355	3.29					83	78.73	80.865	4.27
83	79.69	78.62			83	79.69	81.345	3.31					83	78.62	80.81	4.38
83	79.64	78.46			83	79.64	81.32	3.36					83	78.46	80.73	4.54
83	79.57	78.26			83	79.57	81.285	3.43					83	78.26	80.63	4.74
83	79.48	78.04			83	79.48	81.24	3.52					83	78.04	80.52	4.96
83	79.4	77.82			83	79.4	81.2	3.6					83	77.82	80.41	5.18
83	79.3	77.59			83	79.3	81.15	3.7					83	77.59	80.295	5.41
83	79.2	77.35			83	79.2	81.1	3.8					83	77.35	80.175	5.65
82	79.1	77.13			82	79.1	80.55	2.9					82	77.13	79.565	4.87
82	78.99	76.92			82	78.99	80.495	3.01					82	76.92	79.46	5.08
82	78.7	76.45			82	78.7	80.35	3.3					82	76.45	79.225	5.55
82	78.49	76.18			82	78.49	80.245	3.51					82	76.18	79.09	5.82
82	78.26	75.92			82	78.26	80.13	3.74					82	75.92	78.96	6.08
83	78.06	75.69			83	78.06	80.53	4.94					83	75.69	79.345	7.31
83	77.9	75.49			83	77.9	80.45	5.1					83	75.49	79.245	7.51
82	77.77	75.32			82	77.77	79.885	4.23					82	75.32	78.66	6.68
82	77.68	75.21			82	77.68	79.84	4.32					82	75.21	78.605	6.79
82	77.6	75.13			82	77.6	79.8	4.4					82	75.13	78.565	6.87
82	77.52	75.06			82	77.52	79.76	4.48					82	75.06	78.53	6.94
82	77.43	74.99			82	77.43	79.715	4.57					82	74.99	78.495	7.01
81	77.31	74.9			81	77.31	79.155	3.69					81	74.9	77.95	6.1
81	77.31	74.9			81	77.31	79.155	3.69					81	74.9	77.95	6.1
81	77.05	74.71			81	77.05	79.025	3.95					81	74.71	77.855	6.29
81	76.94	74.61			81	76.94	78.97	4.06					81	74.61	77.805	6.39
81	76.85	74.55			81	76.85	78.925	4.15					81	74.55	77.775	6.45
81	76.79	74.52			81	76.79	78.895	4.21					81	74.52	77.76	6.48
81	76.75	74.5			81	76.75	78.875	4.25					81	74.5	77.75	6.5
81	76.71	74.46			81	76.71	78.855	4.29					81	74.46	77.73	6.54
81	76.71	74.46			81	76.71	78.855	4.29					81	74.46	77.73	6.54
81	76.58	74.34			81	76.58	78.79	4.42					81	74.34	77.67	6.66
81	76.51	74.28			81	76.51	78.755	4.49					81	74.28	77.64	6.72
81	76.43	74.22			81	76.43	78.715	4.57					81	74.22	77.61	6.78
82	76.36	74.14			82	76.36	79.18	5.64					82	74.14	78.07	7.86
82	76.3	74.07			82	76.3	79.15	5.7					82	74.07	78.035	7.93
82	76.3	74.07			82	76.3	79.15	5.7					82	74.07	78.035	7.93
82	76.22	73.94			82	76.22	79.11	5.78					82	73.94	77.97	8.06
82	76.21	73.89			82	76.21	79.105	5.79					82	73.89	77.945	8.11
82	76.2	73.86			82	76.2	79.1	5.8					82	73.86	77.93	8.14
82	76.18	73.83			82	76.18	79.09	5.82					82	73.83	77.915	8.17
82	76.18	73.83			82	76.18	79.09	5.82					82	73.83	77.915	8.17
82	76.16	73.78			82	76.16	79.08	5.84					82	73.78	77.89	8.22
82	76.16	73.78			82	76.16	79.08	5.84					82	73.78	77.89	8.22
82	76.24	73.85			82	76.24	79.12	5.76					82	73.85	77.925	8.15
82	76.24	73.85			82	76.24	79.12	5.76					82	73.85	77.925	8.15
82	76.37	74.03			82	76.37	79.185	5.63					82	74.03	78.015	7.97
81	76.44	74.13			81	76.44	78.72	4.56					81	74.13	77.565	6.87
81	76.51	74.23			81	76.51	78.755	4.49					81	74.23	77.615	6.77
81	76.57	74.3			81	76.57	78.785	4.43					81	74.3	77.65	6.7
81	76.62	74.36			81	76.62	78.81	4.38					81	74.36	77.68	6.64
81	76.67	74.44			81	76.67	78.835	4.33					81	74.44	77.72	6.56
81	76.67	74.44			81	76.67	78.835	4.33					81	74.44	77.72	6.56
81	76.83	74.72			81	76.83	78.915	4.17					81	74.72	77.86	6.28
81	76.86	74.78			81	76.86	78.93	4.14					81	74.78	77.89	6.22
80	76.88	74.82			80	76.88	78.44	3.12					80	74.82	77.41	5.18
80	76.88	74.83			80	76.88	78.44	3.12					80	74.83	77.415	5.17
80	76.87	74.82			80	76.87	78.435	3.13					80	74.82	77.41	5.18
80	76.85	74.78			80	76.85	78.425	3.15					80	74.78	77.39	5.22
80	76.81	74.71			80	76.81	78.405	3.19					80	74.71	77.355	5.29
80	76.77	74.62			80	76.77	78.385	3.23					80	74.62	77.31	5.38
80	76.71	74.51			80	76.71	78.355	3.29					80	74.51	77.255	5.49
80	76.64	74.39			80	76.64	78.32	3.36					80	74.39	77.195	5.61
79	76.56	74.3			79	76.56	77.78	2.44					79	74.3	76.65	4.7
79	76.48	74.23			79	76.48	77.74	2.52					79	74.23	76.615	4.77
79	76.36	74.11			79	76.36	77.68	2.64					79	74.11	76.555	4.89
80	76.23	73.96			80	76.23	78.115	3.77					80	73.96	76.98	6.04
79	76.1	73.79			79	76.1	77.55	2.9					79	73.79	76.395	5.21
80	75.99	73.63			80	75.99	77.995	4.01					80	73.63	76.815	6.37
80	75.89	73.49			80	75.89	77.945	4.11					80	73.49	76.745	6.51
80	75.89	73.49			80	75.89	77.945	4.11					80	73.49	76.745	6.51
80	75.69	73.25			80	75.69	77.845	4.31					80	73.25	76.625	6.75
80	75.59	73.15			80	75.59	77.795	4.41					80	73.15	76.575	6.85
80	75.59	73.15			80	75.59	77.795	4.41					80	73.15	76.575	6.85
81	75.37	72.96			81	75.37	78.185	5.63					81	72.96	76.98	8.04
80	75.29	72.9			80	75.29	77.645	4.71					80	72.9	76.45	7.1
80	75.22	72.86			80	75.22	77.61	4.78					80	72.86	76.43	7.14
80	75.19	72.85			80	75.19	77.595	4.81					80	72.85	76.425	7.15
81	75.19	72.86			81	75.19	78.095	5.81					81	72.86	76.93	8.14
80	75.23	72.87			80	75.23	77.615	4.77					80	72.87	76.435	7.13
81	75.3	72.92			81	75.3	78.15	5.7					81	72.92	76.96	8.08
81	75.38	72.99			81	75.38	78.19	5.62					81	72.99	76.995	8.01
81	75.46	73.08			81	75.46	78.23	5.54					81	73.08	77.04	7.92
81	75.52	73.15			81	75.52	78.26	5.48					81	73.15	77.075	7.85
81	75.57	73.2			81	75.57	78.285	5.43					81	73.2	77.1	7.8
81	75.62	73.25			81	75.62	78.31	5.38					81	73.25	77.125	7.75
81	75.68	73.29			81	75.68	78.34	5.32					81	73.29	77.145	7.71
81	75.74	73.34			81	75.74	78.37	5.26					81	73.34	77.17	7.66
81	75.8	73.37			81	75.8	78.4	5.2					81	73.37	77.185	7.63
80	75.86	73.38			80	75.86	77.93	4.14					80	73.38	76.69	6.62
80	75.9	73.37			80	75.9	77.95	4.1					80	73.37	76.685	6.63
80	75.92	73.29			80	75.92	77.96	4.08					80	73.29	76.645	6.71
80	75.91	73.15			80	75.91	77.955	4.09					80	73.15	76.575	6.85
80	75.87	72.98			80	75.87	77.935	4.13					80	72.98	76.49	7.02
80	75.76	72.65			80	75.76	77.88	4.24					80	72.65	76.325	7.35
79	75.7	72.47			79	75.7	77.35	3.3					79	72.47	75.735	6.53
79	75.64	72.31			79	75.64	77.32	3.36					79	72.31	75.655	6.69
79	75.56	72.14			79	75.56	77.28	3.44					79	72.14	75.57	6.86
79	75.27	71.77			79	75.27	77.135	3.73					79	71.77	75.385	7.23
79	75.27	71.77			79	75.27	77.135	3.73					79	71.77	75.385	7.23
79	74	70.38			79	74	76.5	5					79	70.38	74.69	8.62
79	74	70.38			79	74	76.5	5					79	70.38	74.69	8.62
79	71.85	68.14			79	71.85	75.425	7.15					79	68.14	73.57	10.86
79	70.44	66.74			79	70.44	74.72	8.56					79	66.74	72.87	12.26
79	68.84	65.17			79	68.84	73.92	10.16					79	65.17	72.085	13.83
79	67.1	63.58			79	67.1	73.05	11.9					79	63.58	71.29	15.42
79	65.3	61.94			79	65.3	72.15	13.7					79	61.94	70.47	17.06
79	63.48	60.28			79	63.48	71.24	15.52					79	60.28	69.64	18.72
79	61.63	58.6			79	61.63	70.315	17.37					79	58.6	68.8	20.4
79	59.79	56.91			79	59.79	69.395	19.21					79	56.91	67.955	22.09
79	59.79	56.91			79	59.79	69.395	19.21					79	56.91	67.955	22.09
79	56.12	53.53			79	56.12	67.56	22.88					79	53.53	66.265	25.47
79	54.34	51.87			79	54.34	66.67	24.66					79	51.87	65.435	27.13
78	53.26	50.64			78	53.26	65.63	24.74					78	50.64	64.32	27.36
78	52.88	50.03			78	52.88	65.44	25.12					78	50.03	64.015	27.97
78	52.73	49.64			78	52.73	65.365	25.27					78	49.64	63.82	28.36
78	52.84	49.46			78	52.84	65.42	25.16					78	49.46	63.73	28.54
78	53.13	49.48			78	53.13	65.565	24.87					78	49.48	63.74	28.52
78	53.64	49.83			78	53.64	65.82	24.36					78	49.83	63.915	28.17
78	54.75	50.74			78	54.75	66.375	23.25					78	50.74	64.37	27.26
78	56.35	52.02			78	56.35	67.175	21.65					78	52.02	65.01	25.98
77	58.17	53.54			77	58.17	67.585	18.83					77	53.54	65.27	23.46
76	60.03	55.1			76	60.03	68.015	15.97					76	55.1	65.55	20.9
76	61.89	56.66			76	61.89	68.945	14.11					76	56.66	66.33	19.34
76	61.89	56.66			76	61.89	68.945	14.11					76	56.66	66.33	19.34
76	65.58	59.66			76	65.58	70.79	10.42					76	59.66	67.83	16.34
76	65.58	59.66			76	65.58	70.79	10.42					76	59.66	67.83	16.34
76	68.79	63.07			76	68.79	72.395	7.21					76	63.07	69.535	12.93
75	69.45	64.83			75	69.45	72.225	5.55					75	64.83	69.915	10.17
75	69.41	66.18			75	69.41	72.205	5.59					75	66.18	70.59	8.82
75	69.63	67.55			75	69.63	72.315	5.37					75	67.55	71.275	7.45
75	70.08	69.19			75	70.08	72.54	4.92					75	69.19	72.095	5.81
76	71.04	70.95			76	71.04	73.52	4.96					76	70.95	73.475	5.05
75	72.21	72.59			75	72.21	73.605	2.79					75	72.59	73.795	2.41
76	72.67	74.25			76	72.67	74.335	3.33					76	74.25	75.125	1.75
75	72.46	74.7			75	72.46	73.73	2.54					75	74.7	74.85	0.3
75	72.23	75.15			75	72.23	73.615	2.77					75	75.15	75.075	-0.15
76	72.02	75.66			76	72.02	74.01	3.98					76	75.66	75.83	0.34
76	71.73	76.22			76	71.73	73.865	4.27					76	76.22	76.11	-0.22
76	71.63	76.98			76	71.63	73.815	4.37					76	76.98	76.49	-0.98
76	71.79	77.41			76	71.79	73.895	4.21					76	77.41	76.705	-1.41
76	72.22	77.51			76	72.22	74.11	3.78					76	77.51	76.755	-1.51
76	73.19	77.28			76	73.19	74.595	2.81					76	77.28	76.64	-1.28
76	74.37	76.89			76	74.37	75.185	1.63					76	76.89	76.445	-0.89
77	75.27	76.76			77	75.27	76.135	1.73					77	76.76	76.88	0.24
77	75.86	76.3			77	75.86	76.43	1.14					77	76.3	76.65	0.7
78	75.76	75.88			78	75.76	76.88	2.24					78	75.88	76.94	2.12
80	75.55	75.55			80	75.55	77.775	4.45					80	75.55	77.775	4.45
78	75.6	75.44			78	75.6	76.8	2.4					78	75.44	76.72	2.56
77	75.89	75.51			77	75.89	76.445	1.11					77	75.51	76.255	1.49
75	76.22	75.61			75	76.22	75.61	-1.22					75	75.61	75.305	-0.61
74	76.57	75.7			74	76.57	75.285	-2.57					74	75.7	74.85	-1.7
72	76.9	75.71			72	76.9	74.45	-4.9					72	75.71	73.855	-3.71
72	77.26	75.67			72	77.26	74.63	-5.26					72	75.67	73.835	-3.67
71	77.53	75.51			71	77.53	74.265	-6.53					71	75.51	73.255	-4.51
70	77.67	75.48			70	77.67	73.835	-7.67					70	75.48	72.74	-5.48
69	77.67	75.6			69	77.67	73.335	-8.67					69	75.6	72.3	-6.6
69	77.51	75.84			69	77.51	73.255	-8.51					69	75.84	72.42	-6.84
69	77.34	76.23			69	77.34	73.17	-8.34					69	76.23	72.615	-7.23
69	77.17	76.34			69	77.17	73.085	-8.17					69	76.34	72.67	-7.34
69	77	76.47			69	77	73	-8					69	76.47	72.735	-7.47
70	77.02	76.42			70	77.02	73.51	-7.02					70	76.42	73.21	-6.42
71	76.93	76.29			71	76.93	73.965	-5.93					71	76.29	73.645	-5.29
71	76.81	76.14			71	76.81	73.905	-5.81					71	76.14	73.57	-5.14
71	76.67	75.98			71	76.67	73.835	-5.67					71	75.98	73.49	-4.98
72	76.51	75.8			72	76.51	74.255	-4.51					72	75.8	73.9	-3.8
72	76.32	75.61			72	76.32	74.16	-4.32					72	75.61	73.805	-3.61
72	76.15	75.45			72	76.15	74.075	-4.15					72	75.45	73.725	-3.45
72	75.97	75.31			72	75.97	73.985	-3.97					72	75.31	73.655	-3.31
73	75.78	75.2			73	75.78	74.39	-2.78					73	75.2	74.1	-2.2
73	75.56	75.1			73	75.56	74.28	-2.56					73	75.1	74.05	-2.1
73	75.34	75			73	75.34	74.17	-2.34					73	75	74	-2
73	75.13	74.92			73	75.13	74.065	-2.13					73	74.92	73.96	-1.92
73	74.95	74.85			73	74.95	73.975	-1.95					73	74.85	73.925	-1.85
73	74.82	74.81			73	74.82	73.91	-1.82					73	74.81	73.905	-1.81
74	74.71	74.84			74	74.71	74.355	-0.71					74	74.84	74.42	-0.84
73	74.71	74.86			73	74.71	73.855	-1.71					73	74.86	73.93	-1.86
73	74.7	74.83			73	74.7	73.85	-1.7					73	74.83	73.915	-1.83
73	74.71	74.81			73	74.71	73.855	-1.71					73	74.81	73.905	-1.81
73	74.74	74.79			73	74.74	73.87	-1.74					73	74.79	73.895	-1.79
73	74.8	74.76			73	74.8	73.9	-1.8					73	74.76	73.88	-1.76
73	74.8	74.76			73	74.8	73.9	-1.8					73	74.76	73.88	-1.76
73	74.95	74.69			73	74.95	73.975	-1.95					73	74.69	73.845	-1.69
73	74.95	74.69			73	74.95	73.975	-1.95					73	74.69	73.845	-1.69
73	75.16	74.62			73	75.16	74.08	-2.16					73	74.62	73.81	-1.62
73	75.29	74.61			73	75.29	74.145	-2.29					73	74.61	73.805	-1.61
73	75.42	74.62			73	75.42	74.21	-2.42					73	74.62	73.81	-1.62
73	75.56	74.66			73	75.56	74.28	-2.56					73	74.66	73.83	-1.66
73	75.56	74.66			73	75.56	74.28	-2.56					73	74.66	73.83	-1.66
73	75.56	74.66			73	75.56	74.28	-2.56					73	74.66	73.83	-1.66
73	75.85	74.75			73	75.85	74.425	-2.85					73	74.75	73.875	-1.75
73	75.93	74.8			73	75.93	74.465	-2.93					73	74.8	73.9	-1.8
74	76.02	74.91			74	76.02	75.01	-2.02					74	74.91	74.455	-0.91
73	76.11	75.01			73	76.11	74.555	-3.11					73	75.01	74.005	-2.01
74	76.2	75.14			74	76.2	75.1	-2.2					74	75.14	74.57	-1.14
74	76.2	75.14			74	76.2	75.1	-2.2					74	75.14	74.57	-1.14
74	76.29	75.42			74	76.29	75.145	-2.29					74	75.42	74.71	-1.42
74	76.31	75.59			74	76.31	75.155	-2.31					74	75.59	74.795	-1.59
75	76.32	75.75			75	76.32	75.66	-1.32					75	75.75	75.375	-0.75
75	76.31	75.9			75	76.31	75.655	-1.31					75	75.9	75.45	-0.9
75	76.28	76.04			75	76.28	75.64	-1.28					75	76.04	75.52	-1.04
75	76.23	76.13			75	76.23	75.615	-1.23					75	76.13	75.565	-1.13
75	76.16	76.2			75	76.16	75.58	-1.16					75	76.2	75.6	-1.2
75	76.08	76.23			75	76.08	75.54	-1.08					75	76.23	75.615	-1.23
75	76.01	76.27			75	76.01	75.505	-1.01					75	76.27	75.635	-1.27
75	75.92	76.28			75	75.92	75.46	-0.92					75	76.28	75.64	-1.28
75	75.83	76.26			75	75.83	75.415	-0.83					75	76.26	75.63	-1.26
75	75.72	76.21			75	75.72	75.36	-0.72					75	76.21	75.605	-1.21
75	75.72	76.21			75	75.72	75.36	-0.72					75	76.21	75.605	-1.21
75	75.47	76.1			75	75.47	75.235	-0.47					75	76.1	75.55	-1.1
75	75.37	76.05			75	75.37	75.185	-0.37					75	76.05	75.525	-1.05
75	75.29	75.98			75	75.29	75.145	-0.29					75	75.98	75.49	-0.98
75	75.22	75.87			75	75.22	75.11	-0.22					75	75.87	75.435	-0.87
75	75.17	75.77			75	75.17	75.085	-0.17					75	75.77	75.385	-0.77
75	75.15	75.66			75	75.15	75.075	-0.15					75	75.66	75.33	-0.66
75	75.15	75.66			75	75.15	75.075	-0.15					75	75.66	75.33	-0.66
75	75.25	75.37			75	75.25	75.125	-0.25					75	75.37	75.185	-0.37
75	75.31	75.3			75	75.31	75.155	-0.31					75	75.3	75.15	-0.3
75	75.38	75.26			75	75.38	75.19	-0.38					75	75.26	75.13	-0.26
75	75.38	75.26			75	75.38	75.19	-0.38					75	75.26	75.13	-0.26
75	75.53	75.25			75	75.53	75.265	-0.53					75	75.25	75.125	-0.25
75	75.61	75.28			75	75.61	75.305	-0.61					75	75.28	75.14	-0.28
75	75.7	75.32			75	75.7	75.35	-0.7					75	75.32	75.16	-0.32
[truncated: 15,576 more rows]

## Sheet: ED Fig. 8e (SBP)
Time (h)	SBP A-line (mmHg)
1.75014	72
1.75041	72
1.75069	73
1.75097	72
1.75125	72
1.75153	72
1.7518	72
1.75208	72
1.75236	72
1.75236	72
1.75291	72
1.75319	72
1.75347	72
1.75375	72
1.75403	72
1.7543	72
1.75458	72
1.75486	72
1.75514	72
1.75541	72
1.75569	72
1.75597	72
1.75625	72
1.75653	72
1.7568	72
1.75708	72
1.75736	72
1.75736	72
1.75791	72
1.75819	72
1.75847	72
1.75875	72
1.75903	72
1.7593	71
1.75958	72
1.75986	72
1.76014	72
1.76041	72
1.76069	72
1.76125	72
1.76153	72
1.7618	72
1.76208	72
1.76236	72
1.76264	72
1.76264	72
1.76319	71
1.76347	72
1.76375	72
1.76403	72
1.76403	72
1.76458	71
1.76486	72
1.76514	72
1.76541	72
1.76569	72
1.76597	72
1.76625	72
1.76653	72
1.7668	72
1.7668	72
1.76736	72
1.76764	72
1.76791	72
1.76791	72
1.76847	72
1.76875	72
1.76903	72
1.7693	72
1.76958	72
1.76986	72
1.76986	72
1.77041	72
1.77069	73
1.77097	73
1.77097	73
1.77153	73
1.77153	73
1.77208	73
1.77236	73
1.77291	72
1.77319	73
1.77347	72
1.77347	72
1.77403	72
1.77403	72
1.77458	72
1.77458	72
1.77514	72
1.77514	72
1.77569	72
1.77597	72
1.77625	71
1.77653	72
1.7768	71
1.7768	71
1.77736	71
1.77764	71
1.77791	71
1.77819	71
1.77819	71
1.77875	71
1.77903	71
1.77903	71
1.77903	71
1.77986	71
1.78014	71
1.78014	71
1.78069	71
1.78097	71
1.78125	71
1.78153	71
1.7818	71
1.78208	71
1.78236	71
1.78236	71
1.78236	71
1.78319	71
1.78347	72
1.78375	72
1.7843	72
1.78458	71
1.78486	71
1.78514	72
1.78541	71
1.78569	71
1.78597	71
1.78625	71
1.78653	71
1.7868	71
1.78708	71
1.78708	71
1.78764	71
1.78764	71
1.78819	71
1.78847	71
1.78875	71
1.78903	71
1.78903	71
1.78958	71
1.78986	71
1.79014	71
1.79014	71
1.79069	71
1.79097	71
1.79125	71
1.79153	71
1.7918	71
1.79208	71
1.79236	71
1.79264	71
1.79264	71
1.79319	71
1.79347	71
1.79375	71
1.79403	71
1.7943	71
1.79458	71
1.79458	71
1.79514	71
1.79541	72
1.79569	71
1.79625	72
1.79653	72
1.7968	72
1.79708	72
1.79736	72
1.79736	72
1.79791	72
1.79819	72
1.79847	71
1.79875	72
1.79903	72
1.7993	72
1.79958	72
1.79986	72
1.80014	72
1.80014	72
1.80069	72
1.80097	72
1.80125	72
1.80153	72
1.8018	72
1.80208	72
1.80236	72
1.80264	72
1.80291	72
1.80319	72
1.80347	72
1.80347	72
1.80403	72
1.8043	72
1.80458	72
1.80486	72
1.80514	72
1.80541	73
1.80569	75
1.80597	74
1.80625	75
1.80653	74
1.8068	72
1.80708	72
1.80736	71
1.80791	70
1.80819	70
1.80847	70
1.80875	69
1.80903	68
1.8093	68
1.80958	67
1.80986	67
1.81014	66
1.81041	66
1.81069	66
1.81097	66
1.81125	66
1.81153	66
1.8118	77
1.8118	77
1.81236	85
1.81264	94
1.81291	94
1.81319	94
1.81347	94
1.81375	94
1.81403	94
1.8143	94
1.81458	94
1.81486	61
1.81514	61
1.81541	61
1.81569	61
1.81597	62
1.81625	62
1.81653	62
1.8168	62
1.81708	62
1.81736	67
1.81764	70
1.81791	70
1.81819	69
1.81847	69
1.81875	69
1.81903	68
1.81958	68
1.81986	68
1.82014	70
1.82041	71
1.82069	71
1.82097	70
1.82125	70
1.82153	70
1.8218	69
1.82208	70
1.82236	70
1.82264	82
1.82291	82
1.82319	87
1.82347	87
1.82375	98
1.82403	98
1.8243	98
1.82458	98
1.82486	98
1.82514	98
1.82541	98
1.82569	65
1.82597	65
1.82625	65
1.82653	64
1.8268	64
1.82708	64
1.82736	65
1.82764	65
1.82791	66
1.82819	68
1.82847	69
1.82875	70
1.82903	70
1.8293	70
1.82958	70
1.82986	70
1.83014	70
1.83041	70
1.83069	70
1.83125	70
1.83153	70
1.8318	70
1.83208	80
1.83236	80
1.83264	88
1.83291	88
1.83319	88
1.83347	88
1.83375	88
1.83403	88
1.8343	88
1.83458	88
1.83486	88
1.83514	88
1.83541	73
1.83569	73
1.83597	73
1.83625	121
1.83653	121
1.8368	126
1.83708	133
1.83736	133
1.83764	133
1.83791	133
1.83819	133
1.83847	133
1.83875	133
1.83903	133
1.8393	71
1.83958	69
1.83986	70
1.84014	70
1.84041	70
1.84069	71
1.84097	71
1.84125	71
1.84153	71
1.8418	70
1.84208	71
1.84236	70
1.84291	70
1.84319	70
1.84347	71
1.84375	70
1.84403	70
1.8443	71
1.84458	71
1.84486	72
1.84514	72
1.84541	72
1.84569	72
1.84597	72
1.84625	72
1.84653	73
1.8468	73
1.8468	73
1.84736	74
1.84764	74
1.84791	74
1.84819	74
1.84847	74
1.84875	74
1.84903	75
1.8493	74
1.84958	74
1.84986	74
1.85014	74
1.85041	74
1.85069	74
1.85097	74
1.85125	74
1.85153	74
1.8518	74
1.85208	74
1.85236	75
1.85264	76
1.85291	75
1.85319	75
1.85347	75
1.85375	76
1.85403	76
1.85458	76
1.85486	76
1.85514	76
1.85541	76
1.85569	75
1.85597	76
1.85625	77
1.85653	76
1.8568	76
1.85708	76
1.85736	76
1.85764	76
1.85791	76
1.85819	76
1.85847	77
1.85875	77
1.85903	76
1.8593	76
1.85958	76
1.85986	76
1.86014	76
1.86041	76
1.86069	76
1.86097	76
1.86125	76
1.86153	75
1.8618	75
1.86208	76
1.86236	75
1.86264	75
1.86291	75
1.86319	75
1.86347	75
1.86375	75
1.86403	75
1.8643	75
1.86458	75
1.86486	75
1.86514	75
1.86541	75
1.86597	75
1.86625	75
1.86653	75
1.8668	75
1.86708	75
1.86736	85
1.86764	85
1.86791	86
1.86819	95
1.86847	95
1.86875	102
1.86903	108
1.8693	108
1.86958	113
1.86986	113
1.87014	113
1.87041	113
1.87069	113
1.87097	113
1.87125	113
1.87153	113
1.8718	113
1.87208	113
1.87236	113
1.87264	113
1.87291	113
1.87319	113
1.87347	113
1.87375	113
1.87403	113
1.8743	113
1.87458	163
1.87486	163
1.87514	163
1.87541	163
1.87569	163
1.87597	163
1.87625	163
1.87653	163
1.8768	70
1.87708	69
1.87764	70
1.87791	69
1.87819	69
1.87847	69
1.87875	69
1.87903	70
1.8793	70
1.87958	71
1.87986	71
1.88014	71
1.88041	70
1.88069	70
1.88097	70
1.88125	70
1.88153	70
1.8818	70
1.88208	69
1.88236	70
1.88264	69
1.88291	70
1.88319	70
1.88347	70
1.88375	71
1.88403	71
1.8843	71
1.88458	72
1.88486	71
1.88514	71
1.88541	71
1.88569	71
1.88597	71
1.88625	71
1.88653	71
1.8868	71
1.88708	70
1.88736	70
1.88764	70
1.88791	70
1.88791	70
1.88847	69
1.88903	69
1.8893	69
1.88958	69
1.88986	69
1.89014	69
1.89041	68
1.89069	68
1.89097	68
1.89125	68
1.89153	68
1.8918	68
1.89208	68
1.89236	68
1.89264	69
1.89291	69
1.89319	69
1.89347	69
1.89375	68
1.89403	69
1.8943	69
1.89458	68
1.89486	68
1.89514	69
1.89541	69
1.89569	69
1.89597	69
1.89625	69
1.89653	70
1.8968	70
1.89708	69
1.89736	70
1.89764	70
1.89791	70
1.89819	70
1.89847	70
1.89875	71
1.89903	71
1.8993	71
1.89958	71
1.89986	72
1.90014	72
1.90041	72
1.90097	72
1.90125	73
1.90153	73
1.9018	73
1.90208	74
1.90236	74
1.90264	73
1.90291	74
1.90319	74
1.90347	74
1.90375	74
1.90403	74
1.9043	75
1.90458	75
1.90486	75
1.90514	75
1.90541	75
1.90569	75
1.90597	74
1.90625	74
1.90653	74
1.9068	74
1.90708	74
1.90736	74
1.90764	73
1.90791	73
1.90819	73
1.90847	73
1.90875	73
1.90903	73
1.9093	72
1.90958	72
1.90986	73
1.91014	73
1.91041	73
1.91069	73
1.91097	73
1.91125	72
1.91153	72
1.9118	72
1.91208	72
1.91264	72
1.91291	72
1.91319	72
1.91347	72
1.91375	72
1.91403	72
1.9143	72
1.91458	73
1.91486	73
1.91514	73
1.91541	73
1.91569	74
1.91597	74
1.91625	74
1.91653	74
1.9168	74
1.91708	74
1.91736	74
1.91764	75
1.91791	76
1.91819	77
1.91847	77
1.91847	77
1.91903	78
1.9193	77
1.91958	77
1.91986	77
1.92014	76
1.92041	76
1.92069	75
1.92097	75
1.92125	75
1.92153	75
1.9218	75
1.92208	75
1.92236	75
1.92264	76
1.92291	76
1.92319	76
1.92347	86
1.92375	86
1.9243	89
1.92458	89
1.92486	87
1.92486	87
1.92541	95
1.92569	104
1.92597	104
1.92625	112
1.92653	112
1.9268	112
1.92708	112
1.92736	112
1.92764	112
1.92791	165
1.92819	165
1.92847	158
1.92875	158
1.92903	156
1.9293	155
1.92958	155
1.92986	155
1.93014	155
1.93041	155
1.93069	67
1.93097	67
1.93125	67
1.93153	67
1.9318	67
1.93208	67
1.93236	67
1.93264	67
1.93291	67
1.93319	67
1.93347	71
1.93375	68
1.93403	68
1.9343	68
1.93458	69
1.93486	69
1.93514	71
1.93541	73
1.93597	74
1.93625	74
1.93653	74
1.9368	73
1.93708	73
1.93736	73
1.93764	73
1.93791	72
1.93819	73
1.93847	74
1.93875	75
1.93903	75
1.9393	75
1.93958	76
1.93986	75
1.94014	76
1.94041	77
1.94069	78
1.94097	79
1.94125	79
1.94153	80
1.9418	80
1.94208	81
1.94236	82
1.94264	82
1.94291	83
1.94319	82
1.94347	82
1.94375	82
1.94403	82
1.9443	82
1.94458	82
1.94486	82
1.94514	83
1.94541	83
1.94569	83
1.94597	83
1.94625	83
1.94653	84
1.9468	84
1.94736	84
1.94764	85
1.94791	86
1.94819	86
1.94847	87
1.94875	88
1.94903	89
1.9493	89
1.94958	89
1.94986	89
1.95014	89
1.95041	89
1.95069	88
1.95097	89
1.95125	88
1.95153	89
1.9518	90
1.95208	90
1.95236	90
1.95264	90
1.95291	90
1.95319	90
1.95347	90
1.95375	91
1.95403	90
1.9543	90
1.95458	90
1.95486	90
1.95514	90
1.95541	90
1.95569	90
1.95597	90
1.95625	90
1.95653	90
1.9568	90
1.95708	90
1.95736	90
1.95764	89
1.95791	90
1.95819	89
1.95847	90
1.95903	89
1.9593	89
1.95958	90
1.95986	90
1.96014	90
1.96041	90
1.96069	91
1.96069	91
1.96125	91
1.96153	91
1.9618	91
1.96208	92
1.96236	92
1.96264	92
1.96291	92
1.96319	93
1.96347	93
1.96375	93
1.96403	94
1.9643	94
1.96458	94
1.96486	95
1.96514	95
1.96514	95
1.96569	96
1.96597	95
1.96625	95
1.96653	95
1.9668	97
1.96708	98
1.96736	96
1.96764	95
1.96791	95
1.96819	94
1.96847	93
1.96875	92
1.96903	92
1.9693	92
1.96958	92
1.96986	92
1.97014	92
1.97041	92
1.97097	92
1.97125	92
1.97153	93
1.9718	93
1.97208	93
1.97236	93
1.97264	93
1.97291	94
1.97319	94
1.97319	94
1.97375	94
1.97403	95
1.9743	94
1.97458	94
1.97486	94
1.97514	95
1.97541	95
1.97569	95
1.97597	95
1.97625	95
1.97653	95
1.9768	95
1.97708	94
1.97736	95
1.97764	95
1.97791	96
1.97819	96
1.97847	101
1.97875	101
1.97903	101
1.9793	101
1.97958	101
1.97986	89
1.98014	88
1.98041	88
1.98069	89
1.98097	89
1.98125	90
1.98153	89
1.9818	90
1.98208	92
1.98264	92
1.98291	93
1.98319	93
1.98347	93
1.98375	93
1.98403	93
1.9843	93
1.9843	93
1.98486	94
1.98514	93
1.98541	92
1.98569	92
1.98597	92
1.98625	91
1.98653	91
1.9868	90
1.9868	90
1.98736	90
1.98764	90
1.98791	90
1.98819	90
1.98847	90
1.98875	90
1.98903	90
1.9893	89
1.98958	89
1.98958	89
1.99014	89
1.99041	89
1.99041	89
1.99097	89
1.99125	89
1.99125	89
1.9918	89
1.99208	89
1.99236	89
1.99264	89
1.99291	89
1.99319	89
1.99347	89
1.99403	89
1.9943	89
1.99458	89
1.99486	89
1.99514	89
1.99541	89
1.99569	74
1.99597	72
1.99625	72
1.99653	72
1.9968	83
1.99708	83
1.99736	92
1.99764	100
1.99791	100
1.99819	109
1.99847	109
1.99875	109
1.99903	109
1.9993	109
1.99958	109
1.99986	109
2.00014	72
2.00041	76

## Sheet: ED Fig. 8e (Acceleration)
Time (h)	X-axis (g)	Y-axis (g)	Z-axis (g)
1.75	0.0525208	-0.0245667	-0.00237901
1.75	0.0492859	-0.0244751	-0.00315856
1.75001	0.0524597	-0.025238	0.000208597
1.75001	0.0519104	-0.0262146	0.0046207
1.75001	0.0499268	-0.0254517	0.00219332
1.75001	0.04953	-0.0249634	0.00294755
1.75002	0.0549316	-0.0200806	-0.0223291
1.75002	0.0568848	-0.0232239	0.00672408
1.75002	0.046936	-0.0262146	0.0195962
1.75003	0.055481	-0.0187073	-0.00770624
1.75003	0.0507507	-0.0229492	-0.00371093
1.75003	0.052124	-0.0229187	-0.00961883
1.75003	0.0500793	-0.0244446	0.00379584
1.75004	0.0512085	-0.0243225	0.00489419
1.75004	0.0536499	-0.0261841	-0.000805642
1.75004	0.0495605	-0.0263977	0.00284217
1.75005	0.0517883	-0.024292	0.00299222
1.75005	0.0521851	-0.0202332	-0.00121958
1.75005	0.0514832	-0.0215759	-0.00206856
1.75005	0.051239	-0.0209961	-0.00427512
1.75006	0.0522156	-0.022522	-0.00282033
1.75006	0.0503235	-0.0235291	0.00387737
1.75006	0.0501709	-0.0245972	0.00131139
1.75006	0.0516663	-0.023468	0.0018888
1.75007	0.0516968	-0.0227661	-0.000858847
1.75007	0.0514221	-0.0197754	0.000919263
1.75007	0.0522461	-0.0218811	-0.00185093
1.75008	0.0523071	-0.0198364	-0.00195541
1.75008	0.0523987	-0.0220032	0.000843417
1.75008	0.0531311	-0.0237732	0.0014894
1.75008	0.0493774	-0.0222473	0.00156862
1.75009	0.0514526	-0.0261841	0.00802877
1.75009	0.0533142	-0.0227356	-0.00269859
1.75009	0.0536499	-0.0177612	-0.0149737
1.7501	0.0440979	-0.0241394	0.00928512
1.7501	0.0555725	-0.0214844	-0.00137902
1.7501	0.0502625	-0.0223083	-0.00173702
1.7501	0.0497437	-0.0257568	0.00198139
1.75011	0.0512695	-0.0270386	0.000171819
1.75011	0.0505371	-0.0224304	-0.000281661
1.75011	0.0542297	-0.0222778	-0.000112616
1.75011	0.0496826	-0.0221252	0.00102119
1.75012	0.0507812	-0.0227356	0.00275263
1.75012	0.0509644	-0.0204468	-0.00194086
1.75012	0.0525208	-0.0213318	0.00137002
1.75013	0.0507812	-0.0237122	0.000422382
1.75013	0.0524597	-0.022644	-0.00226665
1.75013	0.052887	-0.0221252	-0.00745163
1.75013	0.0491333	-0.0255127	0.00242117
1.75014	0.0527039	-0.0261841	0.00439382
1.75014	0.0512695	-0.0222778	0.00113956
1.75014	0.0502625	-0.0241394	0.0025229
1.75015	0.0498047	-0.0226135	-0.00477029
1.75015	0.0541687	-0.0210266	-0.0168378
1.75015	0.0450439	-0.0272217	0.0272358
1.75015	0.053894	-0.0215454	-0.00368824
1.75016	0.0514526	-0.0214233	-0.00460782
1.75016	0.0513916	-0.021637	-0.00406988
1.75016	0.0506897	-0.0224609	-0.00300658
1.75016	0.051178	-0.0236816	0.00735692
1.75017	0.0517883	-0.0232849	-0.000391981
1.75017	0.0507507	-0.0256958	0.00177596
1.75017	0.0518494	-0.0244751	-0.00047499
1.75018	0.0513611	-0.0218811	0.000622671
1.75018	0.0509033	-0.0197144	-0.00265109
1.75018	0.0511475	-0.0166016	-0.00166981
1.75018	0.0507202	-0.0220642	-0.00176418
1.75019	0.049469	-0.0191956	0.000155203
1.75019	0.0520325	-0.0186768	0.000356177
1.75019	0.0517578	-0.0193787	0.00181441
1.7502	0.052124	-0.0218201	0.000474734
1.7502	0.0502014	-0.0203247	0.000346886
1.7502	0.0513306	-0.0178528	-0.00181879
1.7502	0.0511475	-0.0170898	0.00248652
1.75021	0.0502014	-0.0167847	-0.00369539
1.75021	0.050415	-0.0153809	4.72763e-05
1.75021	0.0492859	-0.017334	0.00316368
1.75021	0.0500183	-0.0170898	-0.00160291
1.75022	0.0506897	-0.0209045	0.0105219
1.75022	0.0545959	-0.0136108	-0.0086375
1.75022	0.0483093	-0.0101929	-0.00715426
1.75023	0.0476379	-0.0179443	0.00458617
1.75023	0.0538635	-0.0159607	-0.00277441
1.75023	0.0506287	-0.0156555	-0.000387991
1.75023	0.04953	-0.0203857	0.0033333
1.75024	0.0518494	-0.0164185	0.000337331
1.75024	0.0517883	-0.0154419	0.00242785
1.75024	0.0531616	-0.013855	0.00171811
1.75025	0.0504761	-0.0151978	-0.00180409
1.75025	0.0516357	-0.0163574	-0.000373262
1.75025	0.0542908	-0.0133057	0.0010962
1.75025	0.0508423	-0.0168762	0.00532818
1.75026	0.0514221	-0.0167847	-0.00512163
1.75026	0.0501709	-0.017334	-0.0058623
1.75026	0.050354	-0.0167542	0.00245588
1.75026	0.052002	-0.0169067	0.00433599
1.75027	0.053009	-0.0158081	-0.00190154
1.75027	0.0474548	-0.0187988	0.00696533
1.75027	0.053772	-0.0163269	-0.00560137
1.75028	0.0540771	-0.0160522	-0.0166706
1.75028	0.0483704	-0.0194397	0.0208257
1.75028	0.0531311	-0.0201111	0.00313172
1.75028	0.0545959	-0.0192261	-0.00404984
1.75029	0.0492859	-0.0189209	-0.00012523
1.75029	0.0525818	-0.0171509	-0.00502381
1.75029	0.04953	-0.0187378	-0.00108524
1.7503	0.0494995	-0.0202637	0.000757531
1.7503	0.0528564	-0.0201111	-0.000325595
1.7503	0.0512695	-0.0197144	0.000220609
1.7503	0.052887	-0.0178833	0.000420096
1.75031	0.0510864	-0.0195312	-0.00267398
1.75031	0.0531921	-0.0192261	-0.000724735
1.75031	0.0516663	-0.0193481	0.00146341
1.75031	0.0549622	-0.019165	-0.000371175
1.75032	0.0539246	-0.0190125	0.000366786
1.75032	0.0534363	-0.0188293	0.00182522
1.75032	0.052887	-0.0179443	4.39917e-05
1.75033	0.0519104	-0.0180969	7.45989e-05
1.75033	0.0494995	-0.0212402	-0.00162538
1.75033	0.0505066	-0.0201721	0.00060957
1.75033	0.0517578	-0.0192871	-0.00156055
1.75034	0.0522766	-0.0174561	-0.000134321
1.75034	0.0534363	-0.0194397	0.000954916
1.75034	0.0511475	-0.0179443	-0.00272046
1.75035	0.0519714	-0.0213623	0.0129237
1.75035	0.0554199	-0.0207825	-0.00219518
1.75035	0.0502319	-0.0197754	-0.00323576
1.75035	0.0511169	-0.0183411	-0.00834382
1.75036	0.0518188	-0.019104	0.00137612
1.75036	0.0527649	-0.0211182	0.00186626
1.75036	0.0502319	-0.0203857	0.000706437
1.75036	0.0525818	-0.0214233	0.00335872
1.75037	0.053772	-0.0206909	-0.0011458
1.75037	0.0496521	-0.0214233	-0.000756193
1.75037	0.0536499	-0.0203552	-0.000670832
1.75038	0.0501099	-0.0204163	0.00200515
1.75038	0.051239	-0.019928	-0.000938276
1.75038	0.0527954	-0.0184021	0.00303898
1.75038	0.0516968	-0.0218201	-0.00110728
1.75039	0.0539246	-0.022583	-0.00348894
1.75039	0.0519714	-0.0189819	-0.00262888
1.75039	0.0500488	-0.0227966	0.00356635
1.7504	0.0509033	-0.0209961	0.000799289
1.7504	0.0505676	-0.0227051	0.00255509
1.7504	0.0505676	-0.0223999	0.00681875
1.7504	0.0523376	-0.019928	-0.0214578
1.75041	0.0544434	-0.0187683	-0.00433053
1.75041	0.0425415	-0.0249634	0.0274709
1.75041	0.0555725	-0.0158386	-0.00682217
1.75041	0.0517578	-0.0207825	-0.00319163
1.75042	0.048584	-0.0230408	-0.0054271
1.75042	0.0497131	-0.021698	-0.00192667
1.75042	0.0527039	-0.0238342	0.00261287
1.75043	0.0514221	-0.025116	0.00162481
1.75043	0.0519104	-0.023468	0.00313075
1.75043	0.0518799	-0.0210266	0.000422434
1.75043	0.0521851	-0.0200195	-0.000226856
1.75044	0.0513	-0.0183716	-0.00236723
1.75044	0.0521851	-0.0201111	-0.00277497
1.75044	0.0510559	-0.0216064	0.000103511
1.75045	0.0527649	-0.0202637	0.00109743
1.75045	0.0513916	-0.0223999	0.000800296
1.75045	0.052887	-0.0213013	0.000402361
1.75045	0.0517578	-0.0198059	0.00107865
1.75046	0.0526428	-0.0201416	-0.0011858
1.75046	0.0523987	-0.0189514	-0.0011591
1.75046	0.0513306	-0.0215149	0.00132113
1.75046	0.0512695	-0.0223999	0.00146731
1.75047	0.0510864	-0.0210876	-0.000350096
1.75047	0.0521851	-0.0213928	0.00126332
1.75047	0.0510864	-0.0209351	9.05805e-05
1.75048	0.0498657	-0.0252075	0.0100794
1.75048	0.0557861	-0.020874	-0.0114728
1.75048	0.048645	-0.0158691	-0.00806017
1.75048	0.0490112	-0.0231934	0.00762637
1.75049	0.0554199	-0.0206299	-0.00419646
1.75049	0.0488892	-0.0221863	0.000828664
1.75049	0.0510559	-0.0228577	0.00132347
1.7505	0.0523071	-0.0219727	0.00163815
1.7505	0.0518799	-0.0221558	0.000490098
1.7505	0.0520325	-0.0202942	0.00106292
1.7505	0.0507812	-0.0205994	0.00176463
1.75051	0.0491333	-0.0223389	-0.000434107
1.75051	0.0515137	-0.0224304	0.000341905
1.75051	0.0514526	-0.0201721	0.00199298
1.75052	0.0515137	-0.0242004	-0.00302229
1.75052	0.0496216	-0.0213623	-0.00463036
1.75052	0.0509949	-0.0201416	-0.000983896
1.75052	0.0506897	-0.0214539	0.000708753
1.75053	0.0498962	-0.0228882	0.00247679
1.75053	0.048645	-0.0237427	0.00601244
1.75053	0.0529785	-0.0212097	-0.00230672
1.75053	0.0546875	-0.0184021	-0.0199053
1.75054	0.0448608	-0.0240479	0.025078
1.75054	0.0540161	-0.0213318	-0.00472387
1.75054	0.0510559	-0.0217896	-0.00201746
1.75055	0.0512085	-0.0197449	-0.00240277
1.75055	0.0515137	-0.0205688	-0.00752149
1.75055	0.0500793	-0.0231018	0.0075059
1.75055	0.0523682	-0.0252075	0.00038961
1.75056	0.0490112	-0.0240173	0.00223145
1.75056	0.0496826	-0.0224915	0.000324936
1.75056	0.0527344	-0.0203247	-0.000962439
1.75057	0.0498047	-0.018219	-0.000368312
1.75057	0.0512085	-0.0188904	-0.00344021
1.75057	0.0496521	-0.0204773	-0.00167952
1.75057	0.0499878	-0.0189514	0.00150598
1.75058	0.0498962	-0.019989	0.00289207
1.75058	0.0528259	-0.0209961	0.00100964
1.75058	0.0511475	-0.0210266	0.000103139
1.75058	0.0514832	-0.0201111	0.00120743
1.75059	0.0510864	-0.0193481	-0.00187636
1.75059	0.0513306	-0.0204773	-0.00163319
1.75059	0.0500183	-0.02005	-0.000718299
1.7506	0.0475769	-0.0205994	0.00195662
1.7506	0.0501099	-0.0190735	0.0042937
1.7506	0.0502319	-0.0200195	-0.00168325
1.7506	0.0494995	-0.0233765	0.00488022
1.75061	0.0535889	-0.0169678	-0.0108116
1.75061	0.0510864	-0.0151978	-0.00387725
1.75061	0.0505066	-0.0231018	0.00918544
1.75062	0.054718	-0.0169373	-0.00334723
1.75062	0.051239	-0.0208435	-0.00226069
1.75062	0.0489197	-0.0228577	0.00355158
1.75062	0.0511475	-0.0220947	-1.23984e-05
1.75063	0.051178	-0.0210876	0.000950569
1.75063	0.0496521	-0.0202026	0.000631972
1.75063	0.0502014	-0.0186768	-0.0017764
1.75063	0.0496521	-0.0194702	0.00311604
1.75064	0.0528564	-0.0189209	-0.00175025
1.75064	0.0497131	-0.019928	0.00135329
1.75064	0.050354	-0.0207214	0.00219098
1.75065	0.0496216	-0.020874	-0.00902335
1.75065	0.0497437	-0.0206604	0.00034664
1.75065	0.0490417	-0.020752	0.00264323
1.75065	0.0509033	-0.0214844	0.00255213
1.75066	0.048584	-0.0197449	0.00588686
1.75066	0.0503845	-0.019043	0.00292173
1.75066	0.0541687	-0.017395	-0.0276934
1.75067	0.0509949	-0.019928	0.0150049
1.75067	0.0461426	-0.024231	0.00945598
1.75067	0.0552063	-0.0117493	-0.00562238
1.75067	0.048645	-0.0177917	-0.00308639
1.75068	0.0519714	-0.0187988	-0.00554544
1.75068	0.0513	-0.0198364	0.00300245
1.75068	0.0506592	-0.0211487	0.00614491
1.75068	0.052063	-0.0189209	-0.00276912
1.75069	0.0514526	-0.0197754	0.00158001
1.75069	0.0524902	-0.015564	0.00144897
1.75069	0.0506592	-0.0143738	-0.00273865
1.7507	0.0523376	-0.0134583	-0.00135432
1.7507	0.0484619	-0.0175781	0.000838882
1.7507	0.0527344	-0.0154114	-0.00168672
1.7507	0.051178	-0.0140991	-0.00063503
1.75071	0.0542908	-0.0160522	-0.000597698
1.75071	0.0527344	-0.0149841	0.000774501
1.75071	0.0524292	-0.0148926	1.51196e-05
1.75072	0.0496826	-0.0153503	0.00106321
1.75072	0.0486755	-0.01297	-0.00118012
1.75072	0.052002	-0.0139771	7.20029e-05
1.75072	0.0514526	-0.0140686	0.00111331
1.75073	0.0533142	-0.0153198	0.00431801
1.75073	0.0501709	-0.0146484	0.00339278
1.75073	0.052063	-0.0168762	0.00351844
1.75073	0.0534973	-0.015625	0.00205369
1.75074	0.0518799	-0.00906372	-0.0148092
1.75074	0.0484009	-0.0152283	0.00431668
1.75074	0.0532532	-0.0194397	0.00227395
1.75075	0.052948	-0.0150452	-0.00385911
1.75075	0.04953	-0.0180969	0.00358141
1.75075	0.050354	-0.0187683	0.000795111
1.75075	0.0509338	-0.0186157	0.000852536
1.75076	0.0504761	-0.0154724	-0.00288834
1.75076	0.0509033	-0.0180664	0.00224547
1.75076	0.0505371	-0.0176086	-0.00086411
1.75077	0.0530396	-0.0175476	0.000614619
1.75077	0.0513611	-0.0179138	-6.23831e-05
1.75077	0.0498962	-0.0198975	0.00210149
1.75077	0.0523376	-0.0181274	-0.00697675
1.75078	0.0511475	-0.0193481	-0.00288902
1.75078	0.0506287	-0.0205383	0.00389764
1.75078	0.0531006	-0.0205383	0.00177206
1.75078	0.050415	-0.0214233	0.00501302
1.75079	0.0487671	-0.0225525	0.00619259
1.75079	0.0527649	-0.0175171	-0.0240909
1.75079	0.0564575	-0.0176697	-0.00284416
1.7508	0.0453796	-0.0220947	0.0254787
1.7508	0.0564575	-0.0160522	-0.0101869
1.7508	0.0487671	-0.021759	-0.00276828
1.7508	0.0502625	-0.0158081	-0.00514213
1.75081	0.0526123	-0.0166016	0.000479879
1.75081	0.0516357	-0.0230103	0.00554098
1.75081	0.0523682	-0.0232239	0.00234976
1.75082	0.0503845	-0.0224915	0.000558603
1.75082	0.0506897	-0.0208435	-0.000673127
1.75082	0.0516968	-0.0194092	-0.00127813
1.75082	0.0529175	-0.0178833	-0.00131611
1.75083	0.0521545	-0.0203857	-0.00104618
1.75083	0.0507202	-0.0198364	-0.000965944
1.75083	0.0507812	-0.0207825	0.00270544
1.75083	0.052887	-0.0224609	0.00323845
1.75084	0.0521851	-0.0191345	-0.000996576
1.75084	0.0523376	-0.0202332	-0.00189844
1.75084	0.04953	-0.0203552	-0.000458459
1.75085	0.0527649	-0.0206909	-0.000449543
1.75085	0.0498047	-0.021637	0.00107497
1.75085	0.0505371	-0.0199585	-0.000816851
1.75085	0.0501404	-0.01828	0.00106335
1.75086	0.0508423	-0.019104	0.00136233
1.75086	0.0496521	-0.0227661	0.0016454
1.75086	0.0523682	-0.0255737	0.00667416
1.75087	0.0555725	-0.0198669	-0.00667097
1.75087	0.0482788	-0.019104	-0.00753236
1.75087	0.0527954	-0.0215149	-0.000473908
1.75087	0.052948	-0.0206299	-0.000486122
1.75088	0.0511475	-0.0204773	0.00167681
1.75088	0.0508728	-0.0221558	0.00228783
1.75088	0.0501709	-0.0219727	0.00226267
1.75088	0.0503235	-0.0203857	-0.000429353
1.75089	0.0513611	-0.0215149	0.00134258
1.75089	0.0518188	-0.021759	0.000498686
1.75089	0.0523071	-0.021698	4.68196e-05
1.7509	0.0514832	-0.0193176	0.000203756
1.7509	0.0509033	-0.0197144	0.00143658
1.7509	0.0512695	-0.023407	-0.00142071
1.7509	0.0526123	-0.0223694	-0.00677286
1.75091	0.0518188	-0.0206909	0.000660061
1.75091	0.0521851	-0.0236206	0.00255542
1.75091	0.0508423	-0.0218506	0.000529661
1.75092	0.0497437	-0.0227661	0.00653309
1.75092	0.0524597	-0.0211182	0.00516248
1.75092	0.0522461	-0.0178528	-0.0318805
1.75092	0.0472412	-0.0219727	0.0216826
1.75093	0.0497742	-0.0241699	0.00723171
1.75093	0.0526733	-0.0192261	-0.00609511
1.75093	0.0501404	-0.0203857	-0.00225904
1.75093	0.052124	-0.0223694	-0.00782184
1.75094	0.0507812	-0.0223083	0.00693779
1.75094	0.0519714	-0.022522	-0.000247043
1.75094	0.052948	-0.0226746	0.00244353
1.75095	0.0511169	-0.0255737	0.00110107
1.75095	0.0509338	-0.019989	-0.000486769
1.75095	0.0516968	-0.0200195	-0.000596309
1.75095	0.0513	-0.0177917	-0.000985945
1.75096	0.0511475	-0.020813	-0.00282298
1.75096	0.0490417	-0.0187378	0.00115255
1.75096	0.0515442	-0.0205994	0.00178681
1.75097	0.0497742	-0.0192871	0.000885778
1.75097	0.0531616	-0.0201721	0.0018604
1.75097	0.051178	-0.0191345	-0.00119108
1.75097	0.0517578	-0.0210571	-0.00166718
1.75098	0.0486145	-0.0202637	-0.00192007
1.75098	0.0504456	-0.0214844	-0.00170291
1.75098	0.0484314	-0.0205994	-0.00133128
1.75098	0.0502014	-0.0209656	0.00517327
1.75099	0.0538025	-0.0193176	0.0021665
1.75099	0.0511169	-0.0213318	0.00499758
1.75099	0.0501404	-0.0207214	0.000222675
1.751	0.0522461	-0.0137329	-0.0136396
1.751	0.0455627	-0.0218811	0.0057183
1.751	0.0541992	-0.0210266	-0.00129629
1.751	0.0522461	-0.0188904	-0.00144428
1.75101	0.0499268	-0.0230103	0.00319343
1.75101	0.0495911	-0.0226746	-0.00118748
1.75101	0.050415	-0.0217285	0.00112463
1.75102	0.0509949	-0.0209961	-0.000637166
1.75102	0.0495911	-0.0177307	0.000671795
1.75102	0.0502014	-0.0186157	0.00255728
1.75102	0.0517273	-0.019104	-0.00169496
1.75103	0.0526123	-0.0203247	0.0013659
1.75103	0.0502625	-0.0234375	0.00304958
1.75103	0.0504761	-0.0200195	-0.00389539
1.75104	0.0505981	-0.0196228	-0.00544313
1.75104	0.0507812	-0.0207214	0.00222631
1.75104	0.0533142	-0.0207825	0.00440477
1.75104	0.0502319	-0.0228271	0.00170632
1.75105	0.0496826	-0.0211487	0.00502958
1.75105	0.0525818	-0.0160828	-0.0167302
1.75105	0.0545959	-0.0182495	-0.00700349
1.75105	0.0436707	-0.0241394	0.0262412
1.75106	0.055481	-0.0169983	-0.0113865
1.75106	0.0478516	-0.0217896	-0.00240567
1.75106	0.0513611	-0.0203857	-0.00404935
1.75107	0.050293	-0.0191345	6.09696e-05
1.75107	0.0503845	-0.0213928	0.00554231
1.75107	0.0531006	-0.0220947	-0.0001421
1.75107	0.0500488	-0.0252991	0.00184784
1.75108	0.0518188	-0.0215149	-0.000221884
1.75108	0.0537415	-0.0184021	0.00220369
1.75108	0.0515442	-0.0187683	-0.00295537
1.75109	0.0519714	-0.0185547	-0.000389987
1.75109	0.0504761	-0.0198975	-0.00114552
1.75109	0.0507812	-0.0196533	0.00150462
1.75109	0.0515442	-0.0212097	-0.000400138
1.7511	0.0498352	-0.0202332	-0.000750165
1.7511	0.0509644	-0.0194397	-0.00115017
1.7511	0.0508728	-0.0193176	-7.70648e-05
1.7511	0.0521851	-0.019165	-0.000884136
1.75111	0.0500183	-0.0183411	0.00213399
1.75111	0.0502625	-0.0186462	0.00129403
1.75111	0.051178	-0.019989	0.00182133
1.75112	0.0505676	-0.0186768	0.00252873
1.75112	0.0512085	-0.0184326	-0.00613626
1.75112	0.0505371	-0.0220947	0.0083094
1.75112	0.0534668	-0.0162354	-0.0108268
1.75113	0.0500183	-0.0153198	-0.0013219
1.75113	0.0511169	-0.0229492	0.00709656
1.75113	0.056366	-0.0158081	-0.00384018
1.75114	0.0490417	-0.0209045	-0.000155378
1.75114	0.0500183	-0.0206604	0.000909009
1.75114	0.0506897	-0.0216064	0.000368854
1.75114	0.0516663	-0.0188293	0.0028614
1.75115	0.0506897	-0.0214539	-0.000357814
1.75115	0.048645	-0.0180969	0.000264338
1.75115	0.04953	-0.0184631	0.000451368
1.75115	0.0520325	-0.0175476	-0.000275192
1.75116	0.0526123	-0.0194702	0.00139527
1.75116	0.051239	-0.0180054	-0.00416596
1.75116	0.0513306	-0.0187378	-0.00437084
1.75117	0.0486755	-0.0210266	-0.000358776
1.75117	0.0511169	-0.0193176	0.00331407
1.75117	0.0513611	-0.0169067	0.00292703
1.75117	0.0486145	-0.0169678	0.00424893
1.75118	0.0513611	-0.0176697	0.00424911
1.75118	0.0535889	-0.0156555	-0.0296609
1.75118	0.0477905	-0.019165	0.0231268
1.75119	0.0514526	-0.0189209	0.00476156
1.75119	0.0522766	-0.0144653	-0.00857729
1.75119	0.0487061	-0.0153503	-0.00148612
1.75119	0.0519409	-0.0153503	-0.00250529
1.7512	0.0496826	-0.0174255	0.00312786
1.7512	0.0512085	-0.0165405	-0.000330861
1.7512	0.0507202	-0.0192261	0.0017977
1.7512	0.052002	-0.0159912	0.000397418
1.75121	0.0505981	-0.0146484	-0.000467787
1.75121	0.0560913	-0.0122986	-0.00108695
1.75121	0.047699	-0.0123596	0.00104334
1.75122	0.0515442	-0.0149231	-2.57995e-05
1.75122	0.0506897	-0.0191956	0.00162479
1.75122	0.0510559	-0.0145874	-0.00053295
1.75122	0.0498962	-0.015686	0.000205788
1.75123	0.0507507	-0.0173645	0.00065891
1.75123	0.0497131	-0.013916	-0.00176542
1.75123	0.0483398	-0.0144653	0.000737462
1.75124	0.0505981	-0.0159912	0.000406427
1.75124	0.0519104	-0.0158386	-0.00182676
1.75124	0.0504456	-0.0159302	-0.00154892
1.75124	0.0504761	-0.014801	0.00400553
1.75125	0.0513	-0.0180359	0.00151912
1.75125	0.0507507	-0.0195312	0.00176411
1.75125	0.0542908	-0.0184937	0.00176886
1.75125	0.0541687	-0.0118408	-0.0101522
1.75126	0.0465698	-0.0180664	0.000114145
1.75126	0.052887	-0.0189819	0.00248018
1.75126	0.0534363	-0.0172729	-0.00209491
1.75127	0.0500183	-0.0202942	0.00365468
1.75127	0.0479736	-0.0218201	0.00324227
1.75127	0.0509033	-0.0216064	-0.00146254
1.75127	0.0513	-0.0213013	-0.00071935
1.75128	0.0495911	-0.0187988	-0.000908238
1.75128	0.0499878	-0.0193481	0.00171099
1.75128	0.0518188	-0.0211487	-0.00171366
1.75129	0.04953	-0.0192871	0.000525133
1.75129	0.0510254	-0.0206299	0.0015131
1.75129	0.0527344	-0.0203857	-0.00518787
1.75129	0.0496521	-0.0241089	-0.0010496
1.7513	0.0510864	-0.0227356	0.00286679
1.7513	0.0505676	-0.0236511	0.00221236
1.7513	0.0502014	-0.0230103	0.00569252
1.7513	0.048584	-0.024292	0.00727726
1.75131	0.0522766	-0.0186462	-0.0327933
1.75131	0.0545044	-0.0227356	0.00670993
1.75131	0.0459595	-0.026062	0.0231575
1.75132	0.0553894	-0.0177002	-0.00984922
1.75132	0.0501099	-0.0262451	-0.00105076
1.75132	0.0511169	-0.0194092	-0.00938615
1.75132	0.0499878	-0.0226746	0.000527721
1.75133	0.0500183	-0.0271912	0.00558078
1.75133	0.0515137	-0.0244751	0.00115242
1.75133	0.0520325	-0.0270081	0.00481564
1.75134	0.053009	-0.0243225	0.00119377
1.75134	0.0524902	-0.0239563	-0.00405298
1.75134	0.0521851	-0.0231323	-0.00110767
1.75134	0.0505066	-0.0231934	-0.00156002
1.75135	0.0524292	-0.0236816	-0.000442836
1.75135	0.0494995	-0.0248718	0.00146255
1.75135	0.0525818	-0.0238953	0.00083357
1.75135	0.0527039	-0.0268555	0.00289578
1.75136	0.0505981	-0.0240173	-0.00226875
1.75136	0.0513916	-0.0228577	-0.00106193
1.75136	0.0485535	-0.0235596	-0.00185237
1.75137	0.0504456	-0.0240784	-0.000167342
1.75137	0.0507202	-0.0256653	0.00127072
1.75137	0.0504456	-0.0231628	-0.000107915
1.75137	0.0523071	-0.0248413	0.000270666
1.75138	0.0489807	-0.0276489	0.00623239
1.75138	0.050354	-0.0275574	0.00756162
1.75138	0.0542908	-0.0223999	-0.00605531
1.75139	0.0480347	-0.0237122	-0.00570201
1.75139	0.0508728	-0.0289612	0.00259424
1.75139	0.0527954	-0.0259094	-0.00290581
1.75139	0.0494385	-0.0270081	-0.00092728
1.7514	0.0486755	-0.0274963	-0.00124239
1.7514	0.0492859	-0.0260315	-0.00139679
1.7514	0.0488892	-0.0270996	0.00153149
1.7514	0.0518188	-0.0279846	-0.00284635
1.75141	0.0520935	-0.0270996	0.00156184
1.75141	0.0507812	-0.026886	0.00272224
1.75141	0.0510254	-0.0254822	-0.000234966
1.75142	0.0497131	-0.0255127	0.00221958
1.75142	0.0507507	-0.026123	-0.00116625
1.75142	0.0527344	-0.0252075	-0.00510829
1.75142	0.0503235	-0.0272217	-0.00117604
1.75143	0.0509033	-0.0273132	0.00482714
1.75143	0.0518799	-0.0278625	0.00174177
1.75143	0.0524292	-0.0262146	0.00566521
1.75144	0.051178	-0.0281982	0.00806917
1.75144	0.0531006	-0.0200806	-0.0367631
1.75144	0.0463257	-0.0296936	0.0275285
1.75144	0.0510559	-0.0275269	0.0020451
1.75145	0.0515137	-0.0241394	-0.00776939
1.75145	0.051239	-0.0253906	-0.00156066
1.75145	0.0511475	-0.023468	-0.00717891
1.75145	0.0502625	-0.0257874	0.003917
1.75146	0.0522461	-0.026123	0.0015431
1.75146	0.0507507	-0.026825	0.00225258
1.75146	0.052124	-0.025238	0.00475916
1.75147	0.0502625	-0.0248108	-0.000186248
1.75147	0.0517883	-0.0227966	-0.000599301
1.75147	0.0497742	-0.022644	-0.00176795
1.75147	0.0518188	-0.0235901	-0.00336201
1.75148	0.050415	-0.0238037	-0.00175852
1.75148	0.0514526	-0.0242004	0.000909478
1.75148	0.0534363	-0.0247192	0.00235305
1.75149	0.0517578	-0.0239563	0.00120674
1.75149	0.0526428	-0.0228882	0.00112947
1.75149	0.0507202	-0.0249939	-0.000677378
1.75149	0.0494385	-0.0231934	-0.00150977
1.7515	0.0525513	-0.022522	-0.00155678
1.7515	0.0493469	-0.0239258	9.2923e-05
1.7515	0.0505676	-0.0216064	0.00131328
1.7515	0.0514221	-0.0230408	0.00390381
1.75151	0.0491943	-0.026886	0.00980765
1.75151	0.052063	-0.0220337	-0.00874478
1.75151	0.0522156	-0.0201111	-0.0103129
1.75152	0.0466309	-0.027832	0.0105988
1.75152	0.0534973	-0.021698	-0.00454421
1.75152	0.0505676	-0.0233765	-0.00130828
1.75152	0.0490112	-0.026886	0.0020784
1.75153	0.0498962	-0.0258484	-0.00163176
1.75153	0.0505981	-0.0235596	0.000428899
1.75153	0.0500488	-0.0248108	-0.000612655
1.75154	0.0490112	-0.0235291	5.84374e-05
1.75154	0.0501099	-0.0249329	0.000801698
1.75154	0.0506592	-0.0235291	0.000874307
1.75154	0.0505371	-0.0228271	0.00247247
1.75155	0.0524902	-0.0247192	0.000390338
1.75155	0.052887	-0.0252075	0.00131249
1.75155	0.0512085	-0.0248718	-0.00690977
1.75155	0.0514832	-0.0235901	-0.00021408
1.75156	0.0512085	-0.0236511	0.00138207
1.75156	0.0514221	-0.0254517	0.00359869
1.75156	0.047699	-0.024353	0.00312857
1.75157	0.0511475	-0.0244141	-0.00374136
1.75157	0.0542908	-0.0203552	-0.0211842
1.75157	0.0436707	-0.0271301	0.0276888
1.75157	0.0561829	-0.0219116	-0.00403646
1.75158	0.0485535	-0.0219421	-0.00295953
1.75158	0.0512695	-0.0211487	-0.00774522
1.75158	0.0495605	-0.0231934	-0.00397816
1.75159	0.0501099	-0.0231323	0.0105892
1.75159	0.0512085	-0.0257874	-0.000195105
1.75159	0.0504761	-0.0240479	0.000424006
1.75159	0.0512085	-0.026123	0.00139219
1.7516	0.0505066	-0.0245361	0.00124054
1.7516	0.0512695	-0.023407	0.00194135
1.7516	0.0510559	-0.0213623	-0.00419036
1.75161	0.0496826	-0.0214539	-0.00449435
1.75161	0.0506287	-0.0228577	0.00082511
1.75161	0.0518494	-0.0211487	0.00170872
1.75161	0.0500793	-0.0209351	0.000791883
1.75162	0.0516357	-0.0240479	0.00129314
1.75162	0.0507202	-0.0206299	-0.000860578
1.75162	0.0505371	-0.0214844	-0.00216252
1.75162	0.0497131	-0.022583	-2.23781e-05
1.75163	0.0487366	-0.0212097	0.000119167
1.75163	0.0487671	-0.0221863	0.00338238
1.75163	0.0507812	-0.0214233	0.00313442
1.75164	0.0488586	-0.0217896	-0.00392418
1.75164	0.0513611	-0.0281067	0.00888329
1.75164	0.0543213	-0.0202637	-0.0124695
1.75164	0.050293	-0.01651	-0.00333905
1.75165	0.0497437	-0.0266724	0.00959413
1.75165	0.0539551	-0.0181274	-0.00709176
1.75165	0.0493469	-0.0221863	0.00102552
1.75166	0.0487366	-0.0253601	0.00074681
1.75166	0.0521851	-0.0217285	0.00210107
1.75166	0.0517883	-0.0215454	0.00101741
1.75166	0.0507812	-0.0223389	-0.000767662
1.75167	0.0491638	-0.0223083	0.00113172
1.75167	0.0511169	-0.0222168	-0.000376669
1.75167	0.0508118	-0.0219727	-0.00168859
1.75167	0.0495911	-0.0235291	0.00200164
1.75168	0.0522156	-0.0219116	0.00130707
1.75168	0.0508423	-0.0215454	-0.00128029
1.75168	0.0499573	-0.0230408	-0.00402937
1.75169	0.0495911	-0.0232849	-0.000229681
1.75169	0.0505066	-0.0256348	0.00502381
1.75169	0.0505676	-0.0226746	-0.00122014
1.75169	0.0481262	-0.0241089	0.0048296
1.7517	0.0503845	-0.0210266	0.00169616
1.7517	0.0505066	-0.019043	-0.0235085
1.7517	0.0485229	-0.0233154	0.0161115
1.75171	0.0481262	-0.0244446	0.00711304
1.75171	0.0537109	-0.0153198	-0.00429466
1.75171	0.0500183	-0.0195312	-0.00593164
1.75171	0.0508728	-0.0222778	-0.00289069
1.75172	0.0500488	-0.0234375	0.00709272
1.75172	0.0520325	-0.0250854	0.000222274
1.75172	0.0509338	-0.0221252	-0.00275085
1.75172	0.0510254	-0.0219116	-2.71832e-05
1.75173	0.0522461	-0.0210571	0.00133056
1.75173	0.0522461	-0.0195618	0.0016225
1.75173	0.0509338	-0.021698	-0.00198925
1.75174	0.0509949	-0.0201111	-0.00143602
1.75174	0.0516663	-0.0192871	0.00019877
1.75174	0.0528564	-0.0213623	0.000375092
1.75174	0.0516052	-0.0193787	6.96839e-05
1.75175	0.0515137	-0.0198059	0.00100993
1.75175	0.0515747	-0.0204468	0.0010893
1.75175	0.0515442	-0.0194702	-0.000693681
1.75176	0.050415	-0.0192261	-0.00191637
1.75176	0.0501709	-0.0168762	-0.00133831
1.75176	0.0502625	-0.0166016	-7.56547e-05
1.75176	0.0499268	-0.015686	0.000922216
1.75177	0.0495911	-0.0182495	0.00133098
1.75177	0.0498047	-0.0202332	0.00912989
1.75177	0.0546265	-0.0167236	0.00117443
1.75177	0.0520935	-0.00991821	-0.0152179
1.75178	0.0467834	-0.0176086	0.00238494
1.75178	0.0535278	-0.0193787	0.0016627
1.75178	0.0514832	-0.0145569	-0.00311551
1.75179	0.0514221	-0.0200195	0.0013267
1.75179	0.0504456	-0.0172424	0.00182054
1.75179	0.050415	-0.0166931	0.0015126
1.75179	0.0516968	-0.0148621	0.00067306
1.7518	0.0510559	-0.0150146	-1.46843e-06
1.7518	0.0507202	-0.0160828	0.000305552
1.7518	0.0496826	-0.0153198	0.000215348
1.75181	0.0508118	-0.014801	0.000822743
1.75181	0.054657	-0.0177002	0.00427804
1.75181	0.0519714	-0.017334	-0.00615699
1.75181	0.0513916	-0.0170288	-0.00580415
1.75182	0.0488586	-0.0201721	0.00519984
1.75182	0.0538025	-0.0162964	0.00311781
1.75182	0.0479431	-0.0195618	0.00201347
1.75182	0.0539551	-0.0174866	0.00324015
1.75183	0.0489807	-0.0196533	0.00444954
1.75183	0.0550232	-0.015625	-0.0252123
1.75183	0.0514526	-0.0180359	0.0048792
1.75184	0.0451355	-0.0222473	0.0180042
1.75184	0.0563049	-0.0163574	-0.00938084
1.75184	0.048645	-0.0202637	0.00206974
1.75184	0.0495911	-0.0201111	-0.00174868
1.75185	0.0536804	-0.0157776	-0.0030443
1.75185	0.0504761	-0.019928	0.0011542
1.75185	0.0516968	-0.022522	-0.000933644
1.75186	0.0509338	-0.0211487	0.00228473
1.75186	0.0521851	-0.0198975	-0.000802489
1.75186	0.0519409	-0.0186462	0.000232859
1.75186	0.052948	-0.0205078	-0.00094519
1.75187	0.0506287	-0.0196228	0.000837648
1.75187	0.0516357	-0.0197449	-0.000103286
1.75187	0.050415	-0.0188599	0.00131543
1.75187	0.0523682	-0.0162659	0.000937637
1.75188	0.0516052	-0.0172729	-0.000565324
1.75188	0.0503235	-0.0176697	-0.0042439
1.75188	0.0514221	-0.0159607	0.000430749
1.75189	0.0480957	-0.0180054	0.000990022
1.75189	0.0513916	-0.0189514	-0.00115146
1.75189	0.0514526	-0.0206604	-0.00400527
1.75189	0.0508118	-0.0201721	0.00241696
1.7519	0.0514526	-0.0194092	0.00470714
1.7519	0.0508118	-0.0197144	0.00308453
1.7519	0.0517578	-0.0210876	0.00632999
1.75191	0.0546875	-0.015564	-0.00390992
1.75191	0.0488892	-0.0195312	-0.00862812
1.75191	0.0489502	-0.0213928	-0.00179161
1.75191	0.050293	-0.0205383	0.0024307
1.75192	0.0526428	-0.0219727	0.000401131
1.75192	0.0507507	-0.0230408	-0.000396051
1.75192	0.0521851	-0.0236816	0.00223065
1.75192	0.0513916	-0.0228271	0.00285071
1.75193	0.0490723	-0.0224915	-0.00119749
1.75193	0.0509338	-0.0228882	0.000464048
1.75193	0.0497437	-0.0219421	0.000295482
1.75194	0.0506592	-0.0198669	0.000424911
1.75194	0.051239	-0.0219116	0.00153696
1.75194	0.0489807	-0.0213318	-0.00259775
1.75194	0.0518188	-0.0211487	-0.00218434
1.75195	0.0505981	-0.0216675	-0.00393774
1.75195	0.0501709	-0.0226746	0.00277168
1.75195	0.051239	-0.0205688	0.00312238
1.75196	0.0484924	-0.0231934	0.00388139
1.75196	0.0510254	-0.0221252	0.00757029
1.75196	0.0537415	-0.0197449	-0.0295284
1.75196	0.0505066	-0.0195923	0.00564899
1.75197	0.046875	-0.0233765	0.0197957
1.75197	0.0551147	-0.0179443	-0.00800715
1.75197	0.0489197	-0.0213928	-0.000788996
1.75197	0.0504456	-0.0197144	-0.00730813
1.75198	0.0494995	-0.0222778	0.000270415
1.75198	0.0490723	-0.0234375	0.00662301
1.75198	0.0510559	-0.0246582	0.0013397
1.75199	0.0481873	-0.0247803	2.74908e-05
1.75199	0.0524597	-0.0203857	-0.000108774
1.75199	0.0509949	-0.0184937	0.001037
1.75199	0.0526123	-0.0213318	-0.00361455
1.752	0.0482483	-0.0187988	-0.00111627
1.752	0.0514832	-0.0221252	0.000231618
1.752	0.0500793	-0.0212402	0.00117111
1.75201	0.0503235	-0.0209045	0.000799018
1.75201	0.050415	-0.0244141	0.00168774
1.75201	0.052063	-0.0201721	-0.000525621
1.75201	0.0503235	-0.0221252	-0.000981518
1.75202	0.0488586	-0.0205383	-0.00174403
1.75202	0.0489807	-0.0209961	0.000428693
1.75202	0.0481567	-0.0204468	-0.000500834
1.75202	0.0495911	-0.0195312	0.000584208
1.75203	0.0513916	-0.0234985	0.00296096
1.75203	0.0483093	-0.022644	-0.00029567
1.75203	0.0502319	-0.0246887	0.00948276
1.75204	0.053894	-0.0209656	-0.00948793
1.75204	0.0477295	-0.0160522	-0.00699439
1.75204	0.0473328	-0.0259705	0.00755401
1.75204	0.0536194	-0.0185547	-0.00639967
1.75205	0.04776	-0.0227661	0.00119735
1.75205	0.0502319	-0.0225525	0.00257788
1.75205	0.0486145	-0.0220642	0.0013075
1.75206	0.0502625	-0.0220337	0.0001396
1.75206	0.0502014	-0.021637	-0.000975537
1.75206	0.0486145	-0.0203247	0.000865629
1.75206	0.0491333	-0.0218506	-0.000487801
1.75207	0.047821	-0.0192261	0.00274058
1.75207	0.0505676	-0.0221558	0.0029309
1.75207	0.0506287	-0.0223083	-0.000268122
1.75207	0.0516052	-0.022583	-0.00391936
1.75208	0.0493164	-0.0203247	-0.00388718
1.75208	0.0502014	-0.0216675	-0.000863457
1.75208	0.0516357	-0.0192566	0.00145977
1.75209	0.0507507	-0.022644	0.00625208
1.75209	0.0494995	-0.0209656	0.00745998
1.75209	0.052124	-0.0190125	-0.0266575
1.75209	0.0502625	-0.020752	0.0107947
1.7521	0.0458984	-0.0248413	0.0142804
1.7521	0.0541687	-0.0160828	-0.00857986
1.7521	0.0472412	-0.0183716	-0.00252292
1.75211	0.0497131	-0.0192871	-0.00685482
1.75211	0.0490112	-0.0209351	0.00608312
1.75211	0.0502625	-0.0232544	0.00179301
1.75211	0.0519104	-0.0238342	0.000275674
1.75212	0.052124	-0.0237732	0.002157
1.75212	0.0513306	-0.0202942	0.000152044
1.75212	0.050415	-0.0177612	-0.000753167
1.75212	0.050293	-0.0195312	-0.00557255
1.75213	0.0484924	-0.0196228	0.00175102
1.75213	0.0490112	-0.0189819	0.000154778
1.75213	0.0491028	-0.0191956	0.00048212
1.75214	0.051239	-0.0209351	0.000438908
1.75214	0.0513916	-0.0189819	0.000557004
1.75214	0.0489807	-0.0192566	0.000220848
1.75214	0.0508423	-0.0191956	-0.00220384
1.75215	0.0506287	-0.021637	0.00191097
1.75215	0.0498657	-0.0213928	-0.000146247
1.75215	0.0503235	-0.0195923	-0.00203554
1.75216	0.049469	-0.0213318	0.00181668
1.75216	0.04953	-0.0176392	0.00410644
1.75216	0.0492249	-0.0224915	-0.00115436
1.75216	0.0472717	-0.0235596	0.00652185
1.75217	0.0555115	-0.0166931	-0.0149033
1.75217	0.0484619	-0.018219	0.00395318
1.75217	0.0513	-0.0227966	0.00402475
1.75217	0.0534973	-0.0183105	-0.00638023
1.75218	0.0471802	-0.0206299	0.00131638
1.75218	0.0487366	-0.0227966	0.000122534
1.75218	0.0506592	-0.0197754	0.00157581
1.75219	0.0508423	-0.0210266	0.00345714
1.75219	0.0498962	-0.0213318	-0.000599992
1.75219	0.0470276	-0.019104	-0.000567315
1.75219	0.0484619	-0.0206299	-0.000905365
1.7522	0.0502625	-0.0177917	0.000963409
1.7522	0.050293	-0.0212708	0.00475123
1.7522	0.0502319	-0.02005	-0.00214446
1.75221	0.0515442	-0.0195923	-0.00534199
1.75221	0.0487976	-0.0216675	-0.0031708
1.75221	0.0498962	-0.0244141	0.00343028
1.75221	0.0511475	-0.0206909	0.00348711
1.75222	0.0492554	-0.0213013	0.00467241
1.75222	0.049469	-0.018219	0.00444161
1.75222	0.0522766	-0.0196228	-0.0256482
1.75223	0.0491028	-0.021698	0.0146857
1.75223	0.0475464	-0.0231934	0.00944776
1.75223	0.0541992	-0.0154114	-0.00763276
1.75223	0.0463867	-0.0207825	-0.00455231
1.75224	0.0505981	-0.019043	-0.00469311
1.75224	0.047699	-0.0194397	0.00585838
1.75224	0.0501709	-0.0228271	0.000351342
1.75224	0.0510254	-0.0210876	0.000914682
1.75225	0.049469	-0.0222778	0.00177454
1.75225	0.0516357	-0.02005	-0.000137876
1.75225	0.0505066	-0.0193481	-0.00175442
1.75226	0.0498657	-0.0188293	-0.00100736
1.75226	0.0499573	-0.0180054	-0.00180594
1.75226	0.0490723	-0.0193481	0.0011131
1.75226	0.0516052	-0.0193176	0.000463209
1.75227	0.0512695	-0.0176392	0.000516694
1.75227	0.051239	-0.0184326	0.000173177
1.75227	0.0511475	-0.0204163	0.00052089
1.75228	0.0484924	-0.0179749	0.00180238
1.75228	0.0496826	-0.0172729	-0.00212279
1.75228	0.0500793	-0.0174561	-0.000604678
1.75228	0.0470581	-0.0176697	-1.32095e-06
1.75229	0.049408	-0.0195007	0.00256538
1.75229	0.0505981	-0.0201721	0.00260595
1.75229	0.0490112	-0.021637	0.00117162
1.75229	0.052002	-0.0209045	0.0032713
1.7523	0.0534363	-0.0138245	-0.0138336
1.7523	0.0447693	-0.0183105	0.00418408
1.7523	0.0519409	-0.0215149	0.00189994
1.75231	0.0517273	-0.016571	-0.00234579
1.75231	0.0481873	-0.019165	-0.000485174
1.75231	0.0477905	-0.0185852	0.000953785
1.75231	0.0499573	-0.0157776	0.00168173
1.75232	0.0516052	-0.0194397	0.00279038
1.75232	0.0494385	-0.0187988	-0.00065166
1.75232	0.0489197	-0.0193481	-0.0031787
1.75233	0.0501709	-0.0165405	-0.000833653
1.75233	0.0491333	-0.0175476	0.00372905
1.75233	0.0511475	-0.0184937	0.00179262
1.75233	0.050354	-0.019928	-0.00272333
1.75234	0.0496216	-0.0175171	-0.00480035
1.75234	0.0487671	-0.0198364	-0.000888441
1.75234	0.0507507	-0.0180969	0.00235088
1.75234	0.0503845	-0.0193787	0.00147983
1.75235	0.0481262	-0.0189209	0.00279587
1.75235	0.0488281	-0.0169678	0.00694115
1.75235	0.0523987	-0.015564	-0.0290678
1.75236	0.0483093	-0.0187073	0.0213621
1.75236	0.0474854	-0.0194397	0.00781504
1.75236	0.052063	-0.0138855	-0.0113606
1.75236	0.047821	-0.0150757	-0.00140568
1.75237	0.0496216	-0.0175476	-0.00214589
1.75237	0.0499878	-0.017395	0.0027754
1.75237	0.0499268	-0.0169373	0.00124353
1.75238	0.0512695	-0.0180359	0.00170469
1.75238	0.0503235	-0.0155029	-0.000173597
1.75238	0.0518494	-0.012207	-0.00100132
1.75238	0.0533752	-0.0125122	0.000870001
1.75239	0.052948	-0.0142822	0.00151093
1.75239	0.0519409	-0.0154419	-0.000248518
1.75239	0.0507812	-0.01297	0.000583105
1.75239	0.0522461	-0.0148315	0.000204338
1.7524	0.0526733	-0.0149231	-0.00134702
1.7524	0.0524902	-0.0151367	-0.000948299
1.7524	0.0509644	-0.0135193	0.00146074
1.75241	0.0488892	-0.01474	0.000195026
1.75241	0.0496826	-0.0127258	-0.000471173
1.75241	0.0516052	-0.0137329	-0.0017786
1.75241	0.0483093	-0.0176086	-0.0011378
1.75242	0.0508423	-0.0166016	0.00199142
1.75242	0.0487976	-0.0176697	0.00272949
1.75242	0.0500488	-0.016571	0.00277142
1.75243	0.052124	-0.0191345	0.00335866
1.75243	0.054657	-0.0121155	-0.00925988
1.75243	0.047821	-0.0167847	-0.00342005
1.75243	0.0527649	-0.0200195	0.00424674
1.75244	0.0515747	-0.016571	-0.00213988
1.75244	0.0503235	-0.0183105	0.000587937
1.75244	0.0493469	-0.0205078	-0.00014248
1.75244	0.0492249	-0.019989	0.000879103
1.75245	0.0528564	-0.0198364	0.00295191
1.75245	0.0514832	-0.019104	-0.000673372
1.75245	0.049469	-0.0177002	-0.000378275
1.75246	0.0514526	-0.0205078	-0.000330338
1.75246	0.0502014	-0.0210571	1.60701e-05
1.75246	0.0508118	-0.0217896	0.00378527
1.75246	0.0499268	-0.0202637	-0.00343331
1.75247	0.050293	-0.0205688	-0.00661002
1.75247	0.0499268	-0.0213013	0.00096437
1.75247	0.051178	-0.0213928	0.0036489
1.75248	0.0506287	-0.0229187	0.00219745
1.75248	0.0497131	-0.0253601	0.00348486
1.75248	0.0522156	-0.0224304	-0.0019221
1.75248	0.0552979	-0.0209351	-0.0238661
1.75249	0.0465088	-0.0246582	0.0259278
1.75249	0.0490417	-0.0254211	0.0054353
1.75249	0.0517578	-0.0199585	-0.0053052
1.75249	0.0504761	-0.0209045	-0.00585758
1.7525	0.0513611	-0.0253601	-0.0053629
1.7525	0.0498047	-0.0258484	0.00166914
1.7525	0.0516663	-0.0275879	0.00211258
1.75251	0.0505066	-0.0288696	0.00354021
1.75251	0.0513916	-0.0255432	0.00214558
1.75251	0.0517578	-0.026947	-0.00171191
1.75251	0.0501709	-0.0258179	-0.00405448
1.75252	0.052063	-0.0229492	0.000939687
1.75252	0.050293	-0.0250244	-0.00123998
1.75252	0.0519104	-0.0254517	0.000795181
1.75253	0.0500488	-0.0245056	0.000765227
1.75253	0.0540161	-0.0238647	0.000439153
1.75253	0.0513	-0.025177	0.000211085
1.75253	0.0516357	-0.0247192	0.000521624
1.75254	0.0526733	-0.025116	-0.000735886
1.75254	0.0483398	-0.0252075	-0.000109342
1.75254	0.04953	-0.0236511	0.00164081
1.75254	0.0513	-0.026123	-0.00212514
1.75255	0.0531616	-0.0264282	-0.00199999
1.75255	0.0523682	-0.0270691	0.00282693
1.75255	0.0499878	-0.0279236	0.00880927
1.75256	0.052887	-0.0271301	0.00614624
1.75256	0.0541687	-0.0225525	-0.0102833
1.75256	0.0497131	-0.0258789	-0.00745891
1.75256	0.0502014	-0.0255737	0.0034864
1.75257	0.0534973	-0.0267639	-0.00258686
1.75257	0.0492249	-0.0253601	-0.00265352
1.75257	0.0475159	-0.0266418	0.000964426
1.75258	0.0510864	-0.0267334	0.000737628
1.75258	0.049469	-0.0272522	0.00252245
1.75258	0.0492249	-0.0270996	-0.00221576
1.75258	0.0526123	-0.0290833	0.00439757
1.75259	0.049408	-0.0256042	-0.0006128
1.75259	0.0513306	-0.0256653	0.00156837
1.75259	0.0503845	-0.0252686	0.000819449
1.75259	0.0524597	-0.0255127	-0.000945814
1.7526	0.0511475	-0.0262146	-0.00624264
1.7526	0.0516052	-0.0260315	-0.000257811
1.7526	0.0495911	-0.0265503	0.00115926
1.75261	0.0500183	-0.025238	0.00487333
1.75261	0.0492249	-0.0270996	0.0035596
1.75261	0.0513	-0.0256653	0.00699567
1.75261	0.0510254	-0.0220032	-0.0313611
1.75262	0.0517578	-0.0254211	0.0194783
1.75262	0.0469055	-0.0249329	0.0107749
1.75262	0.0510559	-0.0215759	-0.0115975
1.75263	0.0497437	-0.0257263	-0.00126475
1.75263	0.0519104	-0.0209045	-0.00670471
1.75263	0.0501709	-0.025116	0.000999062
1.75263	0.0509644	-0.026947	0.00413491
1.75264	0.0538635	-0.0273438	0.00257479
1.75264	0.0498962	-0.0273132	0.00438059
1.75264	0.0523987	-0.0241089	0.000229064
1.75264	0.0528564	-0.0230103	-0.00167096
1.75265	0.0516357	-0.0214844	-0.00157482
1.75265	0.0516052	-0.0224304	-0.0029517
1.75265	0.0485229	-0.0231934	-0.00243086
1.75266	0.0505676	-0.0219116	0.00171322
1.75266	0.0531006	-0.0238342	0.000700501
1.75266	0.0515747	-0.0242004	0.000775371
1.75266	0.0531006	-0.0210876	0.000333965
1.75267	0.0507812	-0.0224304	0.000196365
1.75267	0.0505066	-0.0232849	-6.99231e-05
1.75267	0.0504761	-0.020813	-0.000695144
1.75268	0.0513306	-0.0256348	-0.00142537
1.75268	0.0505981	-0.0231018	0.00114447
1.75268	0.0505676	-0.0223389	0.00344381
1.75268	0.0488892	-0.0252075	0.00486987
1.75269	0.0517883	-0.0255737	0.00304112
1.75269	0.0565796	-0.0194092	-0.0155568
1.75269	0.0457458	-0.0232544	0.00995539
1.75269	0.0530701	-0.0248413	-0.00160276
1.7527	0.0495605	-0.0210876	-0.00494711
1.7527	0.0493774	-0.0250244	0.00385096
1.7527	0.050415	-0.0242004	-0.00292099
1.75271	0.052002	-0.022644	-0.000538137
1.75271	0.0527344	-0.0244141	0.00255517
1.75271	0.0514221	-0.0220337	-0.000141202
1.75271	0.0501709	-0.0218201	-0.000166953
1.75272	0.0514526	-0.0223389	0.000795518
1.75272	0.0486755	-0.0224304	-0.000940478
1.75272	0.048645	-0.0220337	0.000886856
1.75273	0.0501099	-0.0247498	0.00373492
1.75273	0.0518799	-0.0247803	-0.00476078
1.75273	0.0513611	-0.0237732	-0.00358785
1.75273	0.0502625	-0.0242615	0.00249038
1.75274	0.0523682	-0.0234985	0.00489102
1.75274	0.0499878	-0.0257874	0.00213984
1.75274	0.0488281	-0.0246582	0.00360731
1.75274	0.0519714	-0.0223999	-0.0200964
1.75275	0.0531311	-0.0211182	-0.00170593
1.75275	0.0441284	-0.0273743	0.0239643
1.75275	0.0555725	-0.0181274	-0.010814
1.75276	0.0483704	-0.0220947	-0.00282449
1.75276	0.0508728	-0.0177307	-0.00653613
1.75276	0.0484924	-0.0235596	0.00206633
1.75276	0.052002	-0.0247803	0.00695883
1.75277	0.0525818	-0.0245361	-0.00141237
1.75277	0.0503235	-0.0265808	0.00273445
1.75277	0.0508728	-0.023468	0.00210042
1.75278	0.0499268	-0.0224609	0.00023185
1.75278	0.0498657	-0.0180969	-0.00236178
1.75278	0.0520935	-0.0195618	-0.00341197
1.75278	0.0513916	-0.0222473	-0.00120882
1.75279	0.0501404	-0.0210876	0.000938411
1.75279	0.0510864	-0.0212097	0.00126385
1.75279	0.0509033	-0.0198364	0.00190688
1.7528	0.0500488	-0.0204773	-0.000709083
1.7528	0.0513306	-0.0193176	-1.17965e-05
1.7528	0.0491638	-0.0206299	0.000652038
1.7528	0.0505981	-0.0212402	-0.000865878
1.75281	0.04776	-0.0188293	-0.00210288
1.75281	0.0498962	-0.0214233	0.00188473
1.75281	0.0509338	-0.021698	0.00311671
1.75281	0.0488892	-0.0208435	-0.00214792
1.75282	0.0501099	-0.0242004	0.00873141
1.75282	0.0535889	-0.0188904	-0.0133056
1.75282	0.0479431	-0.0172729	-1.36096e-05
1.75283	0.0494385	-0.023407	0.00599226
1.75283	0.0546265	-0.0184631	-0.0040085
1.75283	0.0481873	-0.0227661	0.00153694
1.75283	0.0481567	-0.0247192	0.000442154
1.75284	0.0494385	-0.0209045	-0.000839206
1.75284	0.0503845	-0.0226746	-0.00161393
1.75284	0.0502625	-0.0231934	0.00199138
1.75284	0.0497742	-0.0209351	0.00168538
1.75285	0.0484924	-0.0220032	-0.000772957
1.75285	0.0498352	-0.0202332	-0.0009728
1.75285	0.0523071	-0.0198975	0.00216411
1.75286	0.0498047	-0.0216064	0.00252426
1.75286	0.0502625	-0.0239258	-0.00525352
1.75286	0.0503235	-0.0198975	-0.000935174
1.75286	0.0496826	-0.0206299	0.000233259
1.75287	0.0497131	-0.0233459	0.00181697
1.75287	0.0494995	-0.0204163	0.00465691
1.75287	0.0483398	-0.0211487	0.00240468
1.75288	0.0518799	-0.0194092	-0.0146859
1.75288	0.0522461	-0.0202942	-0.00834218
1.75288	0.0450745	-0.0230103	0.0272397
1.75288	0.0559998	-0.0166016	-0.00840679
1.75289	0.0494385	-0.019928	-0.00494385
1.75289	0.0513306	-0.0188904	-0.00327282
1.75289	0.0497131	-0.0227051	0.00271769
1.7529	0.0489197	-0.0228882	0.00382982
1.7529	0.053009	-0.0229797	-0.00280875
1.7529	0.0497742	-0.024292	0.00121291
1.7529	0.0502014	-0.020752	0.00158572
1.75291	0.0519714	-0.0204773	-0.0011273
1.75291	0.0503235	-0.0188904	-0.00100195
1.75291	0.0496521	-0.0180664	-0.00131298
1.75291	0.0503235	-0.0194397	0.000141203
1.75292	0.0496521	-0.0184937	0.000381583
1.75292	0.050293	-0.0207214	-0.000903899
1.75292	0.0506592	-0.0193481	0.0028363
1.75293	0.0501709	-0.0191956	0.00158935
1.75293	0.0510864	-0.0180359	-0.000557636
1.75293	0.0485535	-0.0164185	-0.0019021
1.75293	0.0500183	-0.01651	-0.00252044
1.75294	0.0493469	-0.0179138	-0.00104924
1.75294	0.0493164	-0.0151978	0.00273373
1.75294	0.0485535	-0.0163574	0.00407935
1.75295	0.0494995	-0.0189819	-0.00159132
1.75295	0.0484314	-0.0209045	0.00760425
1.75295	0.0531921	-0.0134277	-0.00868602
1.75295	0.0492249	-0.0110474	-0.00810976
1.75296	0.04776	-0.0171814	0.0070765
1.75296	0.0539551	-0.0130615	-0.00165596
1.75296	0.051239	-0.0158081	0.000382609
1.75296	0.0486755	-0.0157471	0.000167063
1.75297	0.0484314	-0.0143738	0.00197197
1.75297	0.0523376	-0.0122681	0.00122444
1.75297	0.0520325	-0.0132751	-0.00130167
1.75298	0.0482178	-0.0140076	-0.000762394
1.75298	0.0506592	-0.013916	-0.00144673
1.75298	0.051178	-0.0150452	0.00246424
1.75298	0.0515137	-0.0152893	0.00449888
1.75299	0.0512695	-0.0149841	-0.00174953
1.75299	0.052887	-0.0151672	-0.00620365
1.75299	0.049408	-0.0143738	0.00224493
1.753	0.0506592	-0.0174255	0.00219668
1.753	0.0523987	-0.0128784	0.00178352
1.753	0.0499573	-0.0171204	0.00721368
1.753	0.052124	-0.0159607	0.00670276
1.75301	0.0522461	-0.0122375	-0.0279494
1.75301	0.0516357	-0.0170593	-0.000506426
1.75301	0.0451355	-0.017334	0.0203044
1.75301	0.0524292	-0.0109253	-0.00550806
1.75302	0.0488281	-0.0174255	-0.00396617
1.75302	0.0512695	-0.0153809	-0.00048978
1.75302	0.049408	-0.0172729	-0.000887782
1.75303	0.0506592	-0.0177307	0.000543654
1.75303	0.0509949	-0.0198669	0.00262727
1.75303	0.0502319	-0.0176392	0.00111733
1.75303	0.049408	-0.0198364	6.11924e-05
1.75304	0.0505066	-0.0177612	-0.000225619
1.75304	0.0496521	-0.0158081	-0.00155995
1.75304	0.0521851	-0.0184937	-0.0019898
1.75305	0.0509338	-0.0180969	0.000225089
1.75305	0.0484619	-0.0192871	0.00101716
1.75305	0.0505676	-0.0196228	6.26786e-05
1.75305	0.052002	-0.0177917	-0.000343946
1.75306	0.0515442	-0.0177612	-0.000232464
1.75306	0.0500488	-0.0187378	-0.000757828
1.75306	0.0491943	-0.0177917	-0.00120764
1.75306	0.0501099	-0.0185242	-0.00168153
1.75307	0.0497742	-0.0187073	-0.000667569
1.75307	0.0522156	-0.0179443	0.00376093
1.75307	0.0510864	-0.0195312	0.00049165
1.75308	0.050293	-0.0186157	0.00458075
1.75308	0.0513611	-0.0201416	0.00600476
1.75308	0.054657	-0.0163574	-0.00572567
1.75308	0.0481567	-0.0189819	-0.00986509
1.75309	0.0513	-0.0192261	0.000372008
1.75309	0.0499878	-0.019043	0.001576
1.75309	0.0497742	-0.018158	0.00045278
1.7531	0.0478516	-0.0231018	0.00367341
1.7531	0.0511169	-0.0205688	0.0015583
1.7531	0.0526123	-0.0188293	-0.000479773
1.7531	0.0493774	-0.0197449	-0.00221028
1.75311	0.0492249	-0.0205688	0.00215436
1.75311	0.0537415	-0.0195312	-0.000724707
1.75311	0.0504761	-0.0200195	0.00230406
1.75311	0.051178	-0.0196838	0.00219716
1.75312	0.0507202	-0.0185547	-0.000491493
1.75312	0.0506287	-0.0198059	-0.00581966
1.75312	0.0493774	-0.0214233	-0.00167081
1.75313	0.0513	-0.0206909	0.00187728
1.75313	0.0496521	-0.0202332	-0.000245022
1.75313	0.0480652	-0.0223389	0.00595655
1.75313	0.0507202	-0.0205994	0.00849741
1.75314	0.0524902	-0.0172424	-0.0316045
1.75314	0.0491638	-0.0223389	0.0138109
1.75314	0.0457458	-0.0230103	0.0136807
1.75315	0.0523987	-0.0168762	-0.00851555
1.75315	0.0479126	-0.0206604	-0.00279831
1.75315	0.053894	-0.0211182	-0.00713147
1.75315	0.0475464	-0.0204468	0.00639682
1.75316	0.0487061	-0.024231	0.00382123
1.75316	0.052124	-0.0223083	-0.000299038
1.75316	0.0510254	-0.0238647	0.00196454
1.75316	0.0535583	-0.0183411	0.00173791
1.75317	0.0512695	-0.0196533	-0.00221663
1.75317	0.0495605	-0.0163269	-0.003339
1.75317	0.0517273	-0.0194092	-0.00230546
1.75318	0.0493164	-0.0216064	0.00081843
1.75318	0.0510864	-0.0202332	0.00058224
1.75318	0.0529785	-0.0213318	0.000434001
1.75318	0.0505981	-0.019928	0.00294826
1.75319	0.0516357	-0.0193481	0.000207265
1.75319	0.0518494	-0.0185242	-0.00266077
1.75319	0.0496521	-0.0164795	0.000656633
1.7532	0.0504456	-0.0194702	-0.000328907
1.7532	0.0516663	-0.0195312	-0.00120578
1.7532	0.0515137	-0.0187988	0.00150394
1.7532	0.0522156	-0.0175476	0.0034274
1.75321	0.0493469	-0.0188599	-0.000623775
1.75321	0.0502014	-0.026062	0.0081522
1.75321	0.0544739	-0.0174255	-0.0137005
1.75321	0.0456238	-0.0178223	-0.00151878
1.75322	0.0513611	-0.0250854	0.0100534
1.75322	0.0550232	-0.0180359	-0.00684726
1.75322	0.0480347	-0.0201416	-0.000491346
1.75323	0.0508728	-0.0218811	0.00211662
1.75323	0.049469	-0.0209656	0.00137059
1.75323	0.0509033	-0.0192566	-0.000846911
1.75323	0.050415	-0.0213318	-0.00119713
1.75324	0.0492859	-0.019104	0.000742071
1.75324	0.0503235	-0.0196838	0.000734818
1.75324	0.0495605	-0.0206909	0.0012186
1.75325	0.0511169	-0.0200806	0.00410337
1.75325	0.0497437	-0.0193481	-0.00163969
1.75325	0.0524292	-0.02005	-0.00820048
1.75325	0.0506897	-0.0200195	0.000911798
1.75326	0.0526428	-0.0209045	0.00189593
1.75326	0.0498962	-0.0183105	0.00227969
1.75326	0.0500793	-0.0227051	0.00490801
1.75326	0.0510559	-0.0226746	0.00267212
1.75327	0.0525818	-0.0190735	-0.0304185
1.75327	0.04599	-0.0220642	0.0224407
1.75327	0.0505676	-0.0228577	0.00664037
1.75328	0.0534058	-0.0160217	-0.00571834
1.75328	0.0483398	-0.0185852	-0.00449929
1.75328	0.0509644	-0.0214233	-0.00462496
1.75328	0.0499573	-0.019989	0.00715543
1.75329	0.0524902	-0.0224915	0.000887981
1.75329	0.0524902	-0.0229187	-0.000811531
1.75329	0.0499268	-0.022644	0.00240191
1.7533	0.0518494	-0.0186768	-0.0012426
1.7533	0.0519714	-0.0153198	0.00106917
1.7533	0.0508118	-0.0179443	-0.00310826
1.7533	0.0510559	-0.0210876	-0.00202293
1.75331	0.0484009	-0.020813	0.00116375
1.75331	0.0521545	-0.0226746	0.000694145
1.75331	0.0509949	-0.0211792	0.000361064
1.75331	0.0525208	-0.0186157	0.00153934
1.75332	0.0504456	-0.0195923	-5.85021e-05
1.75332	0.0482483	-0.0177612	-0.000208365
1.75332	0.0507812	-0.0170593	-0.00187819
1.75333	0.0501709	-0.018158	-0.000316358
1.75333	0.0485535	-0.0210876	-0.000100781
1.75333	0.0497437	-0.0192261	0.00389998
1.75333	0.0513916	-0.020874	0.00231419
1.75334	0.0505371	-0.0202332	-6.21569e-05
1.75334	0.0515747	-0.0212708	0.00619803
1.75334	0.0514221	-0.0162964	-0.0152353
1.75335	0.045105	-0.0174561	0.00239118
1.75335	0.0532227	-0.0226746	0.00308696
1.75335	0.0531616	-0.0171204	-0.0046819
1.75335	0.0481262	-0.0206299	0.00131522
1.75336	0.0513916	-0.0195312	0.0002269
1.75336	0.0518799	-0.019165	0.00230819
1.75336	0.0532532	-0.0187988	0.000399346
1.75337	0.0508118	-0.0196228	3.93171e-05
1.75337	0.0498352	-0.0196533	0.00183879
1.75337	0.0518188	-0.0175171	-0.000771144
1.75337	0.0506592	-0.0189514	0.00103125
1.75338	0.0519714	-0.0201416	0.00146926
1.75338	0.0496216	-0.0188293	-0.00309635
1.75338	0.0510254	-0.0214539	-0.00540605
1.75338	0.0502625	-0.0191956	-0.00131159
1.75339	0.0504456	-0.0195923	0.00255307
1.75339	0.0501709	-0.0183716	0.00572661
1.75339	0.0502319	-0.0180664	0.00482465
1.7534	0.0515442	-0.0180969	0.00677336
1.7534	0.0528564	-0.0177917	-0.0257885
1.7534	0.053833	-0.0169067	0.00609799
1.7534	0.0471497	-0.0216675	0.0165783
1.75341	0.0541077	-0.0114746	-0.0124
1.75341	0.0485535	-0.016571	-0.00372712
1.75341	0.0513916	-0.0190735	-0.00147622
1.75342	0.0525513	-0.0176086	0.00264192
1.75342	0.0502319	-0.0168762	0.00161688
1.75342	0.0506592	-0.0178223	-0.000905782
1.75342	0.0513916	-0.0169678	0.0017553
1.75343	0.0531616	-0.0153198	2.6036e-05
1.75343	0.0525513	-0.0139771	0.00203777
1.75343	0.0522156	-0.0135498	0.00049357
1.75343	0.0515747	-0.0162354	-0.000279332
1.75344	0.052948	-0.0148621	0.00124915
1.75344	0.0518494	-0.0152283	-0.000644052
1.75344	0.0515442	-0.0154114	-0.00139941
1.75345	0.0551147	-0.0161133	-2.25819e-05
1.75345	0.0532837	-0.0134277	-0.000105982
1.75345	0.0505066	-0.015564	-0.000427082
1.75345	0.0510559	-0.0168152	0.000454107
1.75346	0.052002	-0.0148926	-2.12609e-05
1.75346	0.0512085	-0.0151978	7.02205e-05
1.75346	0.0513611	-0.018219	0.00343432
1.75347	0.0528564	-0.017395	0.00190162
1.75347	0.0491028	-0.0187378	-0.00406267
1.75347	0.0521545	-0.0224609	0.00798133
1.75347	0.0554504	-0.015564	-0.00819051
1.75348	0.0511475	-0.0130615	-0.00732595
1.75348	0.0517273	-0.0213623	0.0066835
1.75348	0.0535583	-0.0179138	-0.00249338
1.75348	0.0516052	-0.0176086	1.93868e-05
1.75349	0.0502014	-0.0209961	0.00133162
1.75349	0.0510254	-0.0210876	0.000786449
1.75349	0.0519714	-0.0217896	4.33739e-05
1.7535	0.0519714	-0.0206604	-0.000439789
1.7535	0.0507812	-0.0205383	0.0013542
1.7535	0.0507507	-0.0201721	0.000375761
1.7535	0.0529175	-0.0203247	0.00246274
1.75351	0.0531921	-0.0227966	0.00416164
1.75351	0.0524292	-0.0214233	-0.00418362
1.75351	0.0530701	-0.0203857	-0.00597175
1.75352	0.0489807	-0.0213318	-0.00422812
1.75352	0.0510254	-0.0226746	0.00549107
1.75352	0.050415	-0.0237732	0.00229492
1.75352	0.0498047	-0.0241699	0.00334085
1.75353	0.0519409	-0.0237122	0.000869328
1.75353	0.0570679	-0.0185242	-0.0269969
1.75353	0.0458069	-0.0230408	0.0253328
1.75353	0.0529175	-0.0252075	0.00658948
1.75354	0.0531921	-0.0215759	-0.00590122
1.75354	0.0513306	-0.0213928	-0.00572856
1.75354	0.0528564	-0.0229797	-0.00730798
1.75355	0.049469	-0.0252686	0.00277173
1.75355	0.0511475	-0.0260925	0.00361075
1.75355	0.0511475	-0.0266724	0.00372839
1.75355	0.0509033	-0.0261841	0.00311075
1.75356	0.052063	-0.0240784	-0.00229422
1.75356	0.0522156	-0.0258484	-0.00111001
1.75356	0.0507202	-0.026001	-0.00389387
1.75357	0.0511169	-0.0240479	-0.000488538
1.75357	0.050354	-0.0260925	0.00211459
1.75357	0.0532227	-0.0257568	0.00202849
1.75357	0.052124	-0.0255737	-0.000759861
1.75358	0.0518188	-0.026062	0.00111919
1.75358	0.0531006	-0.0239258	-0.000411419
1.75358	0.0529785	-0.0241699	-0.00187749
1.75358	0.0516968	-0.0237732	-0.00150528
1.75359	0.0498352	-0.0247192	0.000476419
1.75359	0.0519714	-0.0270081	-0.00158702
1.75359	0.052002	-0.0272827	0.000416932
1.7536	0.0516052	-0.0256348	0.00349731
1.7536	0.0498962	-0.028656	0.0051741
1.7536	0.0544739	-0.0255127	0.00573225
1.7536	0.0520935	-0.0223694	-0.00858371
1.75361	0.0488586	-0.0243835	-0.00620771
1.75361	0.0516968	-0.0275574	0.00441491
1.75361	0.0519409	-0.0250549	-0.000922357
1.75362	0.0490723	-0.0253906	-0.00025496
1.75362	0.051178	-0.0258789	0.000437263
1.75362	0.050354	-0.026123	-0.00231984
1.75362	0.0530396	-0.0274963	0.00258516
1.75363	0.0519714	-0.0271606	-0.00285548
1.75363	0.0509338	-0.027832	0.00077355
1.75363	0.0516357	-0.0275879	0.000402326
1.75363	0.0506287	-0.025177	0.0031322
1.75364	0.053009	-0.0255432	0.000349568
1.75364	0.0546265	-0.0271606	0.000216685
1.75364	0.0522461	-0.0242004	-0.00479232
1.75365	0.0506592	-0.0262756	-0.00235436
1.75365	0.052063	-0.0264893	0.00457347
1.75365	0.052124	-0.0307617	0.00189939
1.75365	0.0516052	-0.0275879	0.00264755
1.75366	0.0514221	-0.0255127	0.0037323
1.75366	0.0542297	-0.0230408	-0.0317364
1.75366	0.0487671	-0.0266724	0.0288383
1.75367	0.0518799	-0.024231	0.00319281
1.75367	0.0502014	-0.0220032	-0.00898563
1.75367	0.0509644	-0.0239868	-0.00218923
1.75367	0.0502319	-0.0238647	-0.00509786
1.75368	0.04953	-0.0256958	0.00306806
1.75368	0.0535583	-0.0287781	0.00362156
1.75368	0.0519409	-0.0291443	0.0027269
1.75368	0.0518494	-0.0283508	0.00211747
1.75369	0.0525513	-0.0281372	0.00195457
1.75369	0.0517273	-0.0214844	-0.00171348
1.75369	0.0509644	-0.0233154	-0.0047536
1.7537	0.0518494	-0.023468	-0.00208276
1.7537	0.0513611	-0.0249023	0.000843527
1.7537	0.0525818	-0.0232239	0.00104693
1.7537	0.0517273	-0.0254822	0.00296031
1.75371	0.0534058	-0.0246582	0.00142545
1.75371	0.0533447	-0.0230713	-0.00163594
1.75371	0.0522766	-0.0235596	-0.00294924
1.75372	0.0513	-0.0214539	-0.00169938
1.75372	0.0519104	-0.0236816	-0.00127629
1.75372	0.0492554	-0.0237732	-0.000317568
1.75372	0.0515137	-0.0232849	0.00154328
1.75373	0.0530701	-0.024231	0.00370059
1.75373	0.0494995	-0.0250549	0.0101223
1.75373	0.0533142	-0.0223694	-0.00688299
1.75373	0.0544739	-0.0188293	-0.00883959
1.75374	0.0498657	-0.0257568	0.0108293
1.75374	0.0551147	-0.0223999	-0.0053316
1.75374	0.0510864	-0.0238647	-0.00259912
1.75375	0.0510254	-0.0253601	0.000342486
1.75375	0.0516663	-0.0239258	-0.00100297
1.75375	0.0518494	-0.0243225	0.000983769
1.75375	0.0516052	-0.0231628	0.00128225
1.75376	0.0518188	-0.0232849	0.00148939
1.75376	0.0523376	-0.0249023	0.000844735
1.75376	0.0518494	-0.0224609	-5.23627e-05
1.75377	0.0522461	-0.0230103	-0.00149576
1.75377	0.0524597	-0.0232849	0.00114202
1.75377	0.0523071	-0.0227966	-0.000798189
1.75377	0.0509949	-0.0240173	-0.00444247
1.75378	0.052002	-0.0262756	-0.000333584
1.75378	0.0516663	-0.0232849	0.00340821
1.75378	0.0502319	-0.0246582	0.00256596
1.75378	0.0480042	-0.0235596	0.00527832
1.75379	0.0499573	-0.0239563	0.00311905
1.75379	0.0518494	-0.0197144	-0.0305558
1.75379	0.0480652	-0.0227966	0.0202099
1.7538	0.0491028	-0.0246887	0.00729961
1.7538	0.0524292	-0.0198059	-0.00590152
1.7538	0.0517883	-0.0241699	-0.00387404
1.7538	0.0533447	-0.0221252	-0.00366689
1.75381	0.0498657	-0.0238647	0.0048223
1.75381	0.0516663	-0.025116	0.00197364
1.75381	0.0515747	-0.0257568	-0.00111528
1.75382	0.051178	-0.0267944	0.00177131
1.75382	0.0517273	-0.022644	0.00147343
1.75382	0.0525208	-0.0213623	-0.00116715
1.75382	0.0526733	-0.0210571	-0.000627006
1.75383	0.0520325	-0.0228271	-0.00151172
1.75383	0.0508118	-0.0212097	-0.00294148
1.75383	0.0506592	-0.0210266	0.00234185
1.75383	0.0528564	-0.0222473	0.00211998
1.75384	0.0516052	-0.0195923	-0.00107534
1.75384	0.0509949	-0.0201416	0.000444095
1.75384	0.0516663	-0.0230103	-0.00119974
1.75385	0.051239	-0.0200195	-0.00156797
1.75385	0.0490723	-0.0207825	0.0002022
1.75385	0.0495911	-0.0203247	0.00162287
1.75385	0.0513	-0.0221863	0.00119846
1.75386	0.0518188	-0.0244446	0.00044837
1.75386	0.0507202	-0.0232849	0.00720846
1.75386	0.0545959	-0.0222473	-0.00391293
1.75387	0.0528564	-0.0172424	-0.0136302
1.75387	0.0455933	-0.0232849	0.0112993
1.75387	0.0557556	-0.0215149	-0.00266548
1.75387	0.0504761	-0.0198059	-0.00407982
1.75388	0.0515442	-0.0238647	0.00510076
1.75388	0.0507507	-0.0219421	-0.000339811
1.75388	0.0522766	-0.0202942	0.00161075
1.75388	0.0514832	-0.0221863	-0.00148427
1.75389	0.049469	-0.0213623	0.00194222
1.75389	0.0509338	-0.0210876	-0.000956949
1.75389	0.0514832	-0.0216675	-0.00162542
1.7539	0.0507507	-0.0218811	0.00268615
1.7539	0.0516663	-0.022644	0.00274797
1.7539	0.0506592	-0.0227966	-0.00535769
1.7539	0.0515442	-0.0222168	-0.00480332
1.75391	0.0503845	-0.020813	-2.31451e-06
1.75391	0.0507202	-0.0209045	0.00422828
1.75391	0.0536499	-0.0208435	0.00206683
1.75392	0.0499573	-0.0231628	0.00354293
1.75392	0.0499573	-0.019928	0.00146878
1.75392	0.0540466	-0.0176697	-0.0251495
1.75392	0.0464478	-0.0204773	0.0236718
1.75393	0.0504456	-0.019989	0.00335432
1.75393	0.0524292	-0.0162048	-0.00667039
1.75393	0.0509644	-0.0178528	-0.00367287
1.75393	0.0506287	-0.0193787	-0.00186356
1.75394	0.0527954	-0.0211182	0.00444643
1.75394	0.050354	-0.0193481	-0.00405858
1.75394	0.0491333	-0.0189209	0.000346451
1.75395	0.0517578	-0.0181885	0.000845062
1.75395	0.0531616	-0.0157471	0.00121796
1.75395	0.0534668	-0.0136719	-0.000948781
1.75395	0.052124	-0.0140381	-0.00281546
1.75396	0.0516663	-0.0163574	0.00372851
1.75396	0.0534973	-0.0191345	0.000131215
1.75396	0.0528564	-0.0168152	0.002096
1.75397	0.0508728	-0.0170593	3.85977e-05
1.75397	0.0532532	-0.0139771	-0.00106287
1.75397	0.0518188	-0.0142212	-0.000868071
1.75397	0.0525513	-0.0126648	0.000209044
1.75398	0.0498962	-0.0119629	-0.00124754
1.75398	0.0516357	-0.0166931	0.000591141
1.75398	0.0532532	-0.0158081	0.00267746
1.75399	0.0513	-0.0166321	0.00336304
1.75399	0.0521545	-0.0173035	-0.00298086
1.75399	0.0516663	-0.0207214	0.00685174
1.75399	0.053772	-0.0149231	0.000649186
1.754	0.0516052	-0.0107727	-0.0126761
1.754	0.0498352	-0.0191956	0.00391226
1.754	0.0547485	-0.0201721	0.00221623
1.754	0.052063	-0.0169678	-0.00107691
1.75401	0.0516357	-0.0203552	0.000534494
1.75401	0.0506897	-0.0207825	-0.000592002
1.75401	0.0523071	-0.0170593	0.00170745
1.75402	0.052002	-0.0181274	-0.00197417
1.75402	0.0520935	-0.0193787	-0.00126684
1.75402	0.0493164	-0.0174255	0.00320788
1.75402	0.0524902	-0.0212097	-3.70118e-06
1.75403	0.0545654	-0.0204163	0.0012813
1.75403	0.0508118	-0.0202332	-0.00164228
1.75403	0.0526428	-0.0218811	-0.00658746
1.75404	0.050293	-0.020813	-0.0034384
1.75404	0.049408	-0.0231628	0.0067604
1.75404	0.052887	-0.024231	0.00163866
1.75404	0.0493774	-0.0224304	0.00373186
1.75405	0.0518188	-0.0204163	0.00429855
1.75405	0.0510254	-0.0161438	-0.0211516
1.75405	0.0501404	-0.0210876	-0.00276683
1.75405	0.0465698	-0.0270691	0.0264745
1.75406	0.0555115	-0.015625	-0.00885061
1.75406	0.0484619	-0.0216064	-0.00218807
1.75406	0.0516357	-0.0166626	-0.0072256
1.75407	0.0513306	-0.0172729	-0.000591564
1.75407	0.0505981	-0.0225525	0.00303947
1.75407	0.0525818	-0.0218811	0.00358259
1.75407	0.0501709	-0.0212402	0.000961477
1.75408	0.0530701	-0.0220642	3.74336e-05
1.75408	0.0521851	-0.0204468	-0.000817615
1.75408	0.0509338	-0.0185852	-0.00109943
1.75409	0.0510254	-0.0187073	0.00177804
1.75409	0.0518799	-0.019928	-0.000586498
1.75409	0.0522766	-0.0210876	0.000760775
1.75409	0.0527344	-0.0221863	-0.000215626
1.7541	0.0526733	-0.0207825	0.000263894
1.7541	0.0507507	-0.019928	-0.000483526
1.7541	0.0507507	-0.0201111	-0.000702253
1.7541	0.0504456	-0.0206909	0.000588112
1.75411	0.0509644	-0.0193176	-0.00113635
1.75411	0.0497131	-0.021637	-0.000815558
1.75411	0.0509338	-0.0219727	1.54401e-05
1.75412	0.0517883	-0.0242004	0.0017672
1.75412	0.0499878	-0.0237122	0.00536941
1.75412	0.0541382	-0.0232239	0.00477882
1.75412	0.0525208	-0.0180969	-0.0057627
1.75413	0.0463562	-0.0206299	-0.00564681
1.75413	0.0532227	-0.0203552	-0.00233014
1.75413	0.0512695	-0.0234375	0.000729568
1.75414	0.0518799	-0.0223083	0.00171425
1.75414	0.0491028	-0.0240784	0.00184942
1.75414	0.0524292	-0.0230103	0.000870471
1.75414	0.0509949	-0.0227661	-7.19968e-05
1.75415	0.0507507	-0.0203552	-0.00184876
1.75415	0.0510864	-0.0238037	0.000655696
1.75415	0.0527649	-0.0214844	-0.00101626
1.75415	0.0517883	-0.0224915	0.00399901
1.75416	0.0510254	-0.0239868	0.00230256
1.75416	0.0532837	-0.0232849	-0.00278313
1.75416	0.0515442	-0.0213318	-0.00714911
1.75417	0.0501404	-0.0215454	0.000674752
1.75417	0.0525818	-0.0236816	0.00204484
1.75417	0.0508423	-0.0218506	0.00283705
1.75417	0.0512085	-0.0231018	0.00475455
1.75418	0.0527039	-0.0221863	0.0038432
1.75418	0.0534363	-0.0201111	-0.028696
1.75418	0.0478821	-0.0256653	0.0229161
1.75419	0.0513916	-0.0232849	0.00245684
1.75419	0.0510559	-0.0191345	-0.00502665
1.75419	0.0495911	-0.0190735	-0.00367341
1.75419	0.0523376	-0.022522	-0.00658046
1.7542	0.0479126	-0.023468	0.00677866
1.7542	0.052124	-0.0243835	0.00146295
1.7542	0.0514221	-0.0266418	0.00301895
1.7542	0.0498962	-0.0247498	-0.00044795
1.75421	0.0523987	-0.0211182	0.000989684
1.75421	0.0504761	-0.019928	-0.00128693
1.75421	0.0506592	-0.0201111	-0.00255448
1.75422	0.0512085	-0.0212402	-0.00189598
1.75422	0.0526733	-0.0209961	0.000883037
1.75422	0.0518188	-0.0206604	0.000976812
1.75422	0.0510864	-0.0200806	0.00137649
1.75423	0.0518188	-0.0212402	0.000432261
1.75423	0.0537109	-0.021759	-0.000731703
1.75423	0.0514526	-0.0218201	0.00116081
1.75424	0.0484924	-0.0203857	-0.00364373
1.75424	0.052002	-0.0231934	0.00142077
1.75424	0.0513611	-0.0215454	0.00106261
1.75424	0.0485535	-0.0220337	0.00111833
1.75425	0.0525208	-0.0205994	0.00169135
1.75425	0.0514832	-0.0243835	0.00552851
1.75425	0.0508118	-0.0218811	-0.00572924
1.75425	0.0514832	-0.01297	-0.0130703
1.75426	0.0464172	-0.0228577	0.0116914
1.75426	0.0565186	-0.0223389	-0.00152687
1.75426	0.0516052	-0.0166321	-0.00132597
1.75427	0.0505676	-0.0255432	0.00244338
1.75427	0.0523682	-0.0212097	-0.00117735
1.75427	0.0502625	-0.0219727	0.00107305
1.75427	0.0501709	-0.0210266	-0.000156513
1.75428	0.0498047	-0.0201416	0.000933864
1.75428	0.0500793	-0.02005	0.000803495
1.75428	0.0500488	-0.0202637	-0.000630653
1.75429	0.0532837	-0.0198364	0.000120177
1.75429	0.0501099	-0.0201416	0.000604131
1.75429	0.0519104	-0.0223389	-0.00429958
1.75429	0.0499573	-0.0206299	-0.0046272
1.7543	0.0512085	-0.0215149	0.00425894
1.7543	0.0509949	-0.0212708	0.00311562
1.7543	0.0516968	-0.0216064	0.00481817
1.7543	0.0487976	-0.021637	0.00652012
1.75431	0.0529785	-0.017334	-0.0171742
1.75431	0.0575562	-0.0179443	-0.0100192
1.75431	0.0440063	-0.0244446	0.0270074
1.75432	0.0569153	-0.015686	-0.00735607
1.75432	0.0484619	-0.0187683	-0.00653689
1.75432	0.0512085	-0.0191345	-0.00480493
1.75432	0.0510559	-0.020813	0.00263024
1.75433	0.0512085	-0.0192261	0.00691568
1.75433	0.0539551	-0.022583	-0.0039693
1.75433	0.0517883	-0.0218506	0.00190133
1.75434	0.0531006	-0.0177307	0.00106008
1.75434	0.0519714	-0.0162964	-0.0010462
1.75434	0.0520325	-0.0140076	-0.00441895
1.75434	0.0511475	-0.0149231	-0.00225189
1.75435	0.0495911	-0.0133972	0.00290037
1.75435	0.0499878	-0.0162048	-0.00218205
1.75435	0.0535583	-0.0152283	0.00349043
1.75435	0.0522461	-0.018158	0.00208934
1.75436	0.052887	-0.0151672	-0.000104587
1.75436	0.0519409	-0.0156555	-0.000509124
1.75436	0.0533752	-0.0135498	-0.000198815
1.75437	0.0510254	-0.0137939	0.00207667
1.75437	0.0500488	-0.0155334	0.000105369
1.75437	0.0507202	-0.0145569	0.00166535
1.75437	0.0505981	-0.0151978	0.0025268
1.75438	0.0517883	-0.0165405	-0.00379921
1.75438	0.0522766	-0.0197144	0.00491421
1.75438	0.053772	-0.01297	-0.0059622
1.75439	0.050293	-0.010498	-0.00703477
1.75439	0.0527649	-0.0211182	0.00536657
1.75439	0.0555725	-0.0147705	-0.00235533
1.75439	0.0512695	-0.0169373	0.00147492
1.7544	0.0502014	-0.0195923	0.0022026
1.7544	0.0515442	-0.0176697	-0.000854099
1.7544	0.0518494	-0.0162659	-0.000302755
1.7544	0.0499573	-0.0190735	0.00140632
1.75441	0.0522461	-0.0168152	-0.00113765
1.75441	0.0514221	-0.0178223	0.00162544
1.75441	0.0523682	-0.0211487	0.00320892
1.75442	0.0518799	-0.0177307	0.00312356
1.75442	0.0501099	-0.0198059	-0.00618101
1.75442	0.0514526	-0.0203552	-0.00770999
1.75442	0.0509949	-0.0188293	-0.000174174
1.75443	0.0522766	-0.0204163	0.007367
1.75443	0.0521545	-0.0198364	0.00278292
1.75443	0.0492249	-0.0192261	0.00181789
1.75444	0.0506592	-0.0195923	-0.00431979
1.75444	0.0571289	-0.0150452	-0.0215294
1.75444	0.0484924	-0.0214844	0.0242625
1.75444	0.0521851	-0.0223694	0.00211346
1.75445	0.0506592	-0.0224915	-0.00270952
1.75445	0.0495911	-0.0219116	-0.00176613
1.75445	0.052887	-0.0187988	-0.00656844
1.75445	0.0496826	-0.0245361	5.17089e-05
1.75446	0.053009	-0.0247803	0.000535683
1.75446	0.0517273	-0.0246582	0.00490098
1.75446	0.0533447	-0.0222168	0.00186739
1.75447	0.0532532	-0.0231934	0.000509363
1.75447	0.0519104	-0.0232544	-0.000233332
1.75447	0.0517883	-0.0203247	-0.00189803
1.75447	0.0518188	-0.0221863	0.00029933
1.75448	0.0499573	-0.0228271	0.000325008
1.75448	0.0521851	-0.0233154	0.00236332
1.75448	0.0517578	-0.0252075	-0.00284218
1.75449	0.0515747	-0.0220947	0.000802311
1.75449	0.0520935	-0.0246887	-0.00173434
1.75449	0.0503235	-0.0236816	-0.00203104
1.75449	0.0517883	-0.0231018	-0.000164276
1.7545	0.0509949	-0.0256042	-0.0012043
1.7545	0.0529785	-0.0231323	0.000550747
1.7545	0.0498657	-0.0235596	-0.00141142
1.7545	0.0541382	-0.0266724	0.000752009
1.75451	0.0511169	-0.0295715	0.0112632
1.75451	0.056427	-0.0245056	0.00111679
1.75451	0.050415	-0.0205383	-0.00677074
1.75452	0.0507507	-0.0249329	-0.0064017
1.75452	0.0527039	-0.0267334	0.00196295
1.75452	0.052887	-0.0265808	-0.00207556
1.75452	0.0524902	-0.0258484	0.00301006
1.75453	0.0512695	-0.0276184	0.00174132
1.75453	0.0518799	-0.024353	0.00146402
1.75453	0.0517883	-0.0275879	1.43838e-05
1.75454	0.0524597	-0.0263977	-0.00231984
1.75454	0.0510254	-0.025238	0.00322972
1.75454	0.0524292	-0.0257568	0.0024581
1.75454	0.0517273	-0.0253906	0.000379261
1.75455	0.0526123	-0.0253601	-0.00268739
1.75455	0.0526733	-0.0270081	-0.00536824
1.75455	0.0508118	-0.0261841	-0.00464788
1.75455	0.0494385	-0.0289917	0.00322458
1.75456	0.0512085	-0.0301514	0.00179808
1.75456	0.0500183	-0.0263367	0.00178331
1.75456	0.0516968	-0.0259094	0.00561663
1.75457	0.0552673	-0.0228271	-0.024507
1.75457	0.0535889	-0.0254211	0.0164088
1.75457	0.0479431	-0.0282898	0.0170486
1.75457	0.0558167	-0.0220337	-0.0131799
1.75458	0.0496521	-0.0266418	-0.000617805
1.75458	0.052887	-0.0237427	-0.00654934
1.75458	0.0491333	-0.0247192	0.00144641
1.75459	0.0505066	-0.0265808	0.000824708
1.75459	0.0513	-0.0261536	0.00270283
1.75459	0.0495605	-0.0289612	0.00435583
1.75459	0.0518799	-0.0260315	0.00251802
1.7546	0.0549011	-0.0231323	-0.00261315
1.7546	0.0508728	-0.0236206	-0.0030085
1.7546	0.0518188	-0.0220642	-0.00354161
1.75461	0.0498352	-0.0229797	-0.0016327
1.75461	0.0523987	-0.0247803	0.00278487
1.75461	0.0508728	-0.0231323	0.000972398
1.75461	0.053833	-0.0239868	0.00136536
1.75462	0.0508423	-0.0239868	0.00196458
1.75462	0.0520325	-0.0224915	-0.00112988
1.75462	0.0505066	-0.0245056	-0.00258981
1.75462	0.0508118	-0.0240479	0.000372894
1.75463	0.0524292	-0.0217896	-6.0105e-05
1.75463	0.0523682	-0.0217896	0.000162887
1.75463	0.0510254	-0.0237427	0.00180397
1.75464	0.048584	-0.0248718	0.00257742
1.75464	0.0497131	-0.0270691	0.00370854
1.75464	0.0546265	-0.018219	-0.0142672
1.75464	0.0484009	-0.0246887	0.0103833
1.75465	0.0542297	-0.024353	-0.00137016
1.75465	0.0526123	-0.0216064	-0.00363952
1.75465	0.0496216	-0.0258789	0.00164889
1.75466	0.051239	-0.0256653	-0.000762815
1.75466	0.0517273	-0.0231323	0.00092237
1.75466	0.0510254	-0.0242615	0.00255686
1.75466	0.051178	-0.0238342	-0.00175642
1.75467	0.0523682	-0.0232239	0.000822401
1.75467	0.0520935	-0.0238647	-0.000496642
1.75467	0.0532227	-0.0252991	-0.000718913
1.75467	0.0515747	-0.0248108	0.00142048
1.75468	0.051239	-0.0248718	0.00184258
1.75468	0.052124	-0.0246582	-0.00467776
1.75468	0.0533142	-0.0235901	-0.00196031
1.75469	0.0515747	-0.023407	0.00460979
1.75469	0.0514221	-0.0244446	-9.50375e-05
1.75469	0.0494385	-0.0241394	0.00212151
1.75469	0.0516357	-0.0224304	-0.00348067
1.7547	0.0538025	-0.0198364	-0.0218016
1.7547	0.0445862	-0.0265198	0.029077
1.7547	0.0542603	-0.0223083	-0.00128804
1.75471	0.0502625	-0.0225525	-0.0050231
1.75471	0.0534058	-0.0218506	-0.00533647
1.75471	0.0537415	-0.0228882	-0.00208547
1.75471	0.0495911	-0.0264893	0.00762789
1.75472	0.0525818	-0.0242615	-0.000951918
1.75472	0.0507202	-0.0253296	0.00201072
1.75472	0.0497437	-0.0257263	0.00144502
1.75472	0.0536194	-0.0230713	-0.00156269
1.75473	0.052063	-0.023407	-0.000626008
1.75473	0.0511169	-0.0212708	-0.0052628
1.75473	0.0507812	-0.0220947	-0.00128857
1.75474	0.0520935	-0.0245361	0.00264937
1.75474	0.0545349	-0.0222473	0.000431819
1.75474	0.052124	-0.0216064	-0.000200347
1.75474	0.0513916	-0.0213013	0.00322266
1.75475	0.0512085	-0.0225525	-2.49665e-05
1.75475	0.0516357	-0.0216675	0.00131579
1.75475	0.0510559	-0.0215759	-0.00164184
1.75476	0.0505981	-0.0223999	-0.00047701
1.75476	0.0504761	-0.0210571	-0.000492687
1.75476	0.052124	-0.020813	0.00400937
1.75476	0.0504456	-0.0221252	-0.00342428
1.75477	0.050354	-0.0261841	0.00997043
1.75477	0.0546265	-0.0176697	-0.0117077
1.75477	0.0500793	-0.0163574	-0.00475105
1.75477	0.0499268	-0.0258484	0.00832863
1.75478	0.0546265	-0.019104	-0.00456983
1.75478	0.0509949	-0.0239563	0.00103345
1.75478	0.0506592	-0.0237122	0.000775535
1.75479	0.0505676	-0.0218201	0.000698107
1.75479	0.0527039	-0.0212097	0.000979492
1.75479	0.0505676	-0.0231018	0.000648752
1.75479	0.0509949	-0.023468	0.000320999
1.7548	0.0517578	-0.0231628	0.000548455
1.7548	0.0526428	-0.0214844	-0.00259328
1.7548	0.050354	-0.0212097	0.000428964
1.75481	0.0516357	-0.0228577	-6.27126e-05
1.75481	0.0527039	-0.0212708	-0.00449095
1.75481	0.0511169	-0.0204468	-0.00126834
1.75481	0.0506592	-0.0223694	0.00489801
1.75482	0.050354	-0.0238953	0.00138479
1.75482	0.0513306	-0.023468	0.00656831
1.75482	0.0510254	-0.0204773	0.00539656
1.75482	0.0541382	-0.019104	-0.0285936
1.75483	0.0523071	-0.0217285	0.00853509
1.75483	0.0464783	-0.0235901	0.0169932
1.75483	0.0546265	-0.0166016	-0.00707222
1.75484	0.0508728	-0.0207825	-0.0044313
1.75484	0.0526428	-0.0216675	-0.00432827
1.75484	0.0498047	-0.0191956	0.00338682
1.75484	0.0498352	-0.0237122	0.00268257
1.75485	0.0518799	-0.0249939	-0.00078348
1.75485	0.0514526	-0.0226746	0.00126939
1.75485	0.0513	-0.0172424	0.00107542
1.75486	0.0537415	-0.0175476	0.00142393
1.75486	0.0514832	-0.0154419	-0.00459983
1.75486	0.0526733	-0.0178528	-0.00093065
1.75486	0.0514221	-0.0204468	-0.00123412
1.75487	0.0500793	-0.0183716	0.00188637
1.75487	0.0533447	-0.0185547	-0.00101053
1.75487	0.0535583	-0.0173645	0.0015772
1.75487	0.0519714	-0.0174561	1.0303e-06
1.75488	0.0504761	-0.0151367	0.00019854
1.75488	0.0502319	-0.0152283	-0.000365711
1.75488	0.052887	-0.0183411	-0.000193454
1.75489	0.0527039	-0.0165405	0.000361292
1.75489	0.0526733	-0.0148315	0.00169902
1.75489	0.0513916	-0.0151367	-0.00142543
1.75489	0.0505981	-0.0211182	0.00669934
1.7549	0.0554199	-0.0171814	-0.000695675
1.7549	0.0535583	-0.0120239	-0.0125029
1.7549	0.0494385	-0.0166931	0.00328606
1.75491	0.0534973	-0.0176392	0.00246957
1.75491	0.0540771	-0.0132141	-3.24346e-05
1.75491	0.0523071	-0.0176086	0.00110272
1.75491	0.0534668	-0.0172119	0.00091595
1.75492	0.0526733	-0.0162964	0.00257772
1.75492	0.0515747	-0.0141907	-0.00224353
1.75492	0.0511169	-0.0160522	0.00238237
1.75492	0.0525208	-0.0177002	-0.00067605
1.75493	0.0502319	-0.0173035	0.00119894
1.75493	0.0535583	-0.0164185	0.00227327
1.75493	0.0518188	-0.0170898	0.000238951
1.75494	0.0518188	-0.0166016	-0.00723819
1.75494	0.0537415	-0.016571	-0.00462917
1.75494	0.0490417	-0.0183105	0.00513476
1.75494	0.0540466	-0.0164185	0.00306965
1.75495	0.0531006	-0.0206299	0.00963909
1.75495	0.0517578	-0.0200806	0.00464818
1.75495	0.0540466	-0.0178833	-0.0195294
1.75496	0.057312	-0.0154114	-0.012295
1.75496	0.0461426	-0.0222168	0.0257974
1.75496	0.0578918	-0.0163879	-0.0056246
1.75496	0.0490112	-0.0219116	-0.00543441
1.75497	0.0505981	-0.0186768	-0.00492499
1.75497	0.0538025	-0.0180359	-0.00291095
1.75497	0.0510864	-0.0214539	0.0063592
1.75497	0.053894	-0.0250244	0.00107162
1.75498	0.0514526	-0.0234985	0.00316669
1.75498	0.0518799	-0.0195618	-0.00227243
1.75498	0.0513916	-0.0210571	-0.00292425
1.75499	0.0509949	-0.0209961	-0.00240263
1.75499	0.0518188	-0.0193176	0.000289664
1.75499	0.0533752	-0.0202026	0.0029307
1.75499	0.0536194	-0.0216675	0.00208736
1.755	0.0540466	-0.0195312	0.00254109
1.755	0.053009	-0.0195618	-0.00232195
1.755	0.0518188	-0.0193787	6.50855e-05
1.75501	0.052887	-0.0197449	-0.000451693
1.75501	0.0527039	-0.0201416	0.000166759
1.75501	0.0514526	-0.0180969	-0.00017137
1.75501	0.0522156	-0.0202942	-0.000725405
1.75502	0.0527954	-0.0197449	-0.00164238
1.75502	0.053894	-0.0193481	0.0019114
1.75502	0.0499268	-0.0202332	0.00103506
1.75502	0.0510559	-0.023407	0.00892933
1.75503	0.0563965	-0.0188904	-0.00475669
1.75503	0.0480042	-0.0171204	-0.00687326
1.75503	0.0541687	-0.0218811	-0.00356738
1.75504	0.0531311	-0.0212708	0.00182824
1.75504	0.0539856	-0.0218506	0.00116603
1.75504	0.0501404	-0.0236206	0.00235845
1.75504	0.0516663	-0.0236511	0.00346376
1.75505	0.050293	-0.0212097	-0.000893362
1.75505	0.0499573	-0.0220947	-0.000318221
1.75505	0.0512085	-0.0198975	-0.00308483
1.75506	0.0500488	-0.019989	0.00141007
1.75506	0.0519409	-0.0247192	0.00165249
1.75506	0.0523987	-0.0227051	0.00328465
1.75506	0.0518188	-0.0222778	-0.00139609
1.75507	0.0531616	-0.0221558	-0.0080929
1.75507	0.0497131	-0.0215454	-0.00100059
1.75507	0.0507812	-0.022522	0.00410371
1.75507	0.0522766	-0.0232849	0.00156202
1.75508	0.0516357	-0.0257263	0.00400679
1.75508	0.0521545	-0.0230713	0.00718348
1.75508	0.0543213	-0.0187988	-0.032101
1.75509	0.0507507	-0.0220337	0.0196623
1.75509	0.0477905	-0.0267639	0.00953553
1.75509	0.0544128	-0.0189209	-0.00798682
1.75509	0.0511169	-0.0206909	-0.0024247
1.7551	0.0522766	-0.0198669	-0.00546305
1.7551	0.0497742	-0.0228577	0.00590667
1.7551	0.053009	-0.0254517	0.00185855
1.75511	0.0521851	-0.0252686	0.00173322
1.75511	0.0514832	-0.0241089	0.000317873
1.75511	0.0524902	-0.022644	0.00107244
1.75511	0.0516357	-0.0214233	-0.000227908
1.75512	0.0529175	-0.0211792	-0.0049197
1.75512	0.0492249	-0.0216064	-0.00338723
1.75512	0.0496216	-0.0231018	0.00203571
1.75512	0.0518494	-0.0210876	0.00136882
1.75513	0.0500488	-0.022583	0.000243619
1.75513	0.0532227	-0.0236206	0.00270226
1.75513	0.0539246	-0.0205994	-0.00146165
1.75514	0.0503235	-0.0209045	0.000329301
1.75514	0.0510864	-0.0211487	-0.00289721
1.75514	0.050354	-0.0226746	0.00122947
1.75514	0.0535889	-0.0216064	-0.000760466
1.75515	0.0506592	-0.0210876	0.00217026
1.75515	0.0499878	-0.0193176	0.00264185
1.75515	0.0523682	-0.0239258	0.00693287
1.75516	0.0522766	-0.0209351	0.00245341
1.75516	0.0531921	-0.0155945	-0.0184406
1.75516	0.0473938	-0.0205383	0.00519497
1.75516	0.0545959	-0.020874	0.000668816
1.75517	0.0519104	-0.0197754	-0.00568818
1.75517	0.051178	-0.0246887	0.00479914
1.75517	0.052124	-0.0229797	-0.000203668
1.75517	0.0500183	-0.0210876	0.00116011
1.75518	0.0510864	-0.0218811	0.00216074
1.75518	0.0503235	-0.0209045	-0.000502673
1.75518	0.0511169	-0.0223999	0.000336702
1.75519	0.0535889	-0.0209045	0.000720216
1.75519	0.0509338	-0.021637	0.00143421
1.75519	0.0508423	-0.0217285	0.000844691
1.75519	0.0518799	-0.0211487	-0.00481112
1.7552	0.0519104	-0.0196228	-0.00470132
1.7552	0.0508118	-0.022522	0.0022358
1.7552	0.0529785	-0.0229797	0.00419007
1.75521	0.0503235	-0.0237122	0.0038953
1.75521	0.0514221	-0.021759	0.00428395
1.75521	0.052948	-0.0174561	-0.020428
1.75521	0.0548706	-0.0184021	0.000324405
1.75522	0.0426941	-0.0241089	0.0222026
1.75522	0.0563049	-0.0152893	-0.00881133
1.75522	0.0491333	-0.0204773	-0.0037223
1.75523	0.0523376	-0.0199585	-0.006733
1.75523	0.0497131	-0.0222473	0.00330074
1.75523	0.0503845	-0.0229797	0.00347697
1.75523	0.0499573	-0.0245972	0.000441355
1.75524	0.0501709	-0.0230103	0.00155784
1.75524	0.0519714	-0.0205383	-0.000352371
1.75524	0.0514221	-0.0201416	0.00167462
1.75524	0.0502014	-0.0181274	-0.00313953
1.75525	0.0531921	-0.0184937	-0.00168219
1.75525	0.0510254	-0.0200806	0.000534482
1.75525	0.0505676	-0.0194702	0.000393299
1.75526	0.0509338	-0.0202026	0.000343196
1.75526	0.0529785	-0.0193787	0.000503284
1.75526	0.0515137	-0.0194092	0.00181618
1.75526	0.0523682	-0.0192871	-0.000175303
1.75527	0.0517883	-0.0183105	-0.000831452
1.75527	0.052002	-0.0174866	-0.00272165
1.75527	0.0522766	-0.0181885	0.00124771
1.75528	0.0513	-0.0193176	0.00157346
1.75528	0.0525818	-0.0146179	0.00324535
1.75528	0.048645	-0.0172119	-0.00206667
1.75528	0.0516357	-0.0210571	0.00937927
1.75529	0.0591736	-0.0150757	-0.0140202
1.75529	0.0509644	-0.0117798	-0.00447873
1.75529	0.0494385	-0.0211792	0.0085983
1.75529	0.0557861	-0.0177307	-0.0057189
1.7553	0.0500183	-0.0167847	0.00215582
1.7553	0.0480957	-0.0186157	0.00224865
1.7553	0.0517273	-0.0167847	0.0006226
1.75531	0.0523376	-0.0168457	0.00244762
1.75531	0.0526123	-0.0156555	-0.001945
1.75531	0.0498657	-0.01474	0.000367652
1.75531	0.0510864	-0.01474	-0.00138126
1.75532	0.0515137	-0.0151978	0.00138001
1.75532	0.0524597	-0.0192871	0.00343131
1.75532	0.0507812	-0.0148926	-0.00907401
1.75533	0.0517273	-0.0160522	-0.00458138
1.75533	0.0508728	-0.0170288	0.00618661
1.75533	0.0529175	-0.0186157	0.00332091
1.75533	0.0533142	-0.0161438	0.00418719
1.75534	0.0534363	-0.0171509	0.00400745
1.75534	0.052124	-0.0147705	-0.011877
1.75534	0.0571289	-0.0149536	-0.0145439
1.75534	0.0439148	-0.0183105	0.0292374
1.75535	0.0547485	-0.0155029	-0.00433694
1.75535	0.0522766	-0.0184326	-0.00534448
1.75535	0.0499573	-0.0175476	-0.00240882
1.75536	0.0539856	-0.0170288	-0.00104049
1.75536	0.0513611	-0.019104	0.00428777
1.75536	0.050293	-0.0203552	-0.000250726
1.75536	0.0510864	-0.0208435	-0.000773334
1.75537	0.0543518	-0.0188904	-0.000145956
1.75537	0.0531311	-0.0198059	-1.56757e-05
1.75537	0.0530396	-0.0189514	0.000238917
1.75538	0.0516357	-0.018219	-0.00219402
1.75538	0.0524597	-0.0176697	-0.000239548
1.75538	0.0518188	-0.0207825	-0.000981539
1.75538	0.0505066	-0.0201416	0.000503456
1.75539	0.0527344	-0.0188293	0.0017478
1.75539	0.052063	-0.0213318	8.91555e-05
1.75539	0.0533447	-0.0225525	-0.00133433
1.75539	0.0515747	-0.0200195	-0.00223097
1.7554	0.0512695	-0.0216675	-0.000867656
1.7554	0.0503235	-0.0222168	0.000649622
1.7554	0.0511169	-0.0194702	0.0010299
1.75541	0.051239	-0.02005	0.00267419
1.75541	0.0480347	-0.0237427	-0.00173825
1.75541	0.0522156	-0.025116	0.0118603
1.75541	0.0552979	-0.0217896	-0.00236097
1.75542	0.0495911	-0.0169678	-0.011745
1.75542	0.0497437	-0.0208435	-0.00127263
1.75542	0.0532837	-0.0198669	0.00242018
1.75543	0.0516968	-0.0202942	-0.00109057
1.75543	0.0510254	-0.0238647	0.00118792
1.75543	0.0500488	-0.0214539	0.00184065
1.75543	0.0535889	-0.0196838	0.00210635
1.75544	0.0512695	-0.0212402	-0.0020286
1.75544	0.050354	-0.0205383	0.00119415
1.75544	0.0499573	-0.0214233	0.00136695
1.75544	0.0508118	-0.0207214	-0.000153966
1.75545	0.04953	-0.0219421	0.00086713
1.75545	0.0533447	-0.019989	8.7338e-05
1.75545	0.0527039	-0.0209961	-0.00799504
1.75546	0.0524292	-0.0224304	-0.000246625
1.75546	0.0518494	-0.0211182	0.00588103
1.75546	0.0507812	-0.0216675	0.00108413
1.75546	0.0514832	-0.0221863	0.00522358
1.75547	0.0519714	-0.0223083	0.00670005
1.75547	0.0537415	-0.0214844	-0.0329959
1.75547	0.0514221	-0.0219421	0.0159089
1.75548	0.0463562	-0.0273438	0.0115409
1.75548	0.0549316	-0.0190125	-0.00783717
1.75548	0.0499573	-0.0213013	-0.00341147
1.75548	0.0534973	-0.0227356	-0.004885
1.75549	0.0501404	-0.0224609	0.00414643
1.75549	0.0530701	-0.0243225	0.00278304
1.75549	0.0538025	-0.0242004	0.00149166
1.75549	0.0518494	-0.0242004	0.00229413
1.7555	0.0521851	-0.019928	-4.05599e-05
1.7555	0.052887	-0.0206604	-0.00200134
1.7555	0.0513306	-0.0189209	-0.00204752
1.75551	0.0497437	-0.0213623	-0.00167458
1.75551	0.0512695	-0.0214539	0.000947332
1.75551	0.0517273	-0.0218506	0.00149545
1.75551	0.0514832	-0.0214844	0.00160438
1.75552	0.0513306	-0.0216675	-0.000261235
1.75552	0.0522766	-0.0193176	-0.000139431
1.75552	0.0499268	-0.0204163	5.63224e-05
1.75553	0.0509644	-0.0195312	-0.000531168
1.75553	0.050293	-0.0186462	-0.00218066
1.75553	0.0505981	-0.0224915	-1.07855e-05
1.75553	0.0516968	-0.0214539	0.00165074
1.75554	0.0518188	-0.0224304	0.0042267
1.75554	0.0480347	-0.0222168	0.00528755
1.75554	0.0515442	-0.0226135	0.00331503
1.75554	0.0547485	-0.0189819	-0.016747
1.75555	0.0467529	-0.0194702	0.00116714
1.75555	0.0534058	-0.023468	0.00218748
1.75555	0.0533142	-0.0192871	-0.00384087
1.75556	0.0495605	-0.0242615	0.00114183
[truncated: 88,097 more rows]
