# Supplementary material for: Skin-Interfaced Biosensors and Pilot Studies for Advanced Wireless Physiological Monitoring in Neonatal and Pediatric Intensive Care Units
Source: Nat Med. Author manuscript; Available in PMC 2020 Jun 25. (PMC7315772; doi:10.1038/s41591-020-0792-9)
Supplement: Chung_SourceData_ExtDataFig9 [file NIHMS1598235-supplement-Chung_SourceData_ExtDataFig9.xlsx]

## Sheet: ED 9a
SBP A-line (mmHg)	SBP PTT (mmHg)	Mean	Difference
83	83.77	83.385	-0.77		Mean	-1.94078
83	83.77	83.385	-0.77		Std	2.91131
83	83.77	83.385	-0.77		Limit of Agreement (+1.96 SD)	3.76538
83	83.77	83.385	-0.77		Limit of Agreement (-1.96 SD)	-7.64695
83	83.18	83.09	-0.18
83	83.05	83.025	-0.05
83	83.05	83.025	-0.05
83	82.79	82.895	0.21
83	82.79	82.895	0.21
83	82.79	82.895	0.21
83	82.79	82.895	0.21
83	82.79	82.895	0.21
83	82.79	82.895	0.21
83	82.35	82.675	0.65
83	82.37	82.685	0.63
83	82.37	82.685	0.63
83	82.44	82.72	0.56
83	82.44	82.72	0.56
83	82.44	82.72	0.56
83	82.44	82.72	0.56
84	82.68	83.34	1.32
84	82.68	83.34	1.32
84	82.87	83.435	1.13
84	82.87	83.435	1.13
84	82.87	83.435	1.13
84	82.87	83.435	1.13
84	83.26	83.63	0.74
83	83.37	83.185	-0.37
84	83.49	83.745	0.51
84	83.49	83.745	0.51
84	83.69	83.845	0.31
84	83.69	83.845	0.31
84	83.69	83.845	0.31
84	83.69	83.845	0.31
84	83.69	83.845	0.31
84	83.69	83.845	0.31
84	83.69	83.845	0.31
83	83.94	83.47	-0.94
83	83.94	83.47	-0.94
83	83.94	83.47	-0.94
83	83.94	83.47	-0.94
83	83.94	83.47	-0.94
83	83.94	83.47	-0.94
83	83.94	83.47	-0.94
83	83.94	83.47	-0.94
83	83.94	83.47	-0.94
83	83.94	83.47	-0.94
83	83.94	83.47	-0.94
83	83.94	83.47	-0.94
83	83.94	83.47	-0.94
83	83.94	83.47	-0.94
83	83.94	83.47	-0.94
83	83.94	83.47	-0.94
83	83.94	83.47	-0.94
83	83.94	83.47	-0.94
83	84.28	83.64	-1.28
83	84.28	83.64	-1.28
83	84.28	83.64	-1.28
83	84.28	83.64	-1.28
84	84.42	84.21	-0.42
84	84.42	84.21	-0.42
84	84.42	84.21	-0.42
84	84.42	84.21	-0.42
84	84.42	84.21	-0.42
84	84.42	84.21	-0.42
84	84.42	84.21	-0.42
84	84.42	84.21	-0.42
84	84.42	84.21	-0.42
84	84.42	84.21	-0.42
84	84.42	84.21	-0.42
84	84.42	84.21	-0.42
84	84.42	84.21	-0.42
84	84.42	84.21	-0.42
84	84.42	84.21	-0.42
84	84.42	84.21	-0.42
84	84.42	84.21	-0.42
83	83.38	83.19	-0.38
83	83.31	83.155	-0.31
83	83.18	83.09	-0.18
83	83.18	83.09	-0.18
83	83.05	83.025	-0.05
83	83.05	83.025	-0.05
83	83.04	83.02	-0.04
83	83.07	83.035	-0.07
83	83.07	83.035	-0.07
83	83.07	83.035	-0.07
83	83.07	83.035	-0.07
83	83.27	83.135	-0.27
83	83.27	83.135	-0.27
83	83.27	83.135	-0.27
83	83.27	83.135	-0.27
83	83.16	83.08	-0.16
83	83.16	83.08	-0.16
83	83.05	83.025	-0.05
83	83.02	83.01	-0.02
83	83.02	83.01	-0.02
83	83.02	83.01	-0.02
83	83.02	83.01	-0.02
83	83.02	83.01	-0.02
83	83.02	83.01	-0.02
83	83.02	83.01	-0.02
83	83.02	83.01	-0.02
83	83.02	83.01	-0.02
83	82.8	82.9	0.2
83	82.8	82.9	0.2
83	82.8	82.9	0.2
83	82.8	82.9	0.2
83	82.8	82.9	0.2
83	82.8	82.9	0.2
83	82.8	82.9	0.2
83	82.76	82.88	0.24
83	82.8	82.9	0.2
83	82.8	82.9	0.2
83	82.8	82.9	0.2
83	82.8	82.9	0.2
83	82.8	82.9	0.2
83	82.68	82.84	0.32
82	82.59	82.295	-0.59
83	82.5	82.75	0.5
82	82.41	82.205	-0.41
82	82.41	82.205	-0.41
82	82.41	82.205	-0.41
82	82.41	82.205	-0.41
82	82.41	82.205	-0.41
82	82.41	82.205	-0.41
82	82.41	82.205	-0.41
83	82.13	82.565	0.87
83	82.13	82.565	0.87
83	82.13	82.565	0.87
83	82.13	82.565	0.87
83	81.92	82.46	1.08
83	81.91	82.455	1.09
83	81.91	82.455	1.09
83	81.91	82.455	1.09
83	82.06	82.53	0.94
82	82.17	82.085	-0.17
82	82.17	82.085	-0.17
82	82.17	82.085	-0.17
82	82.17	82.085	-0.17
82	82.17	82.085	-0.17
82	82.17	82.085	-0.17
82	82.17	82.085	-0.17
82	82.17	82.085	-0.17
82	82.17	82.085	-0.17
82	82.17	82.085	-0.17
82	82.17	82.085	-0.17
82	83.65	82.825	-1.65
83	83.83	83.415	-0.83
83	83.99	83.495	-0.99
83	83.99	83.495	-0.99
83	83.99	83.495	-0.99
83	84.33	83.665	-1.33
83	84.38	83.69	-1.38
83	84.38	83.69	-1.38
83	84.38	83.69	-1.38
83	84.34	83.67	-1.34
83	84.29	83.645	-1.29
83	84.29	83.645	-1.29
83	84.16	83.58	-1.16
83	84.16	83.58	-1.16
83	84.16	83.58	-1.16
83	83.71	83.355	-0.71
83	83.71	83.355	-0.71
83	83.71	83.355	-0.71
82	83.21	82.605	-1.21
82	83.21	82.605	-1.21
82	83.21	82.605	-1.21
82	83.21	82.605	-1.21
82	83.21	82.605	-1.21
82	83.21	82.605	-1.21
82	83.21	82.605	-1.21
82	81.9	81.95	0.1
82	81.9	81.95	0.1
82	81.9	81.95	0.1
82	81.9	81.95	0.1
82	81.73	81.865	0.27
82	81.73	81.865	0.27
82	81.71	81.855	0.29
82	81.71	81.855	0.29
82	81.71	81.855	0.29
82	81.71	81.855	0.29
82	81.71	81.855	0.29
82	81.71	81.855	0.29
82	81.71	81.855	0.29
82	81.71	81.855	0.29
82	81.71	81.855	0.29
82	81.71	81.855	0.29
82	81.71	81.855	0.29
83	82.16	82.58	0.84
82	82.25	82.125	-0.25
82	82.25	82.125	-0.25
82	82.25	82.125	-0.25
82	82.25	82.125	-0.25
82	82.42	82.21	-0.42
82	82.42	82.21	-0.42
82	82.42	82.21	-0.42
82	82.42	82.21	-0.42
82	82.29	82.145	-0.29
82	82.29	82.145	-0.29
82	82.29	82.145	-0.29
82	82.29	82.145	-0.29
82	82.07	82.035	-0.07
82	82.07	82.035	-0.07
82	82.07	82.035	-0.07
82	82.07	82.035	-0.07
82	82.07	82.035	-0.07
82	81.63	81.815	0.37
82	81.51	81.755	0.49
82	81.51	81.755	0.49
82	81.24	81.62	0.76
82	81.24	81.62	0.76
82	81.24	81.62	0.76
82	81.24	81.62	0.76
82	81.24	81.62	0.76
82	80.61	81.305	1.39
82	80.61	81.305	1.39
82	80.61	81.305	1.39
82	80.37	81.185	1.63
82	80.37	81.185	1.63
82	80.37	81.185	1.63
82	80.37	81.185	1.63
82	80.37	81.185	1.63
82	80.37	81.185	1.63
82	80.37	81.185	1.63
82	80.37	81.185	1.63
82	80.37	81.185	1.63
82	80.37	81.185	1.63
82	80.09	81.045	1.91
82	80.09	81.045	1.91
82	80.09	81.045	1.91
82	80.13	81.065	1.87
82	80.16	81.08	1.84
82	80.2	81.1	1.8
82	80.2	81.1	1.8
82	80.2	81.1	1.8
82	80.2	81.1	1.8
82	80.2	81.1	1.8
82	80.2	81.1	1.8
82	80.2	81.1	1.8
82	80.2	81.1	1.8
82	80.2	81.1	1.8
82	80.2	81.1	1.8
82	80.2	81.1	1.8
82	80.2	81.1	1.8
81	80.12	80.56	0.88
81	80.07	80.535	0.93
81	80.03	80.515	0.97
81	79.99	80.495	1.01
81	79.99	80.495	1.01
81	79.99	80.495	1.01
81	79.99	80.495	1.01
81	79.99	80.495	1.01
81	79.99	80.495	1.01
81	79.67	80.335	1.33
81	79.67	80.335	1.33
81	79.67	80.335	1.33
81	79.71	80.355	1.29
81	79.7	80.35	1.3
81	79.7	80.35	1.3
81	79.7	80.35	1.3
81	79.7	80.35	1.3
81	79.68	80.34	1.32
81	79.68	80.34	1.32
81	79.69	80.345	1.31
81	79.69	80.345	1.31
81	79.69	80.345	1.31
81	79.69	80.345	1.31
81	80	80.5	1
82	80.04	81.02	1.96
82	80.07	81.035	1.93
82	80.07	81.035	1.93
82	80.07	81.035	1.93
82	80.07	81.035	1.93
82	80.19	81.095	1.81
82	80.19	81.095	1.81
82	80.19	81.095	1.81
82	80.17	81.085	1.83
82	80.17	81.085	1.83
82	80.18	81.09	1.82
82	80.18	81.09	1.82
82	80.18	81.09	1.82
82	80.18	81.09	1.82
83	79.96	81.48	3.04
83	79.96	81.48	3.04
83	79.56	81.28	3.44
83	79.44	81.22	3.56
83	79.44	81.22	3.56
83	79.44	81.22	3.56
82	79.26	80.63	2.74
82	79.26	80.63	2.74
82	79.28	80.64	2.72
82	79.29	80.645	2.71
82	79.29	80.645	2.71
82	79.29	80.645	2.71
82	79.29	80.645	2.71
82	79.4	80.7	2.6
82	79.4	80.7	2.6
82	79.4	80.7	2.6
82	79.4	80.7	2.6
82	79.4	80.7	2.6
82	79.4	80.7	2.6
82	79.4	80.7	2.6
82	79.4	80.7	2.6
82	79.4	80.7	2.6
82	79.4	80.7	2.6
81	81.22	81.11	-0.22
81	81.43	81.215	-0.43
82	81.63	81.815	0.37
82	81.63	81.815	0.37
82	81.63	81.815	0.37
82	81.63	81.815	0.37
82	81.63	81.815	0.37
82	82.13	82.065	-0.13
82	82.19	82.095	-0.19
82	82.19	82.095	-0.19
83	82.25	82.625	0.75
83	82.25	82.625	0.75
83	82.25	82.625	0.75
83	82.25	82.625	0.75
83	82.25	82.625	0.75
83	82.01	82.505	0.99
83	82.01	82.505	0.99
83	81.86	82.43	1.14
83	81.86	82.43	1.14
83	81.52	82.26	1.48
83	81.39	82.195	1.61
83	81.39	82.195	1.61
83	81.39	82.195	1.61
83	81.39	82.195	1.61
83	80.98	81.99	2.02
83	80.92	81.96	2.08
83	80.87	81.935	2.13
82	80.81	81.405	1.19
82	80.73	81.365	1.27
82	80.73	81.365	1.27
82	80.53	81.265	1.47
82	80.45	81.225	1.55
82	80.35	81.175	1.65
82	80.35	81.175	1.65
82	80.2	81.1	1.8
82	80.2	81.1	1.8
82	80.05	81.025	1.95
82	80.02	81.01	1.98
82	79.97	80.985	2.03
82	79.97	80.985	2.03
82	79.97	80.985	2.03
82	80	81	2
82	80	81	2
82	80	81	2
82	80	81	2
82	80.01	81.005	1.99
82	80.01	81.005	1.99
82	80.01	81.005	1.99
81	80.05	80.525	0.95
82	80.15	81.075	1.85
81	80.24	80.62	0.76
82	80.31	81.155	1.69
82	80.31	81.155	1.69
82	80.44	81.22	1.56
82	80.44	81.22	1.56
82	80.55	81.275	1.45
82	80.55	81.275	1.45
82	80.68	81.34	1.32
82	80.68	81.34	1.32
82	80.68	81.34	1.32
82	80.91	81.455	1.09
82	80.92	81.46	1.08
82	80.92	81.46	1.08
82	80.92	81.46	1.08
82	80.99	81.495	1.01
82	80.99	81.495	1.01
82	80.99	81.495	1.01
82	80.99	81.495	1.01
82	81.2	81.6	0.8
82	81.24	81.62	0.76
82	81.24	81.62	0.76
82	81.4	81.7	0.6
82	81.51	81.755	0.49
82	81.66	81.83	0.34
82	81.66	81.83	0.34
82	81.66	81.83	0.34
82	81.66	81.83	0.34
82	81.66	81.83	0.34
82	81.66	81.83	0.34
82	81.66	81.83	0.34
82	81.66	81.83	0.34
82	81.66	81.83	0.34
82	83.15	82.575	-1.15
82	83.15	82.575	-1.15
83	83.5	83.25	-0.5
83	83.65	83.325	-0.65
83	83.65	83.325	-0.65
83	83.88	83.44	-0.88
83	83.88	83.44	-0.88
83	83.88	83.44	-0.88
83	83.88	83.44	-0.88
83	84.3	83.65	-1.3
83	84.3	83.65	-1.3
83	84.33	83.665	-1.33
83	84.3	83.65	-1.3
83	84.3	83.65	-1.3
83	84.3	83.65	-1.3
83	84.3	83.65	-1.3
83	84.3	83.65	-1.3
83	84.3	83.65	-1.3
83	84.3	83.65	-1.3
83	84.3	83.65	-1.3
83	83.68	83.34	-0.68
83	83.62	83.31	-0.62
83	83.59	83.295	-0.59
83	83.6	83.3	-0.6
83	83.6	83.3	-0.6
83	83.6	83.3	-0.6
83	83.69	83.345	-0.69
83	83.69	83.345	-0.69
83	83.8	83.4	-0.8
83	83.8	83.4	-0.8
83	83.96	83.48	-0.96
83	83.96	83.48	-0.96
83	83.96	83.48	-0.96
83	84.4	83.7	-1.4
83	84.4	83.7	-1.4
82	84.79	83.395	-2.79
82	84.79	83.395	-2.79
82	85.13	83.565	-3.13
82	85.13	83.565	-3.13
82	85.47	83.735	-3.47
82	85.47	83.735	-3.47
82	85.85	83.925	-3.85
82	85.85	83.925	-3.85
82	85.85	83.925	-3.85
82	86.29	84.145	-4.29
82	86.42	84.21	-4.42
82	86.42	84.21	-4.42
82	86.67	84.335	-4.67
82	86.8	84.4	-4.8
83	86.91	84.955	-3.91
83	87.02	85.01	-4.02
83	87.02	85.01	-4.02
83	87.11	85.055	-4.11
83	87.1	85.05	-4.1
83	87.05	85.025	-4.05
83	86.98	84.99	-3.98
83	86.9	84.95	-3.9
83	86.83	84.915	-3.83
83	86.74	84.87	-3.74
83	86.49	84.745	-3.49
83	86.34	84.67	-3.34
83	86.17	84.585	-3.17
83	86.17	84.585	-3.17
83	86.17	84.585	-3.17
84	85.63	84.815	-1.63
84	85.47	84.735	-1.47
84	85.29	84.645	-1.29
84	85.1	84.55	-1.1
84	84.9	84.45	-0.9
84	84.7	84.35	-0.7
84	84.53	84.265	-0.53
84	84.39	84.195	-0.39
84	84.29	84.145	-0.29
84	84.21	84.105	-0.21
83	84.14	83.57	-1.14
83	84.07	83.535	-1.07
83	84.07	83.535	-1.07
83	84.07	83.535	-1.07
83	84.07	83.535	-1.07
83	83.91	83.455	-0.91
83	83.89	83.445	-0.89
83	83.89	83.445	-0.89
83	83.92	83.46	-0.92
83	83.92	83.46	-0.92
83	83.92	83.46	-0.92
83	83.8	83.4	-0.8
83	83.8	83.4	-0.8
83	83.8	83.4	-0.8
83	83.62	83.31	-0.62
83	83.56	83.28	-0.56
83	83.56	83.28	-0.56
83	83.56	83.28	-0.56
83	83.56	83.28	-0.56
83	83.56	83.28	-0.56
83	83.17	83.085	-0.17
83	83.12	83.06	-0.12
83	83.12	83.06	-0.12
83	83.06	83.03	-0.06
84	83.02	83.51	0.98
84	82.99	83.495	1.01
84	82.97	83.485	1.03
84	82.93	83.465	1.07
85	82.94	83.97	2.06
85	82.94	83.97	2.06
85	83.04	84.02	1.96
84	83.13	83.565	0.87
84	83.23	83.615	0.77
84	83.34	83.67	0.66
84	83.47	83.735	0.53
84	83.59	83.795	0.41
84	83.71	83.855	0.29
84	83.71	83.855	0.29
84	83.71	83.855	0.29
84	83.71	83.855	0.29
83	84.09	83.545	-1.09
83	84.09	83.545	-1.09
83	84.1	83.55	-1.1
83	84.09	83.545	-1.09
83	84.09	83.545	-1.09
83	84.07	83.535	-1.07
83	84.07	83.535	-1.07
83	84.01	83.505	-1.01
83	84.01	83.505	-1.01
83	84.01	83.505	-1.01
83	84.01	83.505	-1.01
84	83.75	83.875	0.25
84	83.75	83.875	0.25
84	83.75	83.875	0.25
84	83.75	83.875	0.25
84	83.43	83.715	0.57
84	83.43	83.715	0.57
84	83.43	83.715	0.57
84	83.2	83.6	0.8
84	83.2	83.6	0.8
84	83.2	83.6	0.8
84	83.14	83.57	0.86
84	83.14	83.57	0.86
84	83.14	83.57	0.86
84	83.14	83.57	0.86
84	83.14	83.57	0.86
84	83.14	83.57	0.86
84	83.14	83.57	0.86
84	83.14	83.57	0.86
84	83.91	83.955	0.09
84	83.91	83.955	0.09
84	84.05	84.025	-0.05
84	84.05	84.025	-0.05
84	84.05	84.025	-0.05
84	84.05	84.025	-0.05
84	84.05	84.025	-0.05
84	84.05	84.025	-0.05
84	84.55	84.275	-0.55
84	84.55	84.275	-0.55
84	84.55	84.275	-0.55
84	84.55	84.275	-0.55
84	84.55	84.275	-0.55
84	84.59	84.295	-0.59
84	84.49	84.245	-0.49
84	84.38	84.19	-0.38
84	84.28	84.14	-0.28
84	84.28	84.14	-0.28
84	84.28	84.14	-0.28
84	84.28	84.14	-0.28
84	84.28	84.14	-0.28
84	84.28	84.14	-0.28
84	84.03	84.015	-0.03
84	84.01	84.005	-0.01
84	84.01	84.005	-0.01
84	84.01	84.005	-0.01
84	83.89	83.945	0.11
84	83.78	83.89	0.22
83	83.71	83.355	-0.71
83	83.71	83.355	-0.71
83	83.66	83.33	-0.66
83	83.66	83.33	-0.66
83	83.7	83.35	-0.7
83	83.7	83.35	-0.7
83	83.82	83.41	-0.82
83	83.91	83.455	-0.91
83	83.99	83.495	-0.99
83	84.06	83.53	-1.06
82	84.12	83.06	-2.12
83	84.21	83.605	-1.21
83	84.21	83.605	-1.21
83	84.25	83.625	-1.25
82	84.27	83.135	-2.27
83	84.29	83.645	-1.29
82	84.34	83.17	-2.34
82	84.4	83.2	-2.4
82	84.49	83.245	-2.49
82	84.49	83.245	-2.49
82	84.55	83.275	-2.55
82	84.57	83.285	-2.57
82	84.59	83.295	-2.59
82	84.59	83.295	-2.59
82	84.61	83.305	-2.61
82	84.61	83.305	-2.61
82	84.61	83.305	-2.61
83	84.58	83.79	-1.58
83	84.55	83.775	-1.55
83	84.55	83.775	-1.55
82	84.52	83.26	-2.52
82	84.52	83.26	-2.52
82	84.52	83.26	-2.52
82	84.52	83.26	-2.52
82	84.52	83.26	-2.52
82	84.41	83.205	-2.41
83	84.35	83.675	-1.35
83	84.35	83.675	-1.35
83	84.18	83.59	-1.18
83	84.1	83.55	-1.1
83	84	83.5	-1
83	83.78	83.39	-0.78
83	83.78	83.39	-0.78
83	83.18	83.09	-0.18
83	83.18	83.09	-0.18
83	83.18	83.09	-0.18
83	83.18	83.09	-0.18
83	81.97	82.485	1.03
83	81.97	82.485	1.03
83	81.97	82.485	1.03
83	81.97	82.485	1.03
83	81.97	82.485	1.03
83	80.41	81.705	2.59
83	80.17	81.585	2.83
83	80.17	81.585	2.83
83	80.17	81.585	2.83
83	80.17	81.585	2.83
83	79.26	81.13	3.74
83	79.26	81.13	3.74
83	79.26	81.13	3.74
83	79.26	81.13	3.74
83	78.86	80.93	4.14
83	78.86	80.93	4.14
83	79.18	81.09	3.82
83	79.18	81.09	3.82
84	79.41	81.705	4.59
84	79.41	81.705	4.59
84	79.41	81.705	4.59
84	79.57	81.785	4.43
84	79.59	81.795	4.41
83	79.62	81.31	3.38
83	79.64	81.32	3.36
83	79.64	81.32	3.36
83	79.64	81.32	3.36
83	79.64	81.32	3.36
83	79.64	81.32	3.36
83	79.64	81.32	3.36
83	79.87	81.435	3.13
83	80.01	81.505	2.99
83	80.01	81.505	2.99
83	80.23	81.615	2.77
83	80.29	81.645	2.71
83	80.29	81.645	2.71
83	80.29	81.645	2.71
83	80.51	81.755	2.49
83	80.67	81.835	2.33
83	80.67	81.835	2.33
83	80.67	81.835	2.33
83	81.38	82.19	1.62
83	81.66	82.33	1.34
83	81.91	82.455	1.09
83	82.14	82.57	0.86
83	82.14	82.57	0.86
83	82.85	82.925	0.15
83	82.85	82.925	0.15
83	82.85	82.925	0.15
83	82.85	82.925	0.15
83	82.85	82.925	0.15
83	83.84	83.42	-0.84
83	83.84	83.42	-0.84
83	83.84	83.42	-0.84
83	83.84	83.42	-0.84
83	83.84	83.42	-0.84
83	83.84	83.42	-0.84
83	83.84	83.42	-0.84
83	83.84	83.42	-0.84
83	83.84	83.42	-0.84
83	83.84	83.42	-0.84
83	82.85	82.925	0.15
83	82.64	82.82	0.36
83	82.64	82.82	0.36
83	82.64	82.82	0.36
83	82.64	82.82	0.36
83	81.86	82.43	1.14
83	81.66	82.33	1.34
83	81.66	82.33	1.34
83	81.66	82.33	1.34
83	81.07	82.035	1.93
83	81.07	82.035	1.93
83	80.81	81.905	2.19
83	80.75	81.875	2.25
83	80.75	81.875	2.25
82	80.76	81.38	1.24
82	80.76	81.38	1.24
82	80.76	81.38	1.24
82	80.76	81.38	1.24
82	80.76	81.38	1.24
82	81.23	81.615	0.77
82	81.4	81.7	0.6
82	81.4	81.7	0.6
82	81.4	81.7	0.6
82	81.4	81.7	0.6
82	81.4	81.7	0.6
82	82.29	82.145	-0.29
82	82.72	82.36	-0.72
82	82.72	82.36	-0.72
82	83.18	82.59	-1.18
82	83.18	82.59	-1.18
83	83.61	83.305	-0.61
83	83.61	83.305	-0.61
83	83.61	83.305	-0.61
83	83.61	83.305	-0.61
83	83.61	83.305	-0.61
83	83.61	83.305	-0.61
83	84.7	83.85	-1.7
83	84.7	83.85	-1.7
83	85.04	84.02	-2.04
83	85.19	84.095	-2.19
83	85.36	84.18	-2.36
83	85.52	84.26	-2.52
83	85.52	84.26	-2.52
83	85.52	84.26	-2.52
83	85.52	84.26	-2.52
83	85.52	84.26	-2.52
83	86.28	84.64	-3.28
83	86.38	84.69	-3.38
83	86.38	84.69	-3.38
83	86.38	84.69	-3.38
83	86.38	84.69	-3.38
83	86.38	84.69	-3.38
83	86.38	84.69	-3.38
83	86.7	84.85	-3.7
83	86.7	84.85	-3.7
83	86.7	84.85	-3.7
83	86.69	84.845	-3.69
83	86.69	84.845	-3.69
83	86.69	84.845	-3.69
83	86.53	84.765	-3.53
83	86.53	84.765	-3.53
83	86.53	84.765	-3.53
83	86.53	84.765	-3.53
83	86.53	84.765	-3.53
83	86.09	84.545	-3.09
83	86.01	84.505	-3.01
83	86.01	84.505	-3.01
83	85.92	84.46	-2.92
83	85.97	84.485	-2.97
83	85.97	84.485	-2.97
83	85.97	84.485	-2.97
83	86.32	84.66	-3.32
83	86.32	84.66	-3.32
83	86.32	84.66	-3.32
84	86.87	85.435	-2.87
84	87.13	85.565	-3.13
84	87.13	85.565	-3.13
84	87.13	85.565	-3.13
84	88.2	86.1	-4.2
84	88.62	86.31	-4.62
84	88.62	86.31	-4.62
84	88.62	86.31	-4.62
84	90	87	-6
84	90	87	-6
84	91.02	87.51	-7.02
84	91.51	87.755	-7.51
85	91.98	88.49	-6.98
86	92.41	89.205	-6.41
87	92.81	89.905	-5.81
89	93.17	91.085	-4.17
90	93.49	91.745	-3.49
91	93.79	92.395	-2.79
92	94.06	93.03	-2.06
93	94.27	93.635	-1.27
93	94.27	93.635	-1.27
93	94.57	93.785	-1.57
93	94.64	93.82	-1.64
93	94.68	93.84	-1.68
93	94.67	93.835	-1.67
93	94.61	93.805	-1.61
94	94.47	94.235	-0.47
93	94.29	93.645	-1.29
93	94.29	93.645	-1.29
93	94.29	93.645	-1.29
93	94.29	93.645	-1.29
93	93.12	93.06	-0.12
92	92.74	92.37	-0.74
92	92.33	92.165	-0.33
92	92.33	92.165	-0.33
92	92.33	92.165	-0.33
92	92.33	92.165	-0.33
91	90.02	90.51	0.98
91	90.02	90.51	0.98
91	89.1	90.05	1.9
90	88.65	89.325	1.35
90	88.2	89.1	1.8
89	87.76	88.38	1.24
89	87.33	88.165	1.67
88	86.92	87.46	1.08
88	86.57	87.285	1.43
87	86.24	86.62	0.76
87	85.96	86.48	1.04
87	85.69	86.345	1.31
87	85.46	86.23	1.54
86	85.26	85.63	0.74
86	85.08	85.54	0.92
86	84.94	85.47	1.06
85	84.84	84.92	0.16
85	84.84	84.92	0.16
85	84.84	84.92	0.16
85	84.84	84.92	0.16
85	84.84	84.92	0.16
85	84.84	84.92	0.16
85	84.84	84.92	0.16
85	84.84	84.92	0.16
85	84.82	84.91	0.18
85	84.86	84.93	0.14
85	84.86	84.93	0.14
84	84.95	84.475	-0.95
84	84.95	84.475	-0.95
84	85.06	84.53	-1.06
85	85.11	85.055	-0.11
85	85.11	85.055	-0.11
85	85.2	85.1	-0.2
85	85.25	85.125	-0.25
85	85.25	85.125	-0.25
85	85.25	85.125	-0.25
85	85.42	85.21	-0.42
85	85.42	85.21	-0.42
85	85.42	85.21	-0.42
85	85.42	85.21	-0.42
85	85.7	85.35	-0.7
85	85.7	85.35	-0.7
85	85.7	85.35	-0.7
85	85.7	85.35	-0.7
85	86.17	85.585	-1.17
85	86.17	85.585	-1.17
86	86.47	86.235	-0.47
86	86.47	86.235	-0.47
86	86.47	86.235	-0.47
86	86.47	86.235	-0.47
86	86.47	86.235	-0.47
86	87.08	86.54	-1.08
86	87.23	86.615	-1.23
86	87.23	86.615	-1.23
86	87.23	86.615	-1.23
85	87.71	86.355	-2.71
86	87.85	86.925	-1.85
86	87.99	86.995	-1.99
86	87.99	86.995	-1.99
85	88.26	86.63	-3.26
85	88.38	86.69	-3.38
85	88.38	86.69	-3.38
85	88.56	86.78	-3.56
85	88.61	86.805	-3.61
85	88.64	86.82	-3.64
85	88.64	86.82	-3.64
85	88.64	86.82	-3.64
85	88.64	86.82	-3.64
85	88.64	86.82	-3.64
85	88.77	86.885	-3.77
85	88.77	86.885	-3.77
85	88.77	86.885	-3.77
85	88.77	86.885	-3.77
85	88.77	86.885	-3.77
85	88.59	86.795	-3.59
85	88.59	86.795	-3.59
85	88.59	86.795	-3.59
85	88.39	86.695	-3.39
84	88.12	86.06	-4.12
84	87.96	85.98	-3.96
84	87.8	85.9	-3.8
84	87.8	85.9	-3.8
83	87.45	85.225	-4.45
83	87.25	85.125	-4.25
83	87.04	85.02	-4.04
82	86.8	84.4	-4.8
82	86.53	84.265	-4.53
82	86.53	84.265	-4.53
81	85.94	83.47	-4.94
81	85.94	83.47	-4.94
81	85.94	83.47	-4.94
80	85.14	82.57	-5.14
80	84.91	82.455	-4.91
81	84.7	82.85	-3.7
81	84.5	82.75	-3.5
81	84.33	82.665	-3.33
81	84.18	82.59	-3.18
81	84.18	82.59	-3.18
81	83.94	82.47	-2.94
81	83.86	82.43	-2.86
81	83.86	82.43	-2.86
81	83.75	82.375	-2.75
81	83.72	82.36	-2.72
81	83.72	82.36	-2.72
82	83.77	82.885	-1.77
82	83.87	82.935	-1.87
82	84.03	83.015	-2.03
83	84.23	83.615	-1.23
83	84.23	83.615	-1.23
84	84.65	84.325	-0.65
84	84.81	84.405	-0.81
84	84.99	84.495	-0.99
84	84.99	84.495	-0.99
84	84.99	84.495	-0.99
84	85.5	84.75	-1.5
84	85.5	84.75	-1.5
84	85.85	84.925	-1.85
84	86.01	85.005	-2.01
84	86.01	85.005	-2.01
84	86.38	85.19	-2.38
84	86.5	85.25	-2.5
84	86.63	85.315	-2.63
84	86.63	85.315	-2.63
84	86.87	85.435	-2.87
84	86.95	85.475	-2.95
84	86.95	85.475	-2.95
84	86.95	85.475	-2.95
84	86.97	85.485	-2.97
84	87	85.5	-3
84	87.07	85.535	-3.07
85	87.11	86.055	-2.11
85	87.15	86.075	-2.15
85	87.18	86.09	-2.18
85	87.2	86.1	-2.2
85	87.23	86.115	-2.23
85	87.23	86.115	-2.23
85	87.27	86.135	-2.27
85	87.32	86.16	-2.32
85	87.39	86.195	-2.39
85	87.45	86.225	-2.45
85	87.51	86.255	-2.51
85	87.57	86.285	-2.57
85	87.62	86.31	-2.62
85	87.66	86.33	-2.66
85	87.71	86.355	-2.71
85	87.77	86.385	-2.77
85	87.85	86.425	-2.85
85	87.92	86.46	-2.92
85	87.95	86.475	-2.95
85	87.95	86.475	-2.95
85	87.98	86.49	-2.98
85	88.01	86.505	-3.01
85	88.06	86.53	-3.06
85	88.12	86.56	-3.12
85	88.16	86.58	-3.16
85	88.16	86.58	-3.16
85	88.16	86.58	-3.16
85	88.16	86.58	-3.16
84	88.2	86.1	-4.2
85	88.2	86.6	-3.2
84	88.21	86.105	-4.21
84	88.21	86.105	-4.21
84	88.21	86.105	-4.21
85	88.2	86.6	-3.2
85	88.2	86.6	-3.2
85	88.2	86.6	-3.2
85	88.2	86.6	-3.2
85	88.17	86.585	-3.17
84	88.19	86.095	-4.19
85	88.18	86.59	-3.18
85	88.18	86.59	-3.18
85	88.18	86.59	-3.18
85	88.18	86.59	-3.18
85	88.04	86.52	-3.04
85	88.04	86.52	-3.04
85	88.04	86.52	-3.04
85	88.04	86.52	-3.04
85	88.04	86.52	-3.04
85	88.01	86.505	-3.01
85	88.01	86.505	-3.01
85	88.01	86.505	-3.01
85	88.01	86.505	-3.01
85	88.01	86.505	-3.01
85	88.01	86.505	-3.01
85	87.92	86.46	-2.92
85	87.9	86.45	-2.9
85	87.9	86.45	-2.9
84	87.84	85.92	-3.84
85	87.78	86.39	-2.78
85	87.75	86.375	-2.75
85	87.75	86.375	-2.75
85	87.75	86.375	-2.75
85	87.75	86.375	-2.75
85	87.76	86.38	-2.76
85	87.76	86.38	-2.76
85	87.73	86.365	-2.73
85	87.73	86.365	-2.73
85	87.66	86.33	-2.66
85	87.62	86.31	-2.62
85	87.57	86.285	-2.57
85	87.57	86.285	-2.57
85	87.53	86.265	-2.53
85	87.53	86.265	-2.53
85	87.46	86.23	-2.46
85	87.46	86.23	-2.46
85	87.46	86.23	-2.46
85	87.46	86.23	-2.46
85	87.46	86.23	-2.46
85	87.46	86.23	-2.46
84	87.58	85.79	-3.58
84	87.58	85.79	-3.58
84	87.62	85.81	-3.62
84	87.67	85.835	-3.67
84	87.67	85.835	-3.67
84	87.67	85.835	-3.67
84	87.67	85.835	-3.67
84	87.67	85.835	-3.67
84	87.67	85.835	-3.67
85	88.04	86.52	-3.04
85	88.05	86.525	-3.05
85	88.05	86.525	-3.05
85	88.05	86.525	-3.05
85	88.05	86.525	-3.05
85	88.05	86.525	-3.05
85	88.05	86.525	-3.05
85	88.05	86.525	-3.05
85	88.05	86.525	-3.05
85	88.05	86.525	-3.05
85	88.05	86.525	-3.05
85	88.05	86.525	-3.05
85	88.05	86.525	-3.05
85	88.05	86.525	-3.05
85	87.06	86.03	-2.06
85	87.06	86.03	-2.06
85	87.06	86.03	-2.06
85	87.06	86.03	-2.06
84	86.35	85.175	-2.35
85	86.2	85.6	-1.2
84	86.06	85.03	-2.06
84	85.95	84.975	-1.95
84	85.95	84.975	-1.95
84	85.95	84.975	-1.95
84	85.69	84.845	-1.69
84	85.69	84.845	-1.69
84	85.69	84.845	-1.69
84	85.69	84.845	-1.69
84	85.69	84.845	-1.69
84	85.69	84.845	-1.69
83	85.83	84.415	-2.83
83	85.91	84.455	-2.91
83	85.91	84.455	-2.91
83	85.91	84.455	-2.91
84	86.25	85.125	-2.25
84	86.25	85.125	-2.25
84	86.51	85.255	-2.51
84	86.65	85.325	-2.65
84	86.65	85.325	-2.65
84	86.93	85.465	-2.93
84	86.93	85.465	-2.93
84	86.93	85.465	-2.93
84	87.29	85.645	-3.29
85	87.37	86.185	-2.37
85	87.37	86.185	-2.37
85	87.43	86.215	-2.43
85	87.44	86.22	-2.44
86	87.42	86.71	-1.42
86	87.42	86.71	-1.42
86	87.42	86.71	-1.42
86	87.42	86.71	-1.42
86	87.42	86.71	-1.42
86	87.42	86.71	-1.42
86	86.98	86.49	-0.98
86	86.98	86.49	-0.98
86	86.98	86.49	-0.98
86	86.54	86.27	-0.54
86	86.37	86.185	-0.37
86	86.37	86.185	-0.37
86	86.37	86.185	-0.37
86	85.87	85.935	0.13
85	85.72	85.36	-0.72
85	85.57	85.285	-0.57
85	85.43	85.215	-0.43
85	85.31	85.155	-0.31
85	85.18	85.09	-0.18
85	85.18	85.09	-0.18
84	85.21	84.605	-1.21
84	85.21	84.605	-1.21
84	85.34	84.67	-1.34
84	85.34	84.67	-1.34
84	85.5	84.75	-1.5
84	85.5	84.75	-1.5
83	85.68	84.34	-2.68
83	85.68	84.34	-2.68
83	85.93	84.465	-2.93
83	86.07	84.535	-3.07
83	86.2	84.6	-3.2
83	86.31	84.655	-3.31
83	86.31	84.655	-3.31
83	86.31	84.655	-3.31
84	86.62	85.31	-2.62
84	86.62	85.31	-2.62
84	86.62	85.31	-2.62
84	86.62	85.31	-2.62
84	86.94	85.47	-2.94
84	86.94	85.47	-2.94
84	86.83	85.415	-2.83
84	86.83	85.415	-2.83
85	86.6	85.8	-1.6
85	86.6	85.8	-1.6
85	86.36	85.68	-1.36
85	86.25	85.625	-1.25
85	86.25	85.625	-1.25
85	86.25	85.625	-1.25
85	86.25	85.625	-1.25
85	85.63	85.315	-0.63
85	85.43	85.215	-0.43
85	85.24	85.12	-0.24
85	85.05	85.025	-0.05
85	85.05	85.025	-0.05
85	85.05	85.025	-0.05
84	84.52	84.26	-0.52
84	84.33	84.165	-0.33
84	84.18	84.09	-0.18
84	84.18	84.09	-0.18
84	83.9	83.95	0.1
84	83.86	83.93	0.14
84	83.84	83.92	0.16
84	83.84	83.92	0.16
83	83.81	83.405	-0.81
83	83.81	83.405	-0.81
83	83.81	83.405	-0.81
83	83.81	83.405	-0.81
83	83.81	83.405	-0.81
83	83.81	83.405	-0.81
83	84.03	83.515	-1.03
83	84.03	83.515	-1.03
83	84.03	83.515	-1.03
83	84.03	83.515	-1.03
83	84.41	83.705	-1.41
83	84.41	83.705	-1.41
83	84.41	83.705	-1.41
83	84.41	83.705	-1.41
83	84.82	83.91	-1.82
83	84.82	83.91	-1.82
83	84.82	83.91	-1.82
83	85.01	84.005	-2.01
83	85.03	84.015	-2.03
83	85.05	84.025	-2.05
83	85.05	84.025	-2.05
83	85.05	84.025	-2.05
83	85.05	84.025	-2.05
83	85.05	84.025	-2.05
83	85.17	84.085	-2.17
83	85.17	84.085	-2.17
83	85.13	84.065	-2.13
83	85.12	84.06	-2.12
83	85.11	84.055	-2.11
83	85.11	84.055	-2.11
83	85.11	84.055	-2.11
83	85.11	84.055	-2.11
84	84.95	84.475	-0.95
84	84.95	84.475	-0.95
84	84.95	84.475	-0.95
83	84.82	83.91	-1.82
84	84.78	84.39	-0.78
83	84.77	83.885	-1.77
83	84.77	83.885	-1.77
83	84.77	83.885	-1.77
83	84.77	83.885	-1.77
83	84.6	83.8	-1.6
83	84.6	83.8	-1.6
83	84.6	83.8	-1.6
83	84.6	83.8	-1.6
83	84.6	83.8	-1.6
83	84.6	83.8	-1.6
83	84.28	83.64	-1.28
83	84.24	83.62	-1.24
83	84.2	83.6	-1.2
83	84.2	83.6	-1.2
83	84.14	83.57	-1.14
83	84.14	83.57	-1.14
83	84.06	83.53	-1.06
83	84.06	83.53	-1.06
83	84.06	83.53	-1.06
83	84.06	83.53	-1.06
83	84.06	83.53	-1.06
83	83.83	83.415	-0.83
83	83.83	83.415	-0.83
83	83.83	83.415	-0.83
83	83.83	83.415	-0.83
83	83.92	83.46	-0.92
83	83.92	83.46	-0.92
83	83.92	83.46	-0.92
83	83.92	83.46	-0.92
83	84.17	83.585	-1.17
83	84.19	83.595	-1.19
83	84.24	83.62	-1.24
83	84.24	83.62	-1.24
83	84.24	83.62	-1.24
83	84.45	83.725	-1.45
83	84.52	83.76	-1.52
83	84.59	83.795	-1.59
82	84.65	83.325	-2.65
82	84.65	83.325	-2.65
82	84.65	83.325	-2.65
82	84.65	83.325	-2.65
82	85	83.5	-3
82	85.05	83.525	-3.05
82	85.05	83.525	-3.05
82	85.05	83.525	-3.05
82	85.05	83.525	-3.05
82	84.97	83.485	-2.97
82	84.97	83.485	-2.97
82	84.97	83.485	-2.97
82	84.97	83.485	-2.97
83	84.83	83.915	-1.83
83	84.77	83.885	-1.77
83	84.71	83.855	-1.71
83	84.67	83.835	-1.67
83	84.67	83.835	-1.67
83	84.67	83.835	-1.67
84	84.61	84.305	-0.61
84	84.61	84.305	-0.61
84	84.64	84.32	-0.64
84	84.64	84.32	-0.64
84	84.64	84.32	-0.64
84	84.62	84.31	-0.62
84	84.62	84.31	-0.62
84	84.62	84.31	-0.62
84	84.62	84.31	-0.62
84	84.62	84.31	-0.62
84	84.62	84.31	-0.62
84	84.74	84.37	-0.74
84	84.79	84.395	-0.79
84	84.79	84.395	-0.79
84	84.93	84.465	-0.93
84	85	84.5	-1
83	85.08	84.04	-2.08
83	85.08	84.04	-2.08
83	85.08	84.04	-2.08
83	85.08	84.04	-2.08
83	85.08	84.04	-2.08
83	85.08	84.04	-2.08
83	85.08	84.04	-2.08
83	85	84	-2
83	84.91	83.955	-1.91
83	84.91	83.955	-1.91
83	84.91	83.955	-1.91
83	84.44	83.72	-1.44
83	84.3	83.65	-1.3
83	84.3	83.65	-1.3
83	84.3	83.65	-1.3
83	83.87	83.435	-0.87
83	83.87	83.435	-0.87
83	83.87	83.435	-0.87
83	83.45	83.225	-0.45
83	83.45	83.225	-0.45
83	83.45	83.225	-0.45
83	83.45	83.225	-0.45
83	82.96	82.98	0.04
83	82.87	82.935	0.13
83	82.87	82.935	0.13
83	82.75	82.875	0.25
83	82.75	82.875	0.25
83	82.75	82.875	0.25
83	82.76	82.88	0.24
83	82.76	82.88	0.24
83	82.85	82.925	0.15
83	82.91	82.955	0.09
83	82.96	82.98	0.04
83	82.96	82.98	0.04
83	82.96	82.98	0.04
82	83.06	82.53	-1.06
83	83.07	83.035	-0.07
83	83.07	83.035	-0.07
83	83.06	83.03	-0.06
83	83.06	83.03	-0.06
83	83.06	83.03	-0.06
83	83.03	83.015	-0.03
83	83.03	83.015	-0.03
83	83.03	83.015	-0.03
83	83.03	83.015	-0.03
83	83.03	83.015	-0.03
83	83.12	83.06	-0.12
83	83.12	83.06	-0.12
83	83.12	83.06	-0.12
83	83.12	83.06	-0.12
83	83.12	83.06	-0.12
83	83.12	83.06	-0.12
83	83.12	83.06	-0.12
83	83.12	83.06	-0.12
83	84.08	83.54	-1.08
83	84.26	83.63	-1.26
83	84.26	83.63	-1.26
83	84.26	83.63	-1.26
83	84.26	83.63	-1.26
83	84.26	83.63	-1.26
83	85.17	84.085	-2.17
83	85.17	84.085	-2.17
83	85.17	84.085	-2.17
83	85.63	84.315	-2.63
83	85.63	84.315	-2.63
83	85.63	84.315	-2.63
83	85.63	84.315	-2.63
83	85.63	84.315	-2.63
83	85.97	84.485	-2.97
83	85.98	84.49	-2.98
83	85.98	84.49	-2.98
83	85.98	84.49	-2.98
83	85.98	84.49	-2.98
83	85.98	84.49	-2.98
83	85.98	84.49	-2.98
83	85.98	84.49	-2.98
83	85.98	84.49	-2.98
83	85.69	84.345	-2.69
83	85.61	84.305	-2.61
83	85.55	84.275	-2.55
83	85.5	84.25	-2.5
83	85.47	84.235	-2.47
83	85.47	84.235	-2.47
83	85.47	84.235	-2.47
83	85.47	84.235	-2.47
84	85.52	84.76	-1.52
83	85.52	84.26	-2.52
84	85.5	84.75	-1.5
83	85.49	84.245	-2.49
84	85.48	84.74	-1.48
83	85.46	84.23	-2.46
83	85.38	84.19	-2.38
83	85.33	84.165	-2.33
83	85.33	84.165	-2.33
83	85.18	84.09	-2.18
84	85.12	84.56	-1.12
84	85.12	84.56	-1.12
84	85.03	84.515	-1.03
84	84.97	84.485	-0.97
84	84.97	84.485	-0.97
84	84.97	84.485	-0.97
84	84.7	84.35	-0.7
84	84.7	84.35	-0.7
84	84.44	84.22	-0.44
84	84.44	84.22	-0.44
84	84.15	84.075	-0.15
84	84	84	0
84	84	84	0
84	84	84	0
84	84	84	0
84	84	84	0
84	84	84	0
84	84	84	0
84	83.11	83.555	0.89
84	83.01	83.505	0.99
84	82.92	83.46	1.08
84	82.92	83.46	1.08
84	82.92	83.46	1.08
84	82.92	83.46	1.08
84	82.92	83.46	1.08
84	82.92	83.46	1.08
83	82.57	82.785	0.43
83	82.58	82.79	0.42
83	82.58	82.79	0.42
83	82.7	82.85	0.3
83	82.81	82.905	0.19
83	82.81	82.905	0.19
83	83.11	83.055	-0.11
83	83.11	83.055	-0.11
83	83.43	83.215	-0.43
83	83.43	83.215	-0.43
83	83.43	83.215	-0.43
83	83.43	83.215	-0.43
83	83.43	83.215	-0.43
83	84.53	83.765	-1.53
83	84.71	83.855	-1.71
83	84.87	83.935	-1.87
83	84.87	83.935	-1.87
83	85.13	84.065	-2.13
83	85.13	84.065	-2.13
84	85.37	84.685	-1.37
84	85.37	84.685	-1.37
84	85.37	84.685	-1.37
84	85.56	84.78	-1.56
84	85.56	84.78	-1.56
84	85.52	84.76	-1.52
84	85.52	84.76	-1.52
84	85.52	84.76	-1.52
84	85.52	84.76	-1.52
84	85.24	84.62	-1.24
84	85.24	84.62	-1.24
84	85.24	84.62	-1.24
84	85.24	84.62	-1.24
84	85.24	84.62	-1.24
84	84.38	84.19	-0.38
84	84.38	84.19	-0.38
84	84.38	84.19	-0.38
84	83.9	83.95	0.1
84	83.76	83.88	0.24
84	83.65	83.825	0.35
83	83.54	83.27	-0.54
83	83.54	83.27	-0.54
83	83.31	83.155	-0.31
83	83.31	83.155	-0.31
83	83.1	83.05	-0.1
83	82.99	82.995	0.01
83	82.99	82.995	0.01
83	82.99	82.995	0.01
83	82.77	82.885	0.23
83	82.75	82.875	0.25
82	82.77	82.385	-0.77
82	82.82	82.41	-0.82
82	82.82	82.41	-0.82
82	82.82	82.41	-0.82
82	82.82	82.41	-0.82
82	82.82	82.41	-0.82
82	82.82	82.41	-0.82
82	82.82	82.41	-0.82
82	83.35	82.675	-1.35
82	83.35	82.675	-1.35
82	83.35	82.675	-1.35
82	83.35	82.675	-1.35
82	83.35	82.675	-1.35
82	83.44	82.72	-1.44
82	83.44	82.72	-1.44
82	83.44	82.72	-1.44
82	83.44	82.72	-1.44
82	83.44	82.72	-1.44
82	83.71	82.855	-1.71
82	83.72	82.86	-1.72
82	83.72	82.86	-1.72
82	83.72	82.86	-1.72
82	83.72	82.86	-1.72
82	83.72	82.86	-1.72
83	83.79	83.395	-0.79
83	83.79	83.395	-0.79
83	83.79	83.395	-0.79
83	83.89	83.445	-0.89
83	83.89	83.445	-0.89
83	83.89	83.445	-0.89
83	83.89	83.445	-0.89
83	84.12	83.56	-1.12
83	84.12	83.56	-1.12
83	84.12	83.56	-1.12
83	84.28	83.64	-1.28
83	84.29	83.645	-1.29
84	84.31	84.155	-0.31
84	84.31	84.155	-0.31
84	84.4	84.2	-0.4
84	84.4	84.2	-0.4
84	84.56	84.28	-0.56
83	84.63	83.815	-1.63
83	84.63	83.815	-1.63
83	84.63	83.815	-1.63
83	84.63	83.815	-1.63
83	84.63	83.815	-1.63
83	84.63	83.815	-1.63
83	84.63	83.815	-1.63
83	84.63	83.815	-1.63
83	84.63	83.815	-1.63
83	84.63	83.815	-1.63
83	84.63	83.815	-1.63
83	83.98	83.49	-0.98
83	83.98	83.49	-0.98
83	83.98	83.49	-0.98
83	83.74	83.37	-0.74
83	83.61	83.305	-0.61
83	83.61	83.305	-0.61
83	83.61	83.305	-0.61
83	83.61	83.305	-0.61
83	82.92	82.96	0.08
83	82.92	82.96	0.08
83	82.69	82.845	0.31
83	82.69	82.845	0.31
83	82.69	82.845	0.31
83	82.57	82.785	0.43
82	82.6	82.3	-0.6
82	82.6	82.3	-0.6
82	82.66	82.33	-0.66
82	82.66	82.33	-0.66
82	82.66	82.33	-0.66
82	82.66	82.33	-0.66
82	82.66	82.33	-0.66
82	82.66	82.33	-0.66
82	82.66	82.33	-0.66
82	82.66	82.33	-0.66
82	83.3	82.65	-1.3
82	83.3	82.65	-1.3
82	83.3	82.65	-1.3
82	83.59	82.795	-1.59
82	83.59	82.795	-1.59
83	83.77	83.385	-0.77
83	83.77	83.385	-0.77
83	83.89	83.445	-0.89
83	83.89	83.445	-0.89
83	83.89	83.445	-0.89
83	83.87	83.435	-0.87
83	83.87	83.435	-0.87
83	83.86	83.43	-0.86
83	83.83	83.415	-0.83
83	83.83	83.415	-0.83
83	83.83	83.415	-0.83
83	83.83	83.415	-0.83
83	83.83	83.415	-0.83
83	83.83	83.415	-0.83
83	83.86	83.43	-0.86
83	83.86	83.43	-0.86
83	83.86	83.43	-0.86
83	84.08	83.54	-1.08
83	84.16	83.58	-1.16
83	84.16	83.58	-1.16
83	84.16	83.58	-1.16
83	84.16	83.58	-1.16
83	84.34	83.67	-1.34
83	84.34	83.67	-1.34
83	84.34	83.67	-1.34
83	84.37	83.685	-1.37
83	84.36	83.68	-1.36
83	84.36	83.68	-1.36
82	84.26	83.13	-2.26
82	84.26	83.13	-2.26
82	84.26	83.13	-2.26
82	84.26	83.13	-2.26
82	83.78	82.89	-1.78
82	83.78	82.89	-1.78
82	83.48	82.74	-1.48
83	83.32	83.16	-0.32
83	83.14	83.07	-0.14
83	82.98	82.99	0.02
83	82.98	82.99	0.02
83	82.71	82.855	0.29
83	82.71	82.855	0.29
83	82.56	82.78	0.44
83	82.52	82.76	0.48
83	82.49	82.745	0.51
83	82.49	82.745	0.51
83	82.46	82.73	0.54
83	82.5	82.75	0.5
83	82.5	82.75	0.5
83	82.7	82.85	0.3
83	82.87	82.935	0.13
83	83.03	83.015	-0.03
83	83.03	83.015	-0.03
83	83.03	83.015	-0.03
83	83.03	83.015	-0.03
83	83.68	83.34	-0.68
83	83.68	83.34	-0.68
83	83.68	83.34	-0.68
83	84.19	83.595	-1.19
83	84.19	83.595	-1.19
83	84.19	83.595	-1.19
82	84.6	83.3	-2.6
82	84.6	83.3	-2.6
82	84.6	83.3	-2.6
83	84.92	83.96	-1.92
83	85.02	84.01	-2.02
83	85.13	84.065	-2.13
83	85.13	84.065	-2.13
84	85.3	84.65	-1.3
84	85.37	84.685	-1.37
85	85.43	85.215	-0.43
85	85.5	85.25	-0.5
85	85.59	85.295	-0.59
85	85.59	85.295	-0.59
85	85.59	85.295	-0.59
85	85.83	85.415	-0.83
85	85.83	85.415	-0.83
85	85.97	85.485	-0.97
85	86.06	85.53	-1.06
85	86.06	85.53	-1.06
85	86.17	85.585	-1.17
85	86.22	85.61	-1.22
85	86.25	85.625	-1.25
85	86.28	85.64	-1.28
85	86.28	85.64	-1.28
85	86.38	85.69	-1.38
85	86.38	85.69	-1.38
85	86.38	85.69	-1.38
85	86.38	85.69	-1.38
85	86.38	85.69	-1.38
85	86.38	85.69	-1.38
85	86.08	85.54	-1.08
86	85.96	85.98	0.04
86	85.85	85.925	0.15
86	85.76	85.88	0.24
86	85.69	85.845	0.31
86	85.69	85.845	0.31
86	85.56	85.78	0.44
85	85.53	85.265	-0.53
85	85.53	85.265	-0.53
85	85.55	85.275	-0.55
85	85.6	85.3	-0.6
84	85.64	84.82	-1.64
84	85.66	84.83	-1.66
84	85.66	84.83	-1.66
84	85.66	84.83	-1.66
84	85.66	84.83	-1.66
84	85.66	84.83	-1.66
84	85.66	84.83	-1.66
84	85.66	84.83	-1.66
84	85.66	84.83	-1.66
84	85.78	84.89	-1.78
84	85.78	84.89	-1.78
84	85.78	84.89	-1.78
84	85.78	84.89	-1.78
84	85.89	84.945	-1.89
84	85.89	84.945	-1.89
83	85.83	84.415	-2.83
84	85.76	84.88	-1.76
84	85.76	84.88	-1.76
84	85.76	84.88	-1.76
85	85.4	85.2	-0.4
86	85.28	85.64	0.72
86	85.21	85.605	0.79
86	85.17	85.585	0.83
86	85.16	85.58	0.84
86	85.22	85.61	0.78
85	85.27	85.135	-0.27
85	85.34	85.17	-0.34
85	85.43	85.215	-0.43
85	85.53	85.265	-0.53
85	85.65	85.325	-0.65
85	85.78	85.39	-0.78
84	85.93	84.965	-1.93
84	85.93	84.965	-1.93
84	86.26	85.13	-2.26
84	86.26	85.13	-2.26
84	86.26	85.13	-2.26
84	86.26	85.13	-2.26
84	86.26	85.13	-2.26
84	86.26	85.13	-2.26
84	86.26	85.13	-2.26
84	87.67	85.835	-3.67
84	87.82	85.91	-3.82
84	87.95	85.975	-3.95
84	87.95	85.975	-3.95
84	87.95	85.975	-3.95
84	87.95	85.975	-3.95
84	87.95	85.975	-3.95
84	87.95	85.975	-3.95
84	87.95	85.975	-3.95
84	87.95	85.975	-3.95
84	87.95	85.975	-3.95
84	87.95	85.975	-3.95
84	88.35	86.175	-4.35
84	88.28	86.14	-4.28
85	88.2	86.6	-3.2
85	88.2	86.6	-3.2
86	88.01	87.005	-2.01
86	88.01	87.005	-2.01
85	87.79	86.395	-2.79
85	87.79	86.395	-2.79
85	87.59	86.295	-2.59
85	87.49	86.245	-2.49
84	87.4	85.7	-3.4
84	87.4	85.7	-3.4
84	87.4	85.7	-3.4
84	87.4	85.7	-3.4
84	86.71	85.355	-2.71
84	86.71	85.355	-2.71
84	86.71	85.355	-2.71
84	86.71	85.355	-2.71
83	86.11	84.555	-3.11
83	86.03	84.515	-3.03
83	85.96	84.48	-2.96
83	85.96	84.48	-2.96
83	85.96	84.48	-2.96
83	85.96	84.48	-2.96
83	85.96	84.48	-2.96
83	85.68	84.34	-2.68
83	85.68	84.34	-2.68
83	85.68	84.34	-2.68
83	85.68	84.34	-2.68
83	85.68	84.34	-2.68
83	85.68	84.34	-2.68
83	85.68	84.34	-2.68
83	85.68	84.34	-2.68
83	85.68	84.34	-2.68
83	85.68	84.34	-2.68
83	85.71	84.355	-2.71
84	85.85	84.925	-1.85
84	86	85	-2
84	86.16	85.08	-2.16
84	86.16	85.08	-2.16
84	86.39	85.195	-2.39
84	86.5	85.25	-2.5
84	86.5	85.25	-2.5
84	86.75	85.375	-2.75
84	86.94	85.47	-2.94
84	86.94	85.47	-2.94
84	86.94	85.47	-2.94
84	87.65	85.825	-3.65
85	87.9	86.45	-2.9
85	87.9	86.45	-2.9
85	88.39	86.695	-3.39
86	88.6	87.3	-2.6
87	88.77	87.885	-1.77
88	88.92	88.46	-0.92
90	89.18	89.59	0.82
90	89.18	89.59	0.82
90	89.39	89.695	0.61
90	89.47	89.735	0.53
90	89.47	89.735	0.53
90	89.63	89.815	0.37
89	89.71	89.355	-0.71
89	89.76	89.38	-0.76
89	89.79	89.395	-0.79
88	89.76	88.88	-1.76
88	89.71	88.855	-1.71
88	89.71	88.855	-1.71
88	89.71	88.855	-1.71
88	89.45	88.725	-1.45
88	89.35	88.675	-1.35
88	89.35	88.675	-1.35
88	89.35	88.675	-1.35
88	89.07	88.535	-1.07
88	88.97	88.485	-0.97
88	88.86	88.43	-0.86
88	88.73	88.365	-0.73
87	88.61	87.805	-1.61
87	88.5	87.75	-1.5
87	88.41	87.705	-1.41
87	88.31	87.655	-1.31
86	88.22	87.11	-2.22
86	88.11	87.055	-2.11
86	88.11	87.055	-2.11
86	87.88	86.94	-1.88
86	87.88	86.94	-1.88
85	87.65	86.325	-2.65
86	87.55	86.775	-1.55
85	87.44	86.22	-2.44
85	87.44	86.22	-2.44
85	87.24	86.12	-2.24
86	87.15	86.575	-1.15
85	87.06	86.03	-2.06
85	87.06	86.03	-2.06
85	86.91	85.955	-1.91
85	86.91	85.955	-1.91
85	86.83	85.915	-1.83
85	86.83	85.915	-1.83
85	86.83	85.915	-1.83
85	86.83	85.915	-1.83
85	86.45	85.725	-1.45
85	86.45	85.725	-1.45
84	86.31	85.155	-2.31
84	86.31	85.155	-2.31
84	86.31	85.155	-2.31
84	86.31	85.155	-2.31
84	86.25	85.125	-2.25
84	86.25	85.125	-2.25
84	86.25	85.125	-2.25
84	86.22	85.11	-2.22
84	86.17	85.085	-2.17
85	86.12	85.56	-1.12
85	86.07	85.535	-1.07
85	86.02	85.51	-1.02
85	86.02	85.51	-1.02
84	85.87	84.935	-1.87
84	85.81	84.905	-1.81
84	85.77	84.885	-1.77
84	85.77	84.885	-1.77
84	85.77	84.885	-1.77
84	85.77	84.885	-1.77
84	85.81	84.905	-1.81
84	85.81	84.905	-1.81
84	85.81	84.905	-1.81
84	85.9	84.95	-1.9
84	85.89	84.945	-1.89
84	85.89	84.945	-1.89
84	85.89	84.945	-1.89
84	85.84	84.92	-1.84
84	85.83	84.915	-1.83
84	85.82	84.91	-1.82
85	85.83	85.415	-0.83
85	85.84	85.42	-0.84
85	85.84	85.42	-0.84
85	85.84	85.42	-0.84
85	85.84	85.42	-0.84
85	85.82	85.41	-0.82
85	85.77	85.385	-0.77
85	85.77	85.385	-0.77
85	85.46	85.23	-0.46
85	85.46	85.23	-0.46
85	85.12	85.06	-0.12
85	84.93	84.965	0.07
85	84.73	84.865	0.27
85	84.73	84.865	0.27
84	84.39	84.195	-0.39
84	84.39	84.195	-0.39
84	84.09	84.045	-0.09
84	83.98	83.99	0.02
84	83.9	83.95	0.1
84	83.8	83.9	0.2
84	83.72	83.86	0.28
84	83.65	83.825	0.35
84	83.6	83.8	0.4
84	83.59	83.795	0.41
84	83.59	83.795	0.41
84	83.59	83.795	0.41
83	83.8	83.4	-0.8
84	83.93	83.965	0.07
84	84.09	84.045	-0.09
84	84.28	84.14	-0.28
84	84.48	84.24	-0.48
84	84.67	84.335	-0.67
84	84.67	84.335	-0.67
84	84.67	84.335	-0.67
84	85.32	84.66	-1.32
84	85.52	84.76	-1.52
84	85.52	84.76	-1.52
84	85.88	84.94	-1.88
84	85.88	84.94	-1.88
84	85.88	84.94	-1.88
84	86.36	85.18	-2.36
84	86.36	85.18	-2.36
84	86.61	85.305	-2.61
84	86.69	85.345	-2.69
84	86.74	85.37	-2.74
84	86.75	85.375	-2.75
84	86.75	85.375	-2.75
84	86.75	85.375	-2.75
84	86.75	85.375	-2.75
84	86.58	85.29	-2.58
84	86.58	85.29	-2.58
84	86.55	85.275	-2.55
84	86.53	85.265	-2.53
84	86.53	85.265	-2.53
84	86.54	85.27	-2.54
84	86.56	85.28	-2.56
84	86.56	85.28	-2.56
84	86.56	85.28	-2.56
84	86.56	85.28	-2.56
84	86.76	85.38	-2.76
84	86.82	85.41	-2.82
84	86.82	85.41	-2.82
84	87	85.5	-3
84	87	85.5	-3
84	87.25	85.625	-3.25
84	87.25	85.625	-3.25
84	87.25	85.625	-3.25
84	87.7	85.85	-3.7
84	87.85	85.925	-3.85
84	87.85	85.925	-3.85
84	88.11	86.055	-4.11
84	88.22	86.11	-4.22
83	88.32	85.66	-5.32
83	88.32	85.66	-5.32
83	88.32	85.66	-5.32
84	88.49	86.245	-4.49
84	88.49	86.245	-4.49
84	88.53	86.265	-4.53
84	88.54	86.27	-4.54
84	88.56	86.28	-4.56
84	88.58	86.29	-4.58
85	88.57	86.785	-3.57
85	88.56	86.78	-3.56
85	88.56	86.78	-3.56
85	88.49	86.745	-3.49
85	88.49	86.745	-3.49
85	88.49	86.745	-3.49
85	88.49	86.745	-3.49
85	88.12	86.56	-3.12
85	88.02	86.51	-3.02
85	87.94	86.47	-2.94
85	87.87	86.435	-2.87
84	87.82	85.91	-3.82
84	87.82	85.91	-3.82
84	87.71	85.855	-3.71
84	87.71	85.855	-3.71
84	87.58	85.79	-3.58
84	87.58	85.79	-3.58
84	87.43	85.715	-3.43
84	87.43	85.715	-3.43
84	87.43	85.715	-3.43
84	87.21	85.605	-3.21
84	87.21	85.605	-3.21
83	87.06	85.03	-4.06
83	87.06	85.03	-4.06
83	87.06	85.03	-4.06
83	86.86	84.93	-3.86
83	86.82	84.91	-3.82
83	86.79	84.895	-3.79
83	86.74	84.87	-3.74
83	86.67	84.835	-3.67
83	86.58	84.79	-3.58
83	86.48	84.74	-3.48
83	86.36	84.68	-3.36
83	86.36	84.68	-3.36
83	86.36	84.68	-3.36
83	86.03	84.515	-3.03
83	85.93	84.465	-2.93
83	85.82	84.41	-2.82
83	85.69	84.345	-2.69
83	85.69	84.345	-2.69
83	85.43	84.215	-2.43
83	85.32	84.16	-2.32
83	85.22	84.11	-2.22
83	85.22	84.11	-2.22
83	85.22	84.11	-2.22
83	84.89	83.945	-1.89
83	84.76	83.88	-1.76
83	84.76	83.88	-1.76
83	84.76	83.88	-1.76
83	84.52	83.76	-1.52
83	84.52	83.76	-1.52
83	84.56	83.78	-1.56
83	84.59	83.795	-1.59
83	84.59	83.795	-1.59
83	84.6	83.8	-1.6
83	84.6	83.8	-1.6
83	84.62	83.81	-1.62
83	84.62	83.81	-1.62
83	84.71	83.855	-1.71
83	84.71	83.855	-1.71
83	84.71	83.855	-1.71
83	84.91	83.955	-1.91
83	84.99	83.995	-1.99
83	85.1	84.05	-2.1
83	85.22	84.11	-2.22
84	85.36	84.68	-1.36
84	85.36	84.68	-1.36
84	85.62	84.81	-1.62
84	85.71	84.855	-1.71
84	85.77	84.885	-1.77
84	85.78	84.89	-1.78
84	85.76	84.88	-1.76
84	85.76	84.88	-1.76
84	85.76	84.88	-1.76
84	85.86	84.93	-1.86
84	85.91	84.955	-1.91
84	85.97	84.985	-1.97
84	86	85	-2
84	86.02	85.01	-2.02
84	86.02	85.01	-2.02
84	86.02	85.01	-2.02
84	86	85	-2
84	86	85	-2
83	85.86	84.43	-2.86
83	85.75	84.375	-2.75
83	85.75	84.375	-2.75
83	85.75	84.375	-2.75
83	85.29	84.145	-2.29
83	85.29	84.145	-2.29
83	85.07	84.035	-2.07
83	85.09	84.045	-2.09
83	85.11	84.055	-2.11
83	85.11	84.055	-2.11
83	85.15	84.075	-2.15
83	85.15	84.075	-2.15
83	85.15	84.075	-2.15
83	85.15	84.075	-2.15
83	85.31	84.155	-2.31
83	85.31	84.155	-2.31
82	85.4	83.7	-3.4
83	85.44	84.22	-2.44
82	85.5	83.75	-3.5
83	85.56	84.28	-2.56
83	85.64	84.32	-2.64
83	85.64	84.32	-2.64
83	85.84	84.42	-2.84
83	85.84	84.42	-2.84
83	86.04	84.52	-3.04
83	86.04	84.52	-3.04
83	86.04	84.52	-3.04
83	86.04	84.52	-3.04
83	86.11	84.555	-3.11
83	86.07	84.535	-3.07
83	86.04	84.52	-3.04
83	85.99	84.495	-2.99
83	85.96	84.48	-2.96
83	85.96	84.48	-2.96
84	85.89	84.945	-1.89
84	85.89	84.945	-1.89
84	85.89	84.945	-1.89
84	85.89	84.945	-1.89
84	85.89	84.945	-1.89
84	85.73	84.865	-1.73
84	85.71	84.855	-1.71
84	85.69	84.845	-1.69
84	85.66	84.83	-1.66
84	85.66	84.83	-1.66
84	85.66	84.83	-1.66
84	85.66	84.83	-1.66
84	85.66	84.83	-1.66
84	85.56	84.78	-1.56
84	85.54	84.77	-1.54
84	85.54	84.77	-1.54
84	85.54	84.77	-1.54
84	85.54	84.77	-1.54
84	85.54	84.77	-1.54
84	85.54	84.77	-1.54
84	85.54	84.77	-1.54
83	85.18	84.09	-2.18
84	85.15	84.575	-1.15
83	85.13	84.065	-2.13
84	85.1	84.55	-1.1
83	85.07	84.035	-2.07
84	85.02	84.51	-1.02
84	84.98	84.49	-0.98
84	84.98	84.49	-0.98
84	84.98	84.49	-0.98
84	84.98	84.49	-0.98
84	84.98	84.49	-0.98
84	84.98	84.49	-0.98
84	84.64	84.32	-0.64
83	84.59	83.795	-1.59
83	84.59	83.795	-1.59
83	84.51	83.755	-1.51
83	84.51	83.755	-1.51
83	84.51	83.755	-1.51
83	84.44	83.72	-1.44
83	84.42	83.71	-1.42
83	84.42	83.71	-1.42
83	84.42	83.71	-1.42
83	84.31	83.655	-1.31
83	84.28	83.64	-1.28
83	84.25	83.625	-1.25
83	84.25	83.625	-1.25
83	84.17	83.585	-1.17
83	84.17	83.585	-1.17
83	84.17	83.585	-1.17
83	83.97	83.485	-0.97
83	83.92	83.46	-0.92
83	83.89	83.445	-0.89
83	83.89	83.445	-0.89
[truncated: 16,980 more rows]

## Sheet: ED 9b
SBP A-line (mmHg)	SBP PTT (mmHg)	Mean (mmHg)	Difference (mmHg)
82	81.08	81.54	0.92		Mean	0.448746
82	81.08	81.54	0.92		Std	2.5501
82	81.08	81.54	0.92		Limit of Agreement (+1.96 SD)	5.44694
82	81.08	81.54	0.92		Limit of Agreement (-1.96 SD)	-4.54945
81	81.03	81.015	-0.03
81	81	81	0
81	80.97	80.985	0.03
81	80.94	80.97	0.06
81	80.94	80.97	0.06
81	80.94	80.97	0.06
81	80.94	80.97	0.06
81	80.94	80.97	0.06
81	80.94	80.97	0.06
81	80.72	80.86	0.28
81	80.72	80.86	0.28
81	80.72	80.86	0.28
81	80.75	80.875	0.25
81	80.74	80.87	0.26
81	80.74	80.87	0.26
81	80.74	80.87	0.26
81	80.74	80.87	0.26
81	80.73	80.865	0.27
81	80.73	80.865	0.27
81	80.73	80.865	0.27
81	80.73	80.865	0.27
81	80.73	80.865	0.27
81	80.73	80.865	0.27
81	80.95	80.975	0.05
82	80.97	81.485	1.03
82	80.99	81.495	1.01
82	80.99	81.495	1.01
82	80.99	81.495	1.01
82	80.99	81.495	1.01
82	81.08	81.54	0.92
82	81.08	81.54	0.92
82	81.08	81.54	0.92
82	81.06	81.53	0.94
82	81.06	81.53	0.94
82	81.07	81.535	0.93
82	81.07	81.535	0.93
82	81.07	81.535	0.93
82	81.07	81.535	0.93
83	80.92	81.96	2.08
83	80.92	81.96	2.08
83	80.65	81.825	2.35
83	80.57	81.785	2.43
83	80.57	81.785	2.43
83	80.57	81.785	2.43
82	80.44	81.22	1.56
82	80.44	81.22	1.56
82	80.45	81.225	1.55
82	80.46	81.23	1.54
82	80.46	81.23	1.54
82	80.46	81.23	1.54
82	80.46	81.23	1.54
82	80.54	81.27	1.46
82	80.54	81.27	1.46
82	80.54	81.27	1.46
82	80.54	81.27	1.46
82	80.54	81.27	1.46
82	80.54	81.27	1.46
82	80.54	81.27	1.46
82	80.54	81.27	1.46
82	80.54	81.27	1.46
82	80.54	81.27	1.46
81	81.77	81.385	-0.77
81	81.92	81.46	-0.92
82	82.05	82.025	-0.05
82	82.05	82.025	-0.05
82	82.05	82.025	-0.05
82	82.05	82.025	-0.05
82	82.05	82.025	-0.05
82	82.4	82.2	-0.4
82	82.43	82.215	-0.43
82	82.43	82.215	-0.43
83	82.48	82.74	0.52
83	82.48	82.74	0.52
83	82.48	82.74	0.52
83	82.48	82.74	0.52
83	82.48	82.74	0.52
83	82.31	82.655	0.69
83	82.31	82.655	0.69
83	82.21	82.605	0.79
83	82.21	82.605	0.79
83	81.98	82.49	1.02
83	81.89	82.445	1.11
83	81.89	82.445	1.11
83	81.89	82.445	1.11
83	81.89	82.445	1.11
83	81.61	82.305	1.39
83	81.57	82.285	1.43
83	81.54	82.27	1.46
82	81.5	81.75	0.5
82	81.44	81.72	0.56
82	81.44	81.72	0.56
82	81.31	81.655	0.69
82	81.25	81.625	0.75
82	81.19	81.595	0.81
82	81.19	81.595	0.81
82	81.08	81.54	0.92
82	81.08	81.54	0.92
82	80.98	81.49	1.02
82	80.96	81.48	1.04
82	80.93	81.465	1.07
82	80.93	81.465	1.07
82	80.93	81.465	1.07
82	80.95	81.475	1.05
82	80.95	81.475	1.05
82	80.95	81.475	1.05
82	80.95	81.475	1.05
82	80.95	81.475	1.05
82	80.95	81.475	1.05
82	80.95	81.475	1.05
81	80.98	80.99	0.02
82	81.05	81.525	0.95
81	81.11	81.055	-0.11
82	81.16	81.58	0.84
82	81.16	81.58	0.84
82	81.25	81.625	0.75
82	81.25	81.625	0.75
82	81.32	81.66	0.68
82	81.32	81.66	0.68
82	81.41	81.705	0.59
82	81.41	81.705	0.59
82	81.41	81.705	0.59
82	81.56	81.78	0.44
82	81.57	81.785	0.43
82	81.57	81.785	0.43
82	81.57	81.785	0.43
82	81.62	81.81	0.38
82	81.62	81.81	0.38
82	81.62	81.81	0.38
82	81.62	81.81	0.38
82	81.77	81.885	0.23
82	81.79	81.895	0.21
82	81.79	81.895	0.21
82	81.9	81.95	0.1
82	81.97	81.985	0.03
82	82.07	82.035	-0.07
82	82.07	82.035	-0.07
82	82.07	82.035	-0.07
82	82.07	82.035	-0.07
82	82.07	82.035	-0.07
82	82.07	82.035	-0.07
82	82.07	82.035	-0.07
82	82.07	82.035	-0.07
82	82.07	82.035	-0.07
82	83.08	82.54	-1.08
82	83.08	82.54	-1.08
83	83.33	83.165	-0.33
83	83.43	83.215	-0.43
83	83.43	83.215	-0.43
83	83.59	83.295	-0.59
83	83.59	83.295	-0.59
83	83.59	83.295	-0.59
83	83.59	83.295	-0.59
83	83.87	83.435	-0.87
83	83.87	83.435	-0.87
83	83.89	83.445	-0.89
83	83.87	83.435	-0.87
83	83.87	83.435	-0.87
83	83.87	83.435	-0.87
83	83.87	83.435	-0.87
83	83.87	83.435	-0.87
83	83.87	83.435	-0.87
83	83.87	83.435	-0.87
83	83.87	83.435	-0.87
83	83.45	83.225	-0.45
83	83.4	83.2	-0.4
83	83.39	83.195	-0.39
83	83.39	83.195	-0.39
83	83.39	83.195	-0.39
83	83.39	83.195	-0.39
83	83.46	83.23	-0.46
83	83.46	83.23	-0.46
83	83.53	83.265	-0.53
83	83.53	83.265	-0.53
83	83.64	83.32	-0.64
83	83.64	83.32	-0.64
83	83.64	83.32	-0.64
83	83.94	83.47	-0.94
83	83.94	83.47	-0.94
82	84.2	83.1	-2.2
82	84.2	83.1	-2.2
82	84.43	83.215	-2.43
82	84.43	83.215	-2.43
82	84.66	83.33	-2.66
82	84.66	83.33	-2.66
82	84.92	83.46	-2.92
82	84.92	83.46	-2.92
82	84.92	83.46	-2.92
82	85.22	83.61	-3.22
82	85.31	83.655	-3.31
82	85.31	83.655	-3.31
82	85.48	83.74	-3.48
82	85.57	83.785	-3.57
83	85.65	84.325	-2.65
83	85.72	84.36	-2.72
83	85.72	84.36	-2.72
83	85.78	84.39	-2.78
83	85.77	84.385	-2.77
83	85.74	84.37	-2.74
83	85.69	84.345	-2.69
83	85.64	84.32	-2.64
83	85.59	84.295	-2.59
83	85.53	84.265	-2.53
83	85.36	84.18	-2.36
83	85.26	84.13	-2.26
83	85.14	84.07	-2.14
83	85.14	84.07	-2.14
83	85.14	84.07	-2.14
84	84.78	84.39	-0.78
84	84.66	84.33	-0.66
84	84.54	84.27	-0.54
84	84.41	84.205	-0.41
84	84.27	84.135	-0.27
84	84.14	84.07	-0.14
84	84.02	84.01	-0.02
84	83.93	83.965	0.07
84	83.86	83.93	0.14
84	83.81	83.905	0.19
83	83.76	83.38	-0.76
83	83.71	83.355	-0.71
83	83.71	83.355	-0.71
83	83.71	83.355	-0.71
83	83.71	83.355	-0.71
83	83.61	83.305	-0.61
83	83.59	83.295	-0.59
83	83.59	83.295	-0.59
83	83.61	83.305	-0.61
83	83.61	83.305	-0.61
83	83.61	83.305	-0.61
83	83.53	83.265	-0.53
83	83.53	83.265	-0.53
83	83.53	83.265	-0.53
83	83.41	83.205	-0.41
83	83.37	83.185	-0.37
83	83.37	83.185	-0.37
83	83.37	83.185	-0.37
83	83.37	83.185	-0.37
83	83.37	83.185	-0.37
83	83.1	83.05	-0.1
83	83.07	83.035	-0.07
83	83.07	83.035	-0.07
83	83.03	83.015	-0.03
84	83	83.5	1
84	82.98	83.49	1.02
84	82.97	83.485	1.03
84	82.94	83.47	1.06
85	82.95	83.975	2.05
85	82.95	83.975	2.05
85	83.01	84.005	1.99
84	83.07	83.535	0.93
84	83.14	83.57	0.86
84	83.21	83.605	0.79
84	83.3	83.65	0.7
84	83.39	83.695	0.61
84	83.47	83.735	0.53
84	83.47	83.735	0.53
84	83.47	83.735	0.53
84	83.47	83.735	0.53
83	83.72	83.36	-0.72
83	83.72	83.36	-0.72
83	83.74	83.37	-0.74
83	83.73	83.365	-0.73
83	83.73	83.365	-0.73
83	83.71	83.355	-0.71
83	83.71	83.355	-0.71
83	83.67	83.335	-0.67
83	83.67	83.335	-0.67
83	83.67	83.335	-0.67
83	83.67	83.335	-0.67
84	83.5	83.75	0.5
84	83.5	83.75	0.5
84	83.5	83.75	0.5
84	83.5	83.75	0.5
84	83.28	83.64	0.72
84	83.28	83.64	0.72
84	83.28	83.64	0.72
84	83.12	83.56	0.88
84	83.12	83.56	0.88
84	83.12	83.56	0.88
84	83.08	83.54	0.92
84	83.08	83.54	0.92
84	83.08	83.54	0.92
84	83.08	83.54	0.92
84	83.08	83.54	0.92
84	83.08	83.54	0.92
84	83.08	83.54	0.92
84	83.08	83.54	0.92
84	83.6	83.8	0.4
84	83.6	83.8	0.4
84	83.7	83.85	0.3
84	83.7	83.85	0.3
84	83.7	83.85	0.3
84	83.7	83.85	0.3
84	83.7	83.85	0.3
84	83.7	83.85	0.3
84	84.04	84.02	-0.04
84	84.04	84.02	-0.04
84	84.04	84.02	-0.04
84	84.04	84.02	-0.04
84	84.04	84.02	-0.04
84	84.06	84.03	-0.06
84	84	84	0
84	83.92	83.96	0.08
84	83.86	83.93	0.14
84	83.86	83.93	0.14
84	83.86	83.93	0.14
84	83.86	83.93	0.14
84	83.86	83.93	0.14
84	83.86	83.93	0.14
84	83.69	83.845	0.31
84	83.67	83.835	0.33
84	83.67	83.835	0.33
84	83.67	83.835	0.33
84	83.59	83.795	0.41
84	83.51	83.755	0.49
83	83.47	83.235	-0.47
83	83.47	83.235	-0.47
83	83.44	83.22	-0.44
83	83.44	83.22	-0.44
83	83.46	83.23	-0.46
83	83.46	83.23	-0.46
83	83.54	83.27	-0.54
83	83.6	83.3	-0.6
83	83.66	83.33	-0.66
83	83.7	83.35	-0.7
82	83.75	82.875	-1.75
83	83.81	83.405	-0.81
83	83.81	83.405	-0.81
83	83.84	83.42	-0.84
82	83.85	82.925	-1.85
83	83.87	83.435	-0.87
82	83.89	82.945	-1.89
82	83.94	82.97	-1.94
82	84	83	-2
82	84	83	-2
82	84.04	83.02	-2.04
82	84.05	83.025	-2.05
82	84.06	83.03	-2.06
82	84.06	83.03	-2.06
82	84.08	83.04	-2.08
82	84.08	83.04	-2.08
82	84.08	83.04	-2.08
83	84.06	83.53	-1.06
83	84.04	83.52	-1.04
83	84.04	83.52	-1.04
82	84.02	83.01	-2.02
82	84.02	83.01	-2.02
82	84.02	83.01	-2.02
82	84.02	83.01	-2.02
82	84.02	83.01	-2.02
82	83.95	82.975	-1.95
83	83.9	83.45	-0.9
83	83.9	83.45	-0.9
83	83.79	83.395	-0.79
83	83.73	83.365	-0.73
83	83.67	83.335	-0.67
83	83.52	83.26	-0.52
83	83.52	83.26	-0.52
83	83.11	83.055	-0.11
83	83.11	83.055	-0.11
83	83.11	83.055	-0.11
83	83.11	83.055	-0.11
83	82.28	82.64	0.72
83	82.28	82.64	0.72
83	82.28	82.64	0.72
83	82.28	82.64	0.72
83	82.28	82.64	0.72
83	81.23	82.115	1.77
83	81.06	82.03	1.94
83	81.06	82.03	1.94
83	81.06	82.03	1.94
83	81.06	82.03	1.94
83	80.44	81.72	2.56
83	80.44	81.72	2.56
83	80.44	81.72	2.56
83	80.44	81.72	2.56
83	80.17	81.585	2.83
83	80.17	81.585	2.83
83	80.39	81.695	2.61
83	80.39	81.695	2.61
84	80.54	82.27	3.46
84	80.54	82.27	3.46
84	80.54	82.27	3.46
84	80.65	82.325	3.35
84	80.67	82.335	3.33
83	80.69	81.845	2.31
83	80.7	81.85	2.3
83	80.7	81.85	2.3
83	80.7	81.85	2.3
83	80.7	81.85	2.3
83	80.7	81.85	2.3
83	80.7	81.85	2.3
83	80.86	81.93	2.14
83	80.95	81.975	2.05
83	80.95	81.975	2.05
83	81.1	82.05	1.9
83	81.14	82.07	1.86
83	81.14	82.07	1.86
83	81.14	82.07	1.86
83	81.3	82.15	1.7
83	81.4	82.2	1.6
83	81.4	82.2	1.6
83	81.4	82.2	1.6
83	81.88	82.44	1.12
83	82.07	82.535	0.93
83	82.24	82.62	0.76
83	82.4	82.7	0.6
83	82.4	82.7	0.6
83	82.88	82.94	0.12
83	82.88	82.94	0.12
83	82.88	82.94	0.12
83	82.88	82.94	0.12
83	82.88	82.94	0.12
83	83.56	83.28	-0.56
83	83.56	83.28	-0.56
83	83.56	83.28	-0.56
83	83.56	83.28	-0.56
83	83.56	83.28	-0.56
83	83.56	83.28	-0.56
83	83.56	83.28	-0.56
83	83.56	83.28	-0.56
83	83.56	83.28	-0.56
83	83.56	83.28	-0.56
83	82.88	82.94	0.12
83	82.74	82.87	0.26
83	82.74	82.87	0.26
83	82.74	82.87	0.26
83	82.74	82.87	0.26
83	82.21	82.605	0.79
83	82.08	82.54	0.92
83	82.08	82.54	0.92
83	82.08	82.54	0.92
83	81.67	82.335	1.33
83	81.67	82.335	1.33
83	81.5	82.25	1.5
83	81.46	82.23	1.54
83	81.46	82.23	1.54
82	81.47	81.735	0.53
82	81.47	81.735	0.53
82	81.47	81.735	0.53
82	81.47	81.735	0.53
82	81.47	81.735	0.53
82	81.78	81.89	0.22
82	81.9	81.95	0.1
82	81.9	81.95	0.1
82	81.9	81.95	0.1
82	81.9	81.95	0.1
82	81.9	81.95	0.1
82	82.51	82.255	-0.51
82	82.79	82.395	-0.79
82	82.79	82.395	-0.79
82	83.11	82.555	-1.11
82	83.11	82.555	-1.11
83	83.4	83.2	-0.4
83	83.4	83.2	-0.4
83	83.4	83.2	-0.4
83	83.4	83.2	-0.4
83	83.4	83.2	-0.4
83	83.4	83.2	-0.4
83	84.14	83.57	-1.14
83	84.14	83.57	-1.14
83	84.37	83.685	-1.37
83	84.48	83.74	-1.48
83	84.59	83.795	-1.59
83	84.7	83.85	-1.7
83	84.7	83.85	-1.7
83	84.7	83.85	-1.7
83	84.7	83.85	-1.7
83	84.7	83.85	-1.7
83	85.21	84.105	-2.21
83	85.29	84.145	-2.29
83	85.29	84.145	-2.29
83	85.29	84.145	-2.29
83	85.29	84.145	-2.29
83	85.29	84.145	-2.29
83	85.29	84.145	-2.29
83	85.5	84.25	-2.5
83	85.5	84.25	-2.5
83	85.5	84.25	-2.5
83	85.5	84.25	-2.5
83	85.5	84.25	-2.5
83	85.5	84.25	-2.5
83	85.38	84.19	-2.38
83	85.38	84.19	-2.38
83	85.38	84.19	-2.38
83	85.38	84.19	-2.38
83	85.38	84.19	-2.38
83	85.09	84.045	-2.09
83	85.03	84.015	-2.03
83	85.03	84.015	-2.03
83	84.97	83.985	-1.97
83	85.01	84.005	-2.01
83	85.01	84.005	-2.01
83	85.01	84.005	-2.01
83	85.24	84.12	-2.24
83	85.24	84.12	-2.24
83	85.24	84.12	-2.24
84	85.62	84.81	-1.62
84	85.79	84.895	-1.79
84	85.79	84.895	-1.79
84	85.79	84.895	-1.79
84	86.52	85.26	-2.52
84	86.81	85.405	-2.81
84	86.81	85.405	-2.81
84	86.81	85.405	-2.81
84	87.75	85.875	-3.75
84	87.75	85.875	-3.75
84	88.44	86.22	-4.44
84	88.77	86.385	-4.77
85	89.09	87.045	-4.09
86	89.38	87.69	-3.38
87	89.66	88.33	-2.66
89	89.9	89.45	-0.9
90	90.12	90.06	-0.12
91	90.32	90.66	0.68
92	90.51	91.255	1.49
93	90.64	91.82	2.36
93	90.64	91.82	2.36
93	90.85	91.925	2.15
93	90.9	91.95	2.1
93	90.92	91.96	2.08
93	90.92	91.96	2.08
93	90.88	91.94	2.12
94	90.78	92.39	3.22
93	90.66	91.83	2.34
93	90.66	91.83	2.34
93	90.66	91.83	2.34
93	90.66	91.83	2.34
93	89.87	91.435	3.13
92	89.61	90.805	2.39
92	89.33	90.665	2.67
92	89.33	90.665	2.67
92	89.33	90.665	2.67
92	89.33	90.665	2.67
91	87.76	89.38	3.24
91	87.76	89.38	3.24
91	87.14	89.07	3.86
90	86.83	88.415	3.17
90	86.52	88.26	3.48
89	86.22	87.61	2.78
89	85.93	87.465	3.07
88	85.65	86.825	2.35
88	85.41	86.705	2.59
87	85.19	86.095	1.81
87	84.99	85.995	2.01
87	84.82	85.91	2.18
87	84.66	85.83	2.34
86	84.52	85.26	1.48
86	84.4	85.2	1.6
86	84.31	85.155	1.69
85	84.24	84.62	0.76
85	84.24	84.62	0.76
85	84.24	84.62	0.76
85	84.24	84.62	0.76
85	84.24	84.62	0.76
85	84.24	84.62	0.76
85	84.24	84.62	0.76
85	84.24	84.62	0.76
85	84.22	84.61	0.78
85	84.25	84.625	0.75
85	84.25	84.625	0.75
84	84.31	84.155	-0.31
84	84.31	84.155	-0.31
84	84.39	84.195	-0.39
85	84.42	84.71	0.58
85	84.42	84.71	0.58
85	84.48	84.74	0.52
85	84.52	84.76	0.48
85	84.52	84.76	0.48
85	84.52	84.76	0.48
85	84.63	84.815	0.37
85	84.63	84.815	0.37
85	84.63	84.815	0.37
85	84.63	84.815	0.37
85	84.82	84.91	0.18
85	84.82	84.91	0.18
85	84.82	84.91	0.18
85	84.82	84.91	0.18
85	85.14	85.07	-0.14
85	85.14	85.07	-0.14
86	85.34	85.67	0.66
86	85.34	85.67	0.66
86	85.34	85.67	0.66
86	85.34	85.67	0.66
86	85.34	85.67	0.66
86	85.76	85.88	0.24
86	85.86	85.93	0.14
86	85.86	85.93	0.14
86	85.86	85.93	0.14
85	86.18	85.59	-1.18
86	86.28	86.14	-0.28
86	86.38	86.19	-0.38
86	86.38	86.19	-0.38
85	86.56	85.78	-1.56
85	86.64	85.82	-1.64
85	86.64	85.82	-1.64
85	86.77	85.885	-1.77
85	86.8	85.9	-1.8
85	86.82	85.91	-1.82
85	86.82	85.91	-1.82
85	86.82	85.91	-1.82
85	86.82	85.91	-1.82
85	86.82	85.91	-1.82
85	86.91	85.955	-1.91
85	86.91	85.955	-1.91
85	86.91	85.955	-1.91
85	86.91	85.955	-1.91
85	86.91	85.955	-1.91
85	86.79	85.895	-1.79
85	86.79	85.895	-1.79
85	86.79	85.895	-1.79
85	86.65	85.825	-1.65
84	86.47	85.235	-2.47
84	86.36	85.18	-2.36
84	86.25	85.125	-2.25
84	86.25	85.125	-2.25
83	86.01	84.505	-3.01
83	85.88	84.44	-2.88
83	85.73	84.365	-2.73
82	85.57	83.785	-3.57
82	85.39	83.695	-3.39
82	85.39	83.695	-3.39
81	84.99	82.995	-3.99
81	84.99	82.995	-3.99
81	84.99	82.995	-3.99
80	84.44	82.22	-4.44
80	84.29	82.145	-4.29
81	84.14	82.57	-3.14
81	84.01	82.505	-3.01
81	83.89	82.445	-2.89
81	83.79	82.395	-2.79
81	83.79	82.395	-2.79
81	83.62	82.31	-2.62
81	83.57	82.285	-2.57
81	83.57	82.285	-2.57
81	83.5	82.25	-2.5
81	83.47	82.235	-2.47
81	83.48	82.24	-2.48
82	83.51	82.755	-1.51
82	83.58	82.79	-1.58
82	83.69	82.845	-1.69
83	83.82	83.41	-0.82
83	83.82	83.41	-0.82
84	84.1	84.05	-0.1
84	84.22	84.11	-0.22
84	84.34	84.17	-0.34
84	84.34	84.17	-0.34
84	84.34	84.17	-0.34
84	84.69	84.345	-0.69
84	84.69	84.345	-0.69
84	84.92	84.46	-0.92
84	85.03	84.515	-1.03
84	85.03	84.515	-1.03
84	85.29	84.645	-1.29
84	85.37	84.685	-1.37
84	85.45	84.725	-1.45
84	85.45	84.725	-1.45
84	85.62	84.81	-1.62
84	85.67	84.835	-1.67
84	85.67	84.835	-1.67
84	85.67	84.835	-1.67
84	85.68	84.84	-1.68
84	85.7	84.85	-1.7
84	85.75	84.875	-1.75
85	85.78	85.39	-0.78
85	85.81	85.405	-0.81
85	85.83	85.415	-0.83
85	85.84	85.42	-0.84
85	85.86	85.43	-0.86
85	85.86	85.43	-0.86
85	85.89	85.445	-0.89
85	85.93	85.465	-0.93
85	85.97	85.485	-0.97
85	86.01	85.505	-1.01
85	86.05	85.525	-1.05
85	86.09	85.545	-1.09
85	86.13	85.565	-1.13
85	86.15	85.575	-1.15
85	86.19	85.595	-1.19
85	86.23	85.615	-1.23
85	86.28	85.64	-1.28
85	86.33	85.665	-1.33
85	86.35	85.675	-1.35
85	86.35	85.675	-1.35
85	86.37	85.685	-1.37
85	86.39	85.695	-1.39
85	86.43	85.715	-1.43
85	86.46	85.73	-1.46
85	86.49	85.745	-1.49
85	86.49	85.745	-1.49
85	86.49	85.745	-1.49
85	86.49	85.745	-1.49
84	86.52	85.26	-2.52
85	86.52	85.76	-1.52
84	86.53	85.265	-2.53
84	86.53	85.265	-2.53
84	86.53	85.265	-2.53
85	86.52	85.76	-1.52
85	86.52	85.76	-1.52
85	86.52	85.76	-1.52
85	86.52	85.76	-1.52
85	86.5	85.75	-1.5
84	86.51	85.255	-2.51
85	86.51	85.755	-1.51
85	86.51	85.755	-1.51
85	86.51	85.755	-1.51
85	86.51	85.755	-1.51
85	86.41	85.705	-1.41
85	86.41	85.705	-1.41
85	86.41	85.705	-1.41
85	86.41	85.705	-1.41
85	86.41	85.705	-1.41
85	86.39	85.695	-1.39
85	86.39	85.695	-1.39
85	86.39	85.695	-1.39
85	86.39	85.695	-1.39
85	86.39	85.695	-1.39
85	86.39	85.695	-1.39
85	86.33	85.665	-1.33
85	86.32	85.66	-1.32
85	86.32	85.66	-1.32
84	86.27	85.135	-2.27
85	86.24	85.62	-1.24
85	86.22	85.61	-1.22
85	86.22	85.61	-1.22
85	86.22	85.61	-1.22
85	86.22	85.61	-1.22
85	86.22	85.61	-1.22
85	86.22	85.61	-1.22
85	86.2	85.6	-1.2
85	86.2	85.6	-1.2
85	86.15	85.575	-1.15
85	86.13	85.565	-1.13
85	86.09	85.545	-1.09
85	86.09	85.545	-1.09
85	86.06	85.53	-1.06
85	86.06	85.53	-1.06
85	86.02	85.51	-1.02
85	86.02	85.51	-1.02
85	86.02	85.51	-1.02
85	86.02	85.51	-1.02
85	86.02	85.51	-1.02
85	86.02	85.51	-1.02
84	86.1	85.05	-2.1
84	86.1	85.05	-2.1
84	86.13	85.065	-2.13
84	86.16	85.08	-2.16
84	86.16	85.08	-2.16
84	86.16	85.08	-2.16
84	86.16	85.08	-2.16
84	86.16	85.08	-2.16
84	86.16	85.08	-2.16
85	86.41	85.705	-1.41
85	86.42	85.71	-1.42
85	86.42	85.71	-1.42
85	86.42	85.71	-1.42
85	86.42	85.71	-1.42
85	86.42	85.71	-1.42
85	86.42	85.71	-1.42
85	86.42	85.71	-1.42
85	86.42	85.71	-1.42
85	86.42	85.71	-1.42
85	86.42	85.71	-1.42
85	86.42	85.71	-1.42
85	86.42	85.71	-1.42
85	86.42	85.71	-1.42
85	85.74	85.37	-0.74
85	85.74	85.37	-0.74
85	85.74	85.37	-0.74
85	85.74	85.37	-0.74
84	85.26	84.63	-1.26
85	85.16	85.08	-0.16
84	85.07	84.535	-1.07
84	84.99	84.495	-0.99
84	84.99	84.495	-0.99
84	84.99	84.495	-0.99
84	84.81	84.405	-0.81
84	84.81	84.405	-0.81
84	84.81	84.405	-0.81
84	84.81	84.405	-0.81
84	84.81	84.405	-0.81
84	84.81	84.405	-0.81
83	84.91	83.955	-1.91
83	84.96	83.98	-1.96
83	84.96	83.98	-1.96
83	84.96	83.98	-1.96
84	85.2	84.6	-1.2
84	85.2	84.6	-1.2
84	85.37	84.685	-1.37
84	85.46	84.73	-1.46
84	85.46	84.73	-1.46
84	85.66	84.83	-1.66
84	85.66	84.83	-1.66
84	85.66	84.83	-1.66
84	85.91	84.955	-1.91
85	85.96	85.48	-0.96
85	85.96	85.48	-0.96
85	86	85.5	-1
85	86	85.5	-1
86	85.99	85.995	0.01
86	85.99	85.995	0.01
86	85.99	85.995	0.01
86	85.99	85.995	0.01
86	85.99	85.995	0.01
86	85.99	85.995	0.01
86	85.69	85.845	0.31
86	85.69	85.845	0.31
86	85.69	85.845	0.31
86	85.39	85.695	0.61
86	85.28	85.64	0.72
86	85.28	85.64	0.72
86	85.28	85.64	0.72
86	84.94	85.47	1.06
85	84.84	84.92	0.16
85	84.73	84.865	0.27
85	84.64	84.82	0.36
85	84.56	84.78	0.44
85	84.47	84.735	0.53
85	84.47	84.735	0.53
84	84.49	84.245	-0.49
84	84.49	84.245	-0.49
84	84.57	84.285	-0.57
84	84.57	84.285	-0.57
84	84.68	84.34	-0.68
84	84.68	84.34	-0.68
83	84.81	83.905	-1.81
83	84.81	83.905	-1.81
83	84.98	83.99	-1.98
83	85.08	84.04	-2.08
83	85.16	84.08	-2.16
83	85.24	84.12	-2.24
83	85.24	84.12	-2.24
83	85.24	84.12	-2.24
84	85.45	84.725	-1.45
84	85.45	84.725	-1.45
84	85.45	84.725	-1.45
84	85.45	84.725	-1.45
84	85.67	84.835	-1.67
84	85.67	84.835	-1.67
84	85.59	84.795	-1.59
84	85.59	84.795	-1.59
85	85.43	85.215	-0.43
85	85.43	85.215	-0.43
85	85.27	85.135	-0.27
85	85.19	85.095	-0.19
85	85.19	85.095	-0.19
85	85.19	85.095	-0.19
85	85.19	85.095	-0.19
85	84.77	84.885	0.23
85	84.64	84.82	0.36
85	84.51	84.755	0.49
85	84.38	84.69	0.62
85	84.38	84.69	0.62
85	84.38	84.69	0.62
84	84.02	84.01	-0.02
84	83.89	83.945	0.11
84	83.78	83.89	0.22
84	83.78	83.89	0.22
84	83.59	83.795	0.41
84	83.57	83.785	0.43
84	83.56	83.78	0.44
84	83.56	83.78	0.44
83	83.53	83.265	-0.53
83	83.53	83.265	-0.53
83	83.53	83.265	-0.53
83	83.53	83.265	-0.53
83	83.53	83.265	-0.53
83	83.53	83.265	-0.53
83	83.69	83.345	-0.69
83	83.69	83.345	-0.69
83	83.69	83.345	-0.69
83	83.69	83.345	-0.69
83	83.94	83.47	-0.94
83	83.94	83.47	-0.94
83	83.94	83.47	-0.94
83	83.94	83.47	-0.94
83	84.22	83.61	-1.22
83	84.22	83.61	-1.22
83	84.22	83.61	-1.22
83	84.35	83.675	-1.35
83	84.36	83.68	-1.36
83	84.38	83.69	-1.38
83	84.38	83.69	-1.38
83	84.38	83.69	-1.38
83	84.38	83.69	-1.38
83	84.38	83.69	-1.38
83	84.46	83.73	-1.46
83	84.46	83.73	-1.46
83	84.44	83.72	-1.44
83	84.42	83.71	-1.42
83	84.42	83.71	-1.42
83	84.42	83.71	-1.42
83	84.42	83.71	-1.42
83	84.42	83.71	-1.42
84	84.31	84.155	-0.31
84	84.31	84.155	-0.31
84	84.31	84.155	-0.31
83	84.23	83.615	-1.23
84	84.2	84.1	-0.2
83	84.19	83.595	-1.19
83	84.19	83.595	-1.19
83	84.19	83.595	-1.19
83	84.19	83.595	-1.19
83	84.08	83.54	-1.08
83	84.08	83.54	-1.08
83	84.08	83.54	-1.08
83	84.08	83.54	-1.08
83	84.08	83.54	-1.08
83	84.08	83.54	-1.08
83	83.86	83.43	-0.86
83	83.83	83.415	-0.83
83	83.8	83.4	-0.8
83	83.8	83.4	-0.8
83	83.76	83.38	-0.76
83	83.76	83.38	-0.76
83	83.71	83.355	-0.71
83	83.71	83.355	-0.71
83	83.71	83.355	-0.71
83	83.71	83.355	-0.71
83	83.71	83.355	-0.71
83	83.55	83.275	-0.55
83	83.55	83.275	-0.55
83	83.55	83.275	-0.55
83	83.55	83.275	-0.55
83	83.61	83.305	-0.61
83	83.61	83.305	-0.61
83	83.61	83.305	-0.61
83	83.61	83.305	-0.61
83	83.78	83.39	-0.78
83	83.8	83.4	-0.8
83	83.83	83.415	-0.83
83	83.83	83.415	-0.83
83	83.83	83.415	-0.83
83	83.97	83.485	-0.97
83	84.02	83.51	-1.02
83	84.07	83.535	-1.07
82	84.1	83.05	-2.1
82	84.1	83.05	-2.1
82	84.1	83.05	-2.1
82	84.1	83.05	-2.1
82	84.34	83.17	-2.34
82	84.38	83.19	-2.38
82	84.38	83.19	-2.38
82	84.38	83.19	-2.38
82	84.38	83.19	-2.38
82	84.32	83.16	-2.32
82	84.32	83.16	-2.32
82	84.32	83.16	-2.32
82	84.32	83.16	-2.32
83	84.23	83.615	-1.23
83	84.19	83.595	-1.19
83	84.15	83.575	-1.15
83	84.12	83.56	-1.12
83	84.12	83.56	-1.12
83	84.12	83.56	-1.12
84	84.08	84.04	-0.08
84	84.08	84.04	-0.08
84	84.1	84.05	-0.1
84	84.1	84.05	-0.1
84	84.1	84.05	-0.1
84	84.09	84.045	-0.09
84	84.08	84.04	-0.08
84	84.09	84.045	-0.09
84	84.09	84.045	-0.09
84	84.09	84.045	-0.09
84	84.09	84.045	-0.09
84	84.17	84.085	-0.17
84	84.2	84.1	-0.2
84	84.2	84.1	-0.2
84	84.29	84.145	-0.29
84	84.35	84.175	-0.35
83	84.4	83.7	-1.4
83	84.4	83.7	-1.4
83	84.4	83.7	-1.4
83	84.4	83.7	-1.4
83	84.4	83.7	-1.4
83	84.4	83.7	-1.4
83	84.4	83.7	-1.4
83	84.35	83.675	-1.35
83	84.28	83.64	-1.28
83	84.28	83.64	-1.28
83	84.28	83.64	-1.28
83	83.96	83.48	-0.96
83	83.87	83.435	-0.87
83	83.87	83.435	-0.87
83	83.87	83.435	-0.87
83	83.57	83.285	-0.57
83	83.57	83.285	-0.57
83	83.57	83.285	-0.57
83	83.29	83.145	-0.29
83	83.29	83.145	-0.29
83	83.29	83.145	-0.29
83	83.29	83.145	-0.29
83	82.96	82.98	0.04
83	82.9	82.95	0.1
83	82.9	82.95	0.1
83	82.82	82.91	0.18
83	82.82	82.91	0.18
83	82.82	82.91	0.18
83	82.82	82.91	0.18
83	82.82	82.91	0.18
83	82.88	82.94	0.12
83	82.92	82.96	0.08
83	82.96	82.98	0.04
83	82.96	82.98	0.04
83	82.96	82.98	0.04
82	83.03	82.515	-1.03
83	83.03	83.015	-0.03
83	83.03	83.015	-0.03
83	83.03	83.015	-0.03
83	83.02	83.01	-0.02
83	83.02	83.01	-0.02
83	83.01	83.005	-0.01
83	83.01	83.005	-0.01
83	83.01	83.005	-0.01
83	83.01	83.005	-0.01
83	83.01	83.005	-0.01
83	83.06	83.03	-0.06
83	83.06	83.03	-0.06
83	83.06	83.03	-0.06
83	83.06	83.03	-0.06
83	83.06	83.03	-0.06
83	83.06	83.03	-0.06
83	83.06	83.03	-0.06
83	83.06	83.03	-0.06
83	83.72	83.36	-0.72
83	83.84	83.42	-0.84
83	83.84	83.42	-0.84
83	83.84	83.42	-0.84
83	83.84	83.42	-0.84
83	83.84	83.42	-0.84
83	84.46	83.73	-1.46
83	84.46	83.73	-1.46
83	84.46	83.73	-1.46
83	84.77	83.885	-1.77
83	84.77	83.885	-1.77
83	84.77	83.885	-1.77
83	84.77	83.885	-1.77
83	84.77	83.885	-1.77
83	85	84	-2
83	85.01	84.005	-2.01
83	85.01	84.005	-2.01
83	85.01	84.005	-2.01
83	85.01	84.005	-2.01
83	85.01	84.005	-2.01
83	85.01	84.005	-2.01
83	85.01	84.005	-2.01
83	85.01	84.005	-2.01
83	84.81	83.905	-1.81
83	84.76	83.88	-1.76
83	84.72	83.86	-1.72
83	84.69	83.845	-1.69
83	84.66	83.83	-1.66
83	84.66	83.83	-1.66
83	84.66	83.83	-1.66
83	84.66	83.83	-1.66
84	84.7	84.35	-0.7
83	84.7	83.85	-1.7
84	84.69	84.345	-0.69
83	84.68	83.84	-1.68
84	84.67	84.335	-0.67
83	84.66	83.83	-1.66
83	84.61	83.805	-1.61
83	84.57	83.785	-1.57
83	84.57	83.785	-1.57
83	84.47	83.735	-1.47
84	84.43	84.215	-0.43
84	84.43	84.215	-0.43
84	84.36	84.18	-0.36
84	84.32	84.16	-0.32
84	84.32	84.16	-0.32
84	84.32	84.16	-0.32
84	84.14	84.07	-0.14
84	84.14	84.07	-0.14
84	83.96	83.98	0.04
84	83.96	83.98	0.04
84	83.76	83.88	0.24
84	83.67	83.835	0.33
84	83.67	83.835	0.33
84	83.67	83.835	0.33
84	83.67	83.835	0.33
84	83.67	83.835	0.33
84	83.67	83.835	0.33
84	83.67	83.835	0.33
84	83.06	83.53	0.94
84	82.99	83.495	1.01
84	82.93	83.465	1.07
84	82.93	83.465	1.07
84	82.93	83.465	1.07
84	82.93	83.465	1.07
84	82.93	83.465	1.07
84	82.93	83.465	1.07
83	82.7	82.85	0.3
83	82.7	82.85	0.3
83	82.7	82.85	0.3
83	82.78	82.89	0.22
83	82.86	82.93	0.14
83	82.86	82.93	0.14
83	83.06	83.03	-0.06
83	83.06	83.03	-0.06
83	83.28	83.14	-0.28
83	83.28	83.14	-0.28
83	83.28	83.14	-0.28
83	83.28	83.14	-0.28
83	83.28	83.14	-0.28
83	84.03	83.515	-1.03
83	84.15	83.575	-1.15
83	84.25	83.625	-1.25
83	84.25	83.625	-1.25
83	84.43	83.715	-1.43
83	84.43	83.715	-1.43
84	84.59	84.295	-0.59
84	84.59	84.295	-0.59
84	84.59	84.295	-0.59
84	84.73	84.365	-0.73
84	84.73	84.365	-0.73
84	84.7	84.35	-0.7
84	84.7	84.35	-0.7
84	84.7	84.35	-0.7
84	84.7	84.35	-0.7
84	84.51	84.255	-0.51
84	84.51	84.255	-0.51
84	84.51	84.255	-0.51
84	84.51	84.255	-0.51
84	84.51	84.255	-0.51
84	83.92	83.96	0.08
84	83.92	83.96	0.08
84	83.92	83.96	0.08
84	83.6	83.8	0.4
84	83.51	83.755	0.49
84	83.43	83.715	0.57
83	83.35	83.175	-0.35
83	83.35	83.175	-0.35
83	83.2	83.1	-0.2
83	83.2	83.1	-0.2
83	83.05	83.025	-0.05
83	82.98	82.99	0.02
83	82.98	82.99	0.02
83	82.98	82.99	0.02
83	82.83	82.915	0.17
83	82.81	82.905	0.19
82	82.83	82.415	-0.83
82	82.87	82.435	-0.87
82	82.87	82.435	-0.87
82	82.87	82.435	-0.87
82	82.87	82.435	-0.87
82	82.87	82.435	-0.87
82	82.87	82.435	-0.87
82	82.87	82.435	-0.87
82	83.23	82.615	-1.23
82	83.23	82.615	-1.23
82	83.23	82.615	-1.23
82	83.23	82.615	-1.23
82	83.23	82.615	-1.23
82	83.28	82.64	-1.28
82	83.28	82.64	-1.28
82	83.28	82.64	-1.28
82	83.28	82.64	-1.28
82	83.28	82.64	-1.28
82	83.47	82.735	-1.47
82	83.48	82.74	-1.48
82	83.48	82.74	-1.48
82	83.48	82.74	-1.48
82	83.48	82.74	-1.48
82	83.48	82.74	-1.48
83	83.52	83.26	-0.52
83	83.52	83.26	-0.52
83	83.52	83.26	-0.52
83	83.59	83.295	-0.59
83	83.59	83.295	-0.59
83	83.59	83.295	-0.59
83	83.59	83.295	-0.59
83	83.75	83.375	-0.75
83	83.75	83.375	-0.75
83	83.75	83.375	-0.75
83	83.85	83.425	-0.85
83	83.86	83.43	-0.86
84	83.88	83.94	0.12
84	83.88	83.94	0.12
84	83.94	83.97	0.06
84	83.94	83.97	0.06
84	84.04	84.02	-0.04
83	84.09	83.545	-1.09
83	84.09	83.545	-1.09
83	84.09	83.545	-1.09
83	84.09	83.545	-1.09
83	84.09	83.545	-1.09
83	84.09	83.545	-1.09
83	84.09	83.545	-1.09
83	84.09	83.545	-1.09
83	84.09	83.545	-1.09
83	84.09	83.545	-1.09
83	84.09	83.545	-1.09
83	83.65	83.325	-0.65
83	83.65	83.325	-0.65
83	83.65	83.325	-0.65
83	83.49	83.245	-0.49
83	83.4	83.2	-0.4
83	83.4	83.2	-0.4
83	83.4	83.2	-0.4
83	83.4	83.2	-0.4
83	82.93	82.965	0.07
83	82.93	82.965	0.07
83	82.77	82.885	0.23
83	82.77	82.885	0.23
83	82.77	82.885	0.23
83	82.7	82.85	0.3
82	82.71	82.355	-0.71
82	82.71	82.355	-0.71
82	82.76	82.38	-0.76
82	82.76	82.38	-0.76
82	82.76	82.38	-0.76
82	82.76	82.38	-0.76
82	82.76	82.38	-0.76
82	82.76	82.38	-0.76
82	82.76	82.38	-0.76
82	82.76	82.38	-0.76
82	83.19	82.595	-1.19
82	83.19	82.595	-1.19
82	83.19	82.595	-1.19
82	83.39	82.695	-1.39
82	83.39	82.695	-1.39
83	83.51	83.255	-0.51
83	83.51	83.255	-0.51
83	83.59	83.295	-0.59
83	83.59	83.295	-0.59
83	83.59	83.295	-0.59
83	83.58	83.29	-0.58
83	83.58	83.29	-0.58
83	83.57	83.285	-0.57
83	83.55	83.275	-0.55
83	83.55	83.275	-0.55
83	83.55	83.275	-0.55
83	83.55	83.275	-0.55
83	83.55	83.275	-0.55
83	83.55	83.275	-0.55
83	83.57	83.285	-0.57
83	83.57	83.285	-0.57
83	83.57	83.285	-0.57
83	83.72	83.36	-0.72
83	83.77	83.385	-0.77
83	83.77	83.385	-0.77
83	83.77	83.385	-0.77
83	83.77	83.385	-0.77
83	83.9	83.45	-0.9
83	83.9	83.45	-0.9
83	83.9	83.45	-0.9
83	83.92	83.46	-0.92
83	83.91	83.455	-0.91
83	83.91	83.455	-0.91
82	83.84	82.92	-1.84
82	83.84	82.92	-1.84
82	83.84	82.92	-1.84
82	83.84	82.92	-1.84
82	83.51	82.755	-1.51
82	83.51	82.755	-1.51
82	83.31	82.655	-1.31
83	83.2	83.1	-0.2
83	83.08	83.04	-0.08
83	82.97	82.985	0.03
83	82.97	82.985	0.03
83	82.79	82.895	0.21
83	82.79	82.895	0.21
83	82.69	82.845	0.31
83	82.66	82.83	0.34
83	82.64	82.82	0.36
83	82.64	82.82	0.36
83	82.62	82.81	0.38
83	82.64	82.82	0.36
83	82.64	82.82	0.36
83	82.78	82.89	0.22
83	82.89	82.945	0.11
83	83.01	83.005	-0.01
83	83.01	83.005	-0.01
83	83.01	83.005	-0.01
83	83.01	83.005	-0.01
83	83.45	83.225	-0.45
83	83.45	83.225	-0.45
83	83.45	83.225	-0.45
83	83.8	83.4	-0.8
83	83.8	83.4	-0.8
83	83.8	83.4	-0.8
82	84.08	83.04	-2.08
82	84.08	83.04	-2.08
82	84.08	83.04	-2.08
83	84.29	83.645	-1.29
83	84.36	83.68	-1.36
83	84.44	83.72	-1.44
83	84.44	83.72	-1.44
84	84.55	84.275	-0.55
84	84.59	84.295	-0.59
85	84.64	84.82	0.36
85	84.69	84.845	0.31
85	84.74	84.87	0.26
85	84.74	84.87	0.26
85	84.74	84.87	0.26
85	84.91	84.955	0.09
85	84.91	84.955	0.09
85	85	85	0
85	85.06	85.03	-0.06
85	85.06	85.03	-0.06
85	85.14	85.07	-0.14
85	85.17	85.085	-0.17
85	85.2	85.1	-0.2
85	85.21	85.105	-0.21
85	85.21	85.105	-0.21
85	85.28	85.14	-0.28
85	85.28	85.14	-0.28
85	85.28	85.14	-0.28
85	85.28	85.14	-0.28
85	85.28	85.14	-0.28
85	85.28	85.14	-0.28
85	85.08	85.04	-0.08
86	85	85.5	1
86	84.92	85.46	1.08
86	84.86	85.43	1.14
86	84.81	85.405	1.19
86	84.81	85.405	1.19
86	84.73	85.365	1.27
85	84.71	84.855	0.29
85	84.71	84.855	0.29
85	84.72	84.86	0.28
85	84.75	84.875	0.25
84	84.78	84.39	-0.78
84	84.79	84.395	-0.79
84	84.79	84.395	-0.79
84	84.79	84.395	-0.79
84	84.79	84.395	-0.79
84	84.79	84.395	-0.79
84	84.79	84.395	-0.79
84	84.79	84.395	-0.79
84	84.79	84.395	-0.79
84	84.88	84.44	-0.88
84	84.88	84.44	-0.88
84	84.88	84.44	-0.88
84	84.88	84.44	-0.88
84	84.95	84.475	-0.95
84	84.95	84.475	-0.95
83	84.91	83.955	-1.91
84	84.86	84.43	-0.86
84	84.86	84.43	-0.86
84	84.86	84.43	-0.86
85	84.61	84.805	0.39
86	84.54	85.27	1.46
86	84.49	85.245	1.51
86	84.46	85.23	1.54
86	84.46	85.23	1.54
86	84.49	85.245	1.51
85	84.53	84.765	0.47
85	84.58	84.79	0.42
85	84.64	84.82	0.36
85	84.71	84.855	0.29
85	84.79	84.895	0.21
85	84.88	84.94	0.12
84	84.97	84.485	-0.97
84	84.97	84.485	-0.97
84	85.2	84.6	-1.2
84	85.2	84.6	-1.2
84	85.2	84.6	-1.2
84	85.2	84.6	-1.2
84	85.2	84.6	-1.2
84	85.2	84.6	-1.2
84	85.2	84.6	-1.2
84	86.16	85.08	-2.16
84	86.26	85.13	-2.26
84	86.35	85.175	-2.35
84	86.35	85.175	-2.35
84	86.35	85.175	-2.35
84	86.35	85.175	-2.35
84	86.35	85.175	-2.35
84	86.35	85.175	-2.35
84	86.35	85.175	-2.35
84	86.35	85.175	-2.35
84	86.35	85.175	-2.35
84	86.35	85.175	-2.35
84	86.62	85.31	-2.62
84	86.57	85.285	-2.57
85	86.52	85.76	-1.52
85	86.52	85.76	-1.52
86	86.39	86.195	-0.39
86	86.39	86.195	-0.39
85	86.24	85.62	-1.24
85	86.24	85.62	-1.24
85	86.1	85.55	-1.1
85	86.04	85.52	-1.04
84	85.97	84.985	-1.97
84	85.97	84.985	-1.97
84	85.97	84.985	-1.97
84	85.97	84.985	-1.97
84	85.51	84.755	-1.51
84	85.51	84.755	-1.51
84	85.51	84.755	-1.51
84	85.51	84.755	-1.51
83	85.1	84.05	-2.1
83	85.04	84.02	-2.04
83	84.99	83.995	-1.99
83	84.99	83.995	-1.99
83	84.99	83.995	-1.99
83	84.99	83.995	-1.99
83	84.99	83.995	-1.99
83	84.81	83.905	-1.81
83	84.81	83.905	-1.81
83	84.81	83.905	-1.81
83	84.81	83.905	-1.81
83	84.81	83.905	-1.81
83	84.81	83.905	-1.81
83	84.81	83.905	-1.81
83	84.81	83.905	-1.81
83	84.81	83.905	-1.81
83	84.81	83.905	-1.81
83	84.83	83.915	-1.83
84	84.92	84.46	-0.92
84	85.03	84.515	-1.03
84	85.13	84.565	-1.13
84	85.13	84.565	-1.13
84	85.29	84.645	-1.29
84	85.36	84.68	-1.36
84	85.36	84.68	-1.36
84	85.54	84.77	-1.54
84	85.66	84.83	-1.66
84	85.66	84.83	-1.66
84	85.66	84.83	-1.66
84	86.15	85.075	-2.15
85	86.32	85.66	-1.32
85	86.32	85.66	-1.32
85	86.65	85.825	-1.65
86	86.79	86.395	-0.79
87	86.91	86.955	0.09
88	87.01	87.505	0.99
90	87.19	88.595	2.81
90	87.19	88.595	2.81
90	87.33	88.665	2.67
90	87.38	88.69	2.62
90	87.38	88.69	2.62
90	87.49	88.745	2.51
89	87.55	88.275	1.45
89	87.58	88.29	1.42
89	87.6	88.3	1.4
88	87.58	87.79	0.42
88	87.55	87.775	0.45
88	87.55	87.775	0.45
88	87.55	87.775	0.45
88	87.37	87.685	0.63
88	87.31	87.655	0.69
88	87.31	87.655	0.69
88	87.31	87.655	0.69
88	87.11	87.555	0.89
88	87.05	87.525	0.95
88	86.97	87.485	1.03
88	86.88	87.44	1.12
87	86.8	86.9	0.2
87	86.73	86.865	0.27
87	86.66	86.83	0.34
87	86.6	86.8	0.4
86	86.53	86.265	-0.53
86	85.49	85.745	0.51
86	85.4	85.7	0.6
86	85.4	85.7	0.6
86	85.22	85.61	0.78
85	85.22	85.11	-0.22
86	85.03	85.515	0.97
85	84.95	84.975	0.05
85	84.86	84.93	0.14
85	84.86	84.93	0.14
86	84.7	85.35	1.3
85	84.63	84.815	0.37
85	84.56	84.78	0.44
85	84.56	84.78	0.44
85	84.44	84.72	0.56
85	84.44	84.72	0.56
85	84.37	84.685	0.63
85	84.37	84.685	0.63
85	84.37	84.685	0.63
85	84.37	84.685	0.63
85	84.07	84.535	0.93
84	84.07	84.035	-0.07
84	83.95	83.975	0.05
84	83.95	83.975	0.05
84	83.95	83.975	0.05
84	83.95	83.975	0.05
84	83.91	83.955	0.09
84	83.91	83.955	0.09
84	83.91	83.955	0.09
84	83.88	83.94	0.12
85	83.84	84.42	1.16
85	83.8	84.4	1.2
85	83.76	84.38	1.24
85	83.72	84.36	1.28
84	83.72	83.86	0.28
84	83.6	83.8	0.4
84	83.55	83.775	0.45
84	83.52	83.76	0.48
84	83.52	83.76	0.48
84	83.52	83.76	0.48
84	83.52	83.76	0.48
84	83.55	83.775	0.45
84	83.55	83.775	0.45
84	83.55	83.775	0.45
84	83.62	83.81	0.38
84	83.62	83.81	0.38
84	83.62	83.81	0.38
84	83.62	83.81	0.38
84	83.58	83.79	0.42
84	83.57	83.785	0.43
85	83.56	84.28	1.44
85	83.57	84.285	1.43
85	83.57	84.285	1.43
85	83.58	84.29	1.42
85	83.58	84.29	1.42
85	83.58	84.29	1.42
85	83.56	84.28	1.44
85	83.52	84.26	1.48
85	83.52	84.26	1.48
85	83.27	84.135	1.73
85	83.27	84.135	1.73
85	82.99	83.995	2.01
85	82.84	83.92	2.16
85	82.68	83.84	2.32
84	82.68	83.34	1.32
84	82.41	83.205	1.59
84	82.41	83.205	1.59
84	82.17	83.085	1.83
84	82.08	83.04	1.92
84	82.01	83.005	1.99
84	81.94	82.97	2.06
84	81.87	82.935	2.13
84	81.81	82.905	2.19
84	81.77	82.885	2.23
84	81.76	82.88	2.24
84	81.76	82.88	2.24
83	81.76	82.38	1.24
84	81.93	82.965	2.07
84	82.04	83.02	1.96
84	82.17	83.085	1.83
84	82.32	83.16	1.68
84	82.48	83.24	1.52
84	82.64	83.32	1.36
84	82.64	83.32	1.36
84	82.64	83.32	1.36
84	83.15	83.575	0.85
84	83.32	83.66	0.68
84	83.32	83.66	0.68
84	83.61	83.805	0.39
84	83.61	83.805	0.39
84	83.61	83.805	0.39
84	83.99	83.995	0.01
84	83.99	83.995	0.01
84	84.19	84.095	-0.19
84	84.26	84.13	-0.26
84	84.3	84.15	-0.3
84	84.31	84.155	-0.31
84	84.31	84.155	-0.31
84	84.31	84.155	-0.31
84	84.31	84.155	-0.31
84	84.17	84.085	-0.17
84	84.17	84.085	-0.17
84	84.15	84.075	-0.15
84	84.13	84.065	-0.13
84	84.13	84.065	-0.13
84	84.14	84.07	-0.14
84	84.16	84.08	-0.16
84	84.16	84.08	-0.16
84	84.16	84.08	-0.16
84	84.16	84.08	-0.16
84	84.31	84.155	-0.31
84	84.36	84.18	-0.36
84	84.36	84.18	-0.36
84	84.5	84.25	-0.5
84	84.5	84.25	-0.5
84	84.71	84.355	-0.71
84	84.71	84.355	-0.71
84	84.71	84.355	-0.71
84	85.07	84.535	-1.07
84	85.19	84.595	-1.19
84	85.19	84.595	-1.19
84	85.4	84.7	-1.4
83	85.49	84.245	-2.49
83	85.57	84.285	-2.57
83	85.57	84.285	-2.57
84	85.57	84.785	-1.57
84	85.71	84.855	-1.71
84	85.71	84.855	-1.71
84	85.74	84.87	-1.74
84	85.75	84.875	-1.75
84	85.77	84.885	-1.77
85	85.78	85.39	-0.78
85	85.77	85.385	-0.77
85	85.76	85.38	-0.76
85	85.76	85.38	-0.76
85	85.7	85.35	-0.7
85	85.7	85.35	-0.7
85	85.7	85.35	-0.7
85	85.7	85.35	-0.7
85	85.41	85.205	-0.41
85	85.33	85.165	-0.33
85	85.26	85.13	-0.26
84	85.21	84.605	-1.21
84	85.16	84.58	-1.16
84	85.16	84.58	-1.16
84	85.08	84.54	-1.08
84	85.08	84.54	-1.08
84	84.98	84.49	-0.98
84	84.98	84.49	-0.98
84	84.85	84.425	-0.85
84	84.85	84.425	-0.85
84	84.85	84.425	-0.85
84	84.68	84.34	-0.68
83	84.68	83.84	-1.68
83	84.55	83.775	-1.55
83	84.55	83.775	-1.55
83	84.55	83.775	-1.55
83	84.39	83.695	-1.39
83	84.36	83.68	-1.36
83	84.34	83.67	-1.34
83	84.3	83.65	-1.3
83	84.24	83.62	-1.24
83	84.17	83.585	-1.17
83	84.09	83.545	-1.09
83	84	83.5	-1
83	84	83.5	-1
83	84	83.5	-1
83	83.73	83.365	-0.73
83	83.65	83.325	-0.65
83	83.56	83.28	-0.56
83	83.45	83.225	-0.45
83	83.45	83.225	-0.45
83	83.25	83.125	-0.25
83	83.16	83.08	-0.16
83	83.07	83.035	-0.07
83	83.07	83.035	-0.07
83	83.07	83.035	-0.07
83	82.81	82.905	0.19
83	82.71	82.855	0.29
83	82.71	82.855	0.29
83	82.71	82.855	0.29
83	82.51	82.755	0.49
83	82.51	82.755	0.49
83	82.54	82.77	0.46
83	82.57	82.785	0.43
83	82.57	82.785	0.43
83	82.57	82.785	0.43
83	82.57	82.785	0.43
83	82.59	82.795	0.41
83	82.59	82.795	0.41
83	82.67	82.835	0.33
83	82.67	82.835	0.33
83	82.67	82.835	0.33
83	82.83	82.915	0.17
83	82.89	82.945	0.11
83	82.98	82.99	0.02
84	83.08	83.54	0.92
84	83.19	83.595	0.81
84	83.19	83.595	0.81
84	83.4	83.7	0.6
84	83.47	83.735	0.53
84	83.52	83.76	0.48
84	83.52	83.76	0.48
84	83.51	83.755	0.49
84	83.51	83.755	0.49
84	83.51	83.755	0.49
84	83.59	83.795	0.41
84	83.63	83.815	0.37
84	83.68	83.84	0.32
84	83.7	83.85	0.3
84	83.72	83.86	0.28
84	83.72	83.86	0.28
84	83.72	83.86	0.28
84	83.7	83.85	0.3
83	83.7	83.35	-0.7
83	83.59	83.295	-0.59
83	83.51	83.255	-0.51
83	83.51	83.255	-0.51
83	83.51	83.255	-0.51
83	83.13	83.065	-0.13
83	83.13	83.065	-0.13
83	82.95	82.975	0.05
83	82.98	82.99	0.02
83	82.99	82.995	0.01
83	82.99	82.995	0.01
83	83.02	83.01	-0.02
83	83.02	83.01	-0.02
83	83.02	83.01	-0.02
83	83.02	83.01	-0.02
83	83.15	83.075	-0.15
82	83.15	82.575	-1.15
83	83.22	83.11	-0.22
82	83.26	82.63	-1.26
83	83.3	83.15	-0.3
83	83.35	83.175	-0.35
83	83.41	83.205	-0.41
83	83.41	83.205	-0.41
83	83.57	83.285	-0.57
83	83.57	83.285	-0.57
83	83.74	83.37	-0.74
83	83.74	83.37	-0.74
83	83.74	83.37	-0.74
83	83.74	83.37	-0.74
83	83.79	83.395	-0.79
83	83.76	83.38	-0.76
83	83.73	83.365	-0.73
83	83.7	83.35	-0.7
83	83.67	83.335	-0.67
84	83.67	83.835	0.33
84	83.61	83.805	0.39
84	83.61	83.805	0.39
84	83.61	83.805	0.39
84	83.61	83.805	0.39
84	83.61	83.805	0.39
84	83.49	83.745	0.51
84	83.47	83.735	0.53
84	83.45	83.725	0.55
84	83.43	83.715	0.57
84	83.43	83.715	0.57
84	83.43	83.715	0.57
84	83.43	83.715	0.57
84	83.43	83.715	0.57
84	83.35	83.675	0.65
84	83.34	83.67	0.66
84	83.34	83.67	0.66
84	83.34	83.67	0.66
84	83.34	83.67	0.66
84	83.34	83.67	0.66
84	83.34	83.67	0.66
83	83.34	83.17	-0.34
84	83.04	83.52	0.96
83	83.02	83.01	-0.02
84	83	83.5	1
83	82.98	82.99	0.02
84	82.95	83.475	1.05
84	82.92	83.46	1.08
84	82.88	83.44	1.12
84	82.88	83.44	1.12
84	82.88	83.44	1.12
84	82.88	83.44	1.12
84	82.88	83.44	1.12
84	82.88	83.44	1.12
83	82.61	82.805	0.39
83	82.57	82.785	0.43
83	82.57	82.785	0.43
83	82.5	82.75	0.5
83	82.5	82.75	0.5
83	82.5	82.75	0.5
83	82.45	82.725	0.55
83	82.43	82.715	0.57
83	82.43	82.715	0.57
83	82.43	82.715	0.57
83	82.34	82.67	0.66
83	82.32	82.66	0.68
83	82.29	82.645	0.71
83	82.29	82.645	0.71
83	82.23	82.615	0.77
83	82.23	82.615	0.77
83	82.23	82.615	0.77
83	82.07	82.535	0.93
83	82.03	82.515	0.97
83	82	82.5	1
83	82	82.5	1
83	82	82.5	1
82	81.87	81.935	0.13
82	81.84	81.92	0.16
82	81.84	81.92	0.16
83	81.84	82.42	1.16
83	81.75	82.375	1.25
83	81.75	82.375	1.25
83	81.75	82.375	1.25
83	81.67	82.335	1.33
83	81.67	82.335	1.33
83	81.62	82.31	1.38
83	81.62	82.31	1.38
83	81.62	82.31	1.38
83	81.62	82.31	1.38
83	81.79	82.395	1.21
82	81.79	81.895	0.21
82	81.94	81.97	0.06
82	81.94	81.97	0.06
82	81.94	81.97	0.06
82	81.94	81.97	0.06
82	81.94	81.97	0.06
82	81.94	81.97	0.06
82	81.94	81.97	0.06
83	81.94	82.47	1.06
82	82.44	82.22	-0.44
83	82.49	82.745	0.51
83	82.55	82.775	0.45
83	82.55	82.775	0.45
83	82.71	82.855	0.29
83	82.71	82.855	0.29
83	82.71	82.855	0.29
83	83	83	0
83	83	83	0
83	83.11	83.055	-0.11
83	83.12	83.06	-0.12
84	83.12	83.56	0.88
84	83.15	83.575	0.85
84	83.18	83.59	0.82
84	83.18	83.59	0.82
84	83.18	83.59	0.82
84	83.29	83.645	0.71
84	83.39	83.695	0.61
84	83.46	83.73	0.54
84	83.46	83.73	0.54
84	83.52	83.76	0.48
84	83.52	83.76	0.48
84	83.52	83.76	0.48
84	83.52	83.76	0.48
84	83.52	83.76	0.48
84	83.52	83.76	0.48
84	83.52	83.76	0.48
84	83.52	83.76	0.48
84	82.93	83.465	1.07
83	82.93	82.965	0.07
83	82.79	82.895	0.21
83	82.79	82.895	0.21
83	82.79	82.895	0.21
83	82.56	82.78	0.44
83	82.46	82.73	0.54
83	82.46	82.73	0.54
83	82.46	82.73	0.54
83	82.46	82.73	0.54
83	81.95	82.475	1.05
83	81.95	82.475	1.05
83	81.95	82.475	1.05
83	81.95	82.475	1.05
83	81.95	82.475	1.05
83	81.95	82.475	1.05
83	81.95	82.475	1.05
83	81.87	82.435	1.13
83	81.87	82.435	1.13
82	81.94	81.97	0.06
82	81.97	81.985	0.03
82	82.01	82.005	-0.01
82	82.01	82.005	-0.01
82	82.11	82.055	-0.11
82	82.15	82.075	-0.15
82	82.15	82.075	-0.15
82	82.15	82.075	-0.15
82	82.15	82.075	-0.15
82	82.15	82.075	-0.15
82	82.15	82.075	-0.15
82	82.84	82.42	-0.84
82	82.93	82.465	-0.93
82	82.93	82.465	-0.93
82	82.99	82.495	-0.99
82	82.99	82.495	-0.99
82	82.95	82.475	-0.95
82	82.95	82.475	-0.95
82	82.95	82.475	-0.95
82	82.95	82.475	-0.95
82	82.95	82.475	-0.95
82	82.54	82.27	-0.54
82	82.54	82.27	-0.54
82	82.54	82.27	-0.54
82	82.54	82.27	-0.54
82	82.05	82.025	-0.05
82	81.9	81.95	0.1
82	81.75	81.875	0.25
82	81.61	81.805	0.39
82	81.61	81.805	0.39
82	81.32	81.66	0.68
82	81.32	81.66	0.68
82	81.04	81.52	0.96
82	81.04	81.52	0.96
82	80.84	81.42	1.16
81	80.79	80.895	0.21
81	80.77	80.885	0.23
81	80.77	80.885	0.23
81	80.77	80.885	0.23
81	80.87	80.935	0.13
81	80.95	80.975	0.05
81	80.95	80.975	0.05
81	81.1	81.05	-0.1
81	81.1	81.05	-0.1
81	81.1	81.05	-0.1
81	81.1	81.05	-0.1
81	81.47	81.235	-0.47
81	81.47	81.235	-0.47
81	81.47	81.235	-0.47
81	81.47	81.235	-0.47
81	81.47	81.235	-0.47
81	81.47	81.235	-0.47
81	81.92	81.46	-0.92
81	81.92	81.46	-0.92
81	81.92	81.46	-0.92
81	81.92	81.46	-0.92
81	81.87	81.435	-0.87
81	81.87	81.435	-0.87
81	81.87	81.435	-0.87
81	81.87	81.435	-0.87
81	81.87	81.435	-0.87
81	81.73	81.365	-0.73
82	81.74	81.87	0.26
81	81.75	81.375	-0.75
82	81.76	81.88	0.24
81	81.78	81.39	-0.78
81	81.81	81.405	-0.81
81	81.83	81.415	-0.83
81	81.83	81.415	-0.83
81	81.83	81.415	-0.83
81	81.83	81.415	-0.83
81	81.99	81.495	-0.99
81	82.08	81.54	-1.08
81	82.19	81.595	-1.19
81	82.19	81.595	-1.19
81	82.39	81.695	-1.39
81	82.49	81.745	-1.49
81	82.49	81.745	-1.49
81	82.49	81.745	-1.49
82	82.49	82.245	-0.49
82	82.68	82.34	-0.68
82	82.67	82.335	-0.67
82	82.63	82.315	-0.63
82	82.57	82.285	-0.57
82	82.52	82.26	-0.52
82	82.52	82.26	-0.52
82	82.52	82.26	-0.52
82	82.52	82.26	-0.52
82	82.52	82.26	-0.52
82	82.52	82.26	-0.52
82	82.52	82.26	-0.52
82	82.52	82.26	-0.52
82	82.01	82.005	-0.01
82	82.01	82.005	-0.01
82	82.01	82.005	-0.01
82	82.01	82.005	-0.01
82	81.46	81.73	0.54
82	81.37	81.685	0.63
82	81.37	81.685	0.63
82	81.23	81.615	0.77
81	81.17	81.085	-0.17
81	81.1	81.05	-0.1
81	81.02	81.01	-0.02
81	80.94	80.97	0.06
81	80.85	80.925	0.15
81	80.85	80.925	0.15
81	80.67	80.835	0.33
82	80.58	81.29	1.42
82	80.51	81.255	1.49
82	80.42	81.21	1.58
82	80.42	81.21	1.58
82	80.42	81.21	1.58
82	80.42	81.21	1.58
82	80.17	81.085	1.83
82	80.17	81.085	1.83
82	80.17	81.085	1.83
83	80.17	81.585	2.83
83	80	81.5	3
83	80	81.5	3
83	79.89	81.445	3.11
83	79.87	81.435	3.13
83	79.87	81.435	3.13
83	79.87	81.435	3.13
83	79.87	81.435	3.13
83	79.96	81.48	3.04
82	79.96	80.98	2.04
82	79.98	80.99	2.02
82	80	81	2
82	80.03	81.015	1.97
82	80.03	81.015	1.97
82	80.19	81.095	1.81
82	80.19	81.095	1.81
82	80.19	81.095	1.81
81	80.19	80.595	0.81
81	80.84	80.92	0.16
81	80.84	80.92	0.16
81	80.84	80.92	0.16
81	81.36	81.18	-0.36
81	81.54	81.27	-0.54
81	81.54	81.27	-0.54
81	81.91	81.455	-0.91
81	81.91	81.455	-0.91
81	82.28	81.64	-1.28
81	82.28	81.64	-1.28
81	82.28	81.64	-1.28
81	83.06	82.03	-2.06
81	83.34	82.17	-2.34
81	83.6	82.3	-2.6
81	83.6	82.3	-2.6
82	84.06	83.03	-2.06
82	84.25	83.125	-2.25
82	84.42	83.21	-2.42
83	84.42	83.71	-1.42
83	84.7	83.85	-1.7
83	84.84	83.92	-1.84
84	84.98	84.49	-0.98
84	85.11	84.555	-1.11
84	85.26	84.63	-1.26
85	85.43	85.215	-0.43
85	85.61	85.305	-0.61
85	85.61	85.305	-0.61
85	85.61	85.305	-0.61
85	85.61	85.305	-0.61
85	86.35	85.675	-1.35
85	86.35	85.675	-1.35
85	86.62	85.81	-1.62
86	86.75	86.375	-0.75
86	86.87	86.435	-0.87
[truncated: 16,740 more rows]
