# Supplementary material for: Skin-Interfaced Biosensors and Pilot Studies for Advanced Wireless Physiological Monitoring in Neonatal and Pediatric Intensive Care Units
Source: Nat Med. Author manuscript; Available in PMC 2020 Jun 25. (PMC7315772; doi:10.1038/s41591-020-0792-9)
Supplement: Chung_SourceData_ExtDataFig10 [file NIHMS1598235-supplement-Chung_SourceData_ExtDataFig10.xlsx]

## Sheet: ED10 a-c
Frequency (Hz)	Power Pat (a.u.)	Power Cry (a.u.)	Power Rest (a.u.)
0	0.405475	0.20774	0.0254404
5	2.05346	1.0926	0.247429
10	5.3957	2.73093	1.05254
15	10.576	4.58206	3.5749
20	17.2803	6.47246	8.90391
25	23.628	8.57722	18.9868
30	27.2445	9.84296	31.529
35	27.7473	10.1843	36.8945
40	25.7287	11.8199	33.5211
45	21.7946	14.0492	27.3258
50	18.2674	15.1353	21.6871
55	16.398	17.4216	19.886
60	15.1912	21.5113	20.4097
65	14.3406	23.2373	20.0502
70	13.3141	20.964	19.4961
75	12.0154	17.9516	18.2924
80	11.0204	16.6573	17.2383
85	10.3579	16.2506	17.562
90	10.3782	15.1968	17.0536
95	10.4818	13.5994	15.5038
100	9.78701	12.3287	14.9724
105	9.021	11.379	15.3638
110	9.02907	10.4468	15.2229
115	9.47802	9.45045	14.2387
120	9.93438	8.20396	12.9628
125	10.09	7.33427	11.8012
130	9.70688	7.2297	11.4378
135	9.18824	7.40012	12.0107
140	8.33563	8.0933	12.5594
145	6.75003	8.60596	12.1903
150	5.1276	7.81473	11.0136
155	4.04286	6.59562	9.8665
160	3.30572	5.97867	8.98111
165	2.9466	6.01975	7.64084
170	3.30758	6.54729	6.09498
175	4.19239	6.79529	5.33934
180	5.1524	6.16375	5.52382
185	5.96633	5.12832	6.1321
190	6.49917	4.31369	6.19645
195	6.72252	3.99735	5.38328
200	6.67424	4.27915	4.42765
205	6.35457	4.86088	3.86817
210	5.72975	5.05642	3.67427
215	4.96015	4.53377	3.55443
220	4.22397	3.64354	3.17595
225	3.57535	2.80324	2.55949
230	3.17069	2.18579	1.90785
235	3.00925	1.95658	1.48026
240	2.87463	1.98845	1.52985
245	2.72104	1.99703	1.88739
250	2.58978	2.01363	2.21136
255	2.40198	2.09712	2.30083
260	2.17517	2.20391	2.14375
265	1.98318	2.33362	1.95729
270	1.75466	2.41983	1.80439
275	1.57731	2.25963	1.56316
280	1.46857	1.82308	1.21327
285	1.28769	1.37493	0.847442
290	1.16737	1.15726	0.569991
295	1.27135	1.21582	0.407762
300	1.60574	1.37192	0.349293
305	2.00283	1.48397	0.381823
310	2.32039	1.61078	0.42338
315	2.60471	1.71563	0.422545
320	2.83954	1.79584	0.468724
325	2.93713	1.80328	0.557713
330	2.90987	1.59985	0.596792
335	2.81571	1.28717	0.595812
340	2.64694	1.02279	0.59488
345	2.42237	0.879126	0.644712
350	2.17411	0.887405	0.756973
355	1.88862	1.07667	0.861379
360	1.60271	1.3175	0.878723
365	1.41348	1.44222	0.795749
370	1.40043	1.51389	0.696278
375	1.5354	1.53414	0.640944
380	1.70615	1.43243	0.612632
385	1.86489	1.32137	0.585766
390	2.03953	1.34547	0.550929
395	2.23294	1.43425	0.519201
400	2.39238	1.52036	0.505131
405	2.46029	1.72269	0.496914
410	2.44484	1.89381	0.477535
415	2.38618	1.84265	0.469531
420	2.30647	1.79656	0.487756
425	2.22768	1.85291	0.501454
430	2.15586	1.9403	0.497986
435	2.07176	2.36774	0.493507
440	1.95425	3.57562	0.476465
445	1.81142	4.91807	0.437799
450	1.67826	5.74618	0.401004
455	1.56799	6.68512	0.386067
460	1.46506	7.54859	0.390211
465	1.3522	7.28368	0.39248
470	1.23802	5.85059	0.380481
475	1.15912	4.21915	0.367761
480	1.11506	3.01451	0.370519
485	1.05323	2.37415	0.390489
490	0.951033	2.45436	0.426547
495	0.874187	2.82426	0.453592
500	0.910301	2.88239	0.451831
505	1.05057	2.58519	0.451323
510	1.21743	2.08113	0.459822
515	1.37262	1.50955	0.458608
520	1.50828	1.12256	0.478634
525	1.60039	1.10617	0.525957
530	1.63463	1.21939	0.541482
535	1.63483	1.14817	0.505074
540	1.6234	0.967767	0.454653
545	1.59937	0.797832	0.417949
550	1.57068	0.709229	0.391948
555	1.56076	0.807055	0.377654
560	1.59555	1.03004	0.383132
565	1.65485	1.16337	0.394613
570	1.65381	1.14423	0.397771
575	1.54797	1.06959	0.386139
580	1.40192	0.964081	0.357781
585	1.30496	0.884441	0.376435
590	1.26015	0.942349	0.469801
595	1.2041	1.04927	0.542192
600	1.10734	1.03156	0.549785
605	0.987591	0.949285	0.531031
610	0.873835	0.903111	0.501594
615	0.792493	0.909516	0.473541
620	0.733297	1.0486	0.463656
625	0.681346	1.25911	0.456104
630	0.651847	1.37738	0.451059
635	0.642436	1.37523	0.460539
640	0.652206	1.2234	0.473213
645	0.711053	1.01418	0.485727
650	0.823617	1.07942	0.473959
655	0.938185	1.68824	0.438549
660	1.04386	2.65957	0.43549
665	1.17937	3.4369	0.479379
670	1.34759	3.69942	0.520959
675	1.50372	3.57078	0.517427
680	1.59733	3.30569	0.478962
685	1.6446	2.96613	0.447272
690	1.67031	2.60224	0.444908
695	1.65125	2.44069	0.453769
700	1.55229	2.47472	0.468524
705	1.37569	2.53942	0.472166
710	1.19192	2.51849	0.434451
715	1.04549	2.3078	0.383088
720	0.928415	1.97372	0.361981
725	0.840258	1.69884	0.385315
730	0.762944	1.59257	0.406939
735	0.670896	1.61666	0.401546
740	0.606283	1.66409	0.410504
745	0.642126	1.7055	0.414495
750	0.789757	1.70871	0.397636
755	0.992243	1.5754	0.405614
760	1.18236	1.4288	0.427202
765	1.3398	1.37539	0.431749
770	1.46633	1.24147	0.435348
775	1.54333	0.980083	0.423606
780	1.54728	0.746166	0.352258
785	1.49091	0.675977	0.261674
790	1.42766	0.744145	0.227509
795	1.40725	0.808464	0.25011
800	1.39143	0.838463	0.28967

## Sheet: ED10 d
Each Cry Event
Mean (s)	Difference (s)
294	-22
109.5	-7
81	-4
95.5	3
14.5	-13
584.5	-9
273	4
84	-12
92.5	-7
65	-4
917.5	17
